# Supplementary material for: Comparative cell-specific transcriptomics reveals differentiation of C4 photosynthesis pathways in switchgrass and other C4 lineages
Source: J Exp Bot. 2016 Feb 19;67(6):1649–62. doi: 10.1093/jxb/erv553 (PMC4783356; doi:10.1093/jxb/erv553)
Supplement: Supplementary Data [file supp_erv553_supplementary_data_files_S1.xlsx]

## Sheet: RSEM
Gene	length	BS_Average_TPM	BS_Average_FPKM	MC_Average_TPM	MC_Average_RPKM	BS1_effective_length	BS1_expected_count	BS1_TPM	BS1_FPKM	BS2_effective_length	BS2_expected_count	BS2_TPM	BS2_FPKM	MC1_effective_length	MC1_expected_count	MC1_TPM	MC1_FPKM	MC2_effective_length	MC2_expected_count	MC2_TPM	MC2_FPKM
Pavir.Ba00584.1	1694	1.345	1.445	0.37	0.37	1546.54	41.81	1.95	2.05	1548.33	16.77	0.74	0.84	1550.36	5.23	0.37	0.37	1550.38	5.23	0.37	0.37
Pavir.J20125.1	589	1.01	1.105	4.685	4.655	441.55	6.99	1.14	1.2	443.34	5.75	0.88	1.01	445.38	19.07	4.68	4.65	445.4	19.07	4.69	4.66
Pavir.J20126.1	442	0.33	0.38	4.405	4.375	294.57	0	0	0	296.37	2.89	0.66	0.76	298.4	12	4.4	4.37	298.42	12	4.41	4.38
Pavir.J20127.1	986	0.045	0.045	0	0	838.54	1	0.09	0.09	840.33	0	0	0	842.36	0	0	0	842.38	0	0	0
Pavir.J20128.1	2131	0.415	0.44	0.5	0.49	1983.54	22	0.8	0.84	1985.33	1	0.03	0.04	1987.36	9	0.5	0.49	1987.38	9	0.5	0.49
Pavir.J20132.1	438	0.745	0.78	1.49	1.48	290.57	6	1.49	1.56	292.37	0	0	0	294.41	4	1.49	1.48	294.42	4	1.49	1.48
Pavir.J20133.1	1336	3.695	4.03	3.67	3.65	1188.54	70.97	4.3	4.52	1190.33	54	3.09	3.54	1192.36	40	3.67	3.65	1192.38	40	3.67	3.65
Pavir.Ba00584.2	2079	27.41	30.255	46.86	46.56	1931.54	645.92	24.1	25.32	1933.33	872.3	30.72	35.19	1935.36	829.48	46.89	46.58	1935.38	827.34	46.83	46.54
Pavir.J20135.1	602	5.62	6.035	12.055	11.975	454.55	53.19	8.43	8.86	456.34	18.81	2.81	3.21	458.38	49.6	11.84	11.76	458.4	51.33	12.27	12.19
Pavir.J20140.1	886	0.05	0.05	0	0	738.54	1	0.1	0.1	740.33	0	0	0	742.36	0	0	0	742.38	0	0	0
Pavir.Ba00585.1	1267	0.165	0.185	0	0	1119.54	1.64	0.11	0.11	1121.33	3.69	0.22	0.26	1123.36	0	0	0	1123.38	0	0	0
Pavir.J20149.1	627	0	0	0.53	0.53	479.55	0	0	0	481.34	0	0	0	483.37	2.34	0.53	0.53	483.39	2.34	0.53	0.53
Pavir.Ba00585.2	1322	3.44	3.875	7.745	7.7	1174.54	22.41	1.37	1.44	1176.33	95.23	5.51	6.31	1178.36	83.41	7.74	7.69	1178.38	83.41	7.75	7.71
Pavir.J20155.1	1097	1.5	1.595	0.8	0.8	949.54	33.82	2.57	2.7	951.33	6	0.43	0.49	953.36	7	0.8	0.8	953.38	7	0.8	0.8
Pavir.J20156.1	1625	0	0	0.07	0.07	1477.54	0	0	0	1479.33	0	0	0	1481.36	1	0.07	0.07	1481.38	1	0.07	0.07
Pavir.J20160.1	481	97.41	106.045	81.44	80.92	333.56	543	117.29	123.27	335.36	381.93	77.53	88.82	337.39	252	81.71	81.18	337.41	250	81.17	80.66
Pavir.J20161.2	1336	0.405	0.46	0	0	1188.54	2	0.12	0.13	1190.33	12	0.69	0.79	1192.36	0	0	0	1192.38	0	0	0
Pavir.J20161.3	1409	0	0	0.35	0.34	1261.54	0	0	0	1263.33	0	0	0	1265.36	4	0.35	0.34	1265.38	4	0.35	0.34
Pavir.Ba00586.1	2197	0.055	0.06	0	0	2049.54	1	0.04	0.04	2051.33	2	0.07	0.08	2053.36	0	0	0	2053.38	0	0	0
Pavir.J20164.1	2424	0.46	0.51	0.67	0.67	2276.54	11	0.35	0.37	2278.33	19	0.57	0.65	2280.36	14	0.67	0.67	2280.38	14	0.67	0.67
Pavir.J20166.1	1143	0.11	0.115	0	0	995.54	3	0.22	0.23	997.33	0	0	0	999.36	0	0	0	999.38	0	0	0
Pavir.J20168.2	1252	0.06	0.07	0	0	1104.54	0	0	0	1106.33	2	0.12	0.14	1108.36	0	0	0	1108.38	0	0	0
Pavir.J20168.1	1331	0	0	0.05	0.05	1183.54	0	0	0	1185.33	0	0	0	1187.36	0.55	0.05	0.05	1187.38	0.56	0.05	0.05
Pavir.J20170.1	366	0.495	0.52	0	0	218.61	3	0.99	1.04	220.4	0	0	0	222.44	0	0	0	222.46	0	0	0
Pavir.J20171.3	1317	0.155	0.16	0.19	0.19	1169.54	5	0.31	0.32	1171.33	0	0	0	1173.36	2	0.19	0.19	1173.38	2	0.19	0.19
Pavir.J20171.4	1419	0.695	0.795	0	0	1271.54	0	0	0	1273.33	26	1.39	1.59	1275.36	0	0	0	1275.38	0	0	0
Pavir.J20172.1	960	0.125	0.145	0	0	812.54	0	0	0	814.33	3	0.25	0.29	816.36	0	0	0	816.38	0	0	0
Pavir.J20173.1	1452	0.03	0.03	0	0	1304.54	1.06	0.06	0.06	1306.33	0	0	0	1308.36	0	0	0	1308.38	0	0	0
Pavir.J20175.2	983	0.25	0.275	0	0	835.54	3	0.26	0.27	837.33	3	0.24	0.28	839.36	0	0	0	839.38	0	0	0
Pavir.J20176.1	1907	0.045	0.045	1.24	1.235	1759.54	1.11	0.05	0.05	1761.33	1	0.04	0.04	1763.36	20.01	1.24	1.23	1763.38	20.01	1.24	1.24
Pavir.J20177.1	1396	0.03	0.03	0	0	1248.54	1	0.06	0.06	1250.33	0	0	0	1252.36	0	0	0	1252.38	0	0	0
Pavir.J20178.1	812	119.93	134.99	404.235	401.66	664.54	470	50.96	53.56	666.33	1849	188.9	216.42	668.36	2500	409.21	406.55	668.38	2436	399.26	396.77
Pavir.J20181.1	1524	0.55	0.605	0	0	1376.54	11.66	0.61	0.64	1378.33	10	0.49	0.57	1380.36	0	0	0	1380.38	0	0	0
Pavir.J20183.2	1209	2.75	2.89	0	0	1061.54	81	5.5	5.78	1063.33	0	0	0	1065.36	0	0	0	1065.38	0	0	0
Pavir.Ba00589.1	1303	0.765	0.83	0.47	0.47	1155.54	16	1	1.05	1157.33	9	0.53	0.61	1159.36	5	0.47	0.47	1159.38	5	0.47	0.47
Pavir.J20185.1	1185	0.51	0.555	10.83	10.76	1037.54	10	0.69	0.73	1039.33	5	0.33	0.38	1041.36	103	10.82	10.75	1041.38	103	10.84	10.77
Pavir.J20186.1	1206	0.03	0.035	0	0	1058.54	0	0	0	1060.33	1	0.06	0.07	1062.36	0	0	0	1062.38	0	0	0
Pavir.J20187.1	1264	0.67	0.715	2.05	2.04	1116.54	18	1.16	1.22	1118.33	3	0.18	0.21	1120.36	21	2.05	2.04	1120.38	21	2.05	2.04
Pavir.J20188.2	876	0.715	0.795	0.9	0.89	728.54	4	0.4	0.42	730.33	11	1.03	1.17	732.36	6	0.9	0.89	732.38	6	0.9	0.89
Pavir.Ba00590.1	718	0.065	0.065	0	0	570.54	1	0.13	0.13	572.34	0	0	0	574.37	0	0	0	574.39	0	0	0
Pavir.J20192.1	965	0.045	0.045	0.13	0.13	817.54	1	0.09	0.09	819.33	0	0	0	821.36	1	0.13	0.13	821.38	1	0.13	0.13
Pavir.J20193.1	1983	2.02	2.195	3.925	3.905	1835.54	67.32	2.64	2.78	1837.33	37.82	1.4	1.61	1839.36	65.99	3.92	3.9	1839.38	65.99	3.93	3.91
Pavir.J20194.1	1629	0.37	0.42	0	0	1481.54	5	0.24	0.26	1483.33	11	0.5	0.58	1485.36	0	0	0	1485.38	0	0	0
Pavir.J20196.1	964	0.085	0.095	0	0	816.54	0	0	0	818.33	2	0.17	0.19	820.36	0	0	0	820.38	0	0	0
Pavir.Ba00591.1	440	0.475	0.525	0.74	0.73	292.57	2	0.49	0.52	294.37	2	0.46	0.53	296.4	2	0.74	0.73	296.42	2	0.74	0.73
Pavir.J20197.5	597	0.075	0.085	0	0	449.55	0	0	0	451.34	1	0.15	0.17	453.38	0	0	0	453.4	0	0	0
Pavir.J20200.1	2150	0.02	0.02	0	0	2002.54	1	0.04	0.04	2004.33	0	0	0	2006.36	0	0	0	2006.38	0	0	0
Pavir.J20204.1	766	0.055	0.065	1.23	1.22	618.54	0	0	0	620.34	1	0.11	0.13	622.36	7	1.23	1.22	622.39	7	1.23	1.22
Pavir.Aa00720.1	534	7.3	7.905	9.675	9.61	386.55	52	9.69	10.19	388.35	28	4.91	5.62	390.38	35	9.81	9.74	390.4	34	9.54	9.48
Pavir.J20207.1	1404	0.03	0.035	0	0	1256.54	1.09	0.06	0.07	1258.33	0	0	0	1260.36	0	0	0	1260.38	0	0	0
Pavir.J20216.2	1890	0.27	0.28	0.795	0.79	1742.54	12	0.5	0.52	1744.33	1	0.04	0.04	1746.36	12.69	0.79	0.79	1746.38	12.69	0.8	0.79
Pavir.J20218.1	2770	0.43	0.49	0	0	2622.54	0	0	0	2624.33	33	0.86	0.98	2626.36	0	0	0	2626.38	0	0	0
Pavir.J20220.1	896	0.095	0.1	0	0	748.54	2	0.19	0.2	750.33	0	0	0	752.36	0	0	0	752.38	0	0	0
Pavir.J20221.1	1098	0.075	0.08	0.34	0.34	950.54	1	0.08	0.08	952.33	1	0.07	0.08	954.36	3	0.34	0.34	954.38	3	0.34	0.34
Pavir.J20222.1	878	0	0	0.3	0.3	730.54	0	0	0	732.33	0	0	0	734.36	2	0.3	0.3	734.38	2	0.3	0.3
Pavir.Ba00594.1	1327	0.405	0.46	1.02	1.01	1179.54	1	0.06	0.06	1181.33	13	0.75	0.86	1183.36	11	1.02	1.01	1183.38	11	1.02	1.01
Pavir.J20228.1	503	25.545	27.62	49.86	49.54	355.56	171.33	34.72	36.49	357.35	85.92	16.37	18.75	359.39	163.69	49.83	49.5	359.41	163.69	49.89	49.58
Pavir.J20230.1	3068	0.035	0.035	0	0	2920.54	2.79	0.07	0.07	2922.33	0	0	0	2924.36	0	0	0	2924.38	0	0	0
Pavir.J20231.1	1927	0.04	0.045	0	0	1779.54	2	0.08	0.09	1781.33	0	0	0	1783.36	0	0	0	1783.38	0	0	0
Pavir.J20238.1	1229	1.35	1.495	0.71	0.7	1081.54	15	1	1.05	1083.33	27	1.7	1.94	1085.36	7	0.71	0.7	1085.38	7	0.71	0.7
Pavir.J20239.1	987	0.08	0.095	0.39	0.39	839.54	0	0	0	841.33	2	0.16	0.19	843.36	3	0.39	0.39	843.38	3	0.39	0.39
Pavir.J20245.9	1438	0.025	0.03	0	0	1290.54	0	0	0	1292.33	1	0.05	0.06	1294.36	0	0	0	1294.38	0	0	0
Pavir.J20245.3	1548	0	0	0.8	0.8	1400.54	0	0	0	1402.33	0	0	0	1404.36	10.32	0.8	0.8	1404.38	10.32	0.8	0.8
Pavir.J20245.1	1643	0.255	0.27	0	0	1495.54	10.6	0.51	0.54	1497.33	0	0	0	1499.36	0	0	0	1499.38	0	0	0
Pavir.J20246.1	1266	0.03	0.035	0	0	1118.54	0	0	0	1120.33	1	0.06	0.07	1122.36	0	0	0	1122.38	0	0	0
Pavir.J20248.1	900	0.125	0.145	0	0	752.54	0	0	0	754.33	2.79	0.25	0.29	756.36	0	0	0	756.38	0	0	0
Pavir.J20250.1	1809	3.13	3.41	11.64	11.57	1661.54	84.34	3.66	3.84	1663.33	63.53	2.6	2.98	1665.36	177.11	11.63	11.56	1665.38	177.11	11.65	11.58
Pavir.J20252.1	726	10.37	11.77	16.88	16.77	578.54	18.62	2.32	2.44	580.34	157.03	18.42	21.1	582.37	89.79	16.87	16.76	582.39	89.79	16.89	16.78
Pavir.J20253.1	1358	7.275	7.905	12.8	12.72	1210.54	150	8.93	9.38	1212.33	100	5.62	6.43	1214.36	142	12.79	12.71	1214.38	142	12.81	12.73
Pavir.J20254.1	622	0.285	0.325	0.69	0.68	474.55	0	0	0	476.34	4	0.57	0.65	478.37	3	0.69	0.68	478.39	3	0.69	0.68
Pavir.J20255.1	1806	0.085	0.09	0	0	1658.54	4	0.17	0.18	1660.33	0	0	0	1662.36	0	0	0	1662.38	0	0	0
Pavir.J20258.1	1525	0.45	0.515	0.48	0.47	1377.54	1	0.05	0.05	1379.33	17.25	0.85	0.98	1381.36	6	0.48	0.47	1381.38	6	0.48	0.47
Pavir.Ba00599.1	1810	2.71	3.03	1.25	1.24	1662.54	34.31	1.49	1.56	1664.33	96	3.93	4.5	1666.36	19	1.25	1.24	1666.38	19	1.25	1.24
Pavir.Ba00600.1	1099	22.06	23.945	22.455	22.315	951.54	371	28.09	29.52	953.33	224.53	16.03	18.37	955.36	195.99	22.44	22.3	955.38	195.99	22.47	22.33
Pavir.J20272.1	339	0.355	0.39	0	0	191.64	0.96	0.36	0.38	193.43	1	0.35	0.4	195.47	0	0	0	195.49	0	0	0
Pavir.J20273.1	811	17.39	18.76	0.66	0.65	663.54	227	24.65	25.91	665.33	99	10.13	11.61	667.36	4	0.66	0.65	667.38	4	0.66	0.65
Pavir.J20275.2	2510	0.015	0.015	0	0	2362.54	1	0.03	0.03	2364.33	0	0	0	2366.36	0	0	0	2366.38	0	0	0
Pavir.J20275.1	3807	0	0	0.03	0.03	3659.54	0	0	0	3661.33	0	0	0	3663.36	1	0.03	0.03	3663.38	1	0.03	0.03
Pavir.J20276.1	732	1.585	1.79	0.19	0.19	584.54	5	0.62	0.65	586.34	22	2.55	2.93	588.37	1.01	0.19	0.19	588.39	1.01	0.19	0.19
Pavir.J20280.1	890	87.06	95.235	105.68	105.005	742.54	981	95.19	100.04	744.33	863	78.93	90.43	746.36	719	105.39	104.7	746.38	722	105.97	105.31
Pavir.J20281.3	1094	0	0	0.58	0.57	946.54	0	0	0	948.33	0	0	0	950.36	5	0.58	0.57	950.38	5	0.58	0.57
Pavir.J20284.1	980	14.525	16.1	63.565	63.16	832.54	132.03	11.43	12.01	834.33	216	17.62	20.19	836.36	487.13	63.72	63.31	836.38	484.13	63.41	63.01
Pavir.Aa00721.1	1258	3.125	3.365	1.685	1.675	1110.54	69.99	4.54	4.77	1112.33	28	1.71	1.96	1114.36	17.15	1.68	1.67	1114.38	17.15	1.69	1.68
Pavir.J20286.2	1382	0.35	0.385	0	0	1234.54	4.46	0.26	0.27	1236.33	8	0.44	0.5	1238.36	0	0	0	1238.38	0	0	0
Pavir.J20290.2	1046	0.225	0.26	0	0	898.54	0	0	0	900.33	6	0.45	0.52	902.36	0	0	0	902.38	0	0	0
Pavir.J20291.1	861	0.06	0.06	0.38	0.38	713.54	1.17	0.12	0.12	715.33	0	0	0	717.36	2.49	0.38	0.38	717.38	2.49	0.38	0.38
Pavir.J20292.1	498	32.015	35.4	57.15	56.78	350.56	131	26.93	28.3	352.35	192	37.1	42.5	354.39	187	57.73	57.35	354.41	183	56.57	56.21
Pavir.J20293.1	518	97.335	108.76	234.165	232.67	370.56	299.12	58.16	61.13	372.35	746.64	136.51	156.39	374.39	800.81	234.01	232.48	374.41	800.86	234.32	232.86
Pavir.J20294.1	3260	0.435	0.485	0.42	0.42	3112.54	13	0.3	0.32	3114.33	26	0.57	0.65	3116.36	12	0.42	0.42	3116.38	12	0.42	0.42
Pavir.J20295.3	1530	0	0	0.1	0.1	1382.54	0	0	0	1384.33	0	0	0	1386.36	1.23	0.1	0.1	1386.38	1.23	0.1	0.1
Pavir.J20295.4	1228	1.07	1.225	8.865	8.805	1080.54	0	0	0	1082.33	34	2.14	2.45	1084.36	87.77	8.86	8.8	1084.38	87.77	8.87	8.81
Pavir.J20297.1	382	0.145	0.165	0	0	234.59	0	0	0	236.39	1	0.29	0.33	238.43	0	0	0	238.45	0	0	0
Pavir.J20299.1	423	10.085	11.145	20.76	20.625	275.57	33	8.63	9.07	277.37	47	11.54	13.22	279.41	52.99	20.75	20.61	279.43	52.99	20.77	20.64
Pavir.J20301.1	1608	0.455	0.5	0	0	1460.54	7	0.35	0.36	1462.33	12	0.56	0.64	1464.36	0	0	0	1464.38	0	0	0
Pavir.J20303.1	1193	5.5	6.07	12.615	12.54	1045.54	71.99	4.96	5.21	1047.33	93	6.04	6.93	1049.36	121.46	12.66	12.58	1049.38	120.45	12.57	12.5
Pavir.J20304.1	685	0.13	0.14	0	0	537.54	1	0.13	0.14	539.34	1	0.13	0.14	541.37	0	0	0	541.39	0	0	0
Pavir.J20306.1	2651	1.235	1.39	1.47	1.46	2503.54	16	0.46	0.48	2505.33	74	2.01	2.3	2507.36	33.7	1.47	1.46	2507.38	33.7	1.47	1.46
Pavir.J20308.1	1659	0	0	0.07	0.07	1511.54	0	0	0	1513.33	0	0	0	1515.36	0.99	0.07	0.07	1515.38	0.99	0.07	0.07
Pavir.J20311.1	1074	0.46	0.495	0.47	0.47	926.54	9	0.7	0.74	928.33	3	0.22	0.25	930.36	4	0.47	0.47	930.38	4	0.47	0.47
Pavir.J20314.1	381	0.16	0.185	0.92	0.92	233.6	0	0	0	235.39	1.12	0.32	0.37	237.43	2	0.92	0.92	237.45	2	0.92	0.92
Pavir.Ba00606.1	1458	8.19	8.915	4.21	4.18	1310.54	179	9.84	10.34	1312.33	126	6.54	7.49	1314.36	51	4.25	4.22	1314.38	50	4.17	4.14
Pavir.J20315.1	823	0.3	0.345	0.16	0.16	675.54	0	0	0	677.33	6	0.6	0.69	679.36	1	0.16	0.16	679.38	1	0.16	0.16
Pavir.J20319.3	1832	0	0	0.19	0.19	1684.54	0	0	0	1686.33	0	0	0	1688.36	3	0.19	0.19	1688.38	3	0.19	0.19
Pavir.J20321.1	3154	7.925	8.775	19.745	19.62	3006.54	273.93	6.56	6.9	3008.33	410.75	9.29	10.65	3010.36	544	19.77	19.64	3010.38	542	19.72	19.6
Pavir.J20321.2	3044	0.015	0.015	0	0	2896.54	0	0	0	2898.33	1.24	0.03	0.03	2900.36	0	0	0	2900.38	0	0	0
Pavir.J20323.1	1278	0.06	0.07	0	0	1130.54	1	0.06	0.07	1132.33	1	0.06	0.07	1134.36	0	0	0	1134.38	0	0	0
Pavir.J20329.1	1627	2.21	2.525	6.935	6.895	1479.54	1	0.05	0.05	1481.33	95	4.37	5	1483.36	94	6.93	6.89	1483.38	94	6.94	6.9
Pavir.J20330.1	433	0	0	2.045	2.03	285.57	0	0	0	287.37	0	0	0	289.41	5.41	2.05	2.03	289.43	5.4	2.04	2.03
Pavir.J20339.1	800	0.325	0.34	0	0	652.54	5.88	0.65	0.68	654.33	0	0	0	656.36	0	0	0	656.38	0	0	0
Pavir.J20341.1	1408	0.03	0.035	0	0	1260.54	0	0	0	1262.33	1.1	0.06	0.07	1264.36	0	0	0	1264.38	0	0	0
Pavir.J20342.1	1479	0.345	0.37	1.56	1.55	1331.54	9	0.49	0.51	1333.33	4	0.2	0.23	1335.36	19	1.56	1.55	1335.38	19	1.56	1.55
Pavir.J20344.1	1228	0.04	0.04	0	0	1080.54	1.18	0.08	0.08	1082.33	0	0	0	1084.36	0	0	0	1084.38	0	0	0
Pavir.J20346.1	2070	0	0	0.06	0.06	1922.54	0	0	0	1924.33	0	0	0	1926.36	1	0.06	0.06	1926.38	1	0.06	0.06
Pavir.J20347.1	2278	0	0	0.26	0.255	2130.54	0	0	0	2132.33	0	0	0	2134.36	5	0.26	0.25	2134.38	5	0.26	0.26
Pavir.J20348.2	571	245.155	266.33	194.21	192.97	423.55	1803.51	306.81	322.44	425.35	1146.51	183.5	210.22	427.38	757.18	193.82	192.56	427.4	759.22	194.6	193.38
Pavir.J20348.1	655	1.235	1.37	0	0	507.55	6.05	0.86	0.9	509.34	12.02	1.61	1.84	511.37	0	0	0	511.39	0	0	0
Pavir.J20351.1	1707	0.085	0.1	0.14	0.14	1559.54	0	0	0	1561.33	4	0.17	0.2	1563.36	2	0.14	0.14	1563.38	2	0.14	0.14
Pavir.J20354.1	1256	2.7	2.985	6.885	6.845	1108.54	35	2.27	2.39	1110.33	51	3.13	3.58	1112.36	70	6.88	6.84	1112.38	70	6.89	6.85
Pavir.J20355.1	761	0	0	0.35	0.35	613.54	0	0	0	615.34	0	0	0	617.36	2	0.35	0.35	617.39	2	0.35	0.35
Pavir.J20357.1	1997	0.275	0.285	0.35	0.35	1849.54	14	0.55	0.57	1851.33	0	0	0	1853.36	6	0.35	0.35	1853.38	6	0.35	0.35
Pavir.J20358.1	1722	1.56	1.705	1.11	1.1	1574.54	38	1.74	1.83	1576.33	32	1.38	1.58	1578.36	16	1.11	1.1	1578.38	16	1.11	1.1
Pavir.J20359.1	1439	0.025	0.03	0.08	0.08	1291.54	0	0	0	1293.33	1	0.05	0.06	1295.36	1	0.08	0.08	1295.38	1	0.08	0.08
Pavir.J20362.1	477	27.35	30.31	50.575	50.25	329.56	98.63	21.56	22.66	331.36	161.3	33.14	37.96	333.39	154.02	50.54	50.21	333.41	154.02	50.61	50.29
Pavir.Aa00722.1	1344	0.735	0.8	0	0	1196.54	14.95	0.9	0.95	1198.33	10	0.57	0.65	1200.36	0	0	0	1200.38	0	0	0
Pavir.Ba00612.2	1987	1.81	2.015	3.175	3.155	1839.54	29	1.14	1.19	1841.33	67	2.48	2.84	1843.36	55	3.26	3.24	1843.38	52	3.09	3.07
Pavir.J20368.1	1178	18.85	20.95	47.025	46.725	1030.54	196	13.7	14.4	1032.33	364	24	27.5	1034.36	444.83	47.05	46.74	1034.38	443.82	47	46.71
Pavir.J20369.1	869	0.33	0.375	0.3	0.3	721.54	0	0	0	723.33	7	0.66	0.75	725.36	2	0.3	0.3	725.38	2	0.3	0.3
Pavir.J20373.1	1704	2.44	2.77	5.825	5.785	1556.54	9	0.42	0.44	1558.33	102	4.46	5.1	1560.36	83	5.82	5.78	1560.38	83	5.83	5.79
Pavir.J20379.1	1190	1.285	1.39	2.455	2.44	1042.54	26.22	1.81	1.9	1044.33	11.73	0.76	0.88	1046.36	23.47	2.45	2.44	1046.38	23.46	2.46	2.44
Pavir.J20380.1	756	1.005	1.06	0	0	608.54	17	2.01	2.12	610.34	0	0	0	612.36	0	0	0	612.39	0	0	0
Pavir.J20381.1	1899	0.845	0.935	1.2	1.19	1751.54	17.03	0.7	0.74	1753.33	25.45	0.99	1.13	1755.36	19.2	1.2	1.19	1755.38	19.2	1.2	1.19
Pavir.J20382.1	809	21.55	23.405	21.8	21.665	661.54	247.69	26.98	28.35	663.33	157.03	16.12	18.46	665.36	136	22.36	22.22	665.38	129	21.24	21.11
Pavir.J20383.1	1639	0.165	0.18	0	0	1491.54	2	0.1	0.1	1493.33	5	0.23	0.26	1495.36	0	0	0	1495.38	0	0	0
Pavir.J20385.1	2287	3.36	3.75	1.34	1.33	2139.54	62.13	2.09	2.2	2141.33	145.56	4.63	5.3	2143.36	26.84	1.37	1.36	2143.38	25.58	1.31	1.3
Pavir.J20386.2	2559	2.67	2.915	2.005	1.995	2411.54	103.87	3.1	3.26	2413.33	79.5	2.24	2.57	2415.36	43.16	1.95	1.94	2415.38	45.42	2.06	2.05
Pavir.J20386.1	2760	0.17	0.195	0	0	2612.54	0	0	0	2614.33	12.94	0.34	0.39	2616.36	0	0	0	2616.38	0	0	0
Pavir.J20390.1	279	6.495	7.145	3.87	3.85	131.88	11.52	6.3	6.62	133.64	13.14	6.69	7.67	135.64	4.8	3.87	3.85	135.65	4.8	3.87	3.85
Pavir.J20391.1	642	0	0	0.22	0.22	494.55	0	0	0	496.34	0	0	0	498.37	1	0.22	0.22	498.39	1	0.22	0.22
Pavir.J20393.2	3553	9.035	9.965	23.86	23.705	3405.54	387.32	8.19	8.61	3407.33	494.72	9.88	11.32	3409.36	744.17	23.88	23.72	3409.38	741.93	23.84	23.69
Pavir.J20395.1	1287	0.03	0.035	0	0	1139.54	1	0.06	0.07	1141.33	0	0	0	1143.36	0	0	0	1143.38	0	0	0
Pavir.J20396.1	1768	3.975	4.235	10.11	10.045	1620.54	151.42	6.73	7.08	1622.33	29	1.22	1.39	1624.36	151	10.17	10.1	1624.38	149	10.05	9.99
Pavir.J20399.1	864	11.695	13.335	37.765	37.525	716.54	13	1.31	1.37	718.33	233	22.08	25.3	720.36	249	37.82	37.57	720.38	248	37.71	37.48
Pavir.J20403.1	605	2.565	2.745	1.66	1.65	457.55	26	4.09	4.3	459.34	7	1.04	1.19	461.38	7	1.66	1.65	461.4	7	1.66	1.65
Pavir.J20404.1	576	0.08	0.09	0	0	428.55	0	0	0	430.35	1	0.16	0.18	432.38	0	0	0	432.4	0	0	0
Pavir.J20405.1	956	11.825	13.09	14.15	14.06	808.54	107.98	9.62	10.11	810.33	167	14.03	16.07	812.36	105	14.14	14.05	812.38	105	14.16	14.07
Pavir.J20407.1	297	0.69	0.77	0	0	149.77	1	0.48	0.51	151.54	2	0.9	1.03	153.56	0	0	0	153.58	0	0	0
Pavir.J20413.1	1113	1.2	1.31	4.515	4.485	965.54	17	1.27	1.33	967.33	16	1.13	1.29	969.36	40	4.51	4.48	969.38	40	4.52	4.49
Pavir.J20418.1	641	1.635	1.765	0.89	0.89	493.55	15.89	2.32	2.44	495.34	6.91	0.95	1.09	497.37	4.06	0.89	0.89	497.39	4.06	0.89	0.89
Pavir.J20419.1	1987	0	0	0.18	0.18	1839.54	0	0	0	1841.33	0	0	0	1843.36	3	0.18	0.18	1843.38	3	0.18	0.18
Pavir.J20420.1	1970	0.12	0.125	0	0	1822.54	6	0.24	0.25	1824.33	0	0	0	1826.36	0	0	0	1826.38	0	0	0
Pavir.J20425.1	1370	2.545	2.8	4.285	4.255	1222.54	44	2.59	2.73	1224.33	45	2.5	2.87	1226.36	48	4.28	4.25	1226.38	48	4.29	4.26
Pavir.J20426.1	670	0.07	0.07	0	0	522.54	1	0.14	0.14	524.34	0	0	0	526.37	0	0	0	526.39	0	0	0
Pavir.J20427.2	1072	0.655	0.74	0	0	924.54	3.52	0.27	0.29	926.33	14.12	1.04	1.19	928.36	0	0	0	928.38	0	0	0
Pavir.J20427.1	808	4.57	5.02	3.13	3.11	660.54	40.48	4.42	4.64	662.33	45.89	4.72	5.4	664.36	19	3.13	3.11	664.38	19	3.13	3.11
Pavir.J20429.1	380	50.38	55.015	8.185	8.13	232.6	184.29	57.09	60	234.39	150.34	43.67	50.03	236.43	17.67	8.18	8.12	236.45	17.67	8.19	8.14
Pavir.J20438.1	1285	0.445	0.51	1.03	1.02	1137.54	0	0	0	1139.33	14.89	0.89	1.02	1141.36	10.71	1.03	1.02	1141.38	10.71	1.03	1.02
Pavir.J20439.1	1991	25.86	28.29	28.85	28.665	1843.54	723.51	28.28	29.72	1845.33	635.48	23.44	26.86	1847.36	486.33	28.8	28.61	1847.38	487.33	28.9	28.72
Pavir.J20442.1	867	0.375	0.405	0.34	0.34	719.54	5.1	0.51	0.54	721.33	2.51	0.24	0.27	723.36	2.26	0.34	0.34	723.38	2.26	0.34	0.34
Pavir.J20443.1	1765	1.245	1.42	15.595	15.5	1617.54	4	0.18	0.19	1619.33	55	2.31	2.65	1621.36	234	15.79	15.69	1621.38	228	15.4	15.31
Pavir.J20444.1	527	0.185	0.2	1.43	1.42	379.55	1	0.19	0.2	381.35	1	0.18	0.2	383.39	5	1.43	1.42	383.41	5	1.43	1.42
Pavir.Aa00723.1	1188	0.165	0.185	0.21	0.21	1040.54	0	0	0	1042.33	5	0.33	0.37	1044.36	2	0.21	0.21	1044.38	2	0.21	0.21
Pavir.J20455.1	698	33.23	36.015	23.2	23.055	550.54	331.32	43.36	45.57	552.34	187.41	23.1	26.46	554.37	117.48	23.18	23.03	554.39	117.53	23.22	23.08
Pavir.J20457.1	680	0.32	0.365	0	0	532.54	0	0	0	534.34	5	0.64	0.73	536.37	0	0	0	536.39	0	0	0
Pavir.J20459.1	1043	12.77	13.955	7.81	7.76	895.54	177.12	14.25	14.98	897.33	148.81	11.29	12.93	899.36	67.53	8.21	8.16	899.38	60.81	7.41	7.36
Pavir.J20460.1	805	34.67	38.045	46.49	46.195	657.54	322.5	35.34	37.14	659.33	329.31	34	38.95	661.36	281.37	46.54	46.24	661.38	280.37	46.44	46.15
Pavir.J20461.1	759	1.555	1.78	0	0	611.54	0	0	0	613.34	28	3.11	3.56	615.36	0	0	0	615.39	0	0	0
Pavir.Ba00622.2	1519	0.185	0.195	0	0	1371.54	7	0.37	0.39	1373.33	0	0	0	1375.36	0	0	0	1375.38	0	0	0
Pavir.J20465.1	677	25.85	28.23	21.325	21.19	529.54	215.11	29.27	30.76	531.34	175.07	22.43	25.7	533.37	103.9	21.31	21.17	533.39	103.9	21.34	21.21
Pavir.J20466.1	478	3.33	3.655	7.105	7.06	330.56	15.18	3.31	3.48	332.36	16.34	3.35	3.83	334.39	21.86	7.15	7.11	334.41	21.54	7.06	7.01
Pavir.J20469.2	926	8.315	9.13	1.61	1.6	778.54	90.47	8.37	8.8	780.33	94.64	8.26	9.46	782.36	12	1.68	1.67	782.38	11	1.54	1.53
Pavir.J20472.1	453	9.685	10.505	9.725	9.66	305.57	53.06	12.51	13.15	307.36	30.97	6.86	7.86	309.4	27.48	9.72	9.65	309.42	27.48	9.73	9.67
Pavir.J20474.1	1397	128.96	141.805	258.96	257.31	1249.54	2175.34	125.44	131.83	1251.33	2435.16	132.48	151.78	1253.36	2967.84	259.05	257.37	1253.38	2961.83	258.87	257.25
Pavir.J20480.1	1494	11.37	12.1	0.58	0.58	1346.54	365.9	19.58	20.58	1348.33	62.58	3.16	3.62	1350.36	7.18	0.58	0.58	1350.38	7.18	0.58	0.58
Pavir.J20481.1	610	0.56	0.59	3.11	3.09	462.55	7.19	1.12	1.18	464.34	0	0	0	466.38	13.26	3.11	3.09	466.4	13.25	3.11	3.09
Pavir.J20482.3	1525	1.815	1.955	0.16	0.16	1377.54	50.05	2.62	2.75	1379.33	20.52	1.01	1.16	1381.36	2	0.16	0.16	1381.38	2	0.16	0.16
Pavir.J20484.1	893	6.69	7.52	4.53	4.5	745.54	32	3.09	3.25	747.33	113	10.29	11.79	749.36	31	4.53	4.5	749.38	31	4.53	4.5
Pavir.Ba00623.2	600	0.395	0.42	2.16	2.145	452.55	4	0.64	0.67	454.34	1	0.15	0.17	456.38	9	2.16	2.14	456.4	9	2.16	2.15
Pavir.J20487.1	1271	3.52	3.81	7.965	7.915	1123.54	73	4.68	4.92	1125.33	39	2.36	2.7	1127.36	82	7.96	7.91	1127.38	82	7.97	7.92
Pavir.J20492.1	776	0.055	0.06	0.34	0.34	628.54	1	0.11	0.12	630.34	0	0	0	632.36	1.98	0.34	0.34	632.39	1.98	0.34	0.34
Pavir.Ba00624.1	708	0.425	0.485	0.39	0.39	560.54	0	0	0	562.34	7	0.85	0.97	564.37	2.01	0.39	0.39	564.39	2.01	0.39	0.39
Pavir.J20494.1	1474	0	0	0.08	0.08	1326.54	0	0	0	1328.33	0	0	0	1330.36	1	0.08	0.08	1330.38	1	0.08	0.08
Pavir.J20501.3	880	0.115	0.135	0.48	0.47	732.54	0	0	0	734.33	2.53	0.23	0.27	736.36	3.21	0.48	0.47	736.38	3.21	0.48	0.47
Pavir.J20503.1	759	0	0	0.18	0.18	611.54	0	0	0	613.34	0	0	0	615.36	1	0.18	0.18	615.39	1	0.18	0.18
Pavir.J20504.1	1609	0.175	0.18	0.37	0.37	1461.54	6	0.3	0.31	1463.33	1	0.05	0.05	1465.36	5	0.37	0.37	1465.38	5	0.37	0.37
Pavir.J20505.1	1404	0.055	0.06	0.09	0.09	1256.54	2	0.11	0.12	1258.33	0	0	0	1260.36	1	0.09	0.09	1260.38	1	0.09	0.09
Pavir.Ba00626.1	673	1.975	2.165	0	0	525.54	14.64	2.01	2.11	527.34	15	1.94	2.22	529.37	0	0	0	529.39	0	0	0
Pavir.J20511.2	1350	0.43	0.485	3.2	3.18	1202.54	2.98	0.18	0.19	1204.33	12	0.68	0.78	1206.36	35.26	3.2	3.18	1206.38	35.25	3.2	3.18
Pavir.J20511.1	1572	0	0	0.49	0.49	1424.54	0	0	0	1426.33	0	0	0	1428.36	6.38	0.49	0.49	1428.38	6.38	0.49	0.49
Pavir.J20512.1	1547	0	0	0.47	0.465	1399.54	0	0	0	1401.33	0	0	0	1403.36	6	0.47	0.46	1403.38	6	0.47	0.47
Pavir.J20515.2	793	0.385	0.415	0	0	645.54	5	0.56	0.59	647.33	2	0.21	0.24	649.36	0	0	0	649.38	0	0	0
Pavir.J20515.1	837	0.72	0.775	6.555	6.51	689.54	11	1.15	1.21	691.33	2.99	0.29	0.34	693.36	41.99	6.63	6.58	693.38	40.99	6.48	6.44
Pavir.J20516.1	879	4.37	4.725	1.16	1.15	731.54	59.91	5.9	6.2	733.33	30.56	2.84	3.25	735.36	7.78	1.16	1.15	735.38	7.78	1.16	1.15
Pavir.J20517.1	950	1.855	1.985	2.975	2.955	802.54	33.77	3.03	3.19	804.33	8	0.68	0.78	806.36	21.9	2.97	2.95	806.38	21.9	2.98	2.96
Pavir.Ba00627.1	2873	2.44	2.675	0.2	0.2	2725.54	96.99	2.56	2.69	2727.33	93	2.32	2.66	2729.36	5	0.2	0.2	2729.38	5	0.2	0.2
Pavir.J20520.1	2683	0.96	1.04	2.33	2.31	2535.54	40	1.14	1.19	2537.33	29	0.78	0.89	2539.36	55	2.37	2.35	2539.38	53	2.29	2.27
Pavir.Ba00628.1	1084	2.675	2.9	1.98	1.965	936.54	44	3.39	3.56	938.33	27	1.96	2.24	940.36	17	1.98	1.96	940.38	17	1.98	1.97
Pavir.J20525.1	1035	0.56	0.6	0.61	0.61	887.54	11	0.89	0.94	889.33	3	0.23	0.26	891.36	5	0.61	0.61	891.38	5	0.61	0.61
Pavir.J20529.2	1435	6.515	6.925	0	0	1287.54	203.56	11.39	11.97	1289.33	31.01	1.64	1.88	1291.36	0	0	0	1291.38	0	0	0
Pavir.J20529.1	2392	910.585	986.61	20.625	20.495	2244.54	37237.3	1195.37	1256.28	2246.33	20649.5	625.8	716.94	2248.36	424.6	20.66	20.53	2248.38	422.59	20.59	20.46
Pavir.J20531.2	1567	0.285	0.32	0	0	1419.54	3.71	0.19	0.2	1421.33	8	0.38	0.44	1423.36	0	0	0	1423.38	0	0	0
Pavir.J20532.1	1677	0	0	0.29	0.28	1529.54	0	0	0	1531.33	0	0	0	1533.36	4	0.29	0.28	1533.38	4	0.29	0.28
Pavir.Aa00724.1	5979	0.215	0.235	0.075	0.07	5831.54	8.76	0.11	0.11	5833.33	27.01	0.32	0.36	5835.36	4	0.07	0.07	5835.38	4	0.08	0.07
Pavir.Ba00629.1	3350	0.355	0.395	0.31	0.31	3202.54	9	0.2	0.21	3204.33	24	0.51	0.58	3206.36	9	0.31	0.31	3206.38	9	0.31	0.31
Pavir.J20534.1	828	5.735	6.385	4.865	4.835	680.54	36.71	3.89	4.09	682.33	75.93	7.58	8.68	684.36	30.41	4.86	4.83	684.38	30.41	4.87	4.84
Pavir.J20535.2	1267	0.885	0.95	1.64	1.63	1119.54	21.67	1.39	1.47	1121.33	6.23	0.38	0.43	1123.36	16.82	1.64	1.63	1123.38	16.82	1.64	1.63
Pavir.J20535.1	1377	1.285	1.405	0.1	0.1	1229.54	22.33	1.31	1.37	1231.33	22.77	1.26	1.44	1233.36	1.18	0.1	0.1	1233.38	1.18	0.1	0.1
Pavir.J20537.1	793	1.485	1.59	1.35	1.34	645.54	21	2.34	2.46	647.33	6	0.63	0.72	649.36	8	1.35	1.34	649.38	8	1.35	1.34
Pavir.J20539.1	3659	2.08	2.275	2.88	2.865	3511.54	110	2.26	2.37	3513.33	98	1.9	2.18	3515.36	93	2.89	2.88	3515.38	92	2.87	2.85
Pavir.J20541.1	504	18.83	20.645	22.33	22.185	356.56	97.45	19.69	20.7	358.35	94.58	17.97	20.59	360.39	74.01	22.47	22.32	360.41	73	22.19	22.05
Pavir.J20546.1	676	17.4	19.26	35.945	35.715	528.54	104.03	14.18	14.9	530.34	160.63	20.62	23.62	532.37	174.8	35.92	35.69	532.39	174.8	35.97	35.74
Pavir.J20547.1	689	1.8	1.96	8.335	8.28	541.54	16.85	2.24	2.36	543.34	10.87	1.36	1.56	545.37	42.01	8.43	8.37	545.39	41.01	8.24	8.19
Pavir.J20548.1	822	2.58	2.77	0.65	0.64	674.54	36	3.85	4.04	676.33	13	1.31	1.5	678.36	4	0.65	0.64	678.38	4	0.65	0.64
Pavir.J20549.1	1767	0.045	0.045	0	0	1619.54	2.02	0.09	0.09	1621.33	0	0	0	1623.36	0	0	0	1623.38	0	0	0
Pavir.J20550.1	887	6.665	7.395	10.895	10.83	739.54	52	5.07	5.32	741.33	90	8.26	9.47	743.36	74	10.89	10.82	743.38	74	10.9	10.84
Pavir.J20552.1	515	14.465	16.575	0	0	367.56	0	0	0	369.35	156.98	28.93	33.15	371.39	0	0	0	371.41	0	0	0
Pavir.J20554.1	693	0.135	0.15	0	0	545.54	1.13	0.15	0.16	547.34	1	0.12	0.14	549.37	0	0	0	549.39	0	0	0
Pavir.J20555.1	426	0.645	0.68	0	0	278.57	5	1.29	1.36	280.37	0	0	0	282.41	0	0	0	282.43	0	0	0
Pavir.J20558.4	2253	0.035	0.035	0	0	2105.54	2	0.07	0.07	2107.33	0	0	0	2109.36	0	0	0	2109.38	0	0	0
Pavir.Ba00631.1	2208	0.37	0.415	1.17	1.16	2060.54	6	0.21	0.22	2062.33	16	0.53	0.61	2064.36	22	1.17	1.16	2064.38	22	1.17	1.16
Pavir.J20559.1	512	1.235	1.415	0.3	0.295	364.56	0	0	0	366.35	13.29	2.47	2.83	368.39	1	0.3	0.29	368.41	1	0.3	0.3
Pavir.J20560.1	2912	0	0	0.28	0.275	2764.54	0	0	0	2766.33	0	0	0	2768.36	7	0.28	0.27	2768.38	7	0.28	0.28
Pavir.J20563.1	1503	0.215	0.225	0	0	1355.54	8	0.43	0.45	1357.33	0	0	0	1359.36	0	0	0	1359.38	0	0	0
Pavir.J20564.1	1236	0	0	0.2	0.2	1088.54	0	0	0	1090.33	0	0	0	1092.36	2	0.2	0.2	1092.38	2	0.2	0.2
Pavir.Ba00632.1	1267	54.575	59.385	58.03	57.665	1119.54	1031	66.35	69.74	1121.33	705	42.8	49.03	1123.36	596	58.04	57.67	1123.38	595	58.02	57.66
Pavir.J20567.1	1351	5.83	6.295	3.72	3.695	1203.54	136.86	8.19	8.61	1205.33	61.53	3.47	3.98	1207.36	41	3.72	3.69	1207.38	41	3.72	3.7
Pavir.J20568.1	1158	0.22	0.24	0.55	0.55	1010.54	3.3	0.24	0.25	1012.33	3	0.2	0.23	1014.36	5.09	0.55	0.55	1014.38	5.08	0.55	0.55
Pavir.Ba00633.1	1214	6.7	7.34	8.895	8.845	1066.54	104	7.03	7.38	1068.33	100.02	6.37	7.3	1070.36	87.01	8.89	8.84	1070.38	87.01	8.9	8.85
Pavir.J20573.1	1111	0.905	0.995	1.36	1.35	963.54	11	0.82	0.86	965.33	14	0.99	1.13	967.36	12	1.36	1.35	967.38	12	1.36	1.35
Pavir.J20574.1	2191	0.945	1.035	1.07	1.06	2043.54	28	0.99	1.04	2045.33	27	0.9	1.03	2047.36	20	1.07	1.06	2047.38	20	1.07	1.06
Pavir.J20575.1	558	0.175	0.185	0	0	410.55	2	0.35	0.37	412.35	0	0	0	414.38	0	0	0	414.4	0	0	0
Pavir.J20576.1	1445	0.05	0.06	0	0	1297.54	0	0	0	1299.33	2	0.1	0.12	1301.36	0	0	0	1301.38	0	0	0
Pavir.J20578.1	1173	0	0	2.765	2.75	1025.54	0	0	0	1027.33	0	0	0	1029.36	26	2.76	2.75	1029.38	26	2.77	2.75
Pavir.J20579.1	1023	0.04	0.045	0	0	875.54	1	0.08	0.09	877.33	0	0	0	879.36	0	0	0	879.38	0	0	0
Pavir.J20580.1	1458	0.71	0.755	1.75	1.74	1310.54	23	1.26	1.33	1312.33	3	0.16	0.18	1314.36	21	1.75	1.74	1314.38	21	1.75	1.74
Pavir.J20583.1	984	0.045	0.045	0	0	836.54	1	0.09	0.09	838.33	0	0	0	840.36	0	0	0	840.38	0	0	0
Pavir.J20586.1	1182	0	0	0.11	0.1	1034.54	0	0	0	1036.33	0	0	0	1038.36	1	0.11	0.1	1038.38	1	0.11	0.1
Pavir.Ba00634.1	2430	8.37	9.28	11.055	10.98	2282.54	205.45	6.49	6.82	2284.33	343.98	10.25	11.74	2286.36	230.84	11.05	10.97	2286.38	230.84	11.06	10.99
Pavir.J20597.1	489	3.395	3.85	11.095	11.02	341.56	4	0.84	0.89	343.36	30	5.95	6.81	345.39	35	11.09	11.01	345.41	35	11.1	11.03
Pavir.Ba00635.1	4001	0.16	0.165	0	0	3853.54	15	0.28	0.29	3855.33	2	0.04	0.04	3857.36	0	0	0	3857.38	0	0	0
Pavir.J20601.1	1139	0.035	0.04	0.11	0.11	991.54	0	0	0	993.33	1	0.07	0.08	995.36	1	0.11	0.11	995.38	1	0.11	0.11
Pavir.J20603.1	2725	0.12	0.135	0.25	0.25	2577.54	4	0.11	0.12	2579.33	5	0.13	0.15	2581.36	6	0.25	0.25	2581.38	6	0.25	0.25
Pavir.J20604.3	1186	0.035	0.035	0	0	1038.54	1	0.07	0.07	1040.33	0	0	0	1042.36	0	0	0	1042.38	0	0	0
Pavir.J20604.1	1195	0.03	0.035	0	0	1047.54	0	0	0	1049.33	1	0.06	0.07	1051.36	0	0	0	1051.38	0	0	0
Pavir.J20606.1	270	333.69	365.845	419.055	416.38	122.96	593	347.49	365.2	124.71	586	319.89	366.49	126.69	485	418.8	416.07	126.71	485	419.31	416.69
Pavir.Ba00636.1	3715	0.425	0.46	0.03	0.03	3567.54	28.93	0.58	0.61	3569.33	14	0.27	0.31	3571.36	1	0.03	0.03	3571.38	1	0.03	0.03
Pavir.J20610.2	971	5.66	6.2	17.005	16.895	823.54	70	6.12	6.44	825.33	63.07	5.2	5.96	827.36	129	17.06	16.95	827.38	128	16.95	16.84
Pavir.J20611.1	775	0.255	0.275	1.37	1.36	627.54	2.66	0.31	0.32	629.34	1.84	0.2	0.23	631.36	7.91	1.37	1.36	631.39	7.91	1.37	1.36
Pavir.J20612.1	3974	0.06	0.06	0.2	0.2	3826.54	4	0.08	0.08	3828.33	2	0.04	0.04	3830.36	7.02	0.2	0.2	3830.38	7.02	0.2	0.2
Pavir.J20614.1	881	1.725	1.855	0	0	733.54	26.91	2.64	2.78	735.33	8.73	0.81	0.93	737.36	0	0	0	737.38	0	0	0
Pavir.Aa00725.1	1055	0	0	0.12	0.12	907.54	0	0	0	909.33	0	0	0	911.36	1	0.12	0.12	911.38	1	0.12	0.12
Pavir.J20619.2	1639	0.05	0.05	0	0	1491.54	1.99	0.1	0.1	1493.33	0	0	0	1495.36	0	0	0	1495.38	0	0	0
Pavir.J20621.1	645	0.07	0.075	0	0	497.55	1	0.14	0.15	499.34	0	0	0	501.37	0	0	0	501.39	0	0	0
Pavir.J20622.1	758	0	0	0.18	0.18	610.54	0	0	0	612.34	0	0	0	614.36	1	0.18	0.18	614.39	1	0.18	0.18
Pavir.J20623.1	1833	0.165	0.185	0.275	0.27	1685.54	3.68	0.16	0.17	1687.33	4.27	0.17	0.2	1689.36	4.24	0.27	0.27	1689.38	4.24	0.28	0.27
Pavir.J20623.2	1096	7.14	7.745	2.04	2.03	948.54	121.32	9.22	9.69	950.33	70.68	5.06	5.8	952.36	17.76	2.04	2.03	952.38	17.76	2.04	2.03
Pavir.J20629.1	5402	1.885	2.095	3.915	3.89	5254.54	96.61	1.32	1.39	5256.33	189	2.45	2.8	5258.36	188	3.91	3.89	5258.38	188	3.92	3.89
Pavir.J20630.1	1676	3.89	4.445	7.875	7.825	1528.54	3.96	0.19	0.2	1530.33	170.55	7.59	8.69	1532.36	110.22	7.87	7.82	1532.38	110.22	7.88	7.83
Pavir.J20632.1	1484	14.91	16.445	19.535	19.415	1336.54	248.57	13.4	14.08	1338.33	322.86	16.42	18.81	1340.36	239.21	19.52	19.4	1340.38	239.22	19.55	19.43
Pavir.J20633.2	574	2.145	2.46	12.465	12.38	426.55	0	0	0	428.35	27	4.29	4.92	430.38	49	12.46	12.37	430.4	49	12.47	12.39
Pavir.J20637.1	553	0.465	0.495	4.215	4.19	405.55	4.28	0.76	0.8	407.35	1	0.17	0.19	409.38	16.1	4.3	4.28	409.4	15.44	4.13	4.1
Pavir.Ba00640.1	2033	3.975	4.36	2.375	2.36	1885.54	107	4.09	4.3	1887.33	107	3.86	4.42	1889.36	41	2.37	2.36	1889.38	41	2.38	2.36
Pavir.J20638.1	1571	0.175	0.185	0.65	0.65	1423.54	7	0.35	0.37	1425.33	0	0	0	1427.36	9	0.69	0.69	1427.38	8	0.61	0.61
Pavir.J20639.1	554	1.085	1.14	1.47	1.46	406.55	12.25	2.17	2.28	408.35	0	0	0	410.38	5.5	1.47	1.46	410.4	5.5	1.47	1.46
Pavir.J20642.2	357	0.16	0.185	0	0	209.62	0	0	0	211.41	1	0.32	0.37	213.45	0	0	0	213.47	0	0	0
Pavir.J20643.1	2047	0.295	0.325	0.86	0.86	1899.54	7.08	0.27	0.28	1901.33	9	0.32	0.37	1903.36	15	0.86	0.86	1903.38	15	0.86	0.86
Pavir.J20644.1	2018	0.09	0.105	0.06	0.06	1870.54	0	0	0	1872.33	5	0.18	0.21	1874.36	1	0.06	0.06	1874.38	1	0.06	0.06
Pavir.J20646.1	498	1.35	1.55	5.545	5.51	350.56	0	0	0	352.35	14	2.7	3.1	354.39	17.95	5.54	5.51	354.41	17.95	5.55	5.51
Pavir.J20648.3	1364	11.975	12.94	11.75	11.67	1216.54	277.11	16.41	17.25	1218.33	134.89	7.54	8.63	1220.36	130.97	11.74	11.66	1220.38	130.97	11.76	11.68
Pavir.J20648.2	1887	1.235	1.34	0.84	0.83	1739.54	39.26	1.63	1.71	1741.33	21.57	0.84	0.97	1743.36	13.37	0.84	0.83	1743.38	13.37	0.84	0.83
Pavir.J20648.1	1794	1.265	1.39	1.67	1.66	1646.54	25.97	1.14	1.19	1648.33	33.55	1.39	1.59	1650.36	25.13	1.67	1.66	1650.38	25.13	1.67	1.66
Pavir.J20649.2	1451	0.365	0.41	0.04	0.04	1303.54	2.83	0.16	0.16	1305.33	11	0.57	0.66	1307.36	0.47	0.04	0.04	1307.38	0.47	0.04	0.04
Pavir.J20649.1	3648	0.05	0.05	0.13	0.13	3500.54	4.83	0.1	0.1	3502.33	0	0	0	3504.36	4.06	0.13	0.13	3504.38	4.06	0.13	0.13
Pavir.J20650.1	3824	20.67	23.23	58.135	57.77	3676.54	488	9.56	10.05	3678.33	1717	31.78	36.41	3680.36	1955	58.11	57.74	3680.38	1954	58.16	57.8
Pavir.Ba00642.1	2264	0.085	0.09	0	0	2116.54	5	0.17	0.18	2118.33	0	0	0	2120.36	0	0	0	2120.38	0	0	0
Pavir.J20656.1	1117	1.49	1.655	2.115	2.1	969.54	15.48	1.15	1.21	971.33	26.1	1.83	2.1	973.36	18.79	2.11	2.1	973.38	18.8	2.12	2.1
Pavir.Ba00643.1	2021	0.625	0.695	0.09	0.09	1873.54	13	0.5	0.53	1875.33	20.58	0.75	0.86	1877.36	1.99	0.12	0.12	1877.38	1	0.06	0.06
Pavir.J20665.1	716	0.635	0.69	0.19	0.19	568.54	5.27	0.67	0.7	570.34	5	0.6	0.68	572.37	1	0.19	0.19	572.39	1	0.19	0.19
Pavir.J20669.1	638	0.875	0.93	0.44	0.44	490.55	10	1.47	1.54	492.34	2	0.28	0.32	494.37	2	0.44	0.44	494.39	2	0.44	0.44
Pavir.J20675.1	2399	0.3	0.345	0.34	0.34	2251.54	0	0	0	2253.33	20	0.6	0.69	2255.36	7	0.34	0.34	2255.38	7	0.34	0.34
Pavir.J20676.1	1821	0.63	0.69	0	0	1673.54	17	0.73	0.77	1675.33	13	0.53	0.61	1677.36	0	0	0	1677.38	0	0	0
Pavir.J20678.1	989	0.08	0.09	0	0	841.54	0	0	0	843.33	2	0.16	0.18	845.36	0	0	0	845.38	0	0	0
Pavir.J20679.1	887	0	0	0.15	0.15	739.54	0	0	0	741.33	0	0	0	743.36	1	0.15	0.15	743.38	1	0.15	0.15
Pavir.J20683.1	681	0	0	0.2	0.2	533.54	0	0	0	535.34	0	0	0	537.37	1	0.2	0.2	537.39	1	0.2	0.2
Pavir.J20684.2	1066	0.035	0.04	0	0	918.54	0	0	0	920.33	1	0.07	0.08	922.36	0	0	0	922.38	0	0	0
Pavir.J20685.1	1053	0.04	0.045	0	0	905.54	0	0	0	907.33	1	0.08	0.09	909.36	0	0	0	909.38	0	0	0
Pavir.J20693.1	1475	0.74	0.775	0.26	0.26	1327.54	27.19	1.48	1.55	1329.33	0	0	0	1331.36	3.14	0.26	0.26	1331.38	3.14	0.26	0.26
Pavir.Aa00726.1	1521	0.155	0.165	0.24	0.24	1373.54	6	0.31	0.33	1375.33	0	0	0	1377.36	3	0.24	0.24	1377.38	3	0.24	0.24
Pavir.Ba00646.2	3028	0.025	0.025	0	0	2880.54	2	0.05	0.05	2882.33	0	0	0	2884.36	0	0	0	2884.38	0	0	0
Pavir.J20694.1	2129	18.94	20.84	153.78	152.8	1981.54	496	18.04	18.95	1983.33	578	19.84	22.73	1985.36	2794.69	154	153	1985.38	2783.08	153.56	152.6
Pavir.J20695.1	1265	0.53	0.585	0	0	1117.54	7	0.45	0.47	1119.33	10	0.61	0.7	1121.36	0	0	0	1121.38	0	0	0
Pavir.J20696.4	1365	0.42	0.48	0.3	0.3	1217.54	0	0	0	1219.33	15.08	0.84	0.96	1221.36	3.33	0.3	0.3	1221.38	3.33	0.3	0.3
Pavir.J20696.3	1397	9.585	10.41	4.725	4.695	1249.54	210.83	12.16	12.78	1251.33	128.92	7.01	8.04	1253.36	54.09	4.72	4.69	1253.38	54.08	4.73	4.7
Pavir.J20698.1	1286	0	0	0.19	0.19	1138.54	0	0	0	1140.33	0	0	0	1142.36	2	0.19	0.19	1142.38	2	0.19	0.19
Pavir.Ba00647.2	2327	1.43	1.595	3.56	3.535	2179.54	29	0.96	1.01	2181.33	61	1.9	2.18	2183.36	71	3.56	3.53	2183.38	71	3.56	3.54
Pavir.J20699.1	1519	0.68	0.715	0	0	1371.54	25.92	1.36	1.43	1373.33	0	0	0	1375.36	0	0	0	1375.38	0	0	0
Pavir.J20700.1	1518	0.025	0.03	0	0	1370.54	1	0.05	0.06	1372.33	0	0	0	1374.36	0	0	0	1374.38	0	0	0
Pavir.J20703.2	4217	0.225	0.255	0	0	4069.54	0	0	0	4071.33	26.74	0.45	0.51	4073.36	0	0	0	4073.38	0	0	0
Pavir.J20703.1	4220	0	0	0	0	4072.54	0	0	0	4074.33	0.26	0	0	4076.36	0	0	0	4076.38	0	0	0
Pavir.J20706.1	392	0.275	0.315	0	0	244.59	0	0	0	246.38	2	0.55	0.63	248.42	0	0	0	248.44	0	0	0
Pavir.J20707.2	1128	0.175	0.2	0	0	980.54	1	0.07	0.08	982.33	4	0.28	0.32	984.36	0	0	0	984.38	0	0	0
Pavir.J20707.1	848	0.06	0.065	0.16	0.15	700.54	1.18	0.12	0.13	702.33	0	0	0	704.36	1	0.16	0.15	704.38	1	0.16	0.15
Pavir.J20711.2	854	1.93	2.105	0.81	0.81	706.54	22.1	2.25	2.37	708.33	16.74	1.61	1.84	710.36	5.28	0.81	0.81	710.38	5.28	0.81	0.81
Pavir.J20713.1	918	0.65	0.69	0.71	0.7	770.54	12	1.12	1.18	772.33	2	0.18	0.2	774.36	5	0.71	0.7	774.38	5	0.71	0.7
Pavir.Ba00649.3	5677	1.225	1.335	1.34	1.33	5529.54	118.43	1.54	1.62	5531.33	74.14	0.91	1.05	5533.36	67.72	1.34	1.33	5533.38	67.72	1.34	1.33
Pavir.J20721.1	402	0	0	0.85	0.84	254.58	0	0	0	256.38	0	0	0	258.42	2	0.85	0.84	258.44	2	0.85	0.84
Pavir.J20725.1	2813	0.025	0.03	1.11	1.1	2665.54	0	0	0	2667.33	2	0.05	0.06	2669.36	28	1.15	1.14	2669.38	26	1.07	1.06
Pavir.J20726.2	605	0.22	0.25	0	0	457.55	0	0	0	459.34	2.94	0.44	0.5	461.38	0	0	0	461.4	0	0	0
Pavir.J20726.3	481	0.455	0.51	0	0	333.56	1	0.22	0.23	335.36	3.39	0.69	0.79	337.39	0	0	0	337.41	0	0	0
Pavir.J20726.1	580	0.13	0.15	1.74	1.73	432.55	0	0	0	434.35	1.67	0.26	0.3	436.38	6.95	1.74	1.73	436.4	6.95	1.74	1.73
Pavir.J20727.1	767	278.155	300.355	306.715	304.76	619.54	3326	386.81	406.53	621.34	1547	169.5	194.18	623.36	1747	306.6	304.61	623.39	1746	306.83	304.91
Pavir.J20731.1	827	0.1	0.115	1.6	1.59	679.54	0	0	0	681.33	2	0.2	0.23	683.36	10	1.6	1.59	683.38	10	1.6	1.59
Pavir.J20734.1	861	0	0	0.15	0.15	713.54	0	0	0	715.33	0	0	0	717.36	1	0.15	0.15	717.38	1	0.15	0.15
Pavir.J20736.1	768	0.06	0.06	0	0	620.54	1	0.12	0.12	622.34	0	0	0	624.36	0	0	0	624.39	0	0	0
Pavir.J20742.1	557	0.97	1.02	0.27	0.27	409.55	11.02	1.94	2.04	411.35	0	0	0	413.38	1.04	0.27	0.27	413.4	1.04	0.27	0.27
Pavir.J20743.1	987	0.16	0.175	0.17	0.17	839.54	1.01	0.09	0.09	841.33	2.83	0.23	0.26	843.36	1.33	0.17	0.17	843.38	1.33	0.17	0.17
Pavir.J20745.1	1716	0.025	0.025	0	0	1568.54	1	0.05	0.05	1570.33	0	0	0	1572.36	0	0	0	1572.38	0	0	0
Pavir.J20749.1	858	10.005	11.16	18.85	18.725	710.54	63.1	6.4	6.73	712.33	142.39	13.61	15.59	714.36	123	18.84	18.71	714.38	123	18.86	18.74
Pavir.Ba00650.1	1480	2.13	2.26	2.58	2.56	1332.54	69.51	3.76	3.95	1334.33	9.8	0.5	0.57	1336.36	31.48	2.58	2.56	1336.38	31.48	2.58	2.56
Pavir.J20758.4	1650	0.395	0.435	0	0	1502.54	7	0.34	0.35	1504.33	10	0.45	0.52	1506.36	0	0	0	1506.38	0	0	0
Pavir.J20760.1	1230	4.25	4.795	6.755	6.705	1082.54	24.36	1.62	1.7	1084.33	109.63	6.88	7.89	1086.36	68	6.85	6.8	1086.38	66.01	6.66	6.61
Pavir.J20762.1	1202	0.065	0.075	0	0	1054.54	0	0	0	1056.33	2	0.13	0.15	1058.36	0	0	0	1058.38	0	0	0
Pavir.J20773.1	771	39.315	41.54	0	0	623.54	640	73.95	77.72	625.34	43	4.68	5.36	627.36	0	0	0	627.39	0	0	0
Pavir.J20776.1	792	0.5	0.53	2.53	2.515	644.54	8	0.89	0.94	646.33	1	0.11	0.12	648.36	15	2.53	2.51	648.38	15	2.53	2.52
Pavir.J20779.1	760	0	0	0.18	0.18	612.54	0	0	0	614.34	0	0	0	616.36	1	0.18	0.18	616.39	1	0.18	0.18
Pavir.J20781.1	1542	1.29	1.435	1.64	1.63	1394.54	17	0.88	0.92	1396.33	34.92	1.7	1.95	1398.36	20.92	1.64	1.63	1398.38	20.92	1.64	1.63
Pavir.J20782.1	1293	0.385	0.44	0.38	0.38	1145.54	0	0	0	1147.33	13	0.77	0.88	1149.36	4	0.38	0.38	1149.38	4	0.38	0.38
Pavir.J20784.1	1109	0.035	0.04	0.11	0.11	961.54	1	0.07	0.08	963.33	0	0	0	965.36	1	0.11	0.11	965.38	1	0.11	0.11
Pavir.Ba00654.1	3208	6.65	7.275	10.305	10.245	3060.54	304	7.16	7.52	3062.33	276	6.14	7.03	3064.36	288	10.28	10.22	3064.38	289	10.33	10.27
Pavir.J20788.1	510	1.19	1.255	1.195	1.19	362.56	11	2.19	2.3	364.35	1	0.19	0.21	366.39	4	1.19	1.19	366.41	4	1.2	1.19
Pavir.J20790.1	1634	0.135	0.145	0	0	1486.54	3.69	0.18	0.19	1488.33	1.88	0.09	0.1	1490.36	0	0	0	1490.38	0	0	0
Pavir.J20791.1	345	0.855	0.98	3.26	3.24	197.63	0	0	0	199.43	5	1.71	1.96	201.46	6	3.26	3.24	201.48	6	3.26	3.24
Pavir.Ba00655.2	1636	0.455	0.485	2.495	2.48	1488.54	16	0.77	0.81	1490.33	3	0.14	0.16	1492.36	34	2.49	2.48	1492.38	34	2.5	2.48
Pavir.J20794.1	1192	0.815	0.875	1.36	1.35	1044.54	18	1.24	1.3	1046.33	6	0.39	0.45	1048.36	13	1.36	1.35	1048.38	13	1.36	1.35
Pavir.J20795.1	1375	0.985	1.085	1.63	1.62	1227.54	17.28	1.01	1.07	1229.33	17.31	0.96	1.1	1231.36	18.32	1.63	1.62	1231.38	18.32	1.63	1.62
Pavir.J20795.3	1289	0.705	0.795	1.31	1.3	1141.54	6.72	0.42	0.45	1143.33	16.69	0.99	1.14	1145.36	13.68	1.31	1.3	1145.38	13.68	1.31	1.3
Pavir.J20800.1	2082	0	0	0.06	0.06	1934.54	0	0	0	1936.33	0	0	0	1938.36	1	0.06	0.06	1938.38	1	0.06	0.06
Pavir.J20802.2	677	0.505	0.535	0.82	0.82	529.54	7.46	1.01	1.07	531.34	0	0	0	533.37	4	0.82	0.82	533.39	4	0.82	0.82
Pavir.J20803.1	887	0.645	0.735	1.18	1.17	739.54	0	0	0	741.33	14	1.29	1.47	743.36	8	1.18	1.17	743.38	8	1.18	1.17
Pavir.J20806.1	1005	1.545	1.655	2.63	2.615	857.54	28.04	2.36	2.48	859.33	9.18	0.73	0.83	861.36	20.71	2.63	2.61	861.38	20.71	2.63	2.62
Pavir.Ba00656.1	679	15.165	16.38	10.02	9.955	531.54	154	20.88	21.94	533.34	74	9.45	10.82	535.37	49	10.01	9.95	535.39	49	10.03	9.96
Pavir.J20809.1	1005	4.405	4.81	2.2	2.19	857.54	60.33	5.07	5.33	859.33	47.24	3.74	4.29	861.36	17.34	2.2	2.19	861.38	17.34	2.2	2.19
Pavir.J20811.1	687	0.065	0.07	0	0	539.54	1	0.13	0.14	541.34	0	0	0	543.37	0	0	0	543.39	0	0	0
Pavir.J20813.1	1197	0.38	0.43	0.1	0.1	1049.54	0.99	0.07	0.07	1051.33	10.61	0.69	0.79	1053.36	1	0.1	0.1	1053.38	1	0.1	0.1
Pavir.J20814.1	809	0.65	0.69	9.5	9.44	661.54	11	1.2	1.26	663.33	1	0.1	0.12	665.36	57.74	9.49	9.43	665.38	57.74	9.51	9.45
Pavir.J20818.1	1234	1.5	1.7	3.7	3.675	1086.54	5.22	0.35	0.36	1088.33	42.4	2.65	3.04	1090.36	36.85	3.7	3.67	1090.38	36.85	3.7	3.68
Pavir.J20820.1	1149	0	0	1.795	1.785	1001.54	0	0	0	1003.33	0	0	0	1005.36	17	1.85	1.84	1005.38	16	1.74	1.73
Pavir.J20826.1	1153	0.685	0.77	0.54	0.54	1005.54	5	0.36	0.38	1007.33	15	1.01	1.16	1009.36	5	0.54	0.54	1009.38	5	0.54	0.54
Pavir.Ba00658.1	3747	0.27	0.3	0.45	0.45	3599.54	10	0.2	0.21	3601.33	17.97	0.34	0.39	3603.36	14.76	0.45	0.45	3603.38	14.76	0.45	0.45
Pavir.J20831.1	777	0.93	0.995	1.19	1.18	629.54	13.12	1.5	1.58	631.33	3.32	0.36	0.41	633.36	6.86	1.19	1.18	633.38	6.86	1.19	1.18
Pavir.J20836.1	1536	12	13.09	10.535	10.47	1388.54	268	13.91	14.62	1390.33	206	10.09	11.56	1392.36	134	10.53	10.46	1392.38	134	10.54	10.48
Pavir.Ba00659.1	1120	636.69	700.36	353.135	350.88	972.54	8283.87	613.73	645	974.33	9441.1	659.65	755.72	976.36	3148.47	352.79	350.49	976.38	3150.51	353.48	351.27
Pavir.J20840.1	1587	0	0	0.08	0.08	1439.54	0	0	0	1441.33	0	0	0	1443.36	1	0.08	0.08	1443.38	1	0.08	0.08
Pavir.J20841.1	999	0.04	0.045	0	0	851.54	1	0.08	0.09	853.33	0	0	0	855.36	0	0	0	855.38	0	0	0
Pavir.J20843.2	1604	0.055	0.06	0.15	0.15	1456.54	2.29	0.11	0.12	1458.33	0	0	0	1460.36	2.02	0.15	0.15	1460.38	2.02	0.15	0.15
Pavir.J20843.1	1631	0.415	0.455	0	0	1483.54	6.71	0.33	0.34	1485.33	10.92	0.5	0.57	1487.36	0	0	0	1487.38	0	0	0
Pavir.J20844.1	514	0.285	0.31	0	0	366.56	2	0.39	0.41	368.35	1	0.18	0.21	370.39	0	0	0	370.41	0	0	0
Pavir.J20845.1	1047	0.08	0.085	0	0	899.54	2	0.16	0.17	901.33	0	0	0	903.36	0	0	0	903.38	0	0	0
Pavir.J20849.1	442	85.295	93.675	158.115	157.11	294.57	349	85.37	89.72	296.37	371	85.22	97.63	298.4	431	158.01	156.99	298.42	431	158.22	157.23
Pavir.J20851.1	858	0.64	0.705	0.46	0.46	710.54	7	0.71	0.75	712.33	6	0.57	0.66	714.36	3	0.46	0.46	714.38	3	0.46	0.46
Pavir.Ba00661.1	2042	8.32	9.395	0.35	0.34	1894.54	77	2.93	3.08	1896.33	382	13.71	15.71	1898.36	6	0.35	0.34	1898.38	6	0.35	0.34
Pavir.J20861.1	916	0.515	0.54	0	0	768.54	11	1.03	1.08	770.33	0	0	0	772.36	0	0	0	772.38	0	0	0
Pavir.Ba00662.1	747	0.455	0.52	0	0	599.54	0	0	0	601.34	8	0.91	1.04	603.37	0	0	0	603.39	0	0	0
Pavir.J20870.1	1266	0.73	0.785	1.71	1.7	1118.54	14.99	0.97	1.01	1120.33	8	0.49	0.56	1122.36	17.52	1.71	1.7	1122.38	17.52	1.71	1.7
Pavir.Ba00663.1	1421	12.02	13.305	7.975	7.92	1273.54	175	9.9	10.41	1275.33	264.9	14.14	16.2	1277.36	93	7.97	7.91	1277.38	93	7.98	7.93
Pavir.J20873.1	702	0.66	0.705	0.63	0.63	554.54	9.19	1.19	1.26	556.34	1.06	0.13	0.15	558.37	3.22	0.63	0.63	558.39	3.22	0.63	0.63
Pavir.J20874.1	1237	0.455	0.49	0	0	1089.54	10	0.66	0.69	1091.33	4	0.25	0.29	1093.36	0	0	0	1093.38	0	0	0
Pavir.J20878.2	4845	0.365	0.4	1.19	1.18	4697.54	26	0.4	0.42	4699.33	23	0.33	0.38	4701.36	51	1.19	1.18	4701.38	51	1.19	1.18
Pavir.J20880.1	1081	0.49	0.535	0.35	0.35	933.54	7	0.54	0.57	935.33	6	0.44	0.5	937.36	3	0.35	0.35	937.38	3	0.35	0.35
Pavir.J20881.1	1149	0.1	0.115	0	0	1001.54	0	0	0	1003.33	3	0.2	0.23	1005.36	0	0	0	1005.38	0	0	0
Pavir.Ba00664.1	1364	374.825	404.995	238.105	236.585	1216.54	8711.03	515.93	542.23	1218.33	4182.81	233.72	267.76	1220.36	2655.32	238.04	236.49	1220.38	2653.28	238.17	236.68
Pavir.J20883.1	1254	0.06	0.07	0	0	1106.54	0	0	0	1108.33	2	0.12	0.14	1110.36	0	0	0	1110.38	0	0	0
Pavir.J20890.2	1258	0.06	0.07	0.1	0.1	1110.54	1	0.06	0.07	1112.33	1	0.06	0.07	1114.36	1	0.1	0.1	1114.38	1	0.1	0.1
Pavir.Ba00664.2	1613	1.285	1.445	1.13	1.12	1465.54	14.13	0.69	0.73	1467.33	40.62	1.88	2.16	1469.36	15.13	1.13	1.12	1469.38	15.14	1.13	1.12
Pavir.J20892.1	1707	8.245	9.355	27.11	26.935	1559.54	41.12	1.9	2	1561.33	334.51	14.59	16.71	1563.36	445.02	31.14	30.94	1563.38	329.32	23.08	22.93
Pavir.J20893.1	459	0	0	1.04	1.035	311.56	0	0	0	313.36	0	0	0	315.4	3	1.04	1.03	315.42	3	1.04	1.04
Pavir.J20896.4	1293	0	0	0.1	0.09	1145.54	0	0	0	1147.33	0	0	0	1149.36	1	0.1	0.09	1149.38	1	0.1	0.09
Pavir.J20896.2	1328	0.26	0.295	0	0	1180.54	0	0	0	1182.33	9	0.52	0.59	1184.36	0	0	0	1184.38	0	0	0
Pavir.Ba00665.1	1293	711.31	779.21	518.085	514.78	1145.54	11989.5	754.12	792.55	1147.33	11266.7	668.5	765.87	1149.36	5450.85	518.84	515.46	1149.38	5427.85	517.33	514.1
Pavir.J20897.1	630	182.97	201.285	388.26	385.785	482.55	1179	176.05	185.02	484.34	1351	189.89	217.55	486.37	1725	388.01	385.48	486.39	1725	388.51	386.09
Pavir.J20901.1	1548	1.3	1.425	10.055	9.99	1400.54	27	1.39	1.46	1402.33	25	1.21	1.39	1404.36	129	10.05	9.98	1404.38	129	10.06	10
Pavir.J20902.1	895	75.955	83.31	72.61	72.145	747.54	812.92	78.35	82.35	749.33	809.64	73.56	84.27	751.36	499.41	72.72	72.24	751.38	497.28	72.5	72.05
Pavir.J20903.1	2007	15.88	17.255	11.065	10.99	1859.54	514.17	19.92	20.94	1861.33	323.86	11.84	13.57	1863.36	188.32	11.06	10.98	1863.38	188.32	11.07	11
Pavir.J20905.1	201	2.51	2.695	0	0	56.26	3	3.84	4.04	57.7	1	1.18	1.35	59.39	0	0	0	59.4	0	0	0
Pavir.J20906.1	1457	0.01	0.01	0	0	1309.54	0.41	0.02	0.02	1311.33	0	0	0	1313.36	0	0	0	1313.38	0	0	0
Pavir.Ba00666.2	1554	4.09	4.395	9.46	9.4	1406.54	121.09	6.2	6.52	1408.33	41	1.98	2.27	1410.36	121.86	9.45	9.39	1410.38	121.86	9.47	9.41
Pavir.J20908.1	1181	0.175	0.185	0	0	1033.54	5	0.35	0.37	1035.33	0	0	0	1037.36	0	0	0	1037.38	0	0	0
Pavir.J20910.1	3447	0.33	0.365	0.3	0.3	3299.54	10.05	0.22	0.23	3301.33	21.12	0.44	0.5	3303.36	9	0.3	0.3	3303.38	9	0.3	0.3
Pavir.J20915.1	1346	0.085	0.095	0	0	1198.54	1	0.06	0.06	1200.33	2	0.11	0.13	1202.36	0	0	0	1202.38	0	0	0
Pavir.J20916.1	1423	0.165	0.18	0.17	0.17	1275.54	3	0.17	0.18	1277.33	3	0.16	0.18	1279.36	2	0.17	0.17	1279.38	2	0.17	0.17
Pavir.Ba00666.3	1555	0	0	0.55	0.55	1407.54	0	0	0	1409.33	0	0	0	1411.36	7.14	0.55	0.55	1411.38	7.14	0.55	0.55
Pavir.J20918.1	2274	0.015	0.02	0.1	0.1	2126.54	0	0	0	2128.33	1	0.03	0.04	2130.36	2	0.1	0.1	2130.38	2	0.1	0.1
Pavir.J20919.1	957	0.295	0.335	0.81	0.8	809.54	1	0.09	0.09	811.33	6	0.5	0.58	813.36	6	0.81	0.8	813.38	6	0.81	0.8
Pavir.J20923.2	932	0.045	0.05	0	0	784.54	0	0	0	786.33	1	0.09	0.1	788.36	0	0	0	788.38	0	0	0
Pavir.J20924.1	1146	2.925	3.24	0.22	0.22	998.54	32	2.31	2.43	1000.33	52	3.54	4.05	1002.36	2	0.22	0.22	1002.38	2	0.22	0.22
Pavir.J20926.1	571	1.17	1.26	0	0	423.55	10	1.7	1.79	425.35	4	0.64	0.73	427.38	0	0	0	427.4	0	0	0
Pavir.J20929.1	851	1.75	1.905	2.475	2.46	703.54	21	2.15	2.26	705.33	14	1.35	1.55	707.36	16	2.47	2.46	707.38	16	2.48	2.46
Pavir.J20930.3	371	0	0	0.68	0.67	223.6	0	0	0	225.4	0	0	0	227.44	1.4	0.68	0.67	227.46	1.4	0.68	0.67
Pavir.Ba00667.1	589	27.795	30.225	48.42	48.11	441.55	209.89	34.25	36	443.34	139	21.34	24.45	445.38	196.98	48.39	48.07	445.4	196.98	48.45	48.15
Pavir.J20930.2	817	15.885	17.59	24.595	24.44	669.54	121	13.02	13.69	671.33	184.95	18.75	21.49	673.36	151.28	24.58	24.42	673.38	151.28	24.61	24.46
Pavir.J20933.1	870	0	0	0.17	0.17	722.54	0	0	0	724.33	0	0	0	726.36	1.14	0.17	0.17	726.38	1.14	0.17	0.17
Pavir.J20936.1	747	806.845	878.295	1083.07	1076.15	599.54	8096.74	973.06	1022.65	601.34	5658.86	640.63	733.94	603.37	5976.91	1083.72	1076.67	603.39	5961.85	1082.41	1075.64
Pavir.Aa00729.1	1592	0	0	0.08	0.08	1444.54	0	0	0	1446.33	0	0	0	1448.36	1	0.08	0.08	1448.38	1	0.08	0.08
Pavir.J20941.1	726	0.185	0.2	0.19	0.19	578.54	2	0.25	0.26	580.34	1.02	0.12	0.14	582.37	1	0.19	0.19	582.39	1	0.19	0.19
Pavir.J20944.3	4432	0.025	0.025	0.08	0.08	4284.54	3.1	0.05	0.05	4286.33	0	0	0	4288.36	3.06	0.08	0.08	4288.38	3.06	0.08	0.08
Pavir.J20944.2	6130	8.61	9.505	9.06	9	5982.54	631.9	7.61	8	5984.33	845	9.61	11.01	5986.36	496.76	9.08	9.02	5986.38	493.76	9.04	8.98
Pavir.J20945.1	1218	0.1	0.105	0	0	1070.54	3	0.2	0.21	1072.33	0	0	0	1074.36	0	0	0	1074.38	0	0	0
Pavir.Ba00669.2	3292	0	0	0.73	0.725	3144.54	0	0	0	3146.33	0	0	0	3148.36	20.99	0.73	0.72	3148.38	20.99	0.73	0.73
Pavir.J20948.1	684	37.725	40.965	100.715	100.07	536.54	354.95	47.67	50.1	538.34	219.71	27.78	31.83	540.37	497.14	100.65	99.99	540.39	497.14	100.78	100.15
Pavir.J20952.1	403	21.16	23.52	45.82	45.535	255.58	54.11	15.25	16.03	257.38	102.33	27.07	31.01	259.42	108.59	45.79	45.5	259.44	108.6	45.85	45.57
Pavir.J20953.1	1672	2.36	2.515	8.05	8	1524.54	84.04	3.97	4.17	1526.33	16.81	0.75	0.86	1528.36	112.03	8.02	7.97	1528.38	112.77	8.08	8.03
Pavir.J20954.1	588	5.975	6.515	0.74	0.73	440.55	43	7.03	7.39	442.34	32	4.92	5.64	444.38	3	0.74	0.73	444.4	3	0.74	0.73
Pavir.J20955.1	1077	1.24	1.36	2.46	2.45	929.54	16	1.24	1.3	931.33	17	1.24	1.42	933.36	21	2.46	2.45	933.38	21	2.46	2.45
Pavir.J20956.1	3145	1.525	1.665	6.125	6.085	2997.54	72	1.73	1.82	2999.33	58	1.32	1.51	3001.36	168	6.12	6.08	3001.38	168	6.13	6.09
Pavir.Ba00669.1	2901	7.255	7.97	7.485	7.44	2753.54	279.5	7.31	7.69	2755.33	291.43	7.2	8.25	2757.36	188.59	7.48	7.43	2757.38	188.59	7.49	7.45
Pavir.J20958.1	995	1.36	1.495	1.03	1.02	847.54	15	1.28	1.34	849.33	18	1.44	1.65	851.36	8	1.03	1.02	851.38	8	1.03	1.02
Pavir.J20959.1	828	0.715	0.77	0.32	0.32	680.54	10	1.06	1.11	682.33	3.74	0.37	0.43	684.36	2	0.32	0.32	684.38	2	0.32	0.32
Pavir.J20964.1	910	0.265	0.305	0	0	762.54	0	0	0	764.33	6	0.53	0.61	766.36	0	0	0	766.38	0	0	0
Pavir.J20968.1	1933	0.095	0.11	0.06	0.06	1785.54	0	0	0	1787.33	5	0.19	0.22	1789.36	1	0.06	0.06	1789.38	1	0.06	0.06
Pavir.J20971.2	1462	2.295	2.415	0	0	1314.54	83.81	4.59	4.83	1316.33	0	0	0	1318.36	0	0	0	1318.38	0	0	0
Pavir.J20971.3	1537	6.695	7.39	2.945	2.925	1389.54	112.8	5.85	6.15	1391.33	154.01	7.54	8.63	1393.36	37.45	2.94	2.92	1393.38	37.46	2.95	2.93
Pavir.J20972.1	1172	3.155	3.44	1.99	1.98	1024.54	52.01	3.66	3.84	1026.33	40	2.65	3.04	1028.36	18.7	1.99	1.98	1028.38	18.7	1.99	1.98
Pavir.Ba00671.1	1509	0.025	0.03	0	0	1361.54	1	0.05	0.06	1363.33	0	0	0	1365.36	0	0	0	1365.38	0	0	0
Pavir.J20974.1	2061	0.13	0.14	0	0	1913.54	4	0.15	0.16	1915.33	3	0.11	0.12	1917.36	0	0	0	1917.38	0	0	0
Pavir.J20975.1	1199	176.98	191.675	10.165	10.1	1051.54	3417	234.14	246.07	1053.33	1854	119.82	137.28	1055.36	98	10.16	10.09	1055.38	98	10.17	10.11
Pavir.J20976.2	1281	9.385	10.19	7.93	7.88	1133.54	185.2	11.77	12.37	1135.33	116.66	7	8.01	1137.36	82.42	7.93	7.88	1137.38	82.35	7.93	7.88
Pavir.J20976.1	1293	20.845	22.75	31.63	31.43	1145.54	380.02	23.9	25.12	1147.33	299.88	17.79	20.38	1149.36	332.12	31.61	31.41	1149.38	332.04	31.65	31.45
Pavir.J20976.4	1074	7.91	8.74	12.795	12.715	926.54	86.41	6.72	7.06	928.33	124.08	9.1	10.42	930.36	108.09	12.71	12.63	930.38	109.36	12.88	12.8
Pavir.J20980.1	1446	0.08	0.09	0.25	0.25	1298.54	0	0	0	1300.33	3	0.16	0.18	1302.36	3	0.25	0.25	1302.38	3	0.25	0.25
Pavir.J20987.3	1288	0.03	0.035	0	0	1140.54	0	0	0	1142.33	1	0.06	0.07	1144.36	0	0	0	1144.38	0	0	0
Pavir.J20989.1	921	0.22	0.25	0	0	773.54	0	0	0	775.33	5	0.44	0.5	777.36	0	0	0	777.38	0	0	0
Pavir.J20992.2	1545	1.215	1.37	1.56	1.55	1397.54	11	0.57	0.6	1399.33	38.32	1.86	2.14	1401.36	20	1.56	1.55	1401.38	20	1.56	1.55
Pavir.J20993.1	811	0.105	0.115	0	0	663.54	1	0.11	0.11	665.33	1	0.1	0.12	667.36	0	0	0	667.38	0	0	0
Pavir.J20995.1	899	0.145	0.15	0	0	751.54	2.99	0.29	0.3	753.33	0	0	0	755.36	0	0	0	755.38	0	0	0
Pavir.Ba00673.2	1830	2.795	2.985	0.26	0.26	1682.54	106.01	4.54	4.77	1684.33	26	1.05	1.2	1686.36	4	0.26	0.26	1686.38	4	0.26	0.26
Pavir.J20996.1	2043	0.16	0.185	1.04	1.03	1895.54	0	0	0	1897.33	9	0.32	0.37	1899.36	18	1.04	1.03	1899.38	18	1.04	1.03
Pavir.J20997.1	1664	6.045	6.535	9.15	9.09	1516.54	175.78	8.35	8.78	1518.33	83.46	3.74	4.29	1520.36	126.55	9.11	9.05	1520.38	127.56	9.19	9.13
Pavir.J20998.1	1888	4.675	5.165	1.79	1.78	1740.54	96.64	4	4.2	1742.33	137	5.35	6.13	1744.36	29	1.82	1.81	1744.38	28	1.76	1.75
Pavir.J21003.2	3415	0.855	0.955	1.505	1.495	3267.54	25.99	0.57	0.6	3269.33	54.98	1.14	1.31	3271.36	44.98	1.5	1.49	3271.38	44.97	1.51	1.5
Pavir.J21003.1	3419	0	0	0	0	3271.54	0.01	0	0	3273.33	0.02	0	0	3275.36	0.02	0	0	3275.38	0.03	0	0
Pavir.J21004.1	852	0.105	0.11	0	0	704.54	2.07	0.21	0.22	706.33	0	0	0	708.36	0	0	0	708.38	0	0	0
Pavir.Ba00674.1	2138	0.945	1.045	3.075	3.055	1990.54	25	0.9	0.95	1992.33	29	0.99	1.14	1994.36	56	3.07	3.05	1994.38	56	3.08	3.06
Pavir.J21005.2	719	1.17	1.325	0	0	571.54	3.45	0.43	0.46	573.34	16.08	1.91	2.19	575.37	0	0	0	575.39	0	0	0
Pavir.J21005.1	1066	5.275	5.79	11.155	11.085	918.54	68.55	5.38	5.65	920.33	69.92	5.17	5.93	922.36	94	11.15	11.08	922.38	94	11.16	11.09
Pavir.J21007.1	1302	52.04	56.9	14.27	14.18	1154.54	920	57.42	60.34	1156.33	792.57	46.66	53.46	1158.36	151	14.26	14.17	1158.38	151	14.28	14.19
Pavir.J21008.1	2175	0.015	0.02	0.045	0.045	2027.54	0.98	0.03	0.04	2029.33	0	0	0	2031.36	0.81	0.04	0.04	2031.38	1.02	0.05	0.05
Pavir.J21014.2	570	0	0	0.77	0.765	422.55	0	0	0	424.35	0	0	0	426.38	3	0.77	0.76	426.4	3	0.77	0.77
Pavir.J21015.1	1140	0	0	0.43	0.42	992.54	0	0	0	994.33	0	0	0	996.36	3.87	0.43	0.42	996.38	3.87	0.43	0.42
Pavir.J21016.2	1274	10.74	11.78	6.785	6.745	1126.54	171.99	11	11.56	1128.33	173.64	10.48	12	1130.36	70.06	6.78	6.74	1130.38	70.06	6.79	6.75
Pavir.Aa00730.1	667	0.195	0.225	0.21	0.21	519.54	0	0	0	521.34	3	0.39	0.45	523.37	1	0.21	0.21	523.39	1	0.21	0.21
Pavir.Ba00676.2	2350	11.5	12.58	12.005	11.93	2202.54	387.91	12.69	13.34	2204.33	333.94	10.31	11.82	2206.36	241.96	12	11.92	2206.38	241.93	12.01	11.94
Pavir.J21021.1	1187	5.075	5.58	2.625	2.605	1039.54	71	4.92	5.17	1041.33	80	5.23	5.99	1043.36	26	2.73	2.71	1043.38	24	2.52	2.5
Pavir.J21023.1	240	2.615	2.85	2.255	2.24	93.44	4	3.08	3.24	95.12	3	2.15	2.46	97.04	2	2.25	2.24	97.05	2	2.26	2.24
Pavir.J21028.1	980	0.12	0.14	0	0	832.54	0	0	0	834.33	3	0.24	0.28	836.36	0	0	0	836.38	0	0	0
Pavir.Ba00676.1	2353	0	0	0	0	2205.54	0.09	0	0	2207.33	0.06	0	0	2209.36	0.04	0	0	2209.38	0.07	0	0
Pavir.J21030.2	1849	5.04	5.525	9.565	9.505	1701.54	125	5.29	5.56	1703.33	119.85	4.79	5.49	1705.36	149	9.56	9.5	1705.38	149	9.57	9.51
Pavir.J21030.1	1867	1.88	2.155	0	0	1719.54	0	0	0	1721.33	95.15	3.76	4.31	1723.36	0	0	0	1723.38	0	0	0
Pavir.J21033.2	387	0.145	0.155	0.105	0.105	239.59	0.98	0.29	0.31	241.39	0	0	0	243.43	0	0	0	243.45	0.47	0.21	0.21
Pavir.J21034.2	1326	2.995	3.405	0	0	1178.54	8.96	0.55	0.58	1180.33	94.3	5.44	6.23	1182.36	0	0	0	1182.38	0	0	0
Pavir.J21034.1	1064	18.005	20.195	7.495	7.445	916.54	116.04	9.12	9.59	918.33	362.7	26.89	30.8	920.36	63	7.49	7.44	920.38	63	7.5	7.45
Pavir.J21038.1	321	1.14	1.2	0	0	173.68	5.5	2.28	2.4	175.47	0	0	0	177.5	0	0	0	177.51	0	0	0
Pavir.J21039.1	399	0	0	0.41	0.41	251.58	0	0	0	253.38	0	0	0	255.42	0.96	0.41	0.41	255.44	0.96	0.41	0.41
Pavir.J21042.1	678	1.56	1.64	0	0	530.54	22.95	3.12	3.28	532.34	0	0	0	534.37	0	0	0	534.39	0	0	0
Pavir.J21046.1	402	0	0	0.58	0.58	254.58	0	0	0	256.38	0	0	0	258.42	1.38	0.58	0.58	258.44	1.38	0.58	0.58
Pavir.J21047.1	585	0	0	0.25	0.25	437.55	0	0	0	439.35	0	0	0	441.38	1	0.25	0.25	441.4	1	0.25	0.25
Pavir.J21049.1	408	1.88	2.025	2.07	2.06	260.58	9.85	2.72	2.86	262.38	4	1.04	1.19	264.42	5	2.07	2.06	264.44	5	2.07	2.06
Pavir.J21050.1	435	0.235	0.27	0	0	287.57	0	0	0	289.37	2	0.47	0.54	291.41	0	0	0	291.43	0	0	0
Pavir.J21051.1	2152	0.575	0.605	0	0	2004.54	32	1.15	1.21	2006.33	0	0	0	2008.36	0	0	0	2008.38	0	0	0
Pavir.J21052.1	777	2.125	2.25	1.21	1.2	629.54	33.36	3.82	4.01	631.33	4	0.43	0.49	633.36	7	1.21	1.2	633.38	7	1.21	1.2
Pavir.J21055.1	597	0.235	0.255	0	0	449.55	2	0.32	0.34	451.34	1	0.15	0.17	453.38	0	0	0	453.4	0	0	0
Pavir.J21057.2	1109	0.11	0.12	0	0	961.54	3	0.22	0.24	963.33	0	0	0	965.36	0	0	0	965.38	0	0	0
Pavir.J21057.3	1007	0.04	0.045	0	0	859.54	0	0	0	861.33	1	0.08	0.09	863.36	0	0	0	863.38	0	0	0
Pavir.J21058.1	939	0.11	0.115	0	0	791.54	2.45	0.22	0.23	793.33	0	0	0	795.36	0	0	0	795.38	0	0	0
Pavir.Ba00680.1	1594	0	0	0.83	0.825	1446.54	0	0	0	1448.33	0	0	0	1450.36	11	0.83	0.82	1450.38	11	0.83	0.83
Pavir.J21064.1	1688	0.025	0.025	0	0	1540.54	1	0.05	0.05	1542.33	0	0	0	1544.36	0	0	0	1544.38	0	0	0
Pavir.J21065.1	1479	0.11	0.115	0	0	1331.54	4	0.22	0.23	1333.33	0	0	0	1335.36	0	0	0	1335.38	0	0	0
Pavir.Ba00681.1	1296	2.67	2.885	3.895	3.87	1148.54	56.79	3.56	3.74	1150.33	30	1.78	2.03	1152.36	41	3.89	3.87	1152.38	41	3.9	3.87
Pavir.J21072.1	796	0.325	0.355	0	0	648.54	4	0.44	0.47	650.33	2	0.21	0.24	652.36	0	0	0	652.38	0	0	0
Pavir.J21073.3	1438	0.07	0.085	0	0	1290.54	0	0	0	1292.33	2.74	0.14	0.17	1294.36	0	0	0	1294.38	0	0	0
Pavir.J21074.1	231	0	0	1.24	1.23	84.7	0	0	0	86.34	0	0	0	88.22	1	1.24	1.23	88.24	1	1.24	1.23
Pavir.J21076.1	684	0.53	0.57	0	0	536.54	6	0.81	0.85	538.34	2	0.25	0.29	540.37	0	0	0	540.39	0	0	0
Pavir.Ba00682.1	1133	0.035	0.04	0	0	985.54	1	0.07	0.08	987.33	0	0	0	989.36	0	0	0	989.38	0	0	0
Pavir.J21077.1	968	1.39	1.46	0	0	820.54	31.66	2.78	2.92	822.33	0	0	0	824.36	0	0	0	824.38	0	0	0
Pavir.J21080.1	1710	0.02	0.025	0	0	1562.54	0	0	0	1564.33	1	0.04	0.05	1566.36	0	0	0	1566.38	0	0	0
Pavir.J21081.1	270	1.435	1.535	0.86	0.86	122.96	3.96	2.32	2.44	124.71	1	0.55	0.63	126.69	1	0.86	0.86	126.71	1	0.86	0.86
Pavir.J21086.1	639	9.45	10.16	8.575	8.52	491.55	96	14.07	14.79	493.34	35	4.83	5.53	495.37	38.8	8.57	8.51	495.39	38.8	8.58	8.53
Pavir.J21087.1	818	0.675	0.745	4.385	4.355	670.54	6	0.64	0.68	672.33	7	0.71	0.81	674.36	27	4.38	4.35	674.38	27	4.39	4.36
Pavir.J21089.1	1285	18.19	20.05	8.73	8.67	1137.54	262	16.6	17.44	1139.33	331	19.78	22.66	1141.36	94	9.01	8.95	1141.38	88	8.45	8.39
Pavir.J21090.1	420	0.125	0.14	0.79	0.79	272.58	0	0	0	274.37	1	0.25	0.28	276.41	2	0.79	0.79	276.43	2	0.79	0.79
Pavir.Ba00684.1	2765	0.245	0.285	0.38	0.37	2617.54	0	0	0	2619.33	19.02	0.49	0.57	2621.36	9.01	0.38	0.37	2621.38	9.01	0.38	0.37
Pavir.J21095.2	2659	0	0	0.69	0.68	2511.54	0	0	0	2513.33	0	0	0	2515.36	15.79	0.69	0.68	2515.38	15.79	0.69	0.68
Pavir.J21096.1	745	0.6	0.635	1.275	1.27	597.54	9	1.09	1.14	599.34	1	0.11	0.13	601.37	7	1.27	1.27	601.39	7	1.28	1.27
Pavir.J21099.1	1011	0.275	0.315	0	0	863.54	0	0	0	865.33	7	0.55	0.63	867.36	0	0	0	867.38	0	0	0
Pavir.J21106.1	1780	0.02	0.025	0	0	1632.54	1	0.04	0.05	1634.33	0	0	0	1636.36	0	0	0	1636.38	0	0	0
Pavir.J21107.1	1203	10.605	11.535	5.375	5.34	1055.54	190	12.97	13.63	1057.33	128	8.24	9.44	1059.36	52	5.37	5.34	1059.38	52	5.38	5.34
Pavir.J21108.2	749	6.72	7.285	16.73	16.625	601.54	72.39	8.67	9.11	603.34	42.23	4.77	5.46	605.37	93.03	16.81	16.7	605.39	92.03	16.65	16.55
Pavir.J21108.1	834	0.805	0.89	1.27	1.26	686.54	7.95	0.83	0.88	688.33	7.91	0.78	0.9	690.36	7.99	1.27	1.26	690.38	7.99	1.27	1.26
Pavir.J21109.1	213	5.625	6.195	9.275	9.215	67.46	5	5.34	5.61	69	5.99	5.91	6.78	70.78	6	9.27	9.21	70.8	6	9.28	9.22
Pavir.J21111.1	1313	0.175	0.2	0	0	1165.54	0	0	0	1167.33	6	0.35	0.4	1169.36	0	0	0	1169.38	0	0	0
Pavir.J21113.2	2488	0.21	0.23	0.56	0.56	2340.54	7	0.22	0.23	2342.33	7	0.2	0.23	2344.36	12	0.56	0.56	2344.38	12	0.56	0.56
Pavir.J21114.1	603	0	0	0.48	0.47	455.55	0	0	0	457.34	0	0	0	459.38	2	0.48	0.47	459.4	2	0.48	0.47
Pavir.J21115.1	1910	0	0	0.5	0.49	1762.54	0	0	0	1764.33	0	0	0	1766.36	8	0.5	0.49	1766.38	8	0.5	0.49
Pavir.J21119.1	1023	1.155	1.27	10.21	10.145	875.54	14	1.15	1.21	877.33	15	1.16	1.33	879.36	82	10.2	10.14	879.38	82	10.22	10.15
Pavir.J21120.2	2084	0.515	0.55	1.64	1.625	1936.54	21	0.78	0.82	1938.33	7	0.25	0.28	1940.36	29	1.64	1.62	1940.38	29	1.64	1.63
Pavir.J21123.3	878	0	0	0.3	0.3	730.54	0	0	0	732.33	0	0	0	734.36	2	0.3	0.3	734.38	2	0.3	0.3
Pavir.J21124.1	1561	0.055	0.06	0.16	0.16	1413.54	0	0	0	1415.33	2.25	0.11	0.12	1417.36	2.03	0.16	0.16	1417.38	2.03	0.16	0.16
Pavir.J21125.1	1980	17.285	18.995	18.965	18.845	1832.54	433	17.02	17.89	1834.33	472.77	17.55	20.1	1836.36	318.16	18.95	18.83	1836.38	318.16	18.98	18.86
Pavir.J21126.1	851	0.88	0.99	0	0	703.54	3	0.31	0.32	705.33	15	1.45	1.66	707.36	0	0	0	707.38	0	0	0
Pavir.J21133.1	1515	0.03	0.03	0.055	0.055	1367.54	0	0	0	1369.33	1.13	0.06	0.06	1371.36	1.39	0.11	0.11	1371.38	0	0	0
Pavir.J21138.1	1136	0.68	0.735	0	0	988.54	15	1.09	1.15	990.33	4	0.27	0.32	992.36	0	0	0	992.38	0	0	0
Pavir.J21148.2	488	1.355	1.425	5.915	5.88	340.56	12.83	2.71	2.85	342.36	0	0	0	344.39	18.11	5.75	5.72	344.41	19.12	6.08	6.04
Pavir.J21150.1	2968	2.375	2.58	2.17	2.16	2820.54	115	2.94	3.09	2822.33	75	1.81	2.07	2824.36	56	2.17	2.16	2824.38	56	2.17	2.16
Pavir.J21153.1	918	0.045	0.05	0	0	770.54	0	0	0	772.33	1	0.09	0.1	774.36	0	0	0	774.38	0	0	0
Pavir.J21157.1	975	63.59	70.245	292.33	290.465	827.54	633	55.11	57.92	829.33	878	72.07	82.57	831.36	2218	291.87	289.97	831.38	2222	292.79	290.96
Pavir.J21158.1	1852	1.09	1.175	0	0	1704.54	34	1.44	1.51	1706.33	18.48	0.74	0.84	1708.36	0	0	0	1708.38	0	0	0
Pavir.J21160.2	2087	0.84	0.935	1.68	1.67	1939.54	16	0.59	0.62	1941.33	31	1.09	1.25	1943.36	29.84	1.68	1.67	1943.38	29.84	1.68	1.67
Pavir.J21160.4	2200	0	0	0.97	0.96	2052.54	0	0	0	2054.33	0	0	0	2056.36	18.16	0.97	0.96	2056.38	18.16	0.97	0.96
Pavir.J21161.1	429	0	0	4.605	4.575	281.57	0	0	0	283.37	0	0	0	285.41	12	4.6	4.57	285.43	12	4.61	4.58
Pavir.J21162.2	1215	0.16	0.18	0	0	1067.54	0	0	0	1069.33	5	0.32	0.36	1071.36	0	0	0	1071.38	0	0	0
Pavir.Ba00689.1	2972	1.5	1.68	2.84	2.82	2824.54	33.89	0.86	0.91	2826.33	88.95	2.14	2.45	2828.36	73.34	2.84	2.82	2828.38	73.34	2.84	2.82
Pavir.J21163.1	1011	0	0	0.13	0.13	863.54	0	0	0	865.33	0	0	0	867.36	1	0.13	0.13	867.38	1	0.13	0.13
Pavir.J21164.4	626	5.265	5.865	6.495	6.455	478.55	24.12	3.63	3.82	480.34	48.7	6.9	7.91	482.37	28.63	6.49	6.45	482.39	28.63	6.5	6.46
Pavir.J21164.1	1361	0.955	1.08	4.29	4.26	1213.54	5.71	0.34	0.36	1215.33	28.04	1.57	1.8	1217.36	47.69	4.29	4.26	1217.38	47.69	4.29	4.26
Pavir.J21167.1	1351	0.06	0.065	0	0	1203.54	2	0.12	0.13	1205.33	0	0	0	1207.36	0	0	0	1207.38	0	0	0
Pavir.J21168.3	1113	0.035	0.04	0	0	965.54	1	0.07	0.08	967.33	0	0	0	969.36	0	0	0	969.38	0	0	0
Pavir.Ba00689.2	2462	6.395	6.925	6.265	6.225	2314.54	275.07	8.56	9	2316.33	144.05	4.23	4.85	2318.36	132.66	6.26	6.22	2318.38	132.66	6.27	6.23
Pavir.J21171.1	563	0.34	0.365	0	0	415.55	2	0.35	0.36	417.35	2	0.33	0.37	419.38	0	0	0	419.4	0	0	0
Pavir.J21172.1	998	0.465	0.49	0.26	0.25	850.54	11	0.93	0.98	852.33	0	0	0	854.36	2	0.26	0.25	854.38	2	0.26	0.25
Pavir.Ba00690.1	2901	0.115	0.125	0.04	0.04	2753.54	5	0.13	0.14	2755.33	4	0.1	0.11	2757.36	1	0.04	0.04	2757.38	1	0.04	0.04
Pavir.J21174.1	888	3.05	3.37	7.025	6.98	740.54	26.33	2.56	2.69	742.33	38.55	3.54	4.05	744.36	47.77	7.02	6.97	744.38	47.77	7.03	6.99
Pavir.J21176.1	585	0	0	0.99	0.985	437.55	0	0	0	439.35	0	0	0	441.38	4	0.99	0.98	441.4	4	0.99	0.99
Pavir.J21177.1	785	1.46	1.55	1.88	1.865	637.54	22	2.49	2.61	639.33	4	0.43	0.49	641.36	11	1.88	1.86	641.38	11	1.88	1.87
Pavir.J21178.2	2108	0.045	0.045	0.21	0.21	1960.54	2.36	0.09	0.09	1962.33	0	0	0	1964.36	3.71	0.21	0.21	1964.38	3.71	0.21	0.21
Pavir.J21178.1	1278	0.555	0.595	1.475	1.47	1130.54	13.64	0.87	0.91	1132.33	4	0.24	0.28	1134.36	15.29	1.47	1.47	1134.38	15.29	1.48	1.47
Pavir.J21179.1	1385	0	0	0.09	0.09	1237.54	0	0	0	1239.33	0	0	0	1241.36	1	0.09	0.09	1241.38	1	0.09	0.09
Pavir.J21182.1	806	0.27	0.29	0	0	658.54	3	0.33	0.34	660.33	2	0.21	0.24	662.36	0	0	0	662.38	0	0	0
Pavir.J21184.1	1033	0	0	0.62	0.61	885.54	0	0	0	887.33	0	0	0	889.36	5	0.62	0.61	889.38	5	0.62	0.61
Pavir.J21188.1	1396	0.76	0.83	0.7	0.695	1248.54	15	0.87	0.91	1250.33	12	0.65	0.75	1252.36	8	0.7	0.69	1252.38	8	0.7	0.7
Pavir.J21190.1	680	0.065	0.075	0	0	532.54	0	0	0	534.34	1	0.13	0.15	536.37	0	0	0	536.39	0	0	0
Pavir.J21191.1	1228	0	0	0.1	0.1	1080.54	0	0	0	1082.33	0	0	0	1084.36	1	0.1	0.1	1084.38	1	0.1	0.1
Pavir.J21192.1	429	2.655	3.04	12.005	11.925	281.57	0.09	0.02	0.02	283.37	22.03	5.29	6.06	285.41	31.25	11.98	11.9	285.43	31.34	12.03	11.95
Pavir.J21194.1	1154	0.07	0.075	0	0	1006.54	2	0.14	0.15	1008.33	0	0	0	1010.36	0	0	0	1010.38	0	0	0
Pavir.J21199.1	589	2.61	2.765	13.07	12.99	441.55	29	4.73	4.97	443.34	3.17	0.49	0.56	445.38	53.18	13.06	12.98	445.4	53.19	13.08	13
Pavir.J21207.1	1850	0	0	0.51	0.51	1702.54	0	0	0	1704.33	0	0	0	1706.36	8	0.51	0.51	1706.38	8	0.51	0.51
Pavir.J21209.1	1404	1.38	1.48	1.8	1.79	1256.54	37.44	2.15	2.26	1258.33	11.33	0.61	0.7	1260.36	20.76	1.8	1.79	1260.38	20.76	1.8	1.79
Pavir.J21211.1	1171	0	0	1.385	1.38	1023.54	0	0	0	1025.33	0	0	0	1027.36	13	1.38	1.38	1027.38	13	1.39	1.38
Pavir.J21212.1	1452	0.27	0.285	0.08	0.08	1304.54	8.63	0.48	0.5	1306.33	1.19	0.06	0.07	1308.36	1	0.08	0.08	1308.38	1	0.08	0.08
Pavir.J21214.1	580	0.25	0.265	1.755	1.745	432.55	3	0.5	0.53	434.35	0	0	0	436.38	7	1.75	1.74	436.4	7	1.76	1.75
Pavir.J21221.1	1611	0.1	0.105	0.07	0.07	1463.54	4	0.2	0.21	1465.33	0	0	0	1467.36	1	0.07	0.07	1467.38	1	0.07	0.07
Pavir.J21222.1	2804	0.185	0.205	0.21	0.2	2656.54	10	0.27	0.29	2658.33	4	0.1	0.12	2660.36	5	0.21	0.2	2660.38	5	0.21	0.2
Pavir.J21224.1	1137	0.385	0.43	0	0	989.54	2	0.15	0.15	991.33	9	0.62	0.71	993.36	0	0	0	993.38	0	0	0
Pavir.J21227.1	1184	0.035	0.04	0	0	1036.54	0	0	0	1038.33	1	0.07	0.08	1040.36	0	0	0	1040.38	0	0	0
Pavir.J21231.1	3227	0.53	0.605	0.21	0.21	3079.54	0	0	0	3081.33	48	1.06	1.21	3083.36	6	0.21	0.21	3083.38	6	0.21	0.21
Pavir.J21232.1	837	0.6	0.67	0.73	0.73	689.54	3.48	0.36	0.38	691.33	8.48	0.84	0.96	693.36	4.64	0.73	0.73	693.38	4.65	0.73	0.73
Pavir.J21234.1	918	25.24	27.705	30.89	30.695	770.54	274	25.62	26.93	772.33	282	24.86	28.48	774.36	218	30.8	30.6	774.38	219	30.98	30.79
Pavir.J21237.2	690	0.465	0.49	0	0	542.54	7	0.93	0.98	544.34	0	0	0	546.37	0	0	0	546.39	0	0	0
Pavir.J21242.1	1906	0.095	0.11	0.06	0.06	1758.54	1	0.04	0.04	1760.33	4	0.15	0.18	1762.36	1	0.06	0.06	1762.38	1	0.06	0.06
Pavir.J21245.1	642	0	0	10.985	10.91	494.55	0	0	0	496.34	0	0	0	498.37	50	10.98	10.9	498.39	50	10.99	10.92
Pavir.J21246.1	2622	0.415	0.45	1.02	1.01	2474.54	16	0.47	0.49	2476.33	13	0.36	0.41	2478.36	23	1.02	1.01	2478.38	23	1.02	1.01
Pavir.J21249.2	1150	59.98	65.57	101.985	101.335	1002.54	925	66.48	69.87	1004.33	789	53.48	61.27	1006.36	938	101.97	101.31	1006.38	937	102	101.36
Pavir.J21251.1	1257	15.855	17.16	4.865	4.835	1109.54	326	21.17	22.25	1111.33	172	10.54	12.07	1113.36	49	4.81	4.78	1113.38	50	4.92	4.89
Pavir.J21254.2	1548	0.025	0.025	0	0	1400.54	1	0.05	0.05	1402.33	0	0	0	1404.36	0	0	0	1404.38	0	0	0
Pavir.Ba00698.1	1547	0.835	0.94	0.55	0.54	1399.54	5	0.26	0.27	1401.33	29	1.41	1.61	1403.36	7	0.55	0.54	1403.38	7	0.55	0.54
Pavir.J21258.2	1007	0	0	0.03	0.03	859.54	0	0	0	861.33	0	0	0	863.36	0.26	0.03	0.03	863.38	0.26	0.03	0.03
Pavir.J21258.1	1062	0	0	1.47	1.46	914.54	0	0	0	916.33	0	0	0	918.36	12.34	1.47	1.46	918.38	12.34	1.47	1.46
Pavir.J21259.2	901	0.05	0.05	0.72	0.72	753.54	1	0.1	0.1	755.33	0	0	0	757.36	5	0.72	0.72	757.38	5	0.72	0.72
Pavir.J21259.1	1393	0.11	0.125	0	0	1245.54	0	0	0	1247.33	4	0.22	0.25	1249.36	0	0	0	1249.38	0	0	0
Pavir.J21262.1	853	0.71	0.755	0.15	0.15	705.54	12.04	1.23	1.29	707.33	2.02	0.19	0.22	709.36	1	0.15	0.15	709.38	1	0.15	0.15
Pavir.Aa00733.1	2227	4.17	4.585	3.725	3.7	2079.54	118.98	4.12	4.33	2081.33	129.16	4.22	4.84	2083.36	70.86	3.72	3.7	2083.38	70.86	3.73	3.7
Pavir.J21264.1	291	0.08	0.085	0	0	143.8	0.33	0.16	0.17	145.57	0	0	0	147.58	0	0	0	147.6	0	0	0
Pavir.J21266.1	497	0.1	0.115	0.5	0.495	349.56	0	0	0	351.35	1.02	0.2	0.23	353.39	1.61	0.5	0.49	353.41	1.61	0.5	0.5
Pavir.J21267.1	558	10.155	11.06	22.575	22.425	410.55	68.81	12.08	12.69	412.35	49.87	8.23	9.43	414.38	85.43	22.56	22.41	414.4	85.44	22.59	22.44
Pavir.J21268.1	564	0	0	0.26	0.26	416.55	0	0	0	418.35	0	0	0	420.38	1	0.26	0.26	420.4	1	0.26	0.26
Pavir.J21269.1	787	0.37	0.41	0.17	0.17	639.54	3.04	0.34	0.36	641.33	3.78	0.4	0.46	643.36	1	0.17	0.17	643.38	1	0.17	0.17
Pavir.J21271.1	889	0	0	0.15	0.15	741.54	0	0	0	743.33	0	0	0	745.36	1	0.15	0.15	745.38	1	0.15	0.15
Pavir.J21275.1	785	0.585	0.67	0.68	0.68	637.54	0	0	0	639.33	11	1.17	1.34	641.36	4	0.68	0.68	641.38	4	0.68	0.68
Pavir.J21277.1	1745	1.635	1.805	3.35	3.33	1597.54	30	1.35	1.42	1599.33	45	1.92	2.19	1601.36	49	3.35	3.33	1601.38	49	3.35	3.33
Pavir.J21279.1	867	20.225	22.015	52.38	52.045	719.54	244.48	24.48	25.73	721.33	169.24	15.97	18.3	723.36	346.23	52.36	52.02	723.38	346.01	52.4	52.07
Pavir.J21280.1	1156	2.64	2.835	0.22	0.215	1008.54	55	3.93	4.13	1010.33	20	1.35	1.54	1012.36	2	0.22	0.21	1012.38	2	0.22	0.22
Pavir.Ba00701.1	963	0.34	0.375	0.95	0.945	815.54	4	0.35	0.37	817.33	4	0.33	0.38	819.36	7.12	0.95	0.94	819.38	7.12	0.95	0.95
Pavir.J21282.1	1068	0	0	3.79	3.765	920.54	0	0	0	922.33	0	0	0	924.36	32	3.79	3.76	924.38	32	3.79	3.77
Pavir.J21285.1	408	0.14	0.145	0	0	260.58	1	0.28	0.29	262.38	0	0	0	264.42	0	0	0	264.44	0	0	0
Pavir.J21290.2	1096	1.385	1.545	2.07	2.055	948.54	11	0.84	0.88	950.33	26.97	1.93	2.21	952.36	18	2.07	2.05	952.38	18	2.07	2.06
Pavir.J21295.1	892	0.925	1.01	1.03	1.03	744.54	10.86	1.05	1.1	746.33	8.81	0.8	0.92	748.36	7.06	1.03	1.03	748.38	7.06	1.03	1.03
Pavir.J21296.2	1269	1.97	2.205	7.585	7.54	1121.54	16	1.03	1.08	1123.33	48	2.91	3.33	1125.36	78	7.58	7.53	1125.38	78	7.59	7.55
Pavir.Ba00703.1	1143	1.06	1.155	0	0	995.54	17	1.23	1.29	997.33	13	0.89	1.02	999.36	0	0	0	999.38	0	0	0
Pavir.J21298.3	2025	0.02	0.02	0	0	1877.54	0	0	0	1879.33	1	0.04	0.04	1881.36	0	0	0	1881.38	0	0	0
Pavir.J21298.1	2588	0.095	0.1	1.02	1.01	2440.54	6.55	0.19	0.2	2442.33	0	0	0	2444.36	22.8	1.02	1.01	2444.38	22.76	1.02	1.01
Pavir.J21302.3	769	0.46	0.49	0	0	621.54	7	0.81	0.85	623.34	1	0.11	0.13	625.36	0	0	0	625.39	0	0	0
Pavir.J21303.1	502	1.31	1.395	0.31	0.3	354.56	11	2.24	2.35	356.35	2	0.38	0.44	358.39	1	0.31	0.3	358.41	1	0.31	0.3
Pavir.J21304.1	1399	3.955	4.32	0.61	0.61	1251.54	76	4.38	4.6	1253.33	65	3.53	4.04	1255.36	7	0.61	0.61	1255.38	7	0.61	0.61
Pavir.J21307.1	860	6.975	7.68	5.765	5.725	712.54	63.64	6.44	6.76	714.33	78.79	7.51	8.6	716.36	37.71	5.76	5.72	716.38	37.72	5.77	5.73
Pavir.J21307.2	941	0.445	0.465	2.955	2.935	793.54	9.78	0.89	0.93	795.33	0	0	0	797.36	21.52	2.95	2.93	797.38	21.52	2.96	2.94
Pavir.J21311.1	881	0.285	0.3	0	0	733.54	5.78	0.57	0.6	735.33	0	0	0	737.36	0	0	0	737.38	0	0	0
Pavir.J21314.1	1698	0.115	0.125	0	0	1550.54	3	0.14	0.15	1552.33	2.06	0.09	0.1	1554.36	0	0	0	1554.38	0	0	0
Pavir.J21315.1	1031	0.04	0.045	0	0	883.54	0	0	0	885.33	1.04	0.08	0.09	887.36	0	0	0	887.38	0	0	0
Pavir.J21321.1	473	0.11	0.115	0	0	325.56	1	0.22	0.23	327.36	0	0	0	329.4	0	0	0	329.42	0	0	0
Pavir.J21322.1	815	4.845	5.275	0	0	667.54	52.99	5.72	6.01	669.33	39	3.97	4.54	671.36	0	0	0	671.38	0	0	0
Pavir.J21323.1	879	15.72	17.12	8.795	8.735	731.54	191.62	18.87	19.84	733.33	135.43	12.57	14.4	735.36	59.05	8.79	8.73	735.38	59.05	8.8	8.74
Pavir.J21324.1	2996	0.1	0.11	0	0	2848.54	1	0.03	0.03	2850.33	7	0.17	0.19	2852.36	0	0	0	2852.38	0	0	0
Pavir.J21327.2	1828	1.16	1.305	2.445	2.43	1680.54	11.2	0.48	0.5	1682.33	45.41	1.84	2.11	1684.36	38.13	2.48	2.46	1684.38	37.06	2.41	2.4
Pavir.J21327.1	2625	13.555	14.775	8.85	8.79	2477.54	547.06	15.91	16.72	2479.33	407.76	11.2	12.83	2481.36	200.5	8.84	8.78	2481.38	200.58	8.86	8.8
Pavir.J21328.1	1619	0.37	0.425	0.07	0.07	1471.54	0	0	0	1473.33	16	0.74	0.85	1475.36	1	0.07	0.07	1475.38	1	0.07	0.07
Pavir.J21331.1	1581	0.14	0.165	0	0	1433.54	0	0	0	1435.33	6	0.28	0.33	1437.36	0	0	0	1437.38	0	0	0
Pavir.J21335.2	1114	0.26	0.295	0	0	966.54	0	0	0	968.33	7.38	0.52	0.59	970.36	0	0	0	970.38	0	0	0
Pavir.J21335.3	921	0	0	0.065	0.065	773.54	0	0	0	775.33	0	0	0	777.36	0.1	0.01	0.01	777.38	0.86	0.12	0.12
Pavir.J21335.4	1157	0.105	0.11	0	0	1009.54	2.94	0.21	0.22	1011.33	0	0	0	1013.36	0	0	0	1013.38	0	0	0
Pavir.J21335.1	1328	2.395	2.67	4.21	4.185	1180.54	25.28	1.54	1.62	1182.33	56.38	3.25	3.72	1184.36	45.4	4.19	4.17	1184.38	45.72	4.23	4.2
Pavir.Ba00708.1	1380	2.88	3.115	1.225	1.22	1232.54	64.85	3.79	3.98	1234.33	35.66	1.97	2.25	1236.36	13.77	1.22	1.21	1236.38	13.93	1.23	1.23
Pavir.J21337.1	309	3.615	4.03	14.55	14.46	161.72	5	2.23	2.34	163.5	12	5	5.72	165.52	22	14.54	14.45	165.54	22	14.56	14.47
Pavir.J21344.1	290	0.94	1.08	1.49	1.485	142.8	0	0	0	144.57	4	1.88	2.16	146.59	2	1.49	1.48	146.6	2	1.49	1.49
Pavir.J21345.1	717	0.135	0.14	0	0	569.54	2.1	0.27	0.28	571.34	0	0	0	573.37	0	0	0	573.39	0	0	0
Pavir.J21346.1	1356	0.03	0.03	0	0	1208.54	1	0.06	0.06	1210.33	0	0	0	1212.36	0	0	0	1212.38	0	0	0
Pavir.J21348.1	1452	0.195	0.205	0	0	1304.54	7	0.39	0.41	1306.33	0	0	0	1308.36	0	0	0	1308.38	0	0	0
Pavir.J21349.1	1127	0.07	0.08	1.56	1.55	979.54	0	0	0	981.33	2	0.14	0.16	983.36	14	1.56	1.55	983.38	14	1.56	1.55
Pavir.J21352.1	474	0.37	0.39	0.99	0.99	326.56	3.37	0.74	0.78	328.36	0	0	0	330.4	3	0.99	0.99	330.42	3	0.99	0.99
Pavir.J21353.1	1834	4.335	4.71	1.555	1.545	1686.54	124.42	5.32	5.59	1688.33	82.99	3.35	3.83	1690.36	24	1.55	1.54	1690.38	24	1.56	1.55
Pavir.J21355.1	1446	0.49	0.53	0	0	1298.54	11.32	0.63	0.66	1300.33	6.66	0.35	0.4	1302.36	0	0	0	1302.38	0	0	0
Pavir.J21363.1	963	1.375	1.52	1.34	1.33	815.54	13.23	1.17	1.23	817.33	19	1.58	1.81	819.36	10	1.34	1.33	819.38	10	1.34	1.33
Pavir.Ba00711.1	1450	1.52	1.6	1.26	1.25	1302.54	52	2.88	3.02	1304.33	3	0.16	0.18	1306.36	15	1.26	1.25	1306.38	15	1.26	1.25
Pavir.J21368.1	593	6.97	7.335	0	0	445.55	85.07	13.76	14.46	447.34	1.18	0.18	0.21	449.38	0	0	0	449.4	0	0	0
Pavir.J21371.1	697	0.125	0.14	0.79	0.79	549.54	1	0.13	0.14	551.34	1	0.12	0.14	553.37	4	0.79	0.79	553.39	4	0.79	0.79
Pavir.J21372.2	759	0.175	0.185	0	0	611.54	3	0.35	0.37	613.34	0	0	0	615.36	0	0	0	615.39	0	0	0
Pavir.J21375.2	3963	21.015	23.405	42.35	42.08	3815.54	746.91	14.1	14.82	3817.33	1565.91	27.93	31.99	3819.36	1477.56	42.32	42.05	3819.38	1477.54	42.38	42.11
Pavir.J21375.1	4085	3.05	3.415	6.275	6.235	3937.54	94	1.72	1.81	3939.33	253.67	4.38	5.02	3941.36	226.03	6.27	6.23	3941.38	226.03	6.28	6.24
Pavir.J21378.1	758	0	0	0.53	0.53	610.54	0	0	0	612.34	0	0	0	614.36	3	0.53	0.53	614.39	3	0.53	0.53
Pavir.J21380.1	477	6.925	7.315	2.525	2.51	329.56	59.4	12.99	13.65	331.36	4.18	0.86	0.98	333.39	7.76	2.55	2.53	333.41	7.62	2.5	2.49
Pavir.J21381.1	1587	0.15	0.16	0	0	1439.54	6	0.3	0.32	1441.33	0	0	0	1443.36	0	0	0	1443.38	0	0	0
Pavir.J21382.1	1202	0.26	0.295	0	0	1054.54	0	0	0	1056.33	8	0.52	0.59	1058.36	0	0	0	1058.38	0	0	0
Pavir.Ba00713.1	1406	5.2	5.71	3.775	3.75	1258.54	90.4	5.18	5.44	1260.33	96.62	5.22	5.98	1262.36	43.53	3.77	3.75	1262.38	43.53	3.78	3.75
Pavir.J21384.1	1069	2.45	2.595	0.12	0.12	921.54	58.97	4.61	4.85	923.33	3.97	0.29	0.34	925.36	1.01	0.12	0.12	925.38	1.01	0.12	0.12
Pavir.J21387.1	462	0.115	0.12	0.34	0.34	314.56	1	0.23	0.24	316.36	0	0	0	318.4	1	0.34	0.34	318.42	1	0.34	0.34
Pavir.J21389.2	1779	0.2	0.21	0	0	1631.54	6.03	0.27	0.28	1633.33	3	0.13	0.14	1635.36	0	0	0	1635.38	0	0	0
Pavir.J21389.1	1848	0	0	1.36	1.35	1700.54	0	0	0	1702.33	0	0	0	1704.36	21.11	1.36	1.35	1704.38	21.11	1.36	1.35
Pavir.J21391.1	915	0.545	0.6	2.41	2.4	767.54	5	0.47	0.49	769.33	7	0.62	0.71	771.36	17	2.41	2.4	771.38	17	2.41	2.4
Pavir.Ba00713.2	1843	0.2	0.225	0	0	1695.54	2.39	0.1	0.11	1697.33	7.44	0.3	0.34	1699.36	0	0	0	1699.38	0	0	0
Pavir.J21395.2	1145	0.07	0.08	0.17	0.17	997.54	1.01	0.07	0.08	999.33	1	0.07	0.08	1001.36	1.54	0.17	0.17	1001.38	1.53	0.17	0.17
Pavir.J21397.1	3128	1.565	1.695	0.77	0.765	2980.54	84	2.03	2.13	2982.33	48	1.1	1.26	2984.36	21	0.77	0.76	2984.38	21	0.77	0.77
Pavir.J21399.2	1294	0.6	0.675	0.51	0.5	1146.54	4	0.25	0.26	1148.33	16	0.95	1.09	1150.36	5.32	0.51	0.5	1150.38	5.32	0.51	0.5
Pavir.J21399.1	937	0	0	0.65	0.64	789.54	0	0	0	791.33	0	0	0	793.36	4.68	0.65	0.64	793.38	4.68	0.65	0.64
Pavir.J21400.1	840	2.405	2.625	0.16	0.16	692.54	26.71	2.78	2.92	694.33	20.75	2.03	2.33	696.36	1	0.16	0.16	696.38	1	0.16	0.16
Pavir.J21401.1	2545	0.03	0.03	0	0	2397.54	2	0.06	0.06	2399.33	0	0	0	2401.36	0	0	0	2401.38	0	0	0
Pavir.J21404.1	697	43.64	47.19	27.1	26.93	549.54	451.87	59.25	62.27	551.34	226.98	28.03	32.11	553.37	137	27.08	26.91	553.39	137	27.12	26.95
Pavir.J21405.1	717	0.435	0.47	0.19	0.19	569.54	4	0.51	0.53	571.34	3	0.36	0.41	573.37	1	0.19	0.19	573.39	1	0.19	0.19
Pavir.Ba00714.2	911	0.57	0.655	0	0	763.54	0	0	0	765.33	12.81	1.14	1.31	767.36	0	0	0	767.38	0	0	0
Pavir.J21408.1	1018	0.08	0.09	0	0	870.54	0	0	0	872.33	2	0.16	0.18	874.36	0	0	0	874.38	0	0	0
Pavir.J21410.1	774	563.89	601.1	153.55	152.57	626.54	8250.39	948.8	997.15	628.34	1651.95	178.98	205.05	630.36	884.68	153.54	152.54	630.39	883.65	153.56	152.6
Pavir.J21412.1	1024	2.66	3.015	4.385	4.355	876.54	9.39	0.77	0.81	878.33	58.76	4.55	5.22	880.36	35.24	4.38	4.35	880.38	35.24	4.39	4.36
Pavir.J21416.1	264	2.58	2.955	0	0	117.02	0	0	0	118.76	9	5.16	5.91	120.74	0	0	0	120.76	0	0	0
Pavir.Ba00714.1	1503	3.755	4.035	0.68	0.68	1355.54	104	5.53	5.81	1357.33	39.38	1.98	2.26	1359.36	9	0.72	0.72	1359.38	8	0.64	0.64
Pavir.J21417.3	2651	2.38	2.6	2.115	2.1	2503.54	91.23	2.63	2.76	2505.33	78.45	2.13	2.44	2507.36	48.47	2.11	2.1	2507.38	48.47	2.12	2.1
Pavir.J21417.2	2923	2.285	2.53	3.605	3.58	2775.54	70.74	1.84	1.93	2777.33	111.51	2.73	3.13	2779.36	91.5	3.6	3.58	2779.38	91.5	3.61	3.58
Pavir.J21419.1	730	0.055	0.06	5.215	5.185	582.54	0	0	0	584.34	0.92	0.11	0.12	586.37	27.94	5.21	5.18	586.39	27.95	5.22	5.19
Pavir.J21420.2	1437	0	0	0.17	0.17	1289.54	0	0	0	1291.33	0	0	0	1293.36	2	0.17	0.17	1293.38	2	0.17	0.17
Pavir.Ba00714.3	928	0.12	0.14	0	0	780.54	0	0	0	782.33	2.8	0.24	0.28	784.36	0	0	0	784.38	0	0	0
Pavir.J21424.1	1075	13.39	14.695	11.755	11.68	927.54	176	13.67	14.37	929.33	179	13.11	15.02	931.36	100	11.75	11.67	931.38	100	11.76	11.69
Pavir.J21426.1	2422	3.88	4.235	1.92	1.91	2274.54	137.53	4.36	4.58	2276.33	113.68	3.4	3.89	2278.36	40	1.92	1.91	2278.38	40	1.92	1.91
Pavir.J21428.4	1405	0.345	0.38	0.3	0.3	1257.54	4.34	0.25	0.26	1259.33	8.11	0.44	0.5	1261.36	3.46	0.3	0.3	1261.38	3.47	0.3	0.3
Pavir.J21428.1	1518	14.57	15.7	10.59	10.52	1370.54	396.81	20.86	21.92	1372.33	166.89	8.28	9.48	1374.36	133.42	10.62	10.55	1374.38	132.49	10.56	10.49
Pavir.J21429.1	804	3.86	4.295	0.34	0.34	656.54	25	2.74	2.88	658.33	48.18	4.98	5.71	660.36	2.07	0.34	0.34	660.38	2.07	0.34	0.34
Pavir.J21432.1	1859	0.02	0.025	0	0	1711.54	0	0	0	1713.33	1	0.04	0.05	1715.36	0	0	0	1715.38	0	0	0
Pavir.J21433.2	2663	0.29	0.305	0.37	0.37	2515.54	20.2	0.58	0.61	2517.33	0	0	0	2519.36	9	0.39	0.39	2519.38	8	0.35	0.35
Pavir.J21433.1	2674	0.31	0.355	0	0	2526.54	0	0	0	2528.33	22.96	0.62	0.71	2530.36	0	0	0	2530.38	0	0	0
Pavir.J21440.1	1898	0.535	0.595	0.06	0.06	1750.54	6	0.25	0.26	1752.33	21	0.82	0.93	1754.36	1	0.06	0.06	1754.38	1	0.06	0.06
Pavir.J21441.1	1054	45.165	49.65	15.13	15.03	906.54	556.57	44.24	46.49	908.33	615	46.09	52.81	910.36	125.81	15.12	15.02	910.38	125.8	15.14	15.04
Pavir.J21442.1	577	7.01	7.8	17.685	17.565	429.55	28.47	4.78	5.02	431.35	58.52	9.24	10.58	433.38	70.11	17.7	17.58	433.4	69.89	17.67	17.55
Pavir.J21443.1	1715	0.09	0.1	1.285	1.285	1567.54	2	0.09	0.1	1569.33	2	0.09	0.1	1571.36	18	1.25	1.25	1571.38	19	1.32	1.32
Pavir.Ba00716.1	2594	5.86	6.395	3.085	3.065	2446.54	230.98	6.8	7.15	2448.33	176.97	4.92	5.64	2450.36	69.09	3.08	3.06	2450.38	69.09	3.09	3.07
Pavir.J21451.1	407	8.49	9.14	9.225	9.165	259.58	44.5	12.35	12.98	261.38	17.76	4.63	5.3	263.42	22.19	9.22	9.16	263.44	22.19	9.23	9.17
Pavir.J21456.1	610	0.155	0.165	0.23	0.23	462.55	2	0.31	0.33	464.34	0	0	0	466.38	1	0.23	0.23	466.4	1	0.23	0.23
Pavir.J21462.1	1419	0.055	0.06	0.09	0.09	1271.54	1	0.06	0.06	1273.33	1	0.05	0.06	1275.36	1	0.09	0.09	1275.38	1	0.09	0.09
Pavir.J21463.1	897	0.295	0.33	0.15	0.145	749.54	2.25	0.22	0.23	751.33	4.12	0.37	0.43	753.36	1	0.15	0.14	753.38	1.01	0.15	0.15
Pavir.J21465.1	1719	3.01	3.29	5.215	5.175	1571.54	72.87	3.34	3.51	1573.33	62	2.68	3.07	1575.36	75	5.21	5.17	1575.38	75	5.22	5.18
Pavir.J21466.1	684	0.08	0.085	0.67	0.67	536.54	1.22	0.16	0.17	538.34	0	0	0	540.37	3.31	0.67	0.67	540.39	3.31	0.67	0.67
Pavir.Ba00717.2	1359	6.065	6.705	4.235	4.205	1211.54	84	5	5.25	1213.33	127	7.13	8.16	1215.36	47	4.23	4.2	1215.38	47	4.24	4.21
Pavir.J21472.1	1145	0.07	0.08	0.11	0.11	997.54	0	0	0	999.33	2	0.14	0.16	1001.36	1	0.11	0.11	1001.38	1	0.11	0.11
Pavir.J21474.1	552	31.85	34.585	40.745	40.485	404.55	226	40.25	42.3	406.35	140	23.45	26.87	408.38	152	40.72	40.45	408.4	152	40.77	40.52
Pavir.J21475.1	1981	0.6	0.68	0.89	0.89	1833.54	5	0.2	0.21	1835.33	27	1	1.15	1837.36	15	0.89	0.89	1837.38	15	0.89	0.89
Pavir.J21477.1	1274	0	0	0.19	0.19	1126.54	0	0	0	1128.33	0	0	0	1130.36	2	0.19	0.19	1130.38	2	0.19	0.19
Pavir.J21478.1	1694	0.44	0.465	0.14	0.14	1546.54	17	0.79	0.83	1548.33	2	0.09	0.1	1550.36	2	0.14	0.14	1550.38	2	0.14	0.14
Pavir.J21479.1	1964	1.54	1.725	3.97	3.945	1816.54	24	0.95	1	1818.33	57	2.13	2.45	1820.36	66	3.97	3.94	1820.38	66	3.97	3.95
Pavir.J21480.2	1867	1.04	1.18	0.38	0.38	1719.54	5.3	0.22	0.23	1721.33	47	1.86	2.13	1723.36	6	0.38	0.38	1723.38	6	0.38	0.38
Pavir.J21484.1	904	0.095	0.1	0	0	756.54	2	0.19	0.2	758.33	0	0	0	760.36	0	0	0	760.38	0	0	0
Pavir.Ba00718.1	420	1.92	2.08	2.47	2.455	272.58	9.74	2.57	2.71	274.37	5.12	1.27	1.45	276.41	6.24	2.47	2.45	276.43	6.24	2.47	2.46
Pavir.J21488.1	747	0.115	0.13	0	0	599.54	0	0	0	601.34	2	0.23	0.26	603.37	0	0	0	603.39	0	0	0
Pavir.J21491.1	1338	0.12	0.13	0.73	0.73	1190.54	4.04	0.24	0.26	1192.33	0	0	0	1194.36	7.97	0.73	0.73	1194.38	7.97	0.73	0.73
Pavir.J21493.1	1726	1.99	2.195	4.09	4.065	1578.54	37.14	1.7	1.78	1580.33	52.86	2.28	2.61	1582.36	59.09	4.09	4.06	1582.38	59.09	4.09	4.07
Pavir.J21494.1	1353	0	0	1.015	1.01	1205.54	0	0	0	1207.33	0	0	0	1209.36	11.22	1.01	1.01	1209.38	11.22	1.02	1.01
Pavir.J21495.1	1217	2.45	2.645	1.43	1.42	1069.54	50	3.37	3.54	1071.33	24	1.53	1.75	1073.36	14	1.43	1.42	1073.38	14	1.43	1.42
Pavir.J21497.2	544	0	0	0.84	0.83	396.55	0	0	0	398.35	0	0	0	400.38	3.06	0.84	0.83	400.4	3.06	0.84	0.83
Pavir.J21497.1	580	0.08	0.09	0	0	432.55	0	0	0	434.35	1	0.16	0.18	436.38	0	0	0	436.4	0	0	0
Pavir.J21498.2	690	0.075	0.08	0	0	542.54	1.12	0.15	0.16	544.34	0	0	0	546.37	0	0	0	546.39	0	0	0
Pavir.J21499.1	787	1.015	1.065	1.03	1.02	639.54	18	2.03	2.13	641.33	0	0	0	643.36	6.05	1.03	1.02	643.38	6.05	1.03	1.02
Pavir.J21500.1	1320	0.065	0.075	0.01	0.01	1172.54	0	0	0	1174.33	2.26	0.13	0.15	1176.36	0.1	0.01	0.01	1176.38	0.09	0.01	0.01
Pavir.Ba00719.1	2407	0.045	0.05	0	0	2259.54	2	0.06	0.07	2261.33	1	0.03	0.03	2263.36	0	0	0	2263.38	0	0	0
Pavir.J21502.9	1803	0.04	0.045	0.2	0.2	1655.54	0	0	0	1657.33	2	0.08	0.09	1659.36	3	0.2	0.2	1659.38	3	0.2	0.2
Pavir.J21502.1	1839	0.425	0.45	0	0	1691.54	20	0.85	0.9	1693.33	0	0	0	1695.36	0	0	0	1695.38	0	0	0
Pavir.Ba00720.1	1139	0.07	0.075	0	0	991.54	1.99	0.14	0.15	993.33	0	0	0	995.36	0	0	0	995.38	0	0	0
Pavir.J21504.1	491	1.68	1.765	0	0	343.56	16.02	3.36	3.53	345.36	0	0	0	347.39	0	0	0	347.41	0	0	0
Pavir.J21504.2	375	8.615	9.125	19.07	18.95	227.6	49.74	15.75	16.55	229.4	4.99	1.48	1.7	231.43	42.09	19.89	19.76	231.45	38.57	18.25	18.14
Pavir.J21506.1	1740	0.035	0.04	0	0	1592.54	0	0	0	1594.33	1.72	0.07	0.08	1596.36	0	0	0	1596.38	0	0	0
Pavir.J21507.1	868	0.06	0.06	0	0	720.54	1.18	0.12	0.12	722.33	0	0	0	724.36	0	0	0	724.38	0	0	0
Pavir.J21510.1	1040	0	0	0.37	0.36	892.54	0	0	0	894.33	0	0	0	896.36	3	0.37	0.36	896.38	3	0.37	0.36
Pavir.J21511.1	1160	0	0	0.11	0.11	1012.54	0	0	0	1014.33	0	0	0	1016.36	1	0.11	0.11	1016.38	1	0.11	0.11
Pavir.Ba00721.1	827	0.25	0.285	0	0	679.54	0	0	0	681.33	5	0.5	0.57	683.36	0	0	0	683.38	0	0	0
Pavir.J21515.1	3056	2.42	2.56	1.28	1.27	2908.54	182	4.51	4.74	2910.33	14.1	0.33	0.38	2912.36	34	1.28	1.27	2912.38	34	1.28	1.27
Pavir.J21521.1	1804	4.73	5.2	2.97	2.95	1656.54	108	4.7	4.94	1658.33	116	4.76	5.46	1660.36	45	2.97	2.95	1660.38	45	2.97	2.95
Pavir.J21522.1	1087	0	0	0.46	0.46	939.54	0	0	0	941.33	0	0	0	943.36	4	0.46	0.46	943.38	4	0.46	0.46
Pavir.J21526.1	545	15.765	16.58	6.685	6.64	397.55	173.01	31.36	32.96	399.35	1	0.17	0.2	401.38	25.01	6.82	6.77	401.4	24.01	6.55	6.51
Pavir.J21528.1	3116	0.54	0.615	0.92	0.915	2968.54	2	0.05	0.05	2970.33	45	1.03	1.18	2972.36	25	0.92	0.91	2972.38	25	0.92	0.92
Pavir.J21529.1	1236	0.03	0.035	0	0	1088.54	0	0	0	1090.33	1	0.06	0.07	1092.36	0	0	0	1092.38	0	0	0
Pavir.J21530.1	905	4.665	4.97	3.595	3.57	757.54	84	7.99	8.4	759.33	15	1.34	1.54	761.36	25	3.59	3.57	761.38	25	3.6	3.57
Pavir.Ba00723.1	2866	0.015	0.015	0.12	0.12	2718.54	1	0.03	0.03	2720.33	0	0	0	2722.36	3	0.12	0.12	2722.38	3	0.12	0.12
Pavir.J21534.1	1797	0.02	0.025	1.125	1.12	1649.54	1	0.04	0.05	1651.33	0	0	0	1653.36	17	1.12	1.12	1653.38	17	1.13	1.12
Pavir.J21536.1	1430	1.145	1.305	3.02	3	1282.54	3	0.17	0.18	1284.33	40	2.12	2.43	1286.36	36	3.06	3.04	1286.38	35	2.98	2.96
Pavir.J21537.1	1828	0.1	0.115	0.065	0.06	1680.54	0	0	0	1682.33	5	0.2	0.23	1684.36	1	0.06	0.06	1684.38	1	0.07	0.06
Pavir.J21540.2	796	0.055	0.06	0.17	0.17	648.54	1	0.11	0.12	650.33	0	0	0	652.36	1	0.17	0.17	652.38	1	0.17	0.17
Pavir.J21541.1	433	40.66	42.94	1.51	1.5	285.57	304.82	76.91	80.83	287.37	18.61	4.41	5.05	289.41	4	1.51	1.5	289.43	4	1.51	1.5
Pavir.J21545.1	2179	0.675	0.725	2.69	2.67	2031.54	26.39	0.94	0.98	2033.33	12.15	0.41	0.47	2035.36	50	2.69	2.67	2035.38	50	2.69	2.67
Pavir.J21546.1	987	2.94	3.26	2.21	2.19	839.54	28	2.4	2.53	841.33	43	3.48	3.99	843.36	17	2.21	2.19	843.38	17	2.21	2.19
Pavir.J21551.1	3691	1.665	1.85	4.66	4.63	3543.54	59	1.2	1.26	3545.33	111	2.13	2.44	3547.36	151	4.66	4.63	3547.38	151	4.66	4.63
Pavir.J21553.1	955	6.46	7.15	28.27	28.085	807.54	60	5.35	5.63	809.33	90	7.57	8.67	811.36	210	28.32	28.13	811.38	209	28.22	28.04
Pavir.J21555.1	1009	0.76	0.81	11.675	11.6	861.54	14.89	1.25	1.31	863.33	3.45	0.27	0.31	865.36	92.35	11.68	11.6	865.38	92.19	11.67	11.6
Pavir.Ba00725.1	780	147.725	160.46	221.23	219.82	632.54	1628	185.45	194.9	634.33	1025	110	126.02	636.36	1287	221.26	219.82	636.38	1285	221.2	219.82
Pavir.J21557.2	1622	0.025	0.025	0	0	1474.54	0	0	0	1476.33	1	0.05	0.05	1478.36	0	0	0	1478.38	0	0	0
Pavir.J21559.1	1460	0.75	0.815	0.915	0.91	1312.54	16	0.88	0.92	1314.33	12	0.62	0.71	1316.36	11	0.91	0.91	1316.38	11	0.92	0.91
Pavir.J21560.5	2836	0.66	0.71	2.1	2.09	2688.54	32.01	0.86	0.9	2690.33	18.04	0.46	0.52	2692.36	51.73	2.1	2.09	2692.38	51.73	2.1	2.09
Pavir.J21560.3	2431	0.635	0.7	0.465	0.46	2283.54	17.99	0.57	0.6	2285.33	23.52	0.7	0.8	2287.36	9.71	0.46	0.46	2287.38	9.71	0.47	0.46
Pavir.J21560.1	2851	0.08	0.095	0	0	2703.54	0	0	0	2705.33	6.44	0.16	0.19	2707.36	0	0	0	2707.38	0	0	0
Pavir.J21560.4	2671	0	0	0.46	0.45	2523.54	0	0	0	2525.33	0	0	0	2527.36	10.56	0.46	0.45	2527.38	10.56	0.46	0.45
Pavir.J21562.1	1133	6.435	6.955	4.04	4.01	985.54	119	8.7	9.14	987.33	60.44	4.17	4.77	989.36	36	3.98	3.95	989.38	37	4.1	4.07
Pavir.Ba00726.1	953	2125.76	2332.88	1892.37	1880.3	805.54	24203	2164.88	2275.2	807.33	24745.9	2086.64	2390.55	809.36	13996.2	1891.86	1879.55	809.38	13985.2	1892.87	1881.04
Pavir.J21567.1	471	1.925	2.14	0	0	323.56	6	1.34	1.4	325.36	12	2.51	2.88	327.4	0	0	0	327.42	0	0	0
Pavir.J21569.1	1182	0	0	0.11	0.1	1034.54	0	0	0	1036.33	0	0	0	1038.36	1	0.11	0.1	1038.38	1	0.11	0.1
Pavir.Ba00727.1	1459	0.13	0.15	0.25	0.25	1311.54	0	0	0	1313.33	5	0.26	0.3	1315.36	3	0.25	0.25	1315.38	3	0.25	0.25
Pavir.J21573.1	1218	0.065	0.07	0	0	1070.54	1.97	0.13	0.14	1072.33	0	0	0	1074.36	0	0	0	1074.38	0	0	0
Pavir.J21577.2	2586	5.11	5.655	3.39	3.37	2438.54	144.5	4.27	4.49	2440.33	213.26	5.95	6.82	2442.36	75.66	3.39	3.37	2442.38	75.66	3.39	3.37
Pavir.J21577.1	2680	0.07	0.085	0.23	0.23	2532.54	2.52	0.07	0.08	2534.33	2.77	0.07	0.09	2536.36	5.25	0.23	0.23	2536.38	5.25	0.23	0.23
Pavir.Ba00728.1	583	24.715	27.245	30.4	30.205	435.55	137	22.66	23.82	437.35	172	26.77	30.67	439.38	122	30.38	30.18	439.4	122	30.42	30.23
Pavir.J21583.1	518	0.39	0.41	0	0	370.56	4	0.78	0.82	372.35	0	0	0	374.39	0	0	0	374.41	0	0	0
Pavir.J21585.1	462	3.665	4.015	0.69	0.68	314.56	17	3.89	4.09	316.36	16	3.44	3.94	318.4	2	0.69	0.68	318.42	2	0.69	0.68
Pavir.J21588.1	875	9.585	10.745	0.75	0.74	727.54	49.99	4.95	5.2	729.33	152.3	14.22	16.29	731.36	5	0.75	0.74	731.38	5	0.75	0.74
Pavir.J21589.1	747	2.84	2.985	0	0	599.54	47.25	5.68	5.97	601.34	0	0	0	603.37	0	0	0	603.39	0	0	0
Pavir.Ba00729.1	2697	2.475	2.69	4.415	4.385	2549.54	113.01	3.19	3.36	2551.33	66	1.76	2.02	2553.36	103.01	4.41	4.38	2553.38	103.01	4.42	4.39
Pavir.J21590.1	992	0	0	0.645	0.64	844.54	0	0	0	846.33	0	0	0	848.36	5	0.64	0.64	848.38	5	0.65	0.64
Pavir.J21590.3	668	0.115	0.13	0	0	520.54	0	0	0	522.34	1.76	0.23	0.26	524.37	0	0	0	524.39	0	0	0
Pavir.J21596.1	434	0	0	0.05	0.05	286.57	0	0	0	288.37	0	0	0	290.41	0.13	0.05	0.05	290.43	0.13	0.05	0.05
Pavir.Ba00730.1	2259	2.62	2.9	0	0	2111.54	60	2.05	2.15	2113.33	99	3.19	3.65	2115.36	0	0	0	2115.38	0	0	0
Pavir.J21596.2	1026	1.26	1.415	0.36	0.36	878.54	7.28	0.6	0.63	880.33	24.83	1.92	2.2	882.36	2.89	0.36	0.36	882.38	2.89	0.36	0.36
Pavir.J21598.1	831	0.81	0.865	1.115	1.11	683.54	12.56	1.32	1.39	685.33	3	0.3	0.34	687.36	7	1.11	1.11	687.38	7	1.12	1.11
Pavir.J21601.1	276	5.945	6.7	3.81	3.785	128.9	4	2.24	2.35	130.66	18.51	9.65	11.05	132.66	4.62	3.81	3.78	132.67	4.62	3.81	3.79
Pavir.J21602.2	1848	0.49	0.545	2.25	2.235	1700.54	9	0.38	0.4	1702.33	15	0.6	0.69	1704.36	35.01	2.25	2.23	1704.38	35.01	2.25	2.24
Pavir.Ba00731.1	1450	8.235	8.87	6.575	6.535	1302.54	217.53	12.03	12.65	1304.33	85.14	4.44	5.09	1306.36	78.46	6.57	6.53	1306.38	78.46	6.58	6.54
Pavir.J21603.1	821	1.53	1.64	4.525	4.495	673.54	23	2.46	2.59	675.33	6	0.6	0.69	677.36	28	4.52	4.49	677.38	28	4.53	4.5
Pavir.J21605.3	604	0.11	0.115	0	0	456.55	1.39	0.22	0.23	458.34	0	0	0	460.38	0	0	0	460.4	0	0	0
Pavir.J21605.5	876	7.52	8.025	6.51	6.47	728.54	125.08	12.37	13	730.33	28.6	2.67	3.05	732.36	43.95	6.56	6.52	732.38	43.16	6.46	6.42
Pavir.J21605.4	719	1.21	1.34	1.26	1.255	571.54	8.06	1.02	1.07	573.34	11.83	1.4	1.61	575.37	6.62	1.26	1.25	575.39	6.63	1.26	1.26
Pavir.J21605.2	1372	4.44	4.765	7.19	7.145	1224.54	113.99	6.71	7.05	1226.33	39.05	2.17	2.48	1228.36	80.55	7.17	7.13	1228.38	80.8	7.21	7.16
Pavir.J21605.1	970	0	0	3.47	3.445	822.54	0	0	0	824.33	0	0	0	826.36	26.36	3.49	3.47	826.38	25.99	3.45	3.42
Pavir.J21606.1	1386	0.03	0.03	0	0	1238.54	1.01	0.06	0.06	1240.33	0	0	0	1242.36	0	0	0	1242.38	0	0	0
Pavir.Ba00732.1	1410	6.225	6.845	14.27	14.18	1262.54	105.25	6.01	6.31	1264.33	119.64	6.44	7.38	1266.36	165.06	14.26	14.17	1266.38	165.06	14.28	14.19
Pavir.J21609.1	348	0.18	0.19	0	0	200.63	1	0.36	0.38	202.42	0	0	0	204.46	0	0	0	204.48	0	0	0
Pavir.J21610.1	2377	0.135	0.155	0.15	0.15	2229.54	0	0	0	2231.33	9	0.27	0.31	2233.36	3	0.15	0.15	2233.38	3	0.15	0.15
Pavir.J21611.1	2568	0.125	0.145	0.46	0.46	2420.54	0.02	0	0	2422.33	8.97	0.25	0.29	2424.36	10.2	0.46	0.46	2424.38	10.2	0.46	0.46
Pavir.J21612.1	1760	0.58	0.61	0	0	1612.54	26	1.16	1.22	1614.33	0	0	0	1616.36	0	0	0	1616.38	0	0	0
Pavir.J21615.1	4358	0.985	1.095	1.59	1.58	4210.54	42.85	0.73	0.77	4212.33	76.51	1.24	1.42	4214.36	61.32	1.59	1.58	4214.38	61.32	1.59	1.58
Pavir.J21615.2	2931	0.04	0.045	0.1	0.1	2783.54	3.25	0.08	0.09	2785.33	0	0	0	2787.36	2.52	0.1	0.1	2787.38	2.52	0.1	0.1
Pavir.J21620.2	1398	30.235	32.83	59.975	59.59	1250.54	663.67	38.24	40.19	1252.33	408.99	22.23	25.47	1254.36	686.64	59.89	59.5	1254.38	687.69	60.06	59.68
Pavir.J21624.1	567	0.09	0.095	0	0	419.55	1.05	0.18	0.19	421.35	0	0	0	423.38	0	0	0	423.4	0	0	0
Pavir.J21626.1	1791	0.02	0.025	0	0	1643.54	0	0	0	1645.33	1	0.04	0.05	1647.36	0	0	0	1647.38	0	0	0
Pavir.J21627.4	5348	0.155	0.175	0.21	0.21	5200.54	3.31	0.05	0.05	5202.33	19.71	0.26	0.3	5204.36	9.9	0.21	0.21	5204.38	9.89	0.21	0.21
Pavir.J21627.5	5354	0	0	0	0	5206.54	0	0	0	5208.33	0.01	0	0	5210.36	0.01	0	0	5210.38	0.01	0	0
Pavir.J21632.1	954	0.46	0.525	0.81	0.805	806.54	0.92	0.08	0.09	808.33	10	0.84	0.96	810.36	6	0.81	0.8	810.38	6	0.81	0.81
Pavir.J21633.1	867	1.37	1.57	19.08	18.955	719.54	0	0	0	721.33	29.08	2.74	3.14	723.36	126.06	19.07	18.94	723.38	126.05	19.09	18.97
Pavir.J21635.1	1558	0.12	0.14	0.54	0.54	1410.54	2	0.1	0.11	1412.33	3	0.14	0.17	1414.36	7	0.54	0.54	1414.38	7	0.54	0.54
Pavir.J21636.1	1749	2.61	2.915	10.16	10.095	1601.54	35	1.57	1.65	1603.33	86	3.65	4.18	1605.36	155.01	10.56	10.49	1605.38	143.01	9.76	9.7
Pavir.J21638.1	841	22.385	24.32	27.84	27.66	693.54	270.9	28.14	29.58	695.33	169.89	16.63	19.06	697.36	177.83	27.9	27.72	697.38	176.83	27.78	27.6
Pavir.J21639.1	1185	0.72	0.795	0.81	0.8	1037.54	9.73	0.68	0.71	1039.33	11.68	0.76	0.88	1041.36	7.66	0.81	0.8	1041.38	7.66	0.81	0.8
Pavir.J21642.1	1314	0.07	0.08	0.03	0.03	1166.54	0	0	0	1168.33	2.46	0.14	0.16	1170.36	0.32	0.03	0.03	1170.38	0.32	0.03	0.03
Pavir.J21643.1	1952	43.615	47.9	63.755	63.345	1804.54	1094.17	43.69	45.92	1806.33	1155.34	43.54	49.88	1808.36	1053.05	63.71	63.29	1808.38	1053.21	63.8	63.4
Pavir.J21646.1	1268	2.2	2.34	1.46	1.455	1120.54	58	3.73	3.92	1122.33	11	0.67	0.76	1124.36	15.53	1.51	1.5	1124.38	14.52	1.41	1.41
Pavir.J21647.2	447	0.595	0.65	2.025	2.01	299.57	3.07	0.74	0.78	301.36	2	0.45	0.52	303.4	5.61	2.02	2.01	303.42	5.61	2.03	2.01
Pavir.J21648.1	735	0	0	0.555	0.55	587.54	0	0	0	589.34	0	0	0	591.37	3	0.55	0.55	591.39	3	0.56	0.55
Pavir.J21654.1	927	0.205	0.215	0	0	779.54	4.4	0.41	0.43	781.33	0	0	0	783.36	0	0	0	783.38	0	0	0
Pavir.J21656.2	1024	0.06	0.06	0	0	876.54	1.42	0.12	0.12	878.33	0	0	0	880.36	0	0	0	880.38	0	0	0
Pavir.J21656.1	1684	15.33	16.695	12.935	12.85	1536.54	391.58	18.36	19.3	1538.33	278	12.3	14.09	1540.36	182	12.93	12.84	1540.38	182	12.94	12.86
Pavir.J21659.1	1571	0.05	0.055	0	0	1423.54	0	0	0	1425.33	2.08	0.1	0.11	1427.36	0	0	0	1427.38	0	0	0
Pavir.J21664.1	906	10.75	11.945	19.195	19.075	758.54	83.04	7.89	8.29	760.33	152.06	13.61	15.6	762.36	133.68	19.18	19.06	762.38	133.68	19.21	19.09
Pavir.J21665.1	722	0.185	0.2	0	0	574.54	1	0.13	0.13	576.34	2	0.24	0.27	578.37	0	0	0	578.39	0	0	0
Pavir.J21667.1	1961	1.425	1.55	2.35	2.335	1813.54	42	1.67	1.75	1815.33	31.36	1.18	1.35	1817.36	39	2.35	2.33	1817.38	39	2.35	2.34
Pavir.J21667.2	1903	0.575	0.66	0	0	1755.54	0	0	0	1757.33	29.64	1.15	1.32	1759.36	0	0	0	1759.38	0	0	0
Pavir.J21668.1	902	2.62	2.935	15.02	14.93	754.54	14.33	1.37	1.44	756.33	43	3.87	4.43	758.36	104.08	15.01	14.92	758.38	104.08	15.03	14.94
Pavir.J21673.1	1203	37.55	40.58	57.075	56.705	1055.54	754.98	51.54	54.16	1057.33	366	23.56	27	1059.36	552.29	57.04	56.66	1059.38	552.29	57.11	56.75
Pavir.J21678.1	498	3.955	4.235	2.78	2.76	350.56	30	6.17	6.48	352.35	9	1.74	1.99	354.39	9	2.78	2.76	354.41	9	2.78	2.76
Pavir.J21679.1	2240	0.155	0.16	0.05	0.05	2092.54	7	0.24	0.25	2094.33	2	0.07	0.07	2096.36	1	0.05	0.05	2096.38	1	0.05	0.05
Pavir.J21681.1	811	0.055	0.055	0.33	0.33	663.54	1	0.11	0.11	665.33	0	0	0	667.36	2.01	0.33	0.33	667.38	2.01	0.33	0.33
Pavir.J21686.1	865	0.9	1.03	0	0	717.54	0	0	0	719.33	19	1.8	2.06	721.36	0	0	0	721.38	0	0	0
Pavir.J21686.2	832	0	0	2.545	2.53	684.54	0	0	0	686.33	0	0	0	688.36	16	2.54	2.53	688.38	16	2.55	2.53
Pavir.J21687.1	1802	0.165	0.19	0	0	1654.54	0	0	0	1656.33	8	0.33	0.38	1658.36	0	0	0	1658.38	0	0	0
Pavir.Ba00739.1	546	0	0	0.27	0.27	398.55	0	0	0	400.35	0	0	0	402.38	1	0.27	0.27	402.4	1	0.27	0.27
Pavir.J21693.2	756	22.055	25.23	414.98	412.335	608.54	7	0.83	0.87	610.34	388.05	43.28	49.59	612.36	2320.65	414.59	411.89	612.39	2321.98	415.37	412.78
Pavir.J21693.5	921	6.71	7.685	0	0	773.54	0	0	0	775.33	152.79	13.42	15.37	777.36	0	0	0	777.38	0	0	0
Pavir.J21693.4	1145	0.205	0.235	3.43	3.41	997.54	0	0	0	999.33	6	0.41	0.47	1001.36	31.62	3.45	3.43	1001.38	31.2	3.41	3.39
Pavir.J21693.6	1238	2.72	3.115	26.145	25.975	1090.54	0	0	0	1092.33	87.29	5.44	6.23	1094.36	262.06	26.2	26.03	1094.38	260.61	26.09	25.92
Pavir.J21693.1	1231	0.58	0.665	31.625	31.425	1083.54	0	0	0	1085.33	18.47	1.16	1.33	1087.36	314.66	31.66	31.45	1087.38	313.6	31.59	31.4
Pavir.J21696.1	2258	112.73	123.48	32	31.795	2110.54	3507.01	119.73	125.83	2112.33	3280.6	105.73	121.13	2114.36	619.02	32.03	31.82	2114.38	617.02	31.97	31.77
Pavir.J21701.1	916	0	0	0.57	0.56	768.54	0	0	0	770.33	0	0	0	772.36	4	0.57	0.56	772.38	4	0.57	0.56
Pavir.J21703.1	544	0	0	0.82	0.815	396.55	0	0	0	398.35	0	0	0	400.38	3	0.82	0.81	400.4	3	0.82	0.82
Pavir.J21704.2	893	0	0	0.15	0.15	745.54	0	0	0	747.33	0	0	0	749.36	1	0.15	0.15	749.38	1	0.15	0.15
Pavir.J21704.3	901	0.07	0.085	0.14	0.14	753.54	0	0	0	755.33	1.6	0.14	0.17	757.36	1	0.14	0.14	757.38	1	0.14	0.14
Pavir.J21704.5	846	0.41	0.47	0.31	0.31	698.54	0	0	0	700.33	8.4	0.82	0.94	702.36	2	0.31	0.31	702.38	2	0.31	0.31
Pavir.J21704.6	1371	0.53	0.555	0.36	0.35	1223.54	18	1.06	1.11	1225.33	0	0	0	1227.36	4	0.36	0.35	1227.38	4	0.36	0.35
Pavir.J21708.1	1382	0.12	0.12	0	0	1234.54	3	0.18	0.18	1236.33	1	0.06	0.06	1238.36	0	0	0	1238.38	0	0	0
Pavir.J21709.1	963	0	0	1.07	1.06	815.54	0	0	0	817.33	0	0	0	819.36	8	1.07	1.06	819.38	8	1.07	1.06
Pavir.J21710.1	781	0.105	0.125	0	0	633.54	0	0	0	635.33	2	0.21	0.25	637.36	0	0	0	637.38	0	0	0
Pavir.J21711.1	1365	20.025	21.945	14.025	13.935	1217.54	356	21.07	22.14	1219.33	340	18.98	21.75	1221.36	156.99	14.06	13.97	1221.38	155.97	13.99	13.9
Pavir.J21712.1	1110	0.355	0.405	2.435	2.42	962.54	1	0.07	0.08	964.33	9	0.64	0.73	966.36	22	2.49	2.47	966.38	21	2.38	2.37
Pavir.J21714.1	783	0.105	0.12	0.18	0.18	635.54	0	0	0	637.33	1.93	0.21	0.24	639.36	1.04	0.18	0.18	639.38	1.04	0.18	0.18
Pavir.J21717.1	2412	6.325	7.245	37.09	36.85	2264.54	0	0	0	2266.33	421	12.65	14.49	2268.36	770	37.14	36.89	2268.38	767	37.04	36.81
Pavir.J21718.1	753	0.055	0.065	0	0	605.54	0	0	0	607.34	1	0.11	0.13	609.37	0	0	0	609.39	0	0	0
Pavir.J21719.1	865	0	0	0.3	0.3	717.54	0	0	0	719.33	0	0	0	721.36	2	0.3	0.3	721.38	2	0.3	0.3
Pavir.J21720.1	2323	1.65	1.795	0.8	0.8	2175.54	57	1.89	1.98	2177.33	45	1.41	1.61	2179.36	16	0.8	0.8	2179.38	16	0.8	0.8
Pavir.J21721.2	1484	0.61	0.7	0.9	0.89	1336.54	0	0	0	1338.33	24	1.22	1.4	1340.36	11	0.9	0.89	1340.38	11	0.9	0.89
Pavir.J21722.1	1729	0.755	0.795	0	0	1581.54	33.24	1.51	1.59	1583.33	0	0	0	1585.36	0	0	0	1585.38	0	0	0
Pavir.J21722.2	1585	2.815	3.135	1.44	1.435	1437.54	37.76	1.89	1.99	1439.33	79	3.74	4.28	1441.36	19	1.44	1.43	1441.38	19	1.44	1.44
Pavir.J21728.2	717	5.385	5.94	9.355	9.295	569.54	38	4.81	5.05	571.34	50	5.96	6.83	573.37	49	9.35	9.29	573.39	49	9.36	9.3
Pavir.J21729.1	2175	0.055	0.055	0	0	2027.54	3	0.11	0.11	2029.33	0	0	0	2031.36	0	0	0	2031.38	0	0	0
Pavir.J21733.1	1728	0	0	0.18	0.18	1580.54	0	0	0	1582.33	0	0	0	1584.36	2.56	0.18	0.18	1584.38	2.56	0.18	0.18
Pavir.J21737.1	512	0.8	0.865	1.88	1.87	364.56	5.11	1.01	1.06	366.35	3.15	0.59	0.67	368.39	6.33	1.88	1.87	368.41	6.33	1.88	1.87
Pavir.J21738.1	744	2.385	2.645	2.005	1.99	596.54	16	1.93	2.03	598.34	25	2.84	3.26	600.37	11	2	1.99	600.39	11	2.01	1.99
Pavir.J21739.2	1542	38.44	42.805	55.19	54.835	1394.54	503.51	26.02	27.34	1396.33	1043.15	50.86	58.27	1398.36	727.39	56.91	56.54	1398.38	682.48	53.47	53.13
Pavir.J21739.3	1572	25.6	27.06	8.59	8.535	1424.54	947.44	47.92	50.36	1426.33	68.72	3.28	3.76	1428.36	91.61	7.02	6.97	1428.38	132.52	10.16	10.1
Pavir.Aa00063.3	737	68.35	74.97	25.555	25.39	589.54	576.95	70.51	74.11	591.34	574.93	66.19	75.83	593.37	139	25.63	25.46	593.39	138	25.48	25.32
Pavir.Aa00739.1	484	18.97	21.01	10.935	10.865	336.56	72	15.41	16.2	338.36	112	22.53	25.82	340.39	34	10.93	10.86	340.41	34	10.94	10.87
Pavir.Ba00744.3	1458	0.315	0.355	0	0	1310.54	2	0.11	0.12	1312.33	10	0.52	0.59	1314.36	0	0	0	1314.38	0	0	0
Pavir.J21739.1	1575	1.3	1.43	0	0	1427.54	27.04	1.36	1.43	1429.33	26.13	1.24	1.43	1431.36	0	0	0	1431.38	0	0	0
Pavir.J21745.1	547	0.27	0.285	9.905	9.84	399.55	3	0.54	0.57	401.35	0	0	0	403.38	36	9.76	9.7	403.4	37	10.05	9.98
Pavir.J21746.1	1202	0.355	0.405	5.175	5.135	1054.54	0	0	0	1056.33	11	0.71	0.81	1058.36	50	5.17	5.13	1058.38	50	5.18	5.14
Pavir.J21751.1	450	0	0	0.36	0.355	302.57	0	0	0	304.36	0	0	0	306.4	1	0.36	0.35	306.42	1	0.36	0.36
Pavir.J21752.3	1224	0	0	1.22	1.21	1076.54	0	0	0	1078.33	0	0	0	1080.36	12	1.22	1.21	1080.38	12	1.22	1.21
Pavir.J21757.1	1266	1.55	1.67	2.535	2.52	1118.54	34.98	2.25	2.37	1120.33	14	0.85	0.97	1122.36	25.98	2.53	2.52	1122.38	25.98	2.54	2.52
Pavir.J21758.1	1106	11.045	11.85	1.14	1.13	958.54	227	17.06	17.93	960.33	71	5.03	5.77	962.36	10	1.14	1.13	962.38	10	1.14	1.13
Pavir.J21759.1	1030	0.04	0.045	0	0	882.54	1	0.08	0.09	884.33	0	0	0	886.36	0	0	0	886.38	0	0	0
Pavir.J21760.1	896	0.24	0.255	0	0	748.54	5	0.48	0.51	750.33	0	0	0	752.36	0	0	0	752.38	0	0	0
Pavir.J21762.2	1041	0.445	0.47	0	0	893.54	10	0.81	0.85	895.33	1	0.08	0.09	897.36	0	0	0	897.38	0	0	0
Pavir.J21763.1	763	0.485	0.535	0	0	615.54	4.29	0.5	0.53	617.34	4.25	0.47	0.54	619.36	0	0	0	619.39	0	0	0
Pavir.J21766.1	1525	0.89	1.02	0.94	0.94	1377.54	0	0	0	1379.33	35.99	1.78	2.04	1381.36	11.91	0.94	0.94	1381.38	11.91	0.94	0.94
Pavir.J21769.1	559	2.655	2.88	2.37	2.355	411.55	20	3.5	3.68	413.35	11	1.81	2.08	415.38	9	2.37	2.35	415.4	9	2.37	2.36
Pavir.J21773.1	1613	0.125	0.13	2.755	2.74	1465.54	5	0.25	0.26	1467.33	0	0	0	1469.36	37	2.75	2.74	1469.38	37	2.76	2.74
Pavir.J21776.1	2014	0.995	1.09	1.05	1.05	1866.54	29	1.12	1.18	1868.33	24	0.87	1	1870.36	18	1.05	1.05	1870.38	18	1.05	1.05
Pavir.J21777.1	924	46.575	51.06	54.87	54.52	776.54	522.66	48.5	50.97	778.33	510.5	44.65	51.15	780.36	391.21	54.85	54.49	780.38	391.01	54.89	54.55
Pavir.Ba00747.1	1634	0	0	0.44	0.44	1486.54	0	0	0	1488.33	0	0	0	1490.36	6	0.44	0.44	1490.38	6	0.44	0.44
Pavir.J21782.1	1099	0.045	0.045	0.11	0.11	951.54	1.17	0.09	0.09	953.33	0	0	0	955.36	1	0.11	0.11	955.38	1	0.11	0.11
Pavir.J21783.1	600	2.07	2.27	1.56	1.55	452.55	13.54	2.16	2.27	454.34	13.2	1.98	2.27	456.38	6.51	1.56	1.55	456.4	6.51	1.56	1.55
Pavir.J21784.3	1297	0.065	0.065	0.19	0.19	1149.54	2	0.13	0.13	1151.33	0	0	0	1153.36	2	0.19	0.19	1153.38	2	0.19	0.19
Pavir.J21785.4	2630	0.36	0.39	1.12	1.11	2482.54	16.89	0.49	0.52	2484.33	8.38	0.23	0.26	2486.36	25.39	1.12	1.11	2486.38	25.39	1.12	1.11
Pavir.Ba00748.1	1014	0.61	0.665	2.515	2.5	866.54	9	0.75	0.79	868.33	6	0.47	0.54	870.36	20	2.51	2.5	870.38	20	2.52	2.5
Pavir.J21785.1	2336	40.455	43.81	34.685	34.465	2188.54	1626.11	53.54	56.26	2190.33	880.62	27.37	31.36	2192.36	694.61	34.66	34.44	2192.38	694.61	34.71	34.49
Pavir.J21787.2	972	0.04	0.045	0.14	0.14	824.54	0	0	0	826.33	1	0.08	0.09	828.36	1.08	0.14	0.14	828.38	1.08	0.14	0.14
Pavir.J21787.3	1005	0.305	0.32	0	0	857.54	7.27	0.61	0.64	859.33	0	0	0	861.36	0	0	0	861.38	0	0	0
Pavir.J21788.1	932	0.95	1.02	0.97	0.97	784.54	16	1.47	1.54	786.33	5	0.43	0.5	788.36	7	0.97	0.97	788.38	7	0.97	0.97
Pavir.J21790.1	306	0.88	0.96	0	0	158.73	2	0.91	0.95	160.51	2	0.85	0.97	162.53	0	0	0	162.55	0	0	0
Pavir.J21805.1	871	2.32	2.505	4.855	4.82	723.54	32.48	3.23	3.4	725.33	15	1.41	1.61	727.36	32.75	4.93	4.89	727.38	31.74	4.78	4.75
Pavir.J21806.1	873	0.145	0.16	1.65	1.64	725.54	2	0.2	0.21	727.33	1	0.09	0.11	729.36	11	1.65	1.64	729.38	11	1.65	1.64
Pavir.J21807.1	659	0.07	0.075	0	0	511.54	1	0.14	0.15	513.34	0	0	0	515.37	0	0	0	515.39	0	0	0
Pavir.J21810.1	477	0.545	0.575	0	0	329.56	5	1.09	1.15	331.36	0	0	0	333.39	0	0	0	333.41	0	0	0
Pavir.J21815.1	705	0.065	0.07	0.195	0.19	557.54	1	0.13	0.14	559.34	0	0	0	561.37	1	0.19	0.19	561.39	1	0.2	0.19
Pavir.J21817.1	1656	0.095	0.1	0.14	0.14	1508.54	4	0.19	0.2	1510.33	0	0	0	1512.36	2	0.14	0.14	1512.38	2	0.14	0.14
Pavir.Aa00740.1	1780	1.19	1.33	1.615	1.605	1632.54	19.09	0.84	0.89	1634.33	37	1.54	1.77	1636.36	24.62	1.65	1.64	1636.38	23.61	1.58	1.57
Pavir.Ba00752.2	2694	126.47	138.9	195.22	193.975	2546.54	4468.1	126.42	132.86	2548.33	4735.92	126.52	144.94	2550.36	4550.57	195.2	193.93	2550.38	4545.25	195.24	194.02
Pavir.J21821.1	273	4.495	4.875	1.65	1.64	125.93	10.15	5.81	6.1	127.68	5.97	3.18	3.65	129.67	1.95	1.65	1.64	129.69	1.95	1.65	1.64
Pavir.J21825.2	1860	2.45	2.625	5.16	5.125	1712.54	88.07	3.71	3.89	1714.33	30	1.19	1.36	1716.36	80.88	5.16	5.12	1716.38	80.88	5.16	5.13
Pavir.Ba00752.1	1519	7.58	8.555	10.04	9.975	1371.54	51.25	2.69	2.83	1373.33	251.5	12.47	14.28	1375.36	125.97	10.02	9.95	1375.38	126.29	10.06	10
Pavir.J21827.1	1867	0.605	0.675	1.08	1.07	1719.54	10	0.42	0.44	1721.33	20	0.79	0.91	1723.36	17	1.08	1.07	1723.38	17	1.08	1.07
Pavir.J21832.1	668	0.345	0.365	0.835	0.83	520.54	5	0.69	0.73	522.34	0	0	0	524.37	4	0.83	0.83	524.39	4	0.84	0.83
Pavir.J21838.1	489	0.21	0.22	0	0	341.56	2	0.42	0.44	343.36	0	0	0	345.39	0	0	0	345.41	0	0	0
Pavir.J21840.1	865	0.2	0.21	0	0	717.54	4	0.4	0.42	719.33	0	0	0	721.36	0	0	0	721.38	0	0	0
Pavir.Ba00754.1	408	7.415	8.065	7.455	7.405	260.58	33	9.12	9.59	262.38	22	5.71	6.54	264.42	18	7.45	7.4	264.44	18	7.46	7.41
Pavir.J21845.2	550	0	0	0.81	0.8	402.55	0	0	0	404.35	0	0	0	406.38	3	0.81	0.8	406.4	3	0.81	0.8
Pavir.J21847.1	1137	0.16	0.17	0	0	989.54	4.39	0.32	0.34	991.33	0	0	0	993.36	0	0	0	993.38	0	0	0
Pavir.J21850.1	1884	9.01	9.86	10.245	10.18	1736.54	237.04	9.84	10.34	1738.33	209	8.18	9.38	1740.36	162.88	10.24	10.17	1740.38	162.88	10.25	10.19
Pavir.J21854.1	605	1.81	1.98	1.9	1.885	457.55	12.65	1.99	2.09	459.34	11	1.63	1.87	461.38	8	1.9	1.88	461.4	8	1.9	1.89
Pavir.J21855.1	818	0	0	0.16	0.16	670.54	0	0	0	672.33	0	0	0	674.36	1	0.16	0.16	674.38	1	0.16	0.16
Pavir.J21856.1	1238	1.945	2.105	0.3	0.3	1090.54	42	2.77	2.92	1092.33	18	1.12	1.29	1094.36	3	0.3	0.3	1094.38	3	0.3	0.3
Pavir.Ba00755.1	2816	0.38	0.42	0.705	0.7	2668.54	11	0.3	0.31	2670.33	18	0.46	0.53	2672.36	17.21	0.7	0.7	2672.38	17.21	0.71	0.7
Pavir.Ba00756.1	1423	682.79	746.575	625.12	621.13	1275.54	13337.1	753.38	791.78	1277.33	11486.8	612.2	701.37	1279.36	7314.86	625.51	621.44	1279.38	7295.98	624.73	620.82
Pavir.J21872.1	275	0.265	0.3	0	0	127.91	0	0	0	129.67	1	0.53	0.6	131.66	0	0	0	131.68	0	0	0
Pavir.J21873.1	2172	0.86	0.905	3.75	3.725	2024.54	48.34	1.72	1.81	2026.33	0	0	0	2028.36	69.47	3.75	3.72	2028.38	69.47	3.75	3.73
Pavir.J21875.1	1083	4.005	4.375	6.345	6.305	935.54	58.71	4.52	4.75	937.33	48.1	3.49	4	939.36	54.46	6.34	6.3	939.38	54.46	6.35	6.31
Pavir.J21877.1	2553	0.29	0.32	1.38	1.37	2405.54	8	0.24	0.25	2407.33	12	0.34	0.39	2409.36	30.38	1.38	1.37	2409.38	30.38	1.38	1.37
Pavir.Ba00757.1	2913	0.125	0.14	0	0	2765.54	9	0.23	0.25	2767.33	1.01	0.02	0.03	2769.36	0	0	0	2769.38	0	0	0
Pavir.J21882.1	966	0.31	0.325	0	0	818.54	7	0.62	0.65	820.33	0	0	0	822.36	0	0	0	822.38	0	0	0
Pavir.J21883.1	2358	11.83	13.065	10.705	10.635	2210.54	316.16	10.31	10.83	2212.33	434.01	13.35	15.3	2214.36	217.01	10.72	10.65	2214.38	216.01	10.69	10.62
Pavir.J21884.1	776	0.44	0.49	0	0	628.54	3	0.34	0.36	630.34	5	0.54	0.62	632.36	0	0	0	632.39	0	0	0
Pavir.J21888.1	562	0.085	0.09	0	0	414.55	1	0.17	0.18	416.35	0	0	0	418.38	0	0	0	418.4	0	0	0
Pavir.J21889.1	1199	0.03	0.035	0	0	1051.54	0	0	0	1053.33	1	0.06	0.07	1055.36	0	0	0	1055.38	0	0	0
Pavir.J21890.1	1130	0.14	0.16	0	0	982.54	0	0	0	984.33	4	0.28	0.32	986.36	0	0	0	986.38	0	0	0
Pavir.J21891.2	2077	0.88	1.01	6.625	6.585	1929.54	0	0	0	1931.33	50	1.76	2.02	1933.36	117	6.62	6.58	1933.38	117	6.63	6.59
Pavir.J21897.1	811	583.265	636.45	1197.97	1190.33	663.54	6179	670.97	705.16	665.33	4843.29	495.56	567.74	667.36	7307	1197.84	1190.05	667.38	7299	1198.1	1190.61
Pavir.J21899.1	813	3.31	3.54	3.6	3.575	665.54	49.91	5.4	5.68	667.33	12	1.22	1.4	669.36	22	3.6	3.57	669.38	22	3.6	3.58
Pavir.J21901.1	1331	15.075	16.14	20.835	20.705	1183.54	394.73	24.03	25.26	1185.33	106.63	6.12	7.02	1187.36	226	20.82	20.69	1187.38	226	20.85	20.72
Pavir.J21902.1	1749	5.435	5.895	7.95	7.9	1601.54	156.19	7.03	7.39	1603.33	90.5	3.84	4.4	1605.36	116.06	7.91	7.86	1605.38	117.07	7.99	7.94
Pavir.J21908.1	438	0	0	0.74	0.74	290.57	0	0	0	292.37	0	0	0	294.41	2	0.74	0.74	294.42	2	0.74	0.74
Pavir.Aa00741.1	2046	0.155	0.18	0.12	0.11	1898.54	2.65	0.1	0.11	1900.33	6	0.21	0.25	1902.36	2	0.12	0.11	1902.38	2	0.12	0.11
Pavir.Ba00759.4	1589	3.985	4.4	2.12	2.11	1441.54	69.89	3.49	3.67	1443.33	95	4.48	5.13	1445.36	28	2.12	2.11	1445.38	28	2.12	2.11
Pavir.J21910.1	216	1.025	1.075	0	0	70.3	2	2.05	2.15	71.86	0	0	0	73.67	0	0	0	73.68	0	0	0
Pavir.J21913.1	1399	1.905	2.085	0.52	0.52	1251.54	36	2.07	2.18	1253.33	32	1.74	1.99	1255.36	6	0.52	0.52	1255.38	6	0.52	0.52
Pavir.J21916.1	793	60.44	65.82	15.96	15.855	645.54	648.05	72.33	76.02	647.33	461.65	48.55	55.62	649.36	94.66	15.95	15.84	649.38	94.65	15.97	15.87
Pavir.J21917.1	1541	0.535	0.615	0.47	0.47	1393.54	0	0	0	1395.33	22	1.07	1.23	1397.36	6	0.47	0.47	1397.38	6	0.47	0.47
Pavir.J21920.1	2879	0.09	0.1	0	0	2731.54	4	0.11	0.11	2733.33	3	0.07	0.09	2735.36	0	0	0	2735.38	0	0	0
Pavir.J21922.1	2367	5.25	5.92	5.17	5.135	2219.54	59.93	1.95	2.04	2221.33	279.09	8.55	9.8	2223.36	105	5.17	5.13	2223.38	105	5.17	5.14
Pavir.J21923.1	1858	0.405	0.43	0.06	0.06	1710.54	15.17	0.64	0.67	1712.33	4.18	0.17	0.19	1714.36	0.96	0.06	0.06	1714.38	0.96	0.06	0.06
Pavir.J21925.1	2405	0.88	0.945	2.08	2.07	2257.54	44	1.4	1.48	2259.33	12	0.36	0.41	2261.36	43	2.08	2.07	2261.38	43	2.08	2.07
Pavir.J21927.1	658	0.635	0.665	0	0	510.54	9	1.27	1.33	512.34	0	0	0	514.37	0	0	0	514.39	0	0	0
Pavir.J21929.3	514	0.155	0.175	0	0	366.56	0	0	0	368.35	1.65	0.31	0.35	370.39	0	0	0	370.41	0	0	0
Pavir.J21929.1	743	0.91	0.985	1.2	1.19	595.54	10	1.21	1.27	597.34	5.35	0.61	0.7	599.37	6.55	1.2	1.19	599.39	6.55	1.2	1.19
Pavir.J21929.4	559	0	0	0.65	0.64	411.55	0	0	0	413.35	0	0	0	415.38	2.45	0.65	0.64	415.4	2.45	0.65	0.64
Pavir.J21931.1	765	0.495	0.565	6.875	6.825	617.54	0	0	0	619.34	9	0.99	1.13	621.36	39	6.87	6.82	621.39	39	6.88	6.83
Pavir.J21932.1	319	0	0	1.87	1.86	171.69	0	0	0	173.47	0	0	0	175.5	3	1.87	1.86	175.52	3	1.87	1.86
Pavir.J21933.1	544	0.09	0.095	0	0	396.55	1	0.18	0.19	398.35	0	0	0	400.38	0	0	0	400.4	0	0	0
Pavir.J21934.1	3577	0.215	0.235	1.05	1.045	3429.54	11	0.23	0.24	3431.33	10	0.2	0.23	3433.36	33	1.05	1.04	3433.38	33	1.05	1.05
Pavir.J21936.1	1911	0.44	0.475	2.79	2.77	1763.54	14	0.57	0.6	1765.33	8	0.31	0.35	1767.36	45	2.79	2.77	1767.38	45	2.79	2.77
Pavir.J21938.1	485	7.93	8.7	17.345	17.23	337.56	38.03	8.12	8.53	339.36	38.6	7.74	8.87	341.39	54.1	17.34	17.22	341.41	54.06	17.35	17.24
Pavir.J21941.1	965	0.415	0.475	0	0	817.54	0	0	0	819.33	10	0.83	0.95	821.36	0	0	0	821.38	0	0	0
Pavir.J21943.1	817	1.405	1.56	1.56	1.55	669.54	10.34	1.11	1.17	671.33	16.78	1.7	1.95	673.36	9.59	1.56	1.55	673.38	9.59	1.56	1.55
Pavir.J21944.1	804	2.38	2.615	0	0	656.54	21.36	2.34	2.46	658.33	23.39	2.42	2.77	660.36	0	0	0	660.38	0	0	0
Pavir.J21946.1	1136	46.775	51.305	49.145	48.835	988.54	663	48.32	50.79	990.33	658	45.23	51.82	992.36	445	49.06	48.74	992.38	446	49.23	48.93
Pavir.J21947.1	879	0.395	0.415	0	0	731.54	8	0.79	0.83	733.33	0	0	0	735.36	0	0	0	735.38	0	0	0
Pavir.J21952.1	660	0	0	0.21	0.21	512.54	0	0	0	514.34	0	0	0	516.37	1	0.21	0.21	516.39	1	0.21	0.21
Pavir.Ba00761.1	2414	0.71	0.785	2.51	2.495	2266.54	21.81	0.69	0.73	2268.33	24.47	0.73	0.84	2270.36	52.06	2.51	2.49	2270.38	52.06	2.51	2.5
Pavir.J21954.1	1186	0.415	0.435	2.1	2.09	1038.54	12	0.83	0.87	1040.33	0	0	0	1042.36	20	2.1	2.09	1042.38	20	2.1	2.09
Pavir.J21956.1	827	1.485	1.56	0.64	0.64	679.54	28	2.97	3.12	681.33	0	0	0	683.36	4	0.64	0.64	683.38	4	0.64	0.64
Pavir.J21957.1	401	0.285	0.3	0	0	253.58	2	0.57	0.6	255.38	0	0	0	257.42	0	0	0	257.44	0	0	0
Pavir.J21958.1	405	7.275	8.045	0	0	257.58	22	6.15	6.47	259.38	32	8.4	9.62	261.42	0	0	0	261.44	0	0	0
Pavir.J21960.1	952	0.085	0.095	0	0	804.54	0	0	0	806.33	2	0.17	0.19	808.36	0	0	0	808.38	0	0	0
Pavir.J21963.1	803	17.64	18.97	2.49	2.475	655.54	238.06	26.17	27.5	657.33	88	9.11	10.44	659.36	15	2.49	2.47	659.38	15	2.49	2.48
Pavir.J21965.1	1413	0.13	0.14	0	0	1265.54	4.64	0.26	0.28	1267.33	0	0	0	1269.36	0	0	0	1269.38	0	0	0
Pavir.J21969.1	1383	0.205	0.215	0.35	0.35	1235.54	7.01	0.41	0.43	1237.33	0	0	0	1239.36	4	0.35	0.35	1239.38	4	0.35	0.35
Pavir.J21975.2	1017	3.89	4.43	0.77	0.76	869.54	5.66	0.47	0.49	871.33	93.51	7.31	8.37	873.36	6.11	0.77	0.76	873.38	6.11	0.77	0.76
Pavir.J21979.1	1087	0	0	2.67	2.65	939.54	0	0	0	941.33	0	0	0	943.36	23	2.67	2.65	943.38	23	2.67	2.65
Pavir.J21980.1	950	31.505	34.1	54.035	53.69	802.54	468.97	42.1	44.25	804.33	247	20.91	23.95	806.36	398	54	53.65	806.38	398	54.07	53.73
Pavir.J21982.1	753	0	0	0.18	0.18	605.54	0	0	0	607.34	0	0	0	609.37	1	0.18	0.18	609.39	1	0.18	0.18
Pavir.J21984.1	1734	0.065	0.075	0.34	0.34	1586.54	0	0	0	1588.33	3	0.13	0.15	1590.36	5	0.34	0.34	1590.38	5	0.34	0.34
Pavir.J21989.1	752	2.49	2.66	2.7	2.68	604.54	34.04	4.06	4.26	606.34	8.23	0.92	1.06	608.37	15	2.7	2.68	608.39	15	2.7	2.68
Pavir.J21990.1	923	0.755	0.845	0.56	0.56	775.54	5	0.46	0.49	777.33	12	1.05	1.2	779.36	4	0.56	0.56	779.38	4	0.56	0.56
Pavir.J21991.1	712	1.605	1.77	3.465	3.445	564.54	12	1.53	1.61	566.34	14	1.68	1.93	568.37	18	3.46	3.44	568.39	18	3.47	3.45
Pavir.J21993.1	858	0	0	0.15	0.15	710.54	0	0	0	712.33	0	0	0	714.36	1	0.15	0.15	714.38	1	0.15	0.15
Pavir.J21995.1	804	0.055	0.06	0	0	656.54	1	0.11	0.12	658.33	0	0	0	660.36	0	0	0	660.38	0	0	0
Pavir.Ba00766.1	1234	7.03	7.58	3.3	3.28	1086.54	151.91	10.07	10.59	1088.33	63.76	3.99	4.57	1090.36	32.89	3.3	3.28	1090.38	32.89	3.3	3.28
Pavir.J21999.1	618	0.155	0.16	0	0	470.55	2	0.31	0.32	472.34	0	0	0	474.37	0	0	0	474.39	0	0	0
Pavir.J22000.1	701	0.125	0.14	0	0	553.54	0	0	0	555.34	2	0.25	0.28	557.37	0	0	0	557.39	0	0	0
Pavir.J22007.1	1244	0.28	0.32	0.6	0.59	1096.54	0	0	0	1098.33	9	0.56	0.64	1100.36	6	0.6	0.59	1100.38	6	0.6	0.59
Pavir.J22009.1	1439	5.25	5.775	4.24	4.215	1291.54	89	4.97	5.22	1293.33	104.98	5.53	6.33	1295.36	50.19	4.24	4.21	1295.38	50.18	4.24	4.22
Pavir.J22011.1	630	0.07	0.08	0	0	482.55	0	0	0	484.34	1	0.14	0.16	486.37	0	0	0	486.39	0	0	0
Pavir.J22012.1	1001	0	0	0.11	0.11	853.54	0	0	0	855.33	0	0	0	857.36	0.83	0.11	0.11	857.38	0.83	0.11	0.11
Pavir.J22015.2	888	0.335	0.375	0.33	0.33	740.54	2	0.19	0.2	742.33	5.26	0.48	0.55	744.36	2.25	0.33	0.33	744.38	2.25	0.33	0.33
Pavir.Ba00767.2	740	0.055	0.065	0	0	592.54	0	0	0	594.34	1	0.11	0.13	596.37	0	0	0	596.39	0	0	0
Pavir.J22017.1	989	0.47	0.495	1.4	1.39	841.54	9.99	0.86	0.9	843.33	0.98	0.08	0.09	845.36	10.8	1.4	1.39	845.38	10.8	1.4	1.39
Pavir.J22022.1	1725	1.635	1.805	2.04	2.03	1577.54	30	1.37	1.44	1579.33	44	1.9	2.17	1581.36	31	2.14	2.13	1581.38	28	1.94	1.93
Pavir.J22024.1	915	2.465	2.77	0	0	767.54	12	1.13	1.18	769.33	43	3.8	4.36	771.36	0	0	0	771.38	0	0	0
Pavir.J22028.1	1722	0.81	0.91	0	0	1574.54	7	0.32	0.34	1576.33	30	1.3	1.48	1578.36	0	0	0	1578.38	0	0	0
Pavir.J22029.1	3189	0	0	0.47	0.46	3041.54	0	0	0	3043.33	0	0	0	3045.36	13	0.47	0.46	3045.38	13	0.47	0.46
Pavir.J22035.1	312	1.08	1.155	1.74	1.73	164.71	4	1.75	1.84	166.49	1	0.41	0.47	168.52	2.68	1.74	1.73	168.53	2.68	1.74	1.73
Pavir.Ba00768.2	4001	0.035	0.04	0	0	3853.54	4	0.07	0.08	3855.33	0	0	0	3857.36	0	0	0	3857.38	0	0	0
Pavir.J22044.1	1257	1.23	1.35	1.77	1.76	1109.54	18	1.17	1.23	1111.33	21	1.29	1.47	1113.36	18	1.77	1.76	1113.38	18	1.77	1.76
Pavir.J22045.1	1500	0.025	0.03	0	0	1352.54	1	0.05	0.06	1354.33	0	0	0	1356.36	0	0	0	1356.38	0	0	0
Pavir.J22046.1	1350	0.295	0.315	0.18	0.18	1202.54	7	0.42	0.44	1204.33	3	0.17	0.19	1206.36	2	0.18	0.18	1206.38	2	0.18	0.18
Pavir.J22048.1	657	0.94	1.065	0	0	509.54	2	0.28	0.3	511.34	12	1.6	1.83	513.37	0	0	0	513.39	0	0	0
Pavir.J22050.2	1086	0.27	0.28	0.23	0.23	938.54	7	0.54	0.56	940.33	0	0	0	942.36	2	0.23	0.23	942.38	2	0.23	0.23
Pavir.J22051.2	1317	3.73	4.065	2.38	2.365	1169.54	73	4.5	4.73	1171.33	51	2.96	3.4	1173.36	25	2.33	2.32	1173.38	26	2.43	2.41
Pavir.Ba00769.2	3623	0	0	0	0	3475.54	0	0	0	3477.33	0.13	0	0	3479.36	0	0	0	3479.38	0	0	0
Pavir.J22053.2	3103	0.28	0.32	0	0	2955.54	1.11	0.03	0.03	2957.33	23	0.53	0.61	2959.36	0	0	0	2959.38	0	0	0
Pavir.J22053.1	3330	0.155	0.165	0.62	0.61	3182.54	13.89	0.31	0.33	3184.33	0	0	0	3186.36	18	0.62	0.61	3186.38	18	0.62	0.61
Pavir.J22056.1	820	0.05	0.06	1.94	1.93	672.54	0	0	0	674.33	1	0.1	0.12	676.36	12	1.94	1.93	676.38	12	1.94	1.93
Pavir.J22058.1	794	3.605	3.955	1.59	1.585	646.54	33.65	3.75	3.94	648.33	33	3.46	3.97	650.36	9.47	1.59	1.58	650.38	9.47	1.59	1.59
Pavir.Ba00769.3	3620	0.3	0.345	0	0	3472.54	0	0	0	3474.33	30.87	0.6	0.69	3476.36	0	0	0	3476.38	0	0	0
Pavir.J22059.1	1072	0.115	0.125	0	0	924.54	3	0.23	0.25	926.33	0	0	0	928.36	0	0	0	928.38	0	0	0
Pavir.J22060.2	1064	4.92	5.355	5.925	5.885	916.54	75.73	5.95	6.26	918.33	52.44	3.89	4.45	920.36	49.8	5.92	5.88	920.38	49.8	5.93	5.89
Pavir.J22063.2	590	0	0	2.07	2.06	442.55	0	0	0	444.34	0	0	0	446.38	8.45	2.07	2.06	446.4	8.45	2.07	2.06
Pavir.J22063.1	1246	0	0	0.85	0.84	1098.54	0	0	0	1100.33	0	0	0	1102.36	8.55	0.85	0.84	1102.38	8.55	0.85	0.84
Pavir.J22066.1	1018	0	0	1.88	1.865	870.54	0	0	0	872.33	0	0	0	874.36	15	1.88	1.86	874.38	15	1.88	1.87
Pavir.J22067.1	795	14.265	15.465	17.14	17.035	647.54	167.91	18.68	19.64	649.33	94	9.85	11.29	651.36	102	17.13	17.02	651.38	102	17.15	17.05
Pavir.J22068.1	657	1.815	1.97	3.2	3.18	509.54	16.23	2.3	2.41	511.34	10	1.33	1.53	513.37	15	3.2	3.18	513.39	15	3.2	3.18
Pavir.J22070.1	324	0.205	0.215	0	0	176.67	1	0.41	0.43	178.46	0	0	0	180.49	0	0	0	180.51	0	0	0
Pavir.J22073.1	1739	8.845	9.48	9.16	9.1	1591.54	304.21	13.77	14.47	1593.33	91.68	3.92	4.49	1595.36	133.5	9.15	9.09	1595.38	133.5	9.17	9.11
Pavir.J22076.1	1245	0.03	0.035	0	0	1097.54	0	0	0	1099.33	1	0.06	0.07	1101.36	0	0	0	1101.38	0	0	0
Pavir.J22077.2	1409	0	0	0.09	0.09	1261.54	0	0	0	1263.33	0	0	0	1265.36	1.04	0.09	0.09	1265.38	1.04	0.09	0.09
Pavir.J22078.1	722	1.185	1.35	3.405	3.385	574.54	1	0.13	0.13	576.34	19	2.24	2.57	578.37	18	3.4	3.38	578.39	18	3.41	3.39
Pavir.J22080.1	718	0	0	1.335	1.325	570.54	0	0	0	572.34	0	0	0	574.37	7	1.33	1.32	574.39	7	1.34	1.33
Pavir.J22081.1	1789	0.02	0.025	0	0	1641.54	0	0	0	1643.33	1	0.04	0.05	1645.36	0	0	0	1645.38	0	0	0
Pavir.J22087.1	521	1.27	1.455	15.43	15.335	373.56	0	0	0	375.35	13.99	2.54	2.91	377.39	53.19	15.42	15.32	377.41	53.2	15.44	15.35
Pavir.J22088.1	1775	38.455	41.815	47.17	46.87	1627.54	1069	47.33	49.74	1629.33	707.93	29.58	33.89	1631.36	711.92	47.74	47.43	1631.38	693.91	46.6	46.31
Pavir.J22090.1	1490	4.48	4.925	3.905	3.875	1342.54	81	4.35	4.57	1344.33	91.01	4.61	5.28	1346.36	48	3.9	3.87	1346.38	48	3.91	3.88
Pavir.J22095.1	824	0.32	0.335	0	0	676.54	6	0.64	0.67	678.33	0	0	0	680.36	0	0	0	680.38	0	0	0
Pavir.J22097.1	969	1.39	1.545	4.405	4.375	821.54	11.04	0.97	1.02	823.33	21.85	1.81	2.07	825.36	33.12	4.39	4.36	825.38	33.31	4.42	4.39
Pavir.J22104.1	2250	11.675	12.945	40.41	40.155	2102.54	264.05	9.05	9.51	2104.33	442	14.3	16.38	2106.36	779	40.46	40.2	2106.38	776	40.36	40.11
Pavir.J22108.2	2773	1.51	1.63	3.06	3.04	2625.54	75	2.06	2.16	2627.33	37	0.96	1.1	2629.36	73.99	3.08	3.06	2629.38	72.98	3.04	3.02
Pavir.Ba00773.2	4749	0.105	0.115	0.36	0.36	4601.54	5	0.08	0.08	4603.33	9.04	0.13	0.15	4605.36	15.08	0.36	0.36	4605.38	15.08	0.36	0.36
Pavir.J22110.1	1330	1.83	1.92	0.7	0.69	1182.54	60	3.66	3.84	1184.33	0	0	0	1186.36	7.55	0.7	0.69	1186.38	7.55	0.7	0.69
Pavir.J22114.1	1516	9.28	10.105	1.82	1.81	1368.54	212.82	11.2	11.78	1370.33	148.18	7.36	8.43	1372.36	22.83	1.82	1.81	1372.38	22.83	1.82	1.81
Pavir.J22115.1	1437	0.03	0.03	0	0	1289.54	1	0.06	0.06	1291.33	0	0	0	1293.36	0	0	0	1293.38	0	0	0
Pavir.Ba00774.1	4417	0.17	0.19	0.23	0.23	4269.54	9	0.15	0.16	4271.33	12	0.19	0.22	4273.36	9	0.23	0.23	4273.38	9	0.23	0.23
Pavir.J22118.1	1924	6.77	7.54	34.56	34.335	1776.54	112	4.54	4.77	1778.33	235	9	10.31	1780.36	564	34.66	34.43	1780.38	560	34.46	34.24
Pavir.J22119.1	1389	23.58	25.625	35.365	35.14	1241.54	506	29.37	30.86	1243.33	325	17.79	20.39	1245.36	402.32	35.34	35.11	1245.38	402.32	35.39	35.17
Pavir.J22120.1	732	64.27	69.64	1.49	1.48	584.54	683.5	84.25	88.54	586.34	381.48	44.29	50.74	588.37	8	1.49	1.48	588.39	8	1.49	1.48
Pavir.J22123.1	1396	0.085	0.09	1.4	1.39	1248.54	2	0.12	0.12	1250.33	1	0.05	0.06	1252.36	16	1.4	1.39	1252.38	16	1.4	1.39
Pavir.J22125.1	1926	2.785	3.04	0	0	1778.54	80	3.24	3.41	1780.33	61	2.33	2.67	1782.36	0	0	0	1782.38	0	0	0
Pavir.Ba00775.1	940	1.19	1.305	2.75	2.73	792.54	13	1.18	1.24	794.33	14	1.2	1.37	796.36	20	2.75	2.73	796.38	20	2.75	2.73
Pavir.J22129.1	660	32.63	35.875	28.83	28.65	512.54	226	31.77	33.39	514.34	253	33.49	38.36	516.37	136	28.81	28.63	516.39	136	28.85	28.67
Pavir.J22131.1	1990	3.485	3.84	1.96	1.945	1842.54	84	3.28	3.45	1844.33	100	3.69	4.23	1846.36	33	1.96	1.94	1846.38	33	1.96	1.95
Pavir.J22132.2	623	5.955	6.69	4.735	4.705	475.55	17.66	2.68	2.81	477.34	64.69	9.23	10.57	479.37	20.75	4.73	4.7	479.39	20.75	4.74	4.71
Pavir.J22133.1	615	0.365	0.415	0	0	467.55	0	0	0	469.34	5	0.73	0.83	471.37	0	0	0	471.4	0	0	0
Pavir.Ba00776.1	1390	1.07	1.22	1.14	1.135	1242.54	2	0.12	0.12	1244.33	37	2.02	2.32	1246.36	13	1.14	1.13	1246.38	13	1.14	1.14
Pavir.J22139.1	1135	12.235	13.245	6.955	6.905	987.54	223.51	16.31	17.14	989.33	118.63	8.16	9.35	991.36	62.96	6.95	6.9	991.38	62.96	6.96	6.91
Pavir.J22141.1	321	0.615	0.665	0	0	173.68	2.03	0.84	0.89	175.47	1	0.39	0.44	177.5	0	0	0	177.51	0	0	0
Pavir.J22146.1	2355	0.035	0.035	0	0	2207.54	2	0.07	0.07	2209.33	0	0	0	2211.36	0	0	0	2211.38	0	0	0
Pavir.J22149.1	549	0.09	0.095	0	0	401.55	1	0.18	0.19	403.35	0	0	0	405.38	0	0	0	405.4	0	0	0
Pavir.J22150.1	1250	0.035	0.035	0.34	0.34	1102.54	1.01	0.07	0.07	1104.33	0	0	0	1106.36	3.42	0.34	0.34	1106.38	3.42	0.34	0.34
Pavir.J22151.1	2322	0.105	0.12	0	0	2174.54	0	0	0	2176.33	6.67	0.21	0.24	2178.36	0	0	0	2178.38	0	0	0
Pavir.J22154.1	1506	1.04	1.145	0.14	0.14	1358.54	17.75	0.94	0.99	1360.33	22.75	1.14	1.3	1362.36	1.7	0.14	0.14	1362.38	1.74	0.14	0.14
Pavir.J22157.1	723	0	0	0.38	0.38	575.54	0	0	0	577.34	0	0	0	579.37	2	0.38	0.38	579.39	2	0.38	0.38
Pavir.J22160.1	1585	1.045	1.11	0.46	0.45	1437.54	40	2	2.11	1439.33	2	0.09	0.11	1441.36	6	0.46	0.45	1441.38	6	0.46	0.45
Pavir.Ba00777.4	2551	0.07	0.08	0.18	0.18	2403.54	0	0	0	2405.33	5	0.14	0.16	2407.36	4	0.18	0.18	2407.38	4	0.18	0.18
Pavir.J22164.1	1512	0.69	0.725	0	0	1364.54	26.05	1.38	1.45	1366.33	0	0	0	1368.36	0	0	0	1368.38	0	0	0
Pavir.J22164.2	1399	4.025	4.405	1.31	1.3	1251.54	74.77	4.3	4.52	1253.33	68.98	3.75	4.29	1255.36	15.02	1.31	1.3	1255.38	15.02	1.31	1.3
Pavir.J22165.1	674	31.23	33.925	10.32	10.255	526.54	286	39.14	41.13	528.34	181	23.32	26.72	530.37	50	10.31	10.25	530.39	50	10.33	10.26
Pavir.J22168.1	1211	0.325	0.36	0	0	1063.54	4	0.27	0.28	1065.33	6	0.38	0.44	1067.36	0	0	0	1067.38	0	0	0
Pavir.J22170.2	895	0.12	0.125	0	0	747.54	2.51	0.24	0.25	749.33	0	0	0	751.36	0	0	0	751.38	0	0	0
Pavir.J22174.1	2095	14.78	16.01	62.39	61.99	1947.54	527.94	19.53	20.53	1949.33	287.3	10.03	11.49	1951.36	1111.53	62.32	61.91	1951.38	1112.55	62.46	62.07
Pavir.J22174.2	2024	0.175	0.2	0.6	0.6	1876.54	0	0	0	1878.33	9.7	0.35	0.4	1880.36	10.36	0.6	0.6	1880.38	10.34	0.6	0.6
Pavir.J22174.3	1231	0.07	0.07	0.41	0.41	1083.54	2.06	0.14	0.14	1085.33	0	0	0	1087.36	4.1	0.41	0.41	1087.38	4.1	0.41	0.41
Pavir.J22176.1	825	3.905	4.315	1.93	1.915	677.54	31	3.3	3.46	679.33	45	4.51	5.17	681.36	12	1.93	1.91	681.38	12	1.93	1.92
Pavir.J22177.1	339	0.915	1	0	0	191.64	3	1.13	1.19	193.43	2	0.7	0.81	195.47	0	0	0	195.49	0	0	0
Pavir.J22179.1	843	39.53	43.13	23.015	22.865	695.54	439	45.48	47.79	697.33	344	33.58	38.47	699.36	147	23	22.85	699.38	147	23.03	22.88
Pavir.J22184.1	756	0	0	0.715	0.71	608.54	0	0	0	610.34	0	0	0	612.36	4	0.71	0.71	612.39	4	0.72	0.71
Pavir.J22190.1	897	1.405	1.61	0	0	749.54	0	0	0	751.33	31	2.81	3.22	753.36	0	0	0	753.38	0	0	0
Pavir.J22191.3	2078	0.29	0.305	0	0	1930.54	14.93	0.56	0.59	1932.33	0.49	0.02	0.02	1934.36	0	0	0	1934.38	0	0	0
Pavir.J22194.1	1463	0.26	0.295	0.66	0.66	1315.54	0	0	0	1317.33	10	0.52	0.59	1319.36	8	0.66	0.66	1319.38	8	0.66	0.66
Pavir.J22196.1	691	0.25	0.285	2	1.99	543.54	1	0.13	0.14	545.34	3	0.37	0.43	547.37	10.01	2	1.99	547.39	10.01	2	1.99
Pavir.J22199.2	748	0	0	0.18	0.18	600.54	0	0	0	602.34	0	0	0	604.37	1	0.18	0.18	604.39	1	0.18	0.18
Pavir.J22200.1	1455	6.82	7.45	12.52	12.44	1307.54	140	7.71	8.11	1309.33	114	5.93	6.79	1311.36	150	12.51	12.43	1311.38	150	12.53	12.45
Pavir.J22203.1	1286	7.16	7.91	24.82	24.665	1138.54	97	6.14	6.45	1140.33	137	8.18	9.37	1142.36	258	24.71	24.55	1142.38	260	24.93	24.78
Pavir.J22216.1	1872	0	0	0.06	0.06	1724.54	0	0	0	1726.33	0	0	0	1728.36	1	0.06	0.06	1728.38	1	0.06	0.06
Pavir.J22223.1	881	3.525	3.875	3.12	3.1	733.54	35	3.44	3.61	735.33	39	3.61	4.14	737.36	21	3.12	3.1	737.38	21	3.12	3.1
Pavir.Ba00782.1	3963	0	0	0.14	0.14	3815.54	0	0	0	3817.33	0	0	0	3819.36	5	0.14	0.14	3819.38	5	0.14	0.14
Pavir.J22225.3	1063	3.64	4.04	3.095	3.075	915.54	34	2.68	2.81	917.33	62	4.6	5.27	919.36	26	3.09	3.07	919.38	26	3.1	3.08
Pavir.J22226.1	1777	0.135	0.14	0.13	0.13	1629.54	6	0.27	0.28	1631.33	0	0	0	1633.36	2	0.13	0.13	1633.38	2	0.13	0.13
Pavir.J22228.1	1835	0	0	0.13	0.13	1687.54	0	0	0	1689.33	0	0	0	1691.36	2	0.13	0.13	1691.38	2	0.13	0.13
Pavir.J22234.1	528	7.36	8.335	7.405	7.355	380.55	11	2.08	2.19	382.35	71	12.64	14.48	384.39	26	7.4	7.35	384.41	26	7.41	7.36
Pavir.J22237.1	321	0.72	0.755	3.705	3.68	173.68	3.46	1.44	1.51	175.47	0	0	0	177.5	6.01	3.7	3.68	177.51	6.01	3.71	3.68
Pavir.Ba00784.1	464	0.115	0.12	0	0	316.56	1	0.23	0.24	318.36	0	0	0	320.4	0	0	0	320.42	0	0	0
Pavir.J22241.1	756	8.665	9.48	6.515	6.47	608.54	78.77	9.33	9.8	610.34	71.71	8	9.16	612.36	36.92	6.6	6.55	612.39	35.92	6.43	6.39
Pavir.J22243.1	1215	0.03	0.035	0	0	1067.54	0	0	0	1069.33	1	0.06	0.07	1071.36	0	0	0	1071.38	0	0	0
Pavir.J22248.1	1499	0.34	0.38	0.08	0.08	1351.54	6.25	0.33	0.35	1353.33	7.05	0.35	0.41	1355.36	0.95	0.08	0.08	1355.38	0.95	0.08	0.08
Pavir.J22253.1	667	7.845	8.62	9.625	9.56	519.54	56.68	7.86	8.26	521.34	60	7.83	8.98	523.37	46	9.62	9.55	523.39	46	9.63	9.57
Pavir.J22253.2	653	3.62	3.97	1.29	1.28	505.55	26.32	3.75	3.94	507.34	26	3.49	4	509.37	6	1.29	1.28	509.39	6	1.29	1.28
Pavir.J22254.1	1806	10.44	11.225	1.35	1.34	1658.54	357	15.51	16.3	1660.33	131.02	5.37	6.15	1662.36	21	1.38	1.37	1662.38	20	1.32	1.31
Pavir.J22255.1	442	0.245	0.255	0	0	294.57	2	0.49	0.51	296.37	0	0	0	298.4	0	0	0	298.42	0	0	0
Pavir.J22257.1	1932	15.05	16.575	21.275	21.135	1784.54	348.9	14.09	14.81	1786.33	420	16.01	18.34	1788.36	347	21.23	21.09	1788.38	348	21.32	21.18
Pavir.Ba00786.2	1714	6.755	7.355	8.225	8.175	1566.54	177	8.14	8.56	1568.33	123.6	5.37	6.15	1570.36	118	8.22	8.17	1570.38	118	8.23	8.18
Pavir.J22260.1	840	0.36	0.4	0.41	0.41	692.54	3	0.31	0.33	694.33	4.21	0.41	0.47	696.36	2.61	0.41	0.41	696.38	2.61	0.41	0.41
Pavir.J22261.1	897	0.75	0.81	1.45	1.44	749.54	11.88	1.14	1.2	751.33	4	0.36	0.42	753.36	9.99	1.45	1.44	753.38	9.99	1.45	1.44
Pavir.J22263.1	3799	0.01	0.01	0	0	3651.54	0	0	0	3653.33	1	0.02	0.02	3655.36	0	0	0	3655.38	0	0	0
Pavir.J22264.1	1935	0	0	0.12	0.12	1787.54	0	0	0	1789.33	0	0	0	1791.36	2	0.12	0.12	1791.38	2	0.12	0.12
Pavir.J22266.1	795	14.165	15.265	12.77	12.69	647.54	184	20.47	21.52	649.33	75	7.86	9.01	651.36	76	12.76	12.68	651.38	76	12.78	12.7
Pavir.J22267.4	662	0.24	0.275	8.655	8.6	514.54	0	0	0	516.34	3.66	0.48	0.55	518.37	41	8.65	8.6	518.39	40.96	8.66	8.6
Pavir.J22267.2	605	0.325	0.345	0	0	457.55	4.15	0.65	0.69	459.34	0	0	0	461.38	0	0	0	461.4	0	0	0
Pavir.Ba00786.1	1758	0.305	0.35	0	0	1610.54	0	0	0	1612.33	14.4	0.61	0.7	1614.36	0	0	0	1614.38	0	0	0
Pavir.J22267.1	680	1.79	1.985	1.875	1.86	532.54	10.73	1.45	1.53	534.34	16.71	2.13	2.44	536.37	9.19	1.87	1.86	536.39	9.18	1.88	1.86
Pavir.J22268.1	342	0.36	0.395	1.655	1.645	194.64	1	0.37	0.39	196.43	1	0.35	0.4	198.47	3	1.65	1.64	198.48	3	1.66	1.65
Pavir.J22269.1	621	0.075	0.08	0	0	473.55	1	0.15	0.16	475.34	0	0	0	477.37	0	0	0	477.39	0	0	0
Pavir.J22273.1	357	108.47	114	0	0	209.62	631.14	216.94	228	211.41	0	0	0	213.45	0	0	0	213.47	0	0	0
Pavir.J22274.1	1140	0.09	0.095	0	0	992.54	2.44	0.18	0.19	994.33	0	0	0	996.36	0	0	0	996.38	0	0	0
Pavir.J22278.1	1546	0.36	0.38	0	0	1398.54	13	0.67	0.7	1400.33	1	0.05	0.06	1402.36	0	0	0	1402.38	0	0	0
Pavir.J22280.1	1642	7.56	8.295	12.665	12.58	1494.54	159.46	7.69	8.08	1496.33	163.21	7.43	8.51	1498.36	173.33	12.66	12.57	1498.38	173.33	12.67	12.59
Pavir.J22286.1	1405	0.61	0.69	2.005	1.995	1257.54	2.38	0.14	0.14	1259.33	20.04	1.08	1.24	1261.36	23.15	2.01	2	1261.38	23	2	1.99
Pavir.J22286.7	1257	0	0	0.315	0.315	1109.54	0	0	0	1111.33	0	0	0	1113.36	3.17	0.31	0.31	1113.38	3.27	0.32	0.32
Pavir.J22286.3	923	0.985	1.065	1.225	1.215	775.54	14.62	1.36	1.43	777.33	6.96	0.61	0.7	779.36	8.67	1.22	1.21	779.38	8.73	1.23	1.22
Pavir.J22287.1	562	0.33	0.37	1.57	1.56	414.55	1	0.17	0.18	416.35	3	0.49	0.56	418.38	6	1.57	1.56	418.4	6	1.57	1.56
Pavir.J22289.1	1321	7.51	8.205	9.76	9.695	1173.54	137	8.41	8.84	1175.33	114.12	6.61	7.57	1177.36	105.95	9.85	9.78	1177.38	103.92	9.67	9.61
Pavir.J22289.2	1212	0.095	0.11	0.725	0.72	1064.54	0	0	0	1066.33	3.01	0.19	0.22	1068.36	6.05	0.62	0.62	1068.38	8.08	0.83	0.82
Pavir.J22290.1	795	0	0	0.17	0.17	647.54	0	0	0	649.33	0	0	0	651.36	1	0.17	0.17	651.38	1	0.17	0.17
Pavir.J22291.1	877	0.095	0.105	0	0	729.54	1	0.1	0.1	731.33	1	0.09	0.11	733.36	0	0	0	733.38	0	0	0
Pavir.J22293.1	845	8.74	9.56	6.505	6.465	697.54	92.92	9.6	10.09	699.33	80.97	7.88	9.03	701.36	41.53	6.48	6.44	701.38	41.8	6.53	6.49
Pavir.Ba00790.1	591	6.865	7.52	1.22	1.215	443.55	45	7.31	7.68	445.34	42	6.42	7.36	447.38	5	1.22	1.21	447.4	5	1.22	1.22
Pavir.J22300.1	1132	0.11	0.115	0.22	0.22	984.54	3	0.22	0.23	986.33	0	0	0	988.36	2	0.22	0.22	988.38	2	0.22	0.22
Pavir.J22305.3	1057	0.12	0.125	0	0	909.54	3.02	0.24	0.25	911.33	0	0	0	913.36	0	0	0	913.38	0	0	0
Pavir.Ba00791.1	1222	3.87	4.2	0	0	1074.54	74	4.96	5.21	1076.33	44	2.78	3.19	1078.36	0	0	0	1078.38	0	0	0
Pavir.J22309.1	463	2.39	2.525	19.535	19.415	315.56	20	4.57	4.8	317.36	1	0.21	0.25	319.4	57	19.52	19.4	319.42	57	19.55	19.43
Pavir.J22310.1	1436	26.835	29.38	38.5	38.255	1288.54	513.43	28.71	30.17	1290.33	473.03	24.96	28.59	1292.36	455.94	38.6	38.35	1292.38	452.98	38.4	38.16
Pavir.J22311.1	1347	0.055	0.065	0	0	1199.54	0	0	0	1201.33	2	0.11	0.13	1203.36	0	0	0	1203.38	0	0	0
Pavir.J22312.1	1490	18.85	20.735	10.41	10.34	1342.54	338.22	18.15	19.08	1344.33	386.01	19.55	22.39	1346.36	128.01	10.4	10.33	1346.38	128.01	10.42	10.35
Pavir.J22314.1	1586	0	0	0.23	0.23	1438.54	0	0	0	1440.33	0	0	0	1442.36	3	0.23	0.23	1442.38	3	0.23	0.23
Pavir.Ba00792.1	1161	225.67	245.2	59.825	59.44	1013.54	3962.38	281.69	296.04	1015.33	2530.27	169.65	194.36	1017.36	557.95	60	59.61	1017.38	553.95	59.65	59.27
Pavir.J22323.1	2867	1.68	1.83	2.795	2.775	2719.54	73	1.93	2.03	2721.33	57	1.43	1.63	2723.36	69.52	2.79	2.77	2723.38	69.52	2.8	2.78
Pavir.Ba00793.1	775	1.52	1.73	3.235	3.215	627.54	3	0.34	0.36	629.34	24.99	2.7	3.1	631.36	18.37	3.18	3.16	631.39	18.98	3.29	3.27
Pavir.J22329.1	306	1.32	1.42	0.41	0.4	158.73	4.41	2	2.1	160.51	1.52	0.64	0.74	162.53	0.6	0.41	0.4	162.55	0.6	0.41	0.4
Pavir.J22330.1	1807	9.84	10.625	5.155	5.12	1659.54	315.78	13.71	14.41	1661.33	145.77	5.97	6.84	1663.36	78.31	5.15	5.12	1663.38	78.31	5.16	5.12
Pavir.J22331.1	739	10.425	11.315	15.63	15.53	591.54	109	13.28	13.95	593.34	66	7.57	8.68	595.37	85	15.62	15.52	595.39	85	15.64	15.54
Pavir.J22332.1	510	3.09	3.38	7.765	7.715	362.56	17	3.38	3.55	364.35	15	2.8	3.21	366.39	26	7.76	7.71	366.41	26	7.77	7.72
Pavir.J22336.1	778	0.11	0.12	0.17	0.17	630.54	1	0.11	0.12	632.33	1	0.11	0.12	634.36	1	0.17	0.17	634.38	1	0.17	0.17
Pavir.J22337.1	637	0.145	0.155	0.355	0.345	489.55	2	0.29	0.31	491.34	0	0	0	493.37	1.96	0.44	0.43	493.39	1.2	0.27	0.26
Pavir.J22340.1	573	1.85	1.945	0	0	425.55	21.86	3.7	3.89	427.35	0	0	0	429.38	0	0	0	429.4	0	0	0
Pavir.J22344.2	939	0	0	0.14	0.14	791.54	0	0	0	793.33	0	0	0	795.36	1	0.14	0.14	795.38	1	0.14	0.14
Pavir.J22345.1	1953	3.09	3.32	2.3	2.285	1805.54	117	4.67	4.91	1807.33	40	1.51	1.73	1809.36	38	2.3	2.28	1809.38	38	2.3	2.29
Pavir.J22346.1	891	0.485	0.51	4.685	4.655	743.54	10	0.97	1.02	745.33	0	0	0	747.36	32	4.68	4.65	747.38	32	4.69	4.66
Pavir.J22347.2	493	22.24	23.91	18.74	18.62	345.56	159.53	33.26	34.96	347.36	57.26	11.22	12.86	349.39	59.83	18.73	18.61	349.41	59.8	18.75	18.63
Pavir.J22351.1	461	0.69	0.725	0.345	0.34	313.56	6	1.38	1.45	315.36	0	0	0	317.4	1	0.34	0.34	317.42	1	0.35	0.34
Pavir.J22352.1	2485	10.745	11.705	15.24	15.145	2337.54	418	12.88	13.54	2339.33	296	8.61	9.87	2341.36	326	15.23	15.13	2341.38	326	15.25	15.16
Pavir.J22353.1	958	0.36	0.405	0.64	0.64	810.54	2.06	0.18	0.19	812.33	6.43	0.54	0.62	814.36	4.79	0.64	0.64	814.38	4.79	0.64	0.64
Pavir.J22355.1	1903	10.64	11.69	19.785	19.665	1755.54	258	10.59	11.13	1757.33	276.01	10.69	12.25	1759.36	318	19.77	19.65	1759.38	318	19.8	19.68
Pavir.J22356.1	971	0.165	0.19	0	0	823.54	0	0	0	825.33	4	0.33	0.38	827.36	0	0	0	827.38	0	0	0
Pavir.J22359.1	3115	0.055	0.065	0	0	2967.54	0	0	0	2969.33	4.82	0.11	0.13	2971.36	0	0	0	2971.38	0	0	0
Pavir.J22360.1	1025	50.27	54.8	28.01	27.83	877.54	717.79	58.94	61.94	879.33	537.32	41.6	47.66	881.36	225.5	27.99	27.81	881.38	225.5	28.03	27.85
Pavir.J22362.1	779	0	0	0.17	0.17	631.54	0	0	0	633.33	0	0	0	635.36	1	0.17	0.17	635.38	1	0.17	0.17
Pavir.J22364.1	1234	0.35	0.395	0	0	1086.54	1	0.07	0.07	1088.33	10	0.63	0.72	1090.36	0	0	0	1090.38	0	0	0
Pavir.J22366.2	1572	11.345	12.57	16.82	16.71	1424.54	177.14	8.96	9.42	1426.33	287.57	13.73	15.72	1428.36	219.44	16.81	16.7	1428.38	219.44	16.83	16.72
Pavir.J22366.1	1707	7.005	7.705	9.635	9.57	1559.54	147.93	6.83	7.18	1561.33	164.73	7.18	8.23	1563.36	137.56	9.63	9.56	1563.38	137.56	9.64	9.58
Pavir.J22369.1	426	0.12	0.14	0	0	278.57	0	0	0	280.37	1	0.24	0.28	282.41	0	0	0	282.43	0	0	0
Pavir.J22370.1	2317	5.605	6.16	7.375	7.325	2169.54	164.02	5.45	5.72	2171.33	183.64	5.76	6.6	2173.36	146.37	7.37	7.32	2173.38	146.37	7.38	7.33
Pavir.J22371.1	928	0.325	0.34	0	0	780.54	7	0.65	0.68	782.33	0	0	0	784.36	0	0	0	784.38	0	0	0
Pavir.J22374.1	1791	0.185	0.215	0	0	1643.54	0	0	0	1645.33	9	0.37	0.43	1647.36	0	0	0	1647.38	0	0	0
Pavir.J22376.1	677	0	0	2.05	2.04	529.54	0	0	0	531.34	0	0	0	533.37	10	2.05	2.04	533.39	10	2.05	2.04
Pavir.Ba00800.1	1326	0.03	0.035	0	0	1178.54	0	0	0	1180.33	1	0.06	0.07	1182.36	0	0	0	1182.38	0	0	0
Pavir.J22381.4	1124	2.66	2.89	4.585	4.555	976.54	45.72	3.37	3.55	978.33	28	1.95	2.23	980.36	41.05	4.58	4.55	980.38	41.05	4.59	4.56
Pavir.J22382.1	330	21.365	23.12	8.215	8.165	182.66	72.77	28.7	30.17	184.45	38	14.03	16.07	186.48	14	8.21	8.16	186.5	14	8.22	8.17
Pavir.J22383.1	645	0.02	0.02	0	0	497.55	0	0	0	499.34	0.26	0.04	0.04	501.37	0	0	0	501.39	0	0	0
Pavir.J22389.1	1158	0.43	0.465	0.32	0.32	1010.54	10	0.71	0.75	1012.33	2.29	0.15	0.18	1014.36	3	0.32	0.32	1014.38	3	0.32	0.32
Pavir.J22392.1	258	0.325	0.34	0	0	111.1	1	0.65	0.68	112.83	0	0	0	114.8	0	0	0	114.81	0	0	0
Pavir.J22393.1	1412	0.395	0.42	2.69	2.67	1264.54	12	0.68	0.72	1266.33	2	0.11	0.12	1268.36	31.15	2.69	2.67	1268.38	31.15	2.69	2.67
Pavir.J22394.1	4506	0.095	0.105	0.05	0.05	4358.54	8	0.13	0.14	4360.33	4	0.06	0.07	4362.36	2	0.05	0.05	4362.38	2	0.05	0.05
Pavir.J22395.1	383	0.44	0.49	0	0	235.59	1	0.31	0.32	237.39	2	0.57	0.66	239.43	0	0	0	239.45	0	0	0
Pavir.J22403.1	1296	7.49	8.11	2.085	2.07	1148.54	157	9.85	10.35	1150.33	86.62	5.13	5.87	1152.36	21.94	2.08	2.07	1152.38	21.94	2.09	2.07
Pavir.J22404.1	1584	0.32	0.345	1.3	1.295	1436.54	8.06	0.4	0.42	1438.33	5.03	0.24	0.27	1440.36	17.16	1.3	1.29	1440.38	17.15	1.3	1.3
Pavir.J22410.1	871	0.35	0.365	0.325	0.325	723.54	7	0.7	0.73	725.33	0	0	0	727.36	2.35	0.35	0.35	727.38	2	0.3	0.3
Pavir.Aa00747.2	1470	0	0	0.165	0.16	1322.54	0	0	0	1324.33	0	0	0	1326.36	2	0.16	0.16	1326.38	2	0.17	0.16
Pavir.J22413.1	999	12.455	13.26	9.215	9.155	851.54	251	21.24	22.32	853.33	46	3.67	4.2	855.36	72	9.21	9.15	855.38	72	9.22	9.16
Pavir.J22416.1	1369	0.06	0.065	0.13	0.13	1221.54	0	0	0	1223.33	2.11	0.12	0.13	1225.36	1.46	0.13	0.13	1225.38	1.43	0.13	0.13
Pavir.J22422.1	1852	25.385	28.17	42.285	42.02	1704.54	455.88	19.27	20.25	1706.33	789.59	31.5	36.09	1708.36	660.6	42.3	42.03	1708.38	659.21	42.27	42.01
Pavir.J22426.1	921	0.685	0.74	1.12	1.11	773.54	11	1.02	1.08	775.33	4	0.35	0.4	777.36	7.95	1.12	1.11	777.38	7.95	1.12	1.11
Pavir.J22430.1	1189	0.345	0.375	0.4	0.4	1041.54	6.24	0.43	0.45	1043.33	3.98	0.26	0.3	1045.36	3.84	0.4	0.4	1045.38	3.84	0.4	0.4
Pavir.J22434.1	1358	0.255	0.29	0.54	0.54	1210.54	2	0.12	0.13	1212.33	7	0.39	0.45	1214.36	6	0.54	0.54	1214.38	6	0.54	0.54
Pavir.J22435.1	620	1.68	1.82	0.85	0.85	472.55	13.69	2.09	2.19	474.34	8.82	1.27	1.45	476.37	3.72	0.85	0.85	476.39	3.71	0.85	0.85
Pavir.J22436.1	1219	1.14	1.255	4.275	4.25	1071.54	17	1.14	1.2	1073.33	17.97	1.14	1.31	1075.36	42	4.27	4.25	1075.38	42	4.28	4.25
Pavir.J22437.1	1149	0.035	0.04	0	0	1001.54	0	0	0	1003.33	1	0.07	0.08	1005.36	0	0	0	1005.38	0	0	0
Pavir.J22438.1	2440	1.005	1.1	2.53	2.52	2292.54	34.67	1.09	1.15	2294.33	30.94	0.92	1.05	2296.36	52.96	2.52	2.51	2296.38	53.3	2.54	2.53
Pavir.J22441.2	1028	0.35	0.395	0.435	0.43	880.54	2.04	0.17	0.18	882.33	6.89	0.53	0.61	884.36	3	0.37	0.37	884.38	4	0.5	0.49
Pavir.Ba00808.2	1170	0.53	0.555	0.21	0.21	1022.54	15	1.06	1.11	1024.33	0	0	0	1026.36	2	0.21	0.21	1026.38	2	0.21	0.21
Pavir.J22448.1	911	26.245	29.27	20.86	20.725	763.54	179.85	16.97	17.84	765.33	399.38	35.52	40.7	767.36	146.16	20.84	20.7	767.38	146.26	20.88	20.75
Pavir.J22453.1	768	0.055	0.065	0	0	620.54	0	0	0	622.34	1	0.11	0.13	624.36	0	0	0	624.39	0	0	0
Pavir.J22456.3	916	11.225	12.6	13.34	13.255	768.54	58.43	5.48	5.76	770.33	192	16.97	19.44	772.36	94.22	13.35	13.26	772.38	94	13.33	13.25
Pavir.J22456.2	1012	0.49	0.515	0	0	864.54	11.72	0.98	1.03	866.33	0	0	0	868.36	0	0	0	868.38	0	0	0
Pavir.J22457.1	689	1	1.15	0.4	0.4	541.54	0	0	0	543.34	16	2	2.3	545.37	2	0.4	0.4	545.39	2	0.4	0.4
Pavir.J22458.1	1353	0.03	0.03	0	0	1205.54	0	0	0	1207.33	1	0.06	0.06	1209.36	0	0	0	1209.38	0	0	0
Pavir.J22461.1	979	0.22	0.25	8.34	8.285	831.54	0	0	0	833.33	5.34	0.44	0.5	835.36	63.64	8.33	8.28	835.38	63.65	8.35	8.29
Pavir.J22461.2	821	1.07	1.2	4.45	4.425	673.54	5.2	0.56	0.59	675.33	15.66	1.58	1.81	677.36	27.56	4.45	4.42	677.38	27.54	4.45	4.43
Pavir.J22463.1	329	1.485	1.7	15.94	15.84	181.66	0	0	0	183.45	8	2.97	3.4	185.48	27.01	15.93	15.83	185.5	27.01	15.95	15.85
Pavir.J22464.2	3273	8.51	9.345	2.1	2.085	3125.54	375	8.64	9.09	3127.33	385	8.38	9.6	3129.36	60	2.1	2.08	3129.38	60	2.1	2.09
Pavir.J22466.1	1517	0.36	0.395	0.16	0.16	1369.54	6.98	0.37	0.39	1371.33	6.97	0.35	0.4	1373.36	2	0.16	0.16	1373.38	2	0.16	0.16
Pavir.J22471.1	282	0.54	0.595	0	0	134.86	1.07	0.57	0.6	136.62	1.03	0.51	0.59	138.62	0	0	0	138.64	0	0	0
Pavir.J22472.1	663	3.855	4.245	10.325	10.26	515.54	26	3.63	3.82	517.34	31	4.08	4.67	519.37	49	10.32	10.25	519.39	49	10.33	10.27
Pavir.J22474.1	2040	0.095	0.1	0.52	0.52	1892.54	5	0.19	0.2	1894.33	0	0	0	1896.36	9	0.52	0.52	1896.38	9	0.52	0.52
Pavir.J22475.1	1387	0.175	0.185	0.35	0.35	1239.54	6	0.35	0.37	1241.33	0	0	0	1243.36	4	0.35	0.35	1243.38	4	0.35	0.35
Pavir.J22482.1	1172	0.1	0.115	0.32	0.32	1024.54	0	0	0	1026.33	3	0.2	0.23	1028.36	3	0.32	0.32	1028.38	3	0.32	0.32
Pavir.J22483.2	589	0.305	0.35	0	0	441.55	0	0	0	443.34	4	0.61	0.7	445.38	0	0	0	445.4	0	0	0
Pavir.J22483.1	1065	0.725	0.795	0.71	0.71	917.54	9	0.71	0.74	919.33	10	0.74	0.85	921.36	6	0.71	0.71	921.38	6	0.71	0.71
Pavir.J22484.1	1187	0.095	0.11	0.1	0.1	1039.54	0	0	0	1041.33	2.9	0.19	0.22	1043.36	1	0.1	0.1	1043.38	1	0.1	0.1
Pavir.J22485.1	672	49.705	53.355	15.58	15.485	524.54	551.38	75.74	79.6	526.34	182.97	23.67	27.11	528.37	75.21	15.57	15.47	528.39	75.21	15.59	15.5
Pavir.J22488.1	886	20.865	22.78	12.39	12.31	738.54	244	23.8	25.02	740.33	195	17.93	20.54	742.36	84	12.38	12.3	742.38	84	12.4	12.32
Pavir.J22492.1	738	0	0	0.18	0.18	590.54	0	0	0	592.34	0	0	0	594.37	1	0.18	0.18	594.39	1	0.18	0.18
Pavir.J22494.1	1359	1.34	1.43	0	0	1211.54	35.59	2.12	2.22	1213.33	10	0.56	0.64	1215.36	0	0	0	1215.38	0	0	0
Pavir.J22495.1	3478	0	0	0.07	0.07	3330.54	0	0	0	3332.33	0	0	0	3334.36	2	0.07	0.07	3334.38	2	0.07	0.07
Pavir.Ba00812.1	973	0.595	0.625	1.02	1.01	825.54	12.48	1.09	1.14	827.33	1.16	0.1	0.11	829.36	7.7	1.02	1.01	829.38	7.7	1.02	1.01
Pavir.J22498.1	246	0.335	0.385	0	0	99.31	0	0	0	101.01	1	0.67	0.77	102.94	0	0	0	102.96	0	0	0
Pavir.J22499.1	2138	3.065	3.315	3.8	3.775	1990.54	113.84	4.12	4.33	1992.33	58.76	2.01	2.3	1994.36	69.18	3.8	3.77	1994.38	69.19	3.8	3.78
Pavir.J22500.1	1227	10.455	11.39	15.46	15.36	1079.54	184.96	12.35	12.97	1081.33	136	8.56	9.81	1083.36	153	15.45	15.35	1083.38	153	15.47	15.37
Pavir.J22502.1	381	0.125	0.14	0	0	233.6	0	0	0	235.39	0.86	0.25	0.28	237.43	0	0	0	237.45	0	0	0
Pavir.J22506.1	704	0.13	0.135	0	0	556.54	2	0.26	0.27	558.34	0	0	0	560.37	0	0	0	560.39	0	0	0
Pavir.J22517.1	1330	2.04	2.24	0	0	1182.54	33	2.01	2.11	1184.33	36	2.07	2.37	1186.36	0	0	0	1186.38	0	0	0
Pavir.J22518.1	1375	0	0	0.43	0.43	1227.54	0	0	0	1229.33	0	0	0	1231.36	4.84	0.43	0.43	1231.38	4.84	0.43	0.43
Pavir.J22521.1	1812	72.72	78.91	124.31	123.52	1664.54	2148	92.98	97.72	1666.33	1284	52.46	60.1	1668.36	1895	124.26	123.45	1668.38	1894	124.36	123.59
Pavir.J22522.1	2840	1.03	1.125	0.93	0.93	2692.54	41	1.1	1.15	2694.33	38	0.96	1.1	2696.36	23	0.93	0.93	2696.38	23	0.93	0.93
Pavir.J22523.1	1200	0.725	0.805	0.31	0.31	1052.54	7	0.48	0.5	1054.33	15	0.97	1.11	1056.36	3	0.31	0.31	1056.38	3	0.31	0.31
Pavir.J22525.2	942	279.625	302.655	21.255	21.12	794.54	4120.82	373.7	392.74	796.33	2170.49	185.55	212.57	798.36	155	21.24	21.1	798.38	155	21.27	21.14
Pavir.J22525.1	1090	1.76	1.865	0	0	942.54	42.83	3.27	3.44	944.33	3.51	0.25	0.29	946.36	0	0	0	946.38	0	0	0
Pavir.J22530.1	834	0.83	0.885	0.16	0.16	686.54	13	1.36	1.43	688.33	3	0.3	0.34	690.36	1	0.16	0.16	690.38	1	0.16	0.16
Pavir.J22533.1	1495	11.94	13.2	23.165	23.02	1347.54	189.98	10.16	10.68	1349.33	272	13.72	15.72	1351.36	285.99	23.15	23	1351.38	285.99	23.18	23.04
Pavir.J22534.1	1989	0.095	0.11	0.06	0.06	1841.54	0	0	0	1843.33	5.12	0.19	0.22	1845.36	1	0.06	0.06	1845.38	1	0.06	0.06
Pavir.J22535.1	1686	0.965	1.075	2.98	2.96	1538.54	15	0.7	0.74	1540.33	27.83	1.23	1.41	1542.36	42	2.98	2.96	1542.38	42	2.98	2.96
Pavir.J22537.1	1637	0.145	0.15	0	0	1489.54	5.89	0.29	0.3	1491.33	0	0	0	1493.36	0	0	0	1493.38	0	0	0
Pavir.J22538.1	564	0.08	0.095	0	0	416.55	0	0	0	418.35	1	0.16	0.19	420.38	0	0	0	420.4	0	0	0
Pavir.Ba00817.1	2180	0.485	0.525	1.02	1.015	2032.54	21	0.74	0.78	2034.33	7	0.23	0.27	2036.36	19	1.02	1.01	2036.38	19	1.02	1.02
Pavir.J22540.1	1010	0.165	0.175	0	0	862.54	4	0.33	0.35	864.33	0	0	0	866.36	0	0	0	866.38	0	0	0
Pavir.J22544.1	853	1.02	1.075	0.31	0.31	705.54	19	1.94	2.04	707.33	1	0.1	0.11	709.36	2	0.31	0.31	709.38	2	0.31	0.31
Pavir.J22546.1	717	14.145	15.985	40.395	40.14	569.54	37.88	4.79	5.04	571.34	197.25	23.5	26.93	573.37	214.32	40.89	40.63	573.39	208.85	39.9	39.65
Pavir.J22547.1	681	0.085	0.09	4.875	4.845	533.54	1.24	0.17	0.18	535.34	0	0	0	537.37	24.07	4.9	4.87	537.39	23.78	4.85	4.82
Pavir.J22548.2	1348	3.17	3.4	4.815	4.785	1200.54	83	4.98	5.24	1202.33	24	1.36	1.56	1204.36	53	4.81	4.78	1204.38	53	4.82	4.79
Pavir.J22551.1	791	0	0	0.17	0.17	643.54	0	0	0	645.33	0	0	0	647.36	1	0.17	0.17	647.38	1	0.17	0.17
Pavir.J22552.2	527	0.28	0.3	0	0	379.55	2	0.38	0.4	381.35	1	0.18	0.2	383.39	0	0	0	383.41	0	0	0
Pavir.J22554.1	1220	0.37	0.39	0	0	1072.54	11	0.74	0.78	1074.33	0	0	0	1076.36	0	0	0	1076.38	0	0	0
Pavir.J22554.2	1183	0.69	0.79	0.53	0.52	1035.54	0	0	0	1037.33	21	1.38	1.58	1039.36	5	0.53	0.52	1039.38	5	0.53	0.52
Pavir.Ba00819.1	2655	0.27	0.285	0.045	0.045	2507.54	15	0.43	0.45	2509.33	4	0.11	0.12	2511.36	2	0.09	0.09	2511.38	0	0	0
Pavir.J22558.1	4844	0.01	0.01	0.05	0.05	4696.54	0	0	0	4698.33	1.04	0.02	0.02	4700.36	2.31	0.05	0.05	4700.38	2.31	0.05	0.05
Pavir.J22559.1	613	1.9	1.995	0	0	465.55	24.53	3.8	3.99	467.34	0	0	0	469.37	0	0	0	469.4	0	0	0
Pavir.J22564.1	1213	0.035	0.035	0.1	0.1	1065.54	0.97	0.07	0.07	1067.33	0	0	0	1069.36	1.01	0.1	0.1	1069.38	1.01	0.1	0.1
Pavir.J22565.1	815	0	0	0.16	0.16	667.54	0	0	0	669.33	0	0	0	671.36	1	0.16	0.16	671.38	1	0.16	0.16
Pavir.Ba00820.1	1852	2.145	2.385	2.32	2.305	1704.54	37.45	1.58	1.66	1706.33	68	2.71	3.11	1708.36	36.2	2.32	2.3	1708.38	36.2	2.32	2.31
Pavir.J22566.1	1335	0.085	0.1	0.28	0.27	1187.54	0	0	0	1189.33	3	0.17	0.2	1191.36	3	0.28	0.27	1191.38	3	0.28	0.27
Pavir.J22570.1	1109	0.185	0.195	0	0	961.54	5	0.37	0.39	963.33	0	0	0	965.36	0	0	0	965.38	0	0	0
Pavir.J22571.1	705	0	0	0.55	0.55	557.54	0	0	0	559.34	0	0	0	561.37	2.84	0.55	0.55	561.39	2.84	0.55	0.55
Pavir.J22574.1	1173	0	0	0.21	0.21	1025.54	0	0	0	1027.33	0	0	0	1029.36	2	0.21	0.21	1029.38	2	0.21	0.21
Pavir.J22577.2	1486	0.125	0.135	0	0	1338.54	4.72	0.25	0.27	1340.33	0	0	0	1342.36	0	0	0	1342.38	0	0	0
Pavir.J22577.3	1365	0.33	0.35	0	0	1217.54	11.22	0.66	0.7	1219.33	0	0	0	1221.36	0	0	0	1221.38	0	0	0
Pavir.J22577.1	1371	52.56	56.57	14	13.91	1223.54	1306.85	76.96	80.88	1225.33	506.81	28.16	32.26	1227.36	156.99	13.99	13.9	1227.38	156.99	14.01	13.92
Pavir.Aa00748.2	1623	50.645	55.495	12.505	12.43	1475.54	1094.83	53.46	56.19	1477.33	1038	47.83	54.8	1479.36	169	12.5	12.42	1479.38	169	12.51	12.44
Pavir.Ba00822.1	782	0	0	0.34	0.34	634.54	0	0	0	636.33	0	0	0	638.36	2	0.34	0.34	638.38	2	0.34	0.34
Pavir.J22589.1	504	0.305	0.32	0	0	356.56	3	0.61	0.64	358.35	0	0	0	360.39	0	0	0	360.41	0	0	0
Pavir.J22591.1	2260	0	0	0.31	0.31	2112.54	0	0	0	2114.33	0	0	0	2116.36	6	0.31	0.31	2116.38	6	0.31	0.31
Pavir.J22592.1	1374	0.735	0.79	3.5	3.475	1226.54	19.49	1.14	1.2	1228.33	6	0.33	0.38	1230.36	39.32	3.5	3.47	1230.38	39.32	3.5	3.48
Pavir.J22594.1	246	0.675	0.77	0	0	99.31	0	0	0	101.01	2	1.35	1.54	102.94	0	0	0	102.96	0	0	0
Pavir.J22595.1	902	23.295	26.345	33.78	33.565	754.54	76	7.26	7.63	756.33	437	39.33	45.06	758.36	234	33.76	33.54	758.38	234	33.8	33.59
Pavir.J22596.1	1044	0	0	1.34	1.33	896.54	0	0	0	898.33	0	0	0	900.36	11	1.34	1.33	900.38	11	1.34	1.33
Pavir.J22599.2	917	0.11	0.115	0.98	0.97	769.54	2.32	0.22	0.23	771.33	0	0	0	773.36	6.91	0.98	0.97	773.38	6.91	0.98	0.97
Pavir.J22600.1	693	348.915	382.37	262.53	260.855	545.54	2777.89	366.89	385.59	547.34	2660.81	330.94	379.15	549.37	1317.95	262.46	260.75	549.39	1316.95	262.6	260.96
Pavir.J22603.1	1571	0.475	0.505	0.48	0.48	1423.54	14	0.71	0.74	1425.33	5	0.24	0.27	1427.36	6.25	0.48	0.48	1427.38	6.25	0.48	0.48
Pavir.J22604.2	1281	0.03	0.035	0	0	1133.54	0	0	0	1135.33	1	0.06	0.07	1137.36	0	0	0	1137.38	0	0	0
Pavir.Ba00825.1	2169	0	0	0.27	0.27	2021.54	0	0	0	2023.33	0	0	0	2025.36	5	0.27	0.27	2025.38	5	0.27	0.27
Pavir.J22607.1	2533	0	0	0.32	0.32	2385.54	0	0	0	2387.33	0	0	0	2389.36	7	0.32	0.32	2389.38	7	0.32	0.32
Pavir.J22608.1	1050	18.01	19.665	22.465	22.32	902.54	256	20.44	21.48	904.33	207	15.58	17.85	906.36	185.99	22.45	22.3	906.38	185.99	22.48	22.34
Pavir.J22611.1	1088	0.035	0.04	0	0	940.54	0	0	0	942.33	1	0.07	0.08	944.36	0	0	0	944.38	0	0	0
Pavir.J22612.1	849	0.205	0.215	1.55	1.54	701.54	4	0.41	0.43	703.33	0	0	0	705.36	10	1.55	1.54	705.38	10	1.55	1.54
Pavir.J22613.1	1502	0.025	0.03	1.53	1.52	1354.54	1	0.05	0.06	1356.33	0	0	0	1358.36	19	1.53	1.52	1358.38	19	1.53	1.52
Pavir.J22614.1	924	1.57	1.8	1.93	1.92	776.54	0	0	0	778.33	35.94	3.14	3.6	780.36	13.75	1.93	1.92	780.38	13.75	1.93	1.92
Pavir.J22615.1	2900	1.255	1.405	1.31	1.3	2752.54	28	0.73	0.77	2754.33	72	1.78	2.04	2756.36	33	1.31	1.3	2756.38	33	1.31	1.3
Pavir.J22618.1	600	12.1	12.925	0.68	0.68	452.55	124.53	19.83	20.84	454.34	29.19	4.37	5.01	456.38	2.85	0.68	0.68	456.4	2.85	0.68	0.68
Pavir.J22619.1	591	0.935	1.045	6.115	6.075	443.55	3	0.49	0.51	445.34	9	1.38	1.58	447.38	25	6.11	6.07	447.4	25	6.12	6.08
Pavir.J22622.1	732	0.13	0.14	0.37	0.36	584.54	1.15	0.14	0.15	586.34	1	0.12	0.13	588.37	1.96	0.37	0.36	588.39	1.96	0.37	0.36
Pavir.J22624.1	1131	0.01	0.01	0	0	983.54	0	0	0	985.33	0.3	0.02	0.02	987.36	0	0	0	987.38	0	0	0
Pavir.J22626.1	1559	0.625	0.715	10.07	10.005	1411.54	0	0	0	1413.33	26	1.25	1.43	1415.36	130.2	10.06	10	1415.38	130.2	10.08	10.01
Pavir.Ba00827.1	1053	5.58	6.22	22.515	22.37	905.54	45	3.58	3.76	907.33	101	7.58	8.68	909.36	187	22.5	22.35	909.38	187	22.53	22.39
Pavir.J22626.2	944	0	0	0.615	0.61	796.54	0	0	0	798.33	0	0	0	800.36	4.5	0.61	0.61	800.38	4.5	0.62	0.61
Pavir.J22629.1	682	0.27	0.285	0	0	534.54	4	0.54	0.57	536.34	0	0	0	538.37	0	0	0	538.39	0	0	0
Pavir.Ba00828.1	1497	0.1	0.115	0.73	0.72	1349.54	0	0	0	1351.33	4	0.2	0.23	1353.36	9	0.73	0.72	1353.38	9	0.73	0.72
Pavir.J22635.1	679	0.135	0.14	0	0	531.54	2	0.27	0.28	533.34	0	0	0	535.37	0	0	0	535.39	0	0	0
Pavir.J22636.1	933	0	0	1.8	1.79	785.54	0	0	0	787.33	0	0	0	789.36	13	1.8	1.79	789.38	13	1.8	1.79
Pavir.J22637.1	5294	0.525	0.59	2.005	1.99	5146.54	18.04	0.25	0.27	5148.33	60.16	0.8	0.91	5150.36	94.33	2	1.99	5150.38	94.33	2.01	1.99
Pavir.J22639.1	892	135.345	147.5	73.655	73.185	744.54	1650	159.68	167.82	746.33	1217	111.01	127.18	748.36	509	74.41	73.93	748.38	498	72.9	72.44
Pavir.J22649.2	808	0.215	0.235	0	0	660.54	2	0.22	0.23	662.33	2	0.21	0.24	664.36	0	0	0	664.38	0	0	0
Pavir.J22649.1	951	1.895	2.115	5.83	5.795	803.54	13	1.17	1.23	805.33	30.99	2.62	3	807.36	43	5.83	5.79	807.38	43	5.83	5.8
Pavir.Ba00830.1	901	55.52	59.865	6.515	6.475	753.54	825.76	78.96	82.98	755.33	355.93	32.08	36.75	757.36	45.08	6.51	6.47	757.38	45.08	6.52	6.48
Pavir.J22650.1	819	0	0	0.16	0.16	671.54	0	0	0	673.33	0	0	0	675.36	1	0.16	0.16	675.38	1	0.16	0.16
Pavir.J22651.1	1391	0.175	0.185	0.17	0.17	1243.54	6.02	0.35	0.37	1245.33	0	0	0	1247.36	1.96	0.17	0.17	1247.38	1.96	0.17	0.17
Pavir.J22654.1	1192	2.08	2.385	1.72	1.705	1044.54	0	0	0	1046.33	64	4.16	4.77	1048.36	16.45	1.72	1.7	1048.38	16.45	1.72	1.71
Pavir.J22656.1	1060	2.305	2.46	0.36	0.36	912.54	48	3.79	3.98	914.33	11	0.82	0.94	916.36	3	0.36	0.36	916.38	3	0.36	0.36
Pavir.J22660.2	899	0.175	0.2	1.745	1.735	751.54	0	0	0	753.33	3.84	0.35	0.4	755.36	12.04	1.74	1.73	755.38	12.08	1.75	1.74
Pavir.J22660.3	767	2.02	2.27	4.69	4.655	619.54	8.89	1.03	1.09	621.34	27.49	3.01	3.45	623.36	26.64	4.68	4.64	623.39	26.76	4.7	4.67
Pavir.J22660.4	1233	4.46	4.76	54.675	54.325	1085.54	110.09	7.31	7.68	1087.33	25.67	1.61	1.84	1089.36	544.15	54.65	54.29	1089.38	543.95	54.7	54.36
Pavir.J22660.1	956	0	0	1.78	1.765	808.54	0	0	0	810.33	0	0	0	812.36	13.18	1.78	1.76	812.38	13.22	1.78	1.77
Pavir.Ba00832.1	1836	2.285	2.465	0.84	0.835	1688.54	77.65	3.31	3.48	1690.33	31.37	1.26	1.45	1692.36	13	0.84	0.83	1692.38	13	0.84	0.84
Pavir.J22664.1	1687	6.595	7.145	3.385	3.365	1539.54	183.25	8.58	9.01	1541.33	104.28	4.61	5.28	1543.36	48.25	3.42	3.4	1543.38	47.23	3.35	3.33
Pavir.J22667.1	1721	2.23	2.365	2.29	2.275	1573.54	86	3.94	4.14	1575.33	12	0.52	0.59	1577.36	33	2.29	2.27	1577.38	33	2.29	2.28
Pavir.J22669.1	1267	0.12	0.14	0.1	0.1	1119.54	0	0	0	1121.33	4	0.24	0.28	1123.36	1	0.1	0.1	1123.38	1	0.1	0.1
Pavir.J22672.1	660	16.95	17.96	0.45	0.45	512.54	219.82	30.9	32.48	514.34	22.69	3	3.44	516.37	2.12	0.45	0.45	516.39	2.12	0.45	0.45
Pavir.Ba00833.1	2735	5.73	6.275	5.66	5.625	2587.54	215	5.99	6.29	2589.33	207.91	5.47	6.26	2591.36	134	5.66	5.62	2591.38	134	5.66	5.63
Pavir.J22674.1	922	0.185	0.195	1.265	1.26	774.54	4	0.37	0.39	776.33	0	0	0	778.36	9	1.26	1.26	778.38	9	1.27	1.26
Pavir.J22676.1	1057	0.2	0.21	0	0	909.54	5	0.4	0.42	911.33	0	0	0	913.36	0	0	0	913.38	0	0	0
Pavir.J22677.1	604	98.22	108.77	11.59	11.52	456.55	501.87	79.21	83.24	458.34	789.27	117.23	134.3	460.38	48.75	11.58	11.51	460.4	48.75	11.6	11.53
Pavir.J22678.1	2918	0.365	0.405	2.11	2.1	2770.54	12	0.31	0.33	2772.33	17	0.42	0.48	2774.36	53	2.09	2.08	2774.38	54	2.13	2.12
Pavir.J22679.1	825	0.105	0.11	0	0	677.54	2	0.21	0.22	679.33	0	0	0	681.36	0	0	0	681.38	0	0	0
Pavir.J22683.1	1104	0.075	0.08	0	0	956.54	1	0.08	0.08	958.33	1	0.07	0.08	960.36	0	0	0	960.38	0	0	0
Pavir.J22684.2	1053	1.53	1.7	1.6	1.59	905.54	14.7	1.17	1.23	907.33	25.23	1.89	2.17	909.36	13.31	1.6	1.59	909.38	13.31	1.6	1.59
Pavir.J22688.1	670	104.53	116.65	123.735	122.945	522.54	475.33	65.54	68.88	524.34	1105.43	143.52	164.42	526.37	594.94	123.65	122.85	526.39	594.95	123.82	123.04
Pavir.Ba00833.3	2450	0.105	0.12	0	0	2302.54	0	0	0	2304.33	7.09	0.21	0.24	2306.36	0	0	0	2306.38	0	0	0
Pavir.J22691.1	1741	29.615	31.81	1.37	1.36	1593.54	989	44.72	47	1595.33	340	14.51	16.62	1597.36	20	1.37	1.36	1597.38	20	1.37	1.36
Pavir.J22694.1	332	0.365	0.42	0	0	184.65	0	0	0	186.45	2	0.73	0.84	188.48	0	0	0	188.5	0	0	0
Pavir.J22695.1	1309	2.455	2.61	1.88	1.87	1161.54	67.8	4.21	4.42	1163.33	11.88	0.7	0.8	1165.36	20	1.88	1.87	1165.38	20	1.88	1.87
Pavir.J22695.2	1270	2.45	2.725	0	0	1122.54	29.2	1.87	1.97	1124.33	50.12	3.03	3.48	1126.36	0	0	0	1126.38	0	0	0
Pavir.J22696.3	1778	0.045	0.05	0	0	1630.54	0	0	0	1632.33	2.18	0.09	0.1	1634.36	0	0	0	1634.38	0	0	0
Pavir.J22696.4	1705	0.98	1.08	0.84	0.84	1557.54	19	0.88	0.92	1559.33	24.82	1.08	1.24	1561.36	12	0.84	0.84	1561.38	12	0.84	0.84
Pavir.J22698.2	846	2.745	3.03	0.16	0.15	698.54	23.95	2.47	2.6	700.33	31.07	3.02	3.46	702.36	1	0.16	0.15	702.38	1	0.16	0.15
Pavir.J22698.3	1008	1.73	1.815	0	0	860.54	41.31	3.46	3.63	862.33	0	0	0	864.36	0	0	0	864.38	0	0	0
Pavir.J22701.1	1735	24.765	26.445	7.235	7.19	1587.54	895.98	40.67	42.74	1589.33	206.92	8.86	10.15	1591.36	107.17	7.37	7.32	1591.38	103.14	7.1	7.06
Pavir.J22702.1	1258	0.07	0.075	0.38	0.375	1110.54	1.02	0.07	0.07	1112.33	1.08	0.07	0.08	1114.36	3.83	0.38	0.37	1114.38	3.86	0.38	0.38
Pavir.Ba00834.3	2129	1.9	2.04	2.04	2.03	1981.54	80	2.91	3.06	1983.33	26	0.89	1.02	1985.36	37	2.04	2.03	1985.38	37	2.04	2.03
Pavir.J22703.1	1023	0.62	0.71	0	0	875.54	1	0.08	0.09	877.33	14.95	1.16	1.33	879.36	0	0	0	879.38	0	0	0
Pavir.J22704.2	630	0.705	0.805	0	0	482.55	0	0	0	484.34	10	1.41	1.61	486.37	0	0	0	486.39	0	0	0
Pavir.J22705.1	1563	0.095	0.11	0.15	0.15	1415.54	0	0	0	1417.33	4	0.19	0.22	1419.36	2	0.15	0.15	1419.38	2	0.15	0.15
Pavir.J22707.1	1016	0.485	0.53	0.13	0.12	868.54	6	0.5	0.52	870.33	6	0.47	0.54	872.36	1	0.13	0.12	872.38	1	0.13	0.12
Pavir.J22718.1	953	0.435	0.485	2.695	2.68	805.54	3	0.27	0.28	807.33	7.13	0.6	0.69	809.36	19.94	2.69	2.68	809.38	19.94	2.7	2.68
Pavir.J22718.4	948	0	0	1.37	1.36	800.54	0	0	0	802.33	0	0	0	804.36	10.06	1.37	1.36	804.38	10.06	1.37	1.36
Pavir.Ba00835.1	765	2.7	3.015	4.265	4.24	617.54	13	1.52	1.59	619.34	35.27	3.88	4.44	621.36	24.22	4.26	4.24	621.39	24.22	4.27	4.24
Pavir.J22718.6	783	0.205	0.235	0	0	635.54	0	0	0	637.33	3.87	0.41	0.47	639.36	0	0	0	639.38	0	0	0
Pavir.J22719.3	773	0	0	0.35	0.34	625.54	0	0	0	627.34	0	0	0	629.36	1.99	0.35	0.34	629.39	1.99	0.35	0.34
Pavir.J22719.1	785	0.055	0.06	0	0	637.54	0	0	0	639.33	1	0.11	0.12	641.36	0	0	0	641.38	0	0	0
Pavir.J22720.2	733	54.805	60.875	11.075	11	585.54	327.5	40.3	42.35	587.34	597.97	69.31	79.4	589.37	59.61	11.07	10.99	589.39	59.62	11.08	11.01
Pavir.J22720.1	740	28.995	31.94	68.545	68.105	592.54	222.5	27.06	28.44	594.34	270.03	30.93	35.44	596.37	373.39	68.5	68.05	596.39	373.38	68.59	68.16
Pavir.J22721.1	714	129.835	144.565	365.73	363.4	566.54	694.11	88.28	92.78	568.34	1430.85	171.39	196.35	570.37	1906	365.59	363.21	570.39	1905	365.87	363.59
Pavir.J22722.2	866	3.705	4.135	4.695	4.665	718.54	22	2.21	2.32	720.33	54.98	5.2	5.95	722.36	30.99	4.69	4.66	722.38	30.99	4.7	4.67
Pavir.J22726.1	1125	0.455	0.51	0	0	977.54	2.79	0.21	0.22	979.33	10	0.7	0.8	981.36	0	0	0	981.38	0	0	0
Pavir.J22727.1	1266	0.03	0.035	0	0	1118.54	0	0	0	1120.33	1	0.06	0.07	1122.36	0	0	0	1122.38	0	0	0
Pavir.J22728.1	1437	4.76	5.15	2.885	2.865	1289.54	114.4	6.39	6.72	1291.33	59.31	3.13	3.58	1293.36	34.07	2.88	2.86	1293.38	34.07	2.89	2.87
Pavir.J22729.1	482	0.31	0.345	0	0	334.56	1	0.22	0.23	336.36	2	0.4	0.46	338.39	0	0	0	338.41	0	0	0
Pavir.J22730.1	539	0.09	0.095	0	0	391.55	1	0.18	0.19	393.35	0	0	0	395.38	0	0	0	395.4	0	0	0
Pavir.J22731.1	1551	1.565	1.685	1.17	1.16	1403.54	45	2.31	2.43	1405.33	17	0.82	0.94	1407.36	15	1.17	1.16	1407.38	15	1.17	1.16
Pavir.J22732.1	858	5.395	5.99	9.125	9.065	710.54	40.38	4.09	4.3	712.33	70.16	6.7	7.68	714.36	59.55	9.12	9.06	714.38	59.55	9.13	9.07
Pavir.J22737.1	1294	0	0	0.1	0.09	1146.54	0	0	0	1148.33	0	0	0	1150.36	1	0.1	0.09	1150.38	1	0.1	0.09
Pavir.J22738.1	1230	0	0	0.3	0.3	1082.54	0	0	0	1084.33	0	0	0	1086.36	3.01	0.3	0.3	1086.38	3.01	0.3	0.3
Pavir.J22741.1	1566	0.85	0.94	1.29	1.285	1418.54	14.32	0.73	0.76	1420.33	20.33	0.97	1.12	1422.36	16.79	1.29	1.28	1422.38	16.79	1.29	1.29
Pavir.J22748.3	1851	0	0	0.06	0.06	1703.54	0	0	0	1705.33	0	0	0	1707.36	1	0.06	0.06	1707.38	1	0.06	0.06
Pavir.J22749.2	2668	1.16	1.27	3.465	3.445	2520.54	46.96	1.34	1.41	2522.33	36.43	0.98	1.13	2524.36	79.93	3.46	3.44	2524.38	79.93	3.47	3.45
Pavir.J22750.1	1179	0.065	0.075	0	0	1031.54	0	0	0	1033.33	2	0.13	0.15	1035.36	0	0	0	1035.38	0	0	0
Pavir.J22753.1	1923	2.88	3.225	2.77	2.75	1775.54	41	1.66	1.75	1777.33	107	4.1	4.7	1779.36	45	2.77	2.75	1779.38	45	2.77	2.75
Pavir.J22754.1	1440	0.28	0.295	0	0	1292.54	10	0.56	0.59	1294.33	0	0	0	1296.36	0	0	0	1296.38	0	0	0
Pavir.J22764.1	895	1.115	1.235	0.44	0.43	747.54	9.01	0.87	0.91	749.33	15	1.36	1.56	751.36	3	0.44	0.43	751.38	3	0.44	0.43
Pavir.J22765.1	658	0.065	0.075	0	0	510.54	0	0	0	512.34	1	0.13	0.15	514.37	0	0	0	514.39	0	0	0
Pavir.Ba00836.1	3588	0.26	0.295	0.6	0.6	3440.54	5	0.1	0.11	3442.33	21	0.42	0.48	3444.36	18.99	0.6	0.6	3444.38	18.99	0.6	0.6
Pavir.J22768.1	1792	10.935	11.785	5.685	5.645	1644.54	355.75	15.59	16.38	1646.33	151.81	6.28	7.19	1648.36	85.57	5.68	5.64	1648.38	85.58	5.69	5.65
Pavir.J22774.2	1568	4.705	5.125	7.305	7.255	1420.54	111	5.63	5.92	1422.33	79	3.78	4.33	1424.36	95	7.3	7.25	1424.38	95	7.31	7.26
Pavir.Ba00837.2	3310	0.245	0.27	0.38	0.38	3162.54	10	0.23	0.24	3164.33	12	0.26	0.3	3166.36	11	0.38	0.38	3166.38	11	0.38	0.38
Pavir.J22780.1	1183	1.285	1.43	1.72	1.71	1035.54	12.29	0.86	0.9	1037.33	26.05	1.71	1.96	1039.36	16.33	1.72	1.71	1039.38	16.34	1.72	1.71
Pavir.J22786.1	1179	0.035	0.04	3.065	3.045	1031.54	0	0	0	1033.33	1	0.07	0.08	1035.36	29	3.06	3.04	1035.38	29	3.07	3.05
Pavir.J22789.1	1255	0.03	0.035	0.39	0.39	1107.54	0	0	0	1109.33	1	0.06	0.07	1111.36	4	0.39	0.39	1111.38	4	0.39	0.39
Pavir.J22794.1	759	55.235	58.075	0.2	0.2	611.54	933.4	109.97	115.58	613.34	4.46	0.5	0.57	615.36	1.03	0.18	0.18	615.39	1.23	0.22	0.22
Pavir.J22797.5	1154	4.67	5.055	3.79	3.77	1006.54	87	6.23	6.55	1008.33	46	3.11	3.56	1010.36	35	3.79	3.77	1010.38	35	3.79	3.77
Pavir.J22800.1	393	0.88	0.925	1.315	1.31	245.59	6	1.76	1.85	247.38	0	0	0	249.42	3	1.31	1.31	249.44	3	1.32	1.31
Pavir.J22801.1	1642	0.05	0.05	0.19	0.19	1494.54	2	0.1	0.1	1496.33	0	0	0	1498.36	2.6	0.19	0.19	1498.38	2.6	0.19	0.19
Pavir.J22804.1	901	0.645	0.735	0.36	0.355	753.54	0.03	0	0	755.33	14.26	1.29	1.47	757.36	2.47	0.36	0.35	757.38	2.47	0.36	0.36
Pavir.J22807.1	741	0.275	0.29	0	0	593.54	4.54	0.55	0.58	595.34	0	0	0	597.37	0	0	0	597.39	0	0	0
Pavir.J22807.2	606	6.16	6.72	5.92	5.885	458.55	45.46	7.14	7.51	460.34	35	5.18	5.93	462.38	25	5.92	5.88	462.4	25	5.92	5.89
Pavir.Ba00839.1	1716	0.335	0.365	1.67	1.66	1568.54	9	0.41	0.43	1570.33	6	0.26	0.3	1572.36	24	1.67	1.66	1572.38	24	1.67	1.66
Pavir.J22810.1	560	0.7	0.735	0.53	0.52	412.55	8	1.4	1.47	414.35	0	0	0	416.38	2	0.53	0.52	416.4	2	0.53	0.52
Pavir.J22816.2	1168	1.505	1.655	1.39	1.38	1020.54	21	1.48	1.56	1022.33	23	1.53	1.75	1024.36	13	1.39	1.38	1024.38	13	1.39	1.38
Pavir.J22819.1	548	0.09	0.095	1.765	1.755	400.55	1	0.18	0.19	402.35	0	0	0	404.38	6.54	1.77	1.76	404.4	6.49	1.76	1.75
Pavir.J22821.1	1467	0.05	0.06	0.5	0.49	1319.54	0	0	0	1321.33	2	0.1	0.12	1323.36	6	0.5	0.49	1323.38	6	0.5	0.49
Pavir.J22822.1	1668	0.285	0.325	0	0	1520.54	0	0	0	1522.33	12.69	0.57	0.65	1524.36	0	0	0	1524.38	0	0	0
Pavir.J22823.1	1346	17.045	19.02	33.325	33.115	1198.54	178.28	10.72	11.26	1200.33	412.14	23.37	26.78	1202.36	366	33.3	33.09	1202.38	366	33.35	33.14
Pavir.Ba00841.1	2895	0.125	0.14	0	0	2747.54	7	0.18	0.19	2749.33	3	0.07	0.09	2751.36	0	0	0	2751.38	0	0	0
Pavir.J22828.1	234	201.34	221.24	81.66	81.14	87.61	242	199.04	209.18	89.26	267	203.64	233.3	91.16	68	81.61	81.08	91.17	68	81.71	81.2
Pavir.J22829.2	812	6.2	6.73	5.985	5.945	664.54	72.73	7.89	8.29	666.33	44.13	4.51	5.17	668.36	36.88	6.04	6	668.38	36.15	5.93	5.89
Pavir.Ba00842.1	2363	164.02	181.65	217.325	215.935	2215.54	4063.06	132.14	138.87	2217.33	6380.7	195.9	224.43	2219.36	4405.15	217.15	215.73	2219.38	4406.33	217.5	216.14
Pavir.J22836.3	1250	0.135	0.14	0	0	1102.54	4.14	0.27	0.28	1104.33	0	0	0	1106.36	0	0	0	1106.38	0	0	0
Pavir.J22836.4	1442	0.11	0.115	0	0	1294.54	3.89	0.22	0.23	1296.33	0	0	0	1298.36	0	0	0	1298.38	0	0	0
Pavir.J22836.1	1529	3.415	3.675	6.61	6.57	1381.54	98.26	5.12	5.39	1383.33	34.76	1.71	1.96	1385.36	83.69	6.61	6.57	1385.38	83.64	6.61	6.57
Pavir.J22838.1	1045	1.67	1.905	0.12	0.12	897.54	3	0.24	0.25	899.33	41	3.1	3.56	901.36	1	0.12	0.12	901.38	1	0.12	0.12
Pavir.J22841.1	589	9.03	10.1	12.44	12.365	441.55	31.5	5.14	5.4	443.34	84.11	12.92	14.8	445.38	51.12	12.56	12.48	445.4	50.1	12.32	12.25
Pavir.J22848.1	856	0.3	0.34	1.02	1.02	708.54	1.01	0.1	0.11	710.33	5.18	0.5	0.57	712.36	6.66	1.02	1.02	712.38	6.66	1.02	1.02
Pavir.Ba00843.1	3842	0.48	0.52	0.48	0.48	3694.54	32.8	0.64	0.67	3696.33	17.53	0.32	0.37	3698.36	16.3	0.48	0.48	3698.38	16.3	0.48	0.48
Pavir.J22849.1	2369	7.285	8.015	9.005	8.945	2221.54	214.19	6.95	7.3	2223.33	249	7.62	8.73	2225.36	183	9	8.94	2225.38	183.01	9.01	8.95
Pavir.J22852.1	1456	0.25	0.285	2.585	2.57	1308.54	1	0.06	0.06	1310.33	8.53	0.44	0.51	1312.36	31	2.58	2.57	1312.38	31	2.59	2.57
Pavir.J22853.1	580	0.87	0.945	0.855	0.85	432.55	6.35	1.06	1.11	434.35	4.35	0.68	0.78	436.38	3.39	0.85	0.85	436.4	3.42	0.86	0.85
Pavir.J22855.1	954	0.155	0.17	0	0	806.54	1	0.09	0.09	808.33	2.56	0.22	0.25	810.36	0	0	0	810.38	0	0	0
Pavir.J22857.1	1562	25.895	28.285	27.99	27.81	1414.54	573.15	29.19	30.68	1416.33	470.13	22.6	25.89	1418.36	362.14	27.93	27.75	1418.38	363.14	28.05	27.87
Pavir.J22860.1	442	0.735	0.77	7.335	7.29	294.57	6	1.47	1.54	296.37	0	0	0	298.4	20	7.33	7.28	298.42	20	7.34	7.3
Pavir.J22861.1	2649	0.03	0.03	0.04	0.04	2501.54	1.02	0.03	0.03	2503.33	1	0.03	0.03	2505.36	1	0.04	0.04	2505.38	1	0.04	0.04
Pavir.J22863.1	3497	0.78	0.885	0.75	0.75	3349.54	10	0.22	0.23	3351.33	66	1.34	1.54	3353.36	23	0.75	0.75	3353.38	23	0.75	0.75
Pavir.J22868.1	645	1.805	1.945	1.53	1.52	497.55	17.84	2.58	2.71	499.34	7.57	1.03	1.18	501.37	7	1.53	1.52	501.39	7	1.53	1.52
Pavir.Ba00845.1	2200	0.515	0.56	0	0	2052.54	17	0.6	0.63	2054.33	13	0.43	0.49	2056.36	0	0	0	2056.38	0	0	0
Pavir.J22873.2	681	5.065	5.535	10.705	10.635	533.54	41.5	5.6	5.89	535.34	35.58	4.53	5.18	537.37	52.54	10.7	10.63	537.39	52.54	10.71	10.64
Pavir.J22873.1	772	1.165	1.22	0	0	624.54	20.16	2.33	2.44	626.34	0	0	0	628.36	0	0	0	628.39	0	0	0
Pavir.J22879.1	907	0.135	0.155	0	0	759.54	0	0	0	761.33	3	0.27	0.31	763.36	0	0	0	763.38	0	0	0
Pavir.J22880.1	520	0.09	0.105	0	0	372.56	0	0	0	374.35	1	0.18	0.21	376.39	0	0	0	376.41	0	0	0
Pavir.J22881.1	891	0.43	0.48	0.32	0.32	743.54	2	0.19	0.2	745.33	7.31	0.67	0.76	747.36	2.21	0.32	0.32	747.38	2.22	0.32	0.32
Pavir.J22882.1	1302	0.06	0.065	0	0	1154.54	2	0.12	0.13	1156.33	0	0	0	1158.36	0	0	0	1158.38	0	0	0
Pavir.J22883.1	681	0	0	0.39	0.39	533.54	0	0	0	535.34	0	0	0	537.37	1.93	0.39	0.39	537.39	1.93	0.39	0.39
Pavir.J22885.2	1547	2.515	2.695	2.65	2.635	1399.54	76	3.91	4.11	1401.33	23	1.12	1.28	1403.36	34	2.65	2.63	1403.38	34	2.65	2.64
Pavir.J22891.1	1319	1.74	1.89	6.495	6.445	1171.54	36.46	2.24	2.36	1173.33	21.37	1.24	1.42	1175.36	69.69	6.49	6.44	1175.38	69.69	6.5	6.45
Pavir.J22893.1	1059	1.525	1.705	6.765	6.725	911.54	11.96	0.94	0.99	913.33	28.36	2.11	2.42	915.36	56.59	6.76	6.72	915.38	56.59	6.77	6.73
Pavir.Ba00847.1	2585	1.725	1.85	2.07	2.06	2437.54	95.23	2.81	2.96	2439.33	23.04	0.64	0.74	2441.36	46.2	2.07	2.06	2441.38	46.2	2.07	2.06
Pavir.J22894.1	960	0.13	0.145	0	0	812.54	2	0.18	0.19	814.33	1	0.08	0.1	816.36	0	0	0	816.38	0	0	0
Pavir.J22895.1	1780	18.03	19.725	10.16	10.095	1632.54	447.6	19.75	20.76	1634.33	391.61	16.31	18.69	1636.36	152.15	10.17	10.11	1636.38	151.59	10.15	10.08
Pavir.J22898.1	441	0.54	0.605	0	0	293.57	1.12	0.28	0.29	295.37	3.47	0.8	0.92	297.4	0	0	0	297.42	0	0	0
Pavir.J22900.1	844	0.695	0.775	1.25	1.24	696.54	4.76	0.49	0.52	698.33	9.22	0.9	1.03	700.36	8	1.25	1.24	700.38	8	1.25	1.24
Pavir.J22901.1	785	0.16	0.185	0	0	637.54	0	0	0	639.33	3.03	0.32	0.37	641.36	0	0	0	641.38	0	0	0
Pavir.Ba00848.1	1377	0.085	0.095	0	0	1229.54	0	0	0	1231.33	3	0.17	0.19	1233.36	0	0	0	1233.38	0	0	0
Pavir.J22907.1	1231	0.205	0.225	0.31	0.31	1083.54	3.26	0.22	0.23	1085.33	3.08	0.19	0.22	1087.36	3.08	0.31	0.31	1087.38	3.08	0.31	0.31
Pavir.J22908.1	871	0	0	0.6	0.6	723.54	0	0	0	725.33	0	0	0	727.36	4	0.6	0.6	727.38	4	0.6	0.6
Pavir.Aa00750.2	3976	0.215	0.245	0	0	3828.54	2	0.04	0.04	3830.33	22	0.39	0.45	3832.36	0	0	0	3832.38	0	0	0
Pavir.Ba00849.1	2421	0.015	0.015	0.1	0.1	2273.54	0	0	0	2275.33	1	0.03	0.03	2277.36	2	0.1	0.1	2277.38	2	0.1	0.1
Pavir.J22914.1	918	1.44	1.515	0	0	770.54	30.8	2.88	3.03	772.33	0	0	0	774.36	0	0	0	774.38	0	0	0
Pavir.J22917.1	3293	0.565	0.61	1.09	1.09	3145.54	33.95	0.78	0.82	3147.33	16.15	0.35	0.4	3149.36	31.44	1.09	1.09	3149.38	31.44	1.09	1.09
Pavir.J22919.1	915	5.955	6.485	4.045	4.02	767.54	76	7.13	7.5	769.33	54	4.78	5.47	771.36	31.99	4.54	4.51	771.38	24.98	3.55	3.53
Pavir.J22921.1	1315	0.03	0.035	0	0	1167.54	0	0	0	1169.33	1	0.06	0.07	1171.36	0	0	0	1171.38	0	0	0
Pavir.J22922.1	1696	54.925	60.775	27.045	26.875	1548.54	978.02	45.51	47.83	1550.33	1465.32	64.34	73.72	1552.36	384	27.06	26.89	1552.38	383	27.03	26.86
Pavir.Ba00850.1	622	0.075	0.08	0	0	474.55	1	0.15	0.16	476.34	0	0	0	478.37	0	0	0	478.39	0	0	0
Pavir.J22927.1	1638	0.385	0.41	0.28	0.28	1490.54	13	0.63	0.66	1492.33	3	0.14	0.16	1494.36	3.81	0.28	0.28	1494.38	3.81	0.28	0.28
Pavir.J22931.1	837	25.595	27.485	12.47	12.39	689.54	371.5	38.82	40.8	691.33	125.64	12.37	14.17	693.36	79	12.46	12.38	693.38	79	12.48	12.4
Pavir.Ba00851.2	1504	0.065	0.07	0.2	0.2	1356.54	2.45	0.13	0.14	1358.33	0	0	0	1360.36	2.44	0.2	0.2	1360.38	2.44	0.2	0.2
Pavir.J22939.1	1423	0.81	0.905	2.65	2.635	1275.54	8	0.45	0.47	1277.33	22	1.17	1.34	1279.36	31	2.65	2.63	1279.38	31	2.65	2.64
Pavir.J22942.1	605	1.05	1.185	1.42	1.415	457.55	3	0.47	0.5	459.34	11	1.63	1.87	461.38	6	1.42	1.41	461.4	6	1.42	1.42
Pavir.Ba00851.3	949	5.81	6.55	11.9	11.83	801.54	24.55	2.21	2.32	803.33	111	9.41	10.78	805.36	87.56	11.89	11.82	805.38	87.56	11.91	11.84
Pavir.J22944.1	940	0.045	0.05	0	0	792.54	1	0.09	0.1	794.33	0	0	0	796.36	0	0	0	796.38	0	0	0
Pavir.J22945.1	1660	0.51	0.555	0.22	0.22	1512.54	13	0.62	0.65	1514.33	9	0.4	0.46	1516.36	3	0.22	0.22	1516.38	3	0.22	0.22
Pavir.J22946.1	1251	0.41	0.45	0.1	0.1	1103.54	6	0.39	0.41	1105.33	7	0.43	0.49	1107.36	1	0.1	0.1	1107.38	1	0.1	0.1
Pavir.J22948.1	1230	13.51	14.725	9.475	9.41	1082.54	238	15.84	16.65	1084.33	178	11.18	12.8	1086.36	94	9.47	9.4	1086.38	94	9.48	9.42
Pavir.J22949.1	809	3.725	4.16	4.97	4.935	661.54	20.97	2.28	2.4	663.33	50.37	5.17	5.92	665.36	30.2	4.97	4.93	665.38	30.2	4.97	4.94
Pavir.J22952.3	1125	0	0	1.055	1.055	977.54	0	0	0	979.33	0	0	0	981.36	10	1.11	1.11	981.38	9	1	1
Pavir.J22953.1	775	3.74	4.095	2.255	2.24	627.54	35	4.02	4.22	629.34	32	3.46	3.97	631.36	13	2.25	2.24	631.39	13	2.26	2.24
Pavir.J22954.1	950	0.38	0.435	1.09	1.08	802.54	0	0	0	804.33	9	0.76	0.87	806.36	8	1.09	1.08	806.38	8	1.09	1.08
Pavir.J22955.1	1433	2.595	2.92	1.36	1.35	1285.54	20.01	1.12	1.18	1287.33	76.96	4.07	4.66	1289.36	16	1.36	1.35	1289.38	16	1.36	1.35
Pavir.J22960.1	2714	0.14	0.15	1.065	1.06	2566.54	10	0.28	0.3	2568.33	0	0	0	2570.36	25	1.06	1.06	2570.38	25	1.07	1.06
Pavir.J22962.1	627	3	3.275	5.665	5.625	479.55	22	3.31	3.47	481.34	19	2.69	3.08	483.37	25	5.66	5.62	483.39	25	5.67	5.63
Pavir.J22964.1	900	0.05	0.055	0	0	752.54	1.05	0.1	0.11	754.33	0	0	0	756.36	0	0	0	756.38	0	0	0
Pavir.J22968.1	810	6.23	6.61	3.045	3.025	662.54	101.88	11.08	11.64	664.33	13.48	1.38	1.58	666.36	18.02	2.96	2.94	666.38	19.02	3.13	3.11
Pavir.J22969.1	1113	0.035	0.04	0.11	0.11	965.54	1	0.07	0.08	967.33	0	0	0	969.36	1	0.11	0.11	969.38	1	0.11	0.11
Pavir.J22970.3	2567	20.065	21.865	8.425	8.375	2419.54	799.03	23.79	25.01	2421.33	581.05	16.34	18.72	2423.36	189.02	8.53	8.48	2423.38	184.02	8.32	8.27
Pavir.J22972.2	935	1.075	1.165	0.83	0.825	787.54	16	1.46	1.54	789.33	8	0.69	0.79	791.36	6	0.83	0.82	791.38	6	0.83	0.83
Pavir.J22976.1	777	3.41	3.705	8.645	8.585	629.54	37	4.23	4.45	631.33	24	2.59	2.96	633.36	50	8.64	8.58	633.38	50	8.65	8.59
Pavir.J22977.1	720	3.645	4.17	30.21	30.015	572.54	0.44	0.06	0.06	574.34	61	7.23	8.28	576.37	159.04	30.19	29.99	576.39	159.04	30.23	30.04
Pavir.J22978.1	816	16.83	18.74	28.69	28.51	668.54	105	11.32	11.89	670.33	219.94	22.34	25.59	672.36	176.23	28.67	28.49	672.38	176.23	28.71	28.53
Pavir.J22979.1	306	0.225	0.24	0.67	0.67	158.73	1	0.45	0.48	160.51	0	0	0	162.53	1	0.67	0.67	162.55	1	0.67	0.67
Pavir.J22980.1	442	0	0	0.37	0.36	294.57	0	0	0	296.37	0	0	0	298.4	1	0.37	0.36	298.42	1	0.37	0.36
Pavir.J22982.1	935	0	0	0.55	0.55	787.54	0	0	0	789.33	0	0	0	791.36	4	0.55	0.55	791.38	4	0.55	0.55
Pavir.J22985.1	1697	0	0	0.35	0.35	1549.54	0	0	0	1551.33	0	0	0	1553.36	5	0.35	0.35	1553.38	5	0.35	0.35
Pavir.J22986.1	1683	0.045	0.05	0	0	1535.54	2	0.09	0.1	1537.33	0	0	0	1539.36	0	0	0	1539.38	0	0	0
Pavir.J22987.1	519	0.095	0.1	0	0	371.56	1	0.19	0.2	373.35	0	0	0	375.39	0	0	0	375.41	0	0	0
Pavir.J22989.1	926	0.045	0.05	0.28	0.28	778.54	1	0.09	0.1	780.33	0	0	0	782.36	2	0.28	0.28	782.38	2	0.28	0.28
Pavir.J22990.2	2464	0.285	0.32	0.26	0.26	2316.54	4.5	0.14	0.15	2318.33	14.5	0.43	0.49	2320.36	5.5	0.26	0.26	2320.38	5.5	0.26	0.26
Pavir.J22990.1	2464	0.285	0.32	0.26	0.26	2316.54	4.5	0.14	0.15	2318.33	14.5	0.43	0.49	2320.36	5.5	0.26	0.26	2320.38	5.5	0.26	0.26
Pavir.J22991.1	864	0.095	0.11	0	0	716.54	1	0.1	0.11	718.33	1	0.09	0.11	720.36	0	0	0	720.38	0	0	0
Pavir.J22993.1	1072	0.08	0.08	0.24	0.23	924.54	2	0.16	0.16	926.33	0	0	0	928.36	2	0.24	0.23	928.38	2	0.24	0.23
Pavir.J22994.1	939	0	0	0.55	0.55	791.54	0	0	0	793.33	0	0	0	795.36	4.02	0.55	0.55	795.38	4.02	0.55	0.55
Pavir.Ba00854.1	4642	1.56	1.73	2.82	2.805	4494.54	75	1.2	1.26	4496.33	127	1.92	2.2	4498.36	116	2.82	2.8	4498.38	116	2.82	2.81
Pavir.J23006.1	900	5.68	6.05	0.72	0.72	752.54	101.76	9.74	10.24	754.33	18	1.62	1.86	756.36	5	0.72	0.72	756.38	5	0.72	0.72
Pavir.J23007.1	1459	0.45	0.47	0	0	1311.54	16.34	0.9	0.94	1313.33	0	0	0	1315.36	0	0	0	1315.38	0	0	0
Pavir.J23010.1	1110	12.98	13.65	0.23	0.225	962.54	343.98	25.75	27.06	964.33	3	0.21	0.24	966.36	2	0.23	0.22	966.38	2	0.23	0.23
Pavir.J23014.1	712	0.125	0.135	0	0	564.54	1	0.13	0.13	566.34	1	0.12	0.14	568.37	0	0	0	568.39	0	0	0
Pavir.J23017.1	1571	9.725	10.42	2.64	2.625	1423.54	301.54	15.26	16.04	1425.33	87.73	4.19	4.8	1427.36	34.43	2.64	2.62	1427.38	34.43	2.64	2.63
Pavir.Ba00856.1	1637	0.09	0.105	0	0	1489.54	0	0	0	1491.33	4	0.18	0.21	1493.36	0	0	0	1493.38	0	0	0
Pavir.J23020.2	542	0	0	0.46	0.45	394.55	0	0	0	396.35	0	0	0	398.38	1.66	0.46	0.45	398.4	1.66	0.46	0.45
Pavir.J23020.3	1265	0.57	0.61	2.645	2.63	1117.54	13.43	0.87	0.91	1119.33	4.51	0.27	0.31	1121.36	27.09	2.64	2.63	1121.38	27.09	2.65	2.63
Pavir.J23023.1	1546	0.41	0.435	0.31	0.31	1398.54	16	0.82	0.87	1400.33	0	0	0	1402.36	4	0.31	0.31	1402.38	4	0.31	0.31
Pavir.J23024.1	552	0.18	0.185	0	0	404.55	2	0.36	0.37	406.35	0	0	0	408.38	0	0	0	408.4	0	0	0
Pavir.J23025.1	1833	0.025	0.03	0.505	0.5	1685.54	1.25	0.05	0.06	1687.33	0	0	0	1689.36	7.79	0.5	0.5	1689.38	7.79	0.51	0.5
Pavir.J23026.1	622	0.585	0.65	0.46	0.455	474.55	3	0.46	0.48	476.34	5	0.71	0.82	478.37	2	0.46	0.45	478.39	2	0.46	0.46
Pavir.J23027.1	1452	0.135	0.15	0.75	0.75	1304.54	2	0.11	0.12	1306.33	3	0.16	0.18	1308.36	9	0.75	0.75	1308.38	9	0.75	0.75
Pavir.J23029.1	735	0.115	0.13	0	0	587.54	0	0	0	589.34	2	0.23	0.26	591.37	0	0	0	591.39	0	0	0
Pavir.J23031.1	831	0.05	0.055	0.28	0.27	683.54	0	0	0	685.33	1	0.1	0.11	687.36	1.73	0.28	0.27	687.38	1.73	0.28	0.27
Pavir.J23031.2	496	0	0	0.31	0.31	348.56	0	0	0	350.36	0	0	0	352.39	1	0.31	0.31	352.41	1	0.31	0.31
Pavir.Ba00858.1	1593	30.61	33.595	51.51	51.185	1445.54	625.53	31.18	32.77	1447.33	638.73	30.04	34.42	1449.36	683	51.55	51.22	1449.38	681	51.47	51.15
Pavir.J23037.1	1119	1.955	2.07	0.45	0.45	971.54	47	3.49	3.66	973.33	6	0.42	0.48	975.36	4	0.45	0.45	975.38	4	0.45	0.45
Pavir.J23040.1	1335	0.475	0.545	1.84	1.825	1187.54	0	0	0	1189.33	16.64	0.95	1.09	1191.36	20	1.84	1.82	1191.38	20	1.84	1.83
Pavir.Ba00859.1	2185	0.09	0.095	0.21	0.21	2037.54	5	0.18	0.19	2039.33	0	0	0	2041.36	4	0.21	0.21	2041.38	4	0.21	0.21
Pavir.J23040.2	1264	0.56	0.64	0	0	1116.54	0	0	0	1118.33	18.36	1.12	1.28	1120.36	0	0	0	1120.38	0	0	0
Pavir.J23042.1	444	0.115	0.13	0	0	296.57	0	0	0	298.37	1	0.23	0.26	300.4	0	0	0	300.42	0	0	0
Pavir.J23043.1	1537	0.05	0.055	0	0	1389.54	0	0	0	1391.33	2	0.1	0.11	1393.36	0	0	0	1393.38	0	0	0
Pavir.J23044.1	1026	0.105	0.11	0	0	878.54	2.58	0.21	0.22	880.33	0	0	0	882.36	0	0	0	882.38	0	0	0
Pavir.J23045.1	654	0.695	0.755	0.21	0.21	506.55	6	0.85	0.9	508.34	4	0.54	0.61	510.37	1	0.21	0.21	510.39	1	0.21	0.21
Pavir.J23046.1	2098	0.415	0.435	0	0	1950.54	22.4	0.83	0.87	1952.33	0	0	0	1954.36	0	0	0	1954.38	0	0	0
Pavir.J23048.1	3076	0	0	0	0	2928.54	0.01	0	0	2930.33	0	0	0	2932.36	0.01	0	0	2932.38	0.01	0	0
Pavir.J23048.2	2980	0.135	0.15	0	0	2832.54	1.99	0.05	0.05	2834.33	9	0.22	0.25	2836.36	0	0	0	2836.38	0	0	0
Pavir.J23048.3	3073	0.06	0.065	0.22	0.22	2925.54	5	0.12	0.13	2927.33	0	0	0	2929.36	5.99	0.22	0.22	2929.38	5.99	0.22	0.22
Pavir.J23049.1	1003	0.095	0.11	0	0	855.54	1	0.08	0.09	857.33	1.38	0.11	0.13	859.36	0	0	0	859.38	0	0	0
Pavir.J23050.1	1124	0.83	0.94	3.41	3.39	976.54	3	0.22	0.23	978.33	20.72	1.44	1.65	980.36	30.57	3.41	3.39	980.38	30.56	3.41	3.39
Pavir.J23052.1	2186	0.325	0.36	1.23	1.225	2038.54	12	0.42	0.45	2040.33	7	0.23	0.27	2042.36	23	1.23	1.22	2042.38	23	1.23	1.23
Pavir.Ba00861.2	1697	8.65	9.435	8.81	8.755	1549.54	215.91	10.04	10.55	1551.33	165.5	7.26	8.32	1553.36	125	8.8	8.75	1553.38	125	8.82	8.76
Pavir.J23058.1	789	1.085	1.195	5.63	5.595	641.54	8	0.9	0.94	643.33	12	1.27	1.45	645.36	33.19	5.63	5.59	645.38	33.19	5.63	5.6
Pavir.J23062.1	1430	3.755	4.09	0.26	0.25	1282.54	80	4.49	4.72	1284.33	57	3.02	3.46	1286.36	3	0.26	0.25	1286.38	3	0.26	0.25
Pavir.J23064.1	514	0.58	0.625	1.43	1.42	366.56	4	0.79	0.83	368.35	2	0.37	0.42	370.39	4.83	1.43	1.42	370.41	4.83	1.43	1.42
Pavir.J23065.1	686	75.845	79.78	1.12	1.11	538.54	1122.39	150.17	157.82	540.34	12.03	1.52	1.74	542.37	5.55	1.12	1.11	542.39	5.55	1.12	1.11
Pavir.J23067.1	240	2.675	2.84	6.765	6.725	93.44	6	4.63	4.86	95.12	1	0.72	0.82	97.04	6	6.76	6.72	97.05	6	6.77	6.73
Pavir.J23069.1	4454	0.295	0.33	0	0	4306.54	11	0.18	0.19	4308.33	25.93	0.41	0.47	4310.36	0	0	0	4310.38	0	0	0
Pavir.J23070.1	747	16.66	17.875	13.78	13.69	599.54	213.19	25.62	26.93	601.34	68	7.7	8.82	603.37	75.93	13.77	13.68	603.39	75.93	13.79	13.7
Pavir.J23079.1	573	0	0	0.255	0.25	425.55	0	0	0	427.35	0	0	0	429.38	1	0.25	0.25	429.4	1	0.26	0.25
Pavir.J23080.1	764	1.03	1.105	4.66	4.63	616.54	14.49	1.69	1.78	618.34	3.4	0.37	0.43	620.36	26.41	4.66	4.63	620.39	26.41	4.66	4.63
Pavir.J23080.2	707	0.065	0.075	0.68	0.67	559.54	0	0	0	561.34	1.05	0.13	0.15	563.37	3.48	0.68	0.67	563.39	3.48	0.68	0.67
Pavir.J23083.1	1554	0.095	0.11	0	0	1406.54	0	0	0	1408.33	4	0.19	0.22	1410.36	0	0	0	1410.38	0	0	0
Pavir.J23084.1	4265	0	0	0.27	0.26	4117.54	0	0	0	4119.33	0	0	0	4121.36	10	0.27	0.26	4121.38	10	0.27	0.26
Pavir.Ba00861.4	1697	8.65	9.435	8.81	8.755	1549.54	215.91	10.04	10.55	1551.33	165.5	7.26	8.32	1553.36	125	8.8	8.75	1553.38	125	8.82	8.76
Pavir.J23086.1	1248	0.32	0.345	0.1	0.1	1100.54	6	0.39	0.41	1102.33	4	0.25	0.28	1104.36	1	0.1	0.1	1104.38	1	0.1	0.1
Pavir.J23089.1	447	0.12	0.125	0	0	299.57	1	0.24	0.25	301.36	0	0	0	303.4	0	0	0	303.42	0	0	0
Pavir.Aa00751.1	1563	0	0	0.08	0.08	1415.54	0	0	0	1417.33	0	0	0	1419.36	1	0.08	0.08	1419.38	1	0.08	0.08
Pavir.Ba00862.1	2551	0.075	0.08	0	0	2403.54	5	0.15	0.16	2405.33	0	0	0	2407.36	0	0	0	2407.38	0	0	0
Pavir.J23096.1	4011	3.115	3.42	3.88	3.855	3863.54	174	3.24	3.41	3865.33	170	2.99	3.43	3867.36	137	3.88	3.85	3867.38	137	3.88	3.86
Pavir.J23102.2	2501	4.045	4.555	22.19	22.055	2353.54	52.1	1.6	1.68	2355.33	224.47	6.49	7.43	2357.36	488.79	22.68	22.54	2357.38	467	21.7	21.57
Pavir.Ba00863.1	1488	0.185	0.2	0	0	1340.54	5	0.27	0.28	1342.33	2	0.1	0.12	1344.36	0	0	0	1344.38	0	0	0
Pavir.J23104.1	421	11.485	12.795	15.39	15.29	273.58	29	7.64	8.03	275.37	62	15.33	17.56	277.41	39	15.38	15.28	277.43	39	15.4	15.3
Pavir.J23105.1	955	1.45	1.645	4.03	4.005	807.54	4.52	0.4	0.42	809.33	29.74	2.5	2.87	811.36	29.87	4.03	4	811.38	29.87	4.03	4.01
Pavir.J23107.1	789	0.48	0.545	0	0	641.54	2	0.22	0.24	643.33	7	0.74	0.85	645.36	0	0	0	645.38	0	0	0
Pavir.J23108.1	841	0.595	0.67	0.31	0.31	693.54	3.99	0.41	0.44	695.33	8	0.78	0.9	697.36	2	0.31	0.31	697.38	2	0.31	0.31
Pavir.J23109.1	581	0.415	0.46	2.825	2.81	433.55	2	0.33	0.35	435.35	3.19	0.5	0.57	437.38	11.29	2.82	2.81	437.4	11.29	2.83	2.81
Pavir.J23112.1	1005	1.075	1.22	2.795	2.78	857.54	3	0.25	0.26	859.33	24	1.9	2.18	861.36	22	2.79	2.78	861.38	22	2.8	2.78
Pavir.Ba00864.1	399	0.145	0.15	0	0	251.58	1	0.29	0.3	253.38	0	0	0	255.42	0	0	0	255.44	0	0	0
Pavir.J23115.1	823	0.21	0.23	0.44	0.44	675.54	3	0.32	0.34	677.33	1	0.1	0.12	679.36	2.73	0.44	0.44	679.38	2.72	0.44	0.44
Pavir.J23116.1	2139	0.9	1.015	1.7	1.69	1991.54	12	0.43	0.46	1993.33	40	1.37	1.57	1995.36	31	1.7	1.69	1995.38	31	1.7	1.69
Pavir.J23117.1	3564	0.02	0.02	0	0	3416.54	2	0.04	0.04	3418.33	0	0	0	3420.36	0	0	0	3420.38	0	0	0
Pavir.J23118.1	1347	0.06	0.06	0.09	0.09	1199.54	1	0.06	0.06	1201.33	1	0.06	0.06	1203.36	1	0.09	0.09	1203.38	1	0.09	0.09
Pavir.J23122.1	689	1.51	1.585	5.805	5.765	541.54	22.67	3.02	3.17	543.34	0	0	0	545.37	28.92	5.8	5.76	545.39	28.92	5.81	5.77
Pavir.Ba00865.2	1287	5.615	6.09	12.01	11.93	1139.54	115.2	7.28	7.66	1141.33	66.15	3.95	4.52	1143.36	125.59	12.02	11.94	1143.38	125.22	12	11.92
Pavir.J23126.2	7338	0.005	0.005	0.03	0.03	7190.54	0	0	0	7192.33	1	0.01	0.01	7194.36	2	0.03	0.03	7194.38	2	0.03	0.03
Pavir.J23131.1	928	35.405	39.665	51.365	51.03	780.54	204.23	18.85	19.81	782.33	597.07	51.96	59.52	784.36	368	51.33	50.99	784.38	368	51.4	51.07
Pavir.Ba00865.1	1230	21.465	23.535	6.865	6.815	1082.54	335.8	22.35	23.49	1084.33	327.85	20.58	23.58	1086.36	68.41	6.89	6.84	1086.38	67.78	6.84	6.79
Pavir.J23134.1	288	150.55	167.19	138.545	137.66	140.82	218	111.55	117.23	142.58	397	189.55	217.15	144.59	183	138.46	137.56	144.61	183	138.63	137.76
Pavir.J23140.2	2003	1.41	1.59	2.52	2.505	1855.54	12	0.47	0.49	1857.33	64	2.35	2.69	1859.36	42.79	2.52	2.5	1859.38	42.79	2.52	2.51
Pavir.Ba00866.1	1346	0.12	0.125	0	0	1198.54	4	0.24	0.25	1200.33	0	0	0	1202.36	0	0	0	1202.38	0	0	0
Pavir.J23141.1	1165	0.07	0.075	0.2	0.2	1017.54	1	0.07	0.07	1019.33	1	0.07	0.08	1021.36	1.9	0.2	0.2	1021.38	1.9	0.2	0.2
Pavir.J23143.1	769	16.455	17.75	46.39	46.09	621.54	201	23.3	24.49	623.34	88	9.61	11.01	625.36	264.98	46.36	46.05	625.39	264.98	46.42	46.13
Pavir.J23144.1	2004	0.075	0.08	0	0	1856.54	3.99	0.15	0.16	1858.33	0.06	0	0	1860.36	0	0	0	1860.38	0	0	0
Pavir.J23145.1	1165	0.07	0.075	0.11	0.11	1017.54	1	0.07	0.07	1019.33	1	0.07	0.08	1021.36	1	0.11	0.11	1021.38	1	0.11	0.11
Pavir.J23146.1	1387	6.35	6.925	1.94	1.925	1239.54	127	7.38	7.76	1241.33	97	5.32	6.09	1243.36	22	1.94	1.92	1243.38	22	1.94	1.93
Pavir.Ba00867.1	3262	1.455	1.595	1.685	1.675	3114.54	63.45	1.47	1.54	3116.33	66	1.44	1.65	3118.36	48.01	1.68	1.67	3118.38	48.01	1.69	1.68
Pavir.J23148.1	1812	0	0	0.035	0.035	1664.54	0	0	0	1666.33	0	0	0	1668.36	1	0.07	0.07	1668.38	0	0	0
Pavir.J23154.5	659	0.505	0.57	4.48	4.45	511.54	1.94	0.27	0.29	513.34	5.58	0.74	0.85	515.37	21.08	4.48	4.45	515.39	21.08	4.48	4.45
Pavir.J23154.4	712	0.405	0.46	3.04	3.02	564.54	0	0	0	566.34	6.72	0.81	0.92	568.37	15.79	3.04	3.02	568.39	15.79	3.04	3.02
Pavir.J23154.3	635	0	0	1.845	1.83	487.55	0	0	0	489.34	0	0	0	491.37	8.28	1.84	1.83	491.39	8.28	1.85	1.83
Pavir.Ba00868.1	1062	40.48	43.8	24.54	24.38	914.54	690	54.36	57.13	916.33	358.05	26.6	30.47	918.36	205.86	24.52	24.36	918.38	205.86	24.56	24.4
Pavir.J23154.1	720	6.65	7.325	11.82	11.74	572.54	49.62	6.24	6.56	574.34	59.54	7.06	8.09	576.37	62.22	11.81	11.73	576.39	62.22	11.83	11.75
Pavir.J23154.2	643	0.475	0.505	8.685	8.63	495.55	5.44	0.79	0.83	497.34	1.16	0.16	0.18	499.37	39.62	8.68	8.62	499.39	39.62	8.69	8.64
Pavir.J23157.1	834	2.355	2.625	4.6	4.57	686.54	14.97	1.57	1.65	688.33	31.77	3.14	3.6	690.36	29	4.6	4.57	690.38	29	4.6	4.57
Pavir.J23158.1	433	0.125	0.135	0	0	285.57	1	0.25	0.27	287.37	0	0	0	289.41	0	0	0	289.43	0	0	0
Pavir.J23161.1	1078	0.66	0.75	0	0	930.54	1	0.08	0.08	932.33	16.98	1.24	1.42	934.36	0	0	0	934.38	0	0	0
Pavir.Ba00869.2	1528	0.91	1.045	0	0	1380.54	0	0	0	1382.33	37	1.82	2.09	1384.36	0	0	0	1384.38	0	0	0
Pavir.J23163.1	450	27.845	30.825	16.975	16.865	302.57	95.35	22.71	23.86	304.36	147.46	32.98	37.79	306.4	47.52	16.97	16.86	306.42	47.49	16.98	16.87
Pavir.J23166.1	1014	0.085	0.085	0	0	866.54	2	0.17	0.17	868.33	0	0	0	870.36	0	0	0	870.38	0	0	0
Pavir.J23169.1	1562	0.05	0.055	0	0	1414.54	0	0	0	1416.33	2	0.1	0.11	1418.36	0	0	0	1418.38	0	0	0
Pavir.Ba00869.1	1543	1.47	1.545	5.32	5.285	1395.54	56.94	2.94	3.09	1397.33	0	0	0	1399.36	68	5.32	5.28	1399.38	68	5.32	5.29
Pavir.J23173.1	646	0.145	0.15	0	0	498.55	1.99	0.29	0.3	500.34	0	0	0	502.37	0	0	0	502.39	0	0	0
Pavir.J23175.1	1207	23.51	26.55	32.885	32.675	1059.54	119	8.09	8.5	1061.33	606.9	38.93	44.6	1063.36	320.93	33.02	32.8	1063.38	317.93	32.75	32.55
Pavir.Ba00870.1	1525	16.01	17.77	5.945	5.905	1377.54	232	12.13	12.75	1379.33	403.01	19.89	22.79	1381.36	75	5.94	5.9	1381.38	75	5.95	5.91
Pavir.J23179.2	882	0.05	0.05	0	0	734.54	1	0.1	0.1	736.33	0	0	0	738.36	0	0	0	738.38	0	0	0
Pavir.J23184.1	886	0	0	0.74	0.73	738.54	0	0	0	740.33	0	0	0	742.36	5	0.74	0.73	742.38	5	0.74	0.73
Pavir.J23187.1	928	0.315	0.345	0.14	0.14	780.54	3	0.28	0.29	782.33	4	0.35	0.4	784.36	1	0.14	0.14	784.38	1	0.14	0.14
Pavir.Ba00871.1	1737	0.22	0.245	0.07	0.07	1589.54	6	0.27	0.29	1591.33	4	0.17	0.2	1593.36	1	0.07	0.07	1593.38	1	0.07	0.07
Pavir.J23188.1	1311	0.03	0.035	0	0	1163.54	0	0	0	1165.33	1	0.06	0.07	1167.36	0	0	0	1167.38	0	0	0
Pavir.J23191.1	876	0.435	0.47	0.745	0.74	728.54	6	0.59	0.62	730.33	3	0.28	0.32	732.36	4.98	0.74	0.74	732.38	4.98	0.75	0.74
Pavir.J23192.1	1901	2.12	2.315	2.615	2.6	1753.54	58	2.38	2.5	1755.33	48	1.86	2.13	1757.36	42	2.61	2.6	1757.38	42	2.62	2.6
Pavir.J23193.1	964	5.275	5.815	5.1	5.065	816.54	54.94	4.85	5.1	818.33	68.57	5.7	6.53	820.36	38.21	5.1	5.06	820.38	38.21	5.1	5.07
Pavir.J23196.1	619	0.145	0.165	2.26	2.245	471.55	0	0	0	473.34	2	0.29	0.33	475.37	9.81	2.26	2.24	475.39	9.82	2.26	2.25
Pavir.Ba00872.2	1995	10.62	11.53	21.875	21.74	1847.54	345.43	13.47	14.16	1849.33	211.02	7.77	8.9	1851.36	370	21.86	21.72	1851.38	370	21.89	21.76
Pavir.J23203.1	3088	0.975	1.055	0.79	0.78	2940.54	56	1.37	1.44	2942.33	25.26	0.58	0.67	2944.36	21.19	0.79	0.78	2944.38	21.19	0.79	0.78
Pavir.Ba00872.1	2142	0.245	0.26	0	0	1994.54	13.57	0.49	0.52	1996.33	0	0	0	1998.36	0	0	0	1998.38	0	0	0
Pavir.J23208.1	666	0	0	0.21	0.21	518.54	0	0	0	520.34	0	0	0	522.37	1	0.21	0.21	522.39	1	0.21	0.21
Pavir.J23210.1	1110	7.035	7.63	0	0	962.54	122	9.13	9.6	964.33	70	4.94	5.66	966.36	0	0	0	966.38	0	0	0
Pavir.J23211.1	1406	5.645	6.06	0.09	0.09	1258.54	150	8.59	9.03	1260.33	50	2.7	3.09	1262.36	1	0.09	0.09	1262.38	1	0.09	0.09
Pavir.J23216.1	916	3.535	3.905	2.835	2.815	768.54	33	3.09	3.25	770.33	45	3.98	4.56	772.36	20	2.83	2.81	772.38	20	2.84	2.82
Pavir.J23218.1	784	0.055	0.06	0	0	636.54	1	0.11	0.12	638.33	0	0	0	640.36	0	0	0	640.38	0	0	0
Pavir.J23219.1	532	6.155	6.47	1.835	1.825	384.55	65.72	12.31	12.94	386.35	0	0	0	388.38	6.51	1.83	1.82	388.4	6.51	1.84	1.83
Pavir.J23221.1	1407	0.08	0.095	0	0	1259.54	0	0	0	1261.33	3	0.16	0.19	1263.36	0	0	0	1263.38	0	0	0
Pavir.J23234.1	4300	0.49	0.535	0.37	0.37	4152.54	36	0.62	0.66	4154.33	22	0.36	0.41	4156.36	14	0.37	0.37	4156.38	14	0.37	0.37
Pavir.J23235.1	1001	0	0	0.13	0.13	853.54	0	0	0	855.33	0	0	0	857.36	1	0.13	0.13	857.38	1	0.13	0.13
Pavir.J23238.1	933	0.09	0.095	0	0	785.54	2	0.18	0.19	787.33	0	0	0	789.36	0	0	0	789.38	0	0	0
Pavir.J23239.1	531	0.27	0.3	0	0	383.55	0.99	0.19	0.2	385.35	2	0.35	0.4	387.38	0	0	0	387.4	0	0	0
Pavir.J23241.1	1201	0.035	0.035	0.16	0.16	1053.54	1	0.07	0.07	1055.33	0	0	0	1057.36	1.57	0.16	0.16	1057.38	1.57	0.16	0.16
Pavir.J23242.1	1055	1.44	1.555	2.55	2.535	907.54	26	2.06	2.17	909.33	11	0.82	0.94	911.36	21.24	2.55	2.53	911.38	21.24	2.55	2.54
Pavir.J23243.1	1561	0.025	0.025	0	0	1413.54	1	0.05	0.05	1415.33	0	0	0	1417.36	0	0	0	1417.38	0	0	0
Pavir.J23245.1	1005	0.2	0.225	0	0	857.54	0	0	0	859.33	5	0.4	0.45	861.36	0	0	0	861.38	0	0	0
Pavir.Ba00873.1	2305	2.57	2.81	1.98	1.965	2157.54	85	2.84	2.98	2159.33	73	2.3	2.64	2161.36	39.06	1.98	1.96	2161.38	39.06	1.98	1.97
Pavir.J23248.1	351	1.125	1.215	0	0	203.62	4.5	1.59	1.67	205.42	2	0.66	0.76	207.45	0	0	0	207.47	0	0	0
Pavir.J23249.1	574	84.79	92.405	53.42	53.08	426.55	591.52	99.92	105.01	428.35	438.3	69.66	79.8	430.38	210.01	53.39	53.04	430.4	210.01	53.45	53.12
Pavir.J23251.1	218	0.5	0.525	0	0	72.21	1	1	1.05	73.78	0	0	0	75.59	0	0	0	75.61	0	0	0
Pavir.J23252.2	1056	0.075	0.085	0	0	908.54	0	0	0	910.33	2	0.15	0.17	912.36	0	0	0	912.38	0	0	0
Pavir.J23254.2	2181	0.12	0.135	0.11	0.11	2033.54	1	0.04	0.04	2035.33	6	0.2	0.23	2037.36	2	0.11	0.11	2037.38	2	0.11	0.11
Pavir.Ba00874.1	1977	0.175	0.19	0.18	0.18	1829.54	4	0.16	0.17	1831.33	5	0.19	0.21	1833.36	3	0.18	0.18	1833.38	3	0.18	0.18
Pavir.J23255.1	868	1.845	2.025	2.115	2.1	720.54	19	1.9	2	722.33	19	1.79	2.05	724.36	14	2.11	2.1	724.38	14	2.12	2.1
Pavir.J23259.1	327	0.2	0.21	0	0	179.67	1	0.4	0.42	181.45	0	0	0	183.49	0	0	0	183.5	0	0	0
Pavir.J23263.1	955	1.595	1.72	1.35	1.34	807.54	26	2.32	2.44	809.33	10.34	0.87	1	811.36	10	1.35	1.34	811.38	10	1.35	1.34
Pavir.J23265.1	3106	2.255	2.525	1.5	1.49	2958.54	51	1.24	1.31	2960.33	142	3.27	3.74	2962.36	40	1.48	1.47	2962.38	41	1.52	1.51
Pavir.J23267.1	508	0	0	3.305	3.285	360.56	0	0	0	362.35	0	0	0	364.39	11	3.3	3.28	364.41	11	3.31	3.29
Pavir.J23268.1	802	0	0	3.245	3.225	654.54	0	0	0	656.33	0	0	0	658.36	19	3.16	3.14	658.38	20	3.33	3.31
Pavir.J23270.1	984	0.44	0.48	0.84	0.835	836.54	6.9	0.59	0.62	838.33	3.63	0.29	0.34	840.36	6.45	0.84	0.83	840.38	6.45	0.84	0.84
Pavir.J23271.1	402	0	0	0.85	0.84	254.58	0	0	0	256.38	0	0	0	258.42	2	0.85	0.84	258.44	2	0.85	0.84
Pavir.Aa00752.1	2526	0.035	0.035	0.8	0.79	2378.54	2.16	0.07	0.07	2380.33	0	0	0	2382.36	17.36	0.8	0.79	2382.38	17.36	0.8	0.79
Pavir.Ba00876.2	1241	0.66	0.69	3.99	3.965	1093.54	19.99	1.32	1.38	1095.33	0	0	0	1097.36	40	3.99	3.96	1097.38	40	3.99	3.97
Pavir.J23272.1	1270	1316.48	1442.22	3301.02	3279.97	1122.54	21719.4	1394.11	1465.15	1124.33	20460.7	1238.86	1419.3	1126.36	33967.3	3299.17	3277.71	1126.38	33960.2	3302.87	3282.22
Pavir.J23273.2	1464	0.65	0.715	3.73	3.705	1316.54	11.09	0.61	0.64	1318.33	13.31	0.69	0.79	1320.36	45	3.73	3.7	1320.38	45	3.73	3.71
Pavir.J23273.3	1411	4.015	4.435	0	0	1263.54	61.88	3.53	3.71	1265.33	83.69	4.5	5.16	1267.36	0	0	0	1267.38	0	0	0
Pavir.J23277.1	695	1.89	2.11	0.79	0.79	547.54	9	1.18	1.24	549.34	21	2.6	2.98	551.37	4	0.79	0.79	551.39	4	0.79	0.79
Pavir.Ba00876.3	1175	2.745	3.145	0	0	1027.54	0	0	0	1029.33	83	5.49	6.29	1031.36	0	0	0	1031.38	0	0	0
Pavir.J23281.1	1478	0.13	0.14	0	0	1330.54	4.86	0.26	0.28	1332.33	0	0	0	1334.36	0	0	0	1334.38	0	0	0
Pavir.J23283.1	811	0.07	0.08	0	0	663.54	0	0	0	665.33	1.33	0.14	0.16	667.36	0	0	0	667.38	0	0	0
Pavir.J23291.1	508	0.2	0.21	0	0	360.56	2	0.4	0.42	362.35	0	0	0	364.39	0	0	0	364.41	0	0	0
Pavir.J23294.1	1578	0.27	0.305	0.61	0.61	1430.54	2.28	0.11	0.12	1432.33	9	0.43	0.49	1434.36	8	0.61	0.61	1434.38	8	0.61	0.61
Pavir.J23296.1	1184	0	0	0.46	0.45	1036.54	0	0	0	1038.33	0	0	0	1040.36	4.35	0.46	0.45	1040.38	4.35	0.46	0.45
Pavir.J23297.1	1494	9.415	10.405	19.34	19.215	1346.54	151	8.08	8.49	1348.33	213	10.75	12.32	1350.36	238.55	19.33	19.2	1350.38	238.55	19.35	19.23
Pavir.Ba00877.2	2050	0.435	0.46	0	0	1902.54	23	0.87	0.92	1904.33	0	0	0	1906.36	0	0	0	1906.38	0	0	0
Pavir.J23299.5	1020	0.375	0.395	0.87	0.87	872.54	9.13	0.75	0.79	874.33	0	0	0	876.36	7	0.87	0.87	876.38	7	0.87	0.87
Pavir.J23299.6	923	0.175	0.19	0	0	775.54	1.85	0.17	0.18	777.33	2	0.18	0.2	779.36	0	0	0	779.38	0	0	0
Pavir.Ba00877.1	2063	0.765	0.875	3.195	3.175	1915.54	0	0	0	1917.33	43	1.53	1.75	1919.36	56	3.19	3.17	1919.38	56	3.2	3.18
Pavir.J23306.1	1407	0	0	0.26	0.26	1259.54	0	0	0	1261.33	0	0	0	1263.36	3.03	0.26	0.26	1263.38	3.03	0.26	0.26
Pavir.J23306.2	1304	0	0	0.15	0.15	1156.54	0	0	0	1158.33	0	0	0	1160.36	1.59	0.15	0.15	1160.38	1.59	0.15	0.15
Pavir.J23306.3	1694	0.045	0.05	0.1	0.1	1546.54	2	0.09	0.1	1548.33	0	0	0	1550.36	1.39	0.1	0.1	1550.38	1.39	0.1	0.1
Pavir.J23308.1	848	24.005	26.33	115.46	114.725	700.54	239.44	24.63	25.88	702.33	241.18	23.38	26.78	704.36	741.95	115.24	114.49	704.38	743.83	115.68	114.96
Pavir.J23311.1	2311	1.07	1.175	0.56	0.55	2163.54	35	1.17	1.23	2165.33	31	0.97	1.12	2167.36	11	0.56	0.55	2167.38	11	0.56	0.55
Pavir.Ba00878.1	2734	0.055	0.06	0	0	2586.54	4	0.11	0.12	2588.33	0	0	0	2590.36	0	0	0	2590.38	0	0	0
Pavir.J23312.2	687	0.19	0.215	0.1	0.1	539.54	0	0	0	541.34	3	0.38	0.43	543.37	1	0.2	0.2	543.39	0	0	0
Pavir.J23314.1	1074	9.99	10.99	15.885	15.785	926.54	122	9.49	9.97	928.33	143	10.49	12.01	930.36	135	15.87	15.77	930.38	135	15.9	15.8
Pavir.J23318.1	670	0	0	2.08	2.065	522.54	0	0	0	524.34	0	0	0	526.37	10	2.08	2.06	526.39	10	2.08	2.07
Pavir.J23320.1	1015	1.62	1.83	18.46	18.34	867.54	7	0.58	0.61	869.33	34	2.66	3.05	871.36	146.91	18.45	18.33	871.38	146.91	18.47	18.35
Pavir.J23324.1	862	47.56	51.865	46.905	46.605	714.54	548.99	55.36	58.18	716.33	418.4	39.76	45.55	718.36	307.82	46.88	46.57	718.38	307.77	46.93	46.64
Pavir.J23326.2	444	0	0	0.37	0.37	296.57	0	0	0	298.37	0	0	0	300.4	1.02	0.37	0.37	300.42	1.02	0.37	0.37
Pavir.J23327.2	1866	6.175	6.925	4.84	4.805	1718.54	75.99	3.19	3.35	1720.33	231.6	9.16	10.5	1722.36	76.19	4.84	4.81	1722.38	76.02	4.84	4.8
Pavir.J23327.1	1872	7.545	7.93	8.53	8.475	1724.54	361.26	15.09	15.86	1726.33	0	0	0	1728.36	134.55	8.52	8.46	1728.38	134.71	8.54	8.49
Pavir.J23331.1	902	0.05	0.05	0	0	754.54	1	0.1	0.1	756.33	0	0	0	758.36	0	0	0	758.38	0	0	0
Pavir.J23332.1	989	0.08	0.09	0	0	841.54	0.99	0.08	0.09	843.33	0.98	0.08	0.09	845.36	0	0	0	845.38	0	0	0
Pavir.J23333.1	779	21.365	23.45	20.55	20.42	631.54	190.3	21.71	22.82	633.33	195.55	21.02	24.08	635.36	119.27	20.54	20.4	635.38	119.27	20.56	20.44
Pavir.J23334.1	954	0.04	0.05	0	0	806.54	0	0	0	808.33	1	0.08	0.1	810.36	0	0	0	810.38	0	0	0
Pavir.J23334.2	951	0	0	0.83	0.82	803.54	0	0	0	805.33	0	0	0	807.36	6.1	0.83	0.82	807.38	6.1	0.83	0.82
Pavir.J23338.1	607	0	0	0.24	0.23	459.55	0	0	0	461.34	0	0	0	463.38	1	0.24	0.23	463.4	1	0.24	0.23
Pavir.J23339.2	1795	0.21	0.235	0.53	0.53	1647.54	2	0.09	0.09	1649.33	8	0.33	0.38	1651.36	8	0.53	0.53	1651.38	8	0.53	0.53
Pavir.J23341.2	1324	0.03	0.03	0	0	1176.54	1	0.06	0.06	1178.33	0	0	0	1180.36	0	0	0	1180.38	0	0	0
Pavir.J23343.3	3357	3.27	3.55	0.16	0.16	3209.54	184.01	4.13	4.34	3211.33	113.48	2.41	2.76	3213.36	4.61	0.16	0.16	3213.38	4.61	0.16	0.16
Pavir.J23343.1	3582	1.92	2.08	0.71	0.71	3434.54	120.99	2.54	2.67	3436.33	65.52	1.3	1.49	3438.36	22.39	0.71	0.71	3438.38	22.39	0.71	0.71
Pavir.J23345.1	5145	0.6	0.65	0.67	0.67	4997.54	54	0.78	0.82	4999.33	31	0.42	0.48	5001.36	30.67	0.67	0.67	5001.38	30.68	0.67	0.67
Pavir.J23348.2	1901	0.955	1.055	3.18	3.16	1753.54	22	0.9	0.95	1755.33	26	1.01	1.16	1757.36	52	3.24	3.22	1757.38	50	3.12	3.1
Pavir.Aa00752.2	2516	0.365	0.38	0.86	0.855	2368.54	23.84	0.73	0.76	2370.33	0	0	0	2372.36	18.64	0.86	0.85	2372.38	18.64	0.86	0.86
Pavir.Ba00883.1	441	0.725	0.765	2.585	2.57	293.57	5.92	1.45	1.53	295.37	0	0	0	297.4	7.02	2.58	2.57	297.42	7.02	2.59	2.57
Pavir.J23350.1	1198	448.05	496.185	622.745	618.775	1050.54	5271.59	361.56	379.98	1052.33	8262.97	534.54	612.39	1054.36	5998.98	622.46	618.41	1054.38	5996.56	623.03	619.14
Pavir.J23353.1	408	2.365	2.71	10.745	10.675	260.58	0	0	0	262.38	18.23	4.73	5.42	264.42	25.95	10.74	10.67	264.44	25.95	10.75	10.68
Pavir.J23354.1	2778	5.125	5.625	8.515	8.465	2630.54	184.25	5.05	5.3	2632.33	200.98	5.2	5.95	2634.36	204.99	8.51	8.46	2634.38	205	8.52	8.47
Pavir.J23356.1	1666	63.25	68.685	13.215	13.13	1518.54	1681.14	79.77	83.83	1520.33	1043.6	46.73	53.54	1522.36	184.3	13.24	13.16	1522.38	183.24	13.19	13.1
Pavir.J23358.3	1591	1.015	1.095	2.46	2.44	1443.54	27.99	1.4	1.47	1445.33	13.28	0.63	0.72	1447.36	33.15	2.51	2.49	1447.38	31.83	2.41	2.39
Pavir.J23358.1	1694	0.345	0.36	0	0	1546.54	14.78	0.69	0.72	1548.33	0	0	0	1550.36	0	0	0	1550.38	0	0	0
Pavir.J23361.1	2910	1.375	1.52	0.12	0.12	2762.54	48.02	1.25	1.32	2764.33	61.03	1.5	1.72	2766.36	3	0.12	0.12	2766.38	3	0.12	0.12
Pavir.J23362.1	365	1.9	2.115	0.99	0.98	217.61	4	1.32	1.39	219.4	8	2.48	2.84	221.44	2	0.99	0.98	221.46	2	0.99	0.98
Pavir.J23374.1	947	0.105	0.11	0	0	799.54	2.37	0.21	0.22	801.33	0	0	0	803.36	0	0	0	803.38	0	0	0
Pavir.J23375.2	1583	0.02	0.02	0	0	1435.54	0	0	0	1437.33	0.82	0.04	0.04	1439.36	0	0	0	1439.38	0	0	0
Pavir.J23378.2	1608	0.285	0.295	0	0	1460.54	11.47	0.57	0.59	1462.33	0	0	0	1464.36	0	0	0	1464.38	0	0	0
Pavir.J23378.1	1612	1.545	1.72	6.575	6.525	1464.54	22.22	1.09	1.15	1466.33	43	2	2.29	1468.36	88.14	6.57	6.52	1468.38	88.14	6.58	6.53
Pavir.J23381.1	258	1.56	1.755	1.91	1.895	111.1	1	0.65	0.68	112.83	4.1	2.47	2.83	114.8	2	1.91	1.89	114.81	2	1.91	1.9
Pavir.J23382.1	487	0.705	0.79	0.19	0.19	339.56	2.36	0.5	0.53	341.36	4.58	0.91	1.05	343.39	0.59	0.19	0.19	343.41	0.59	0.19	0.19
Pavir.J23384.1	246	0	0	7.8	7.75	99.31	0	0	0	101.01	0	0	0	102.94	7.34	7.8	7.75	102.96	7.33	7.8	7.75
Pavir.J23387.1	616	0	0	0.23	0.23	468.55	0	0	0	470.34	0	0	0	472.37	1	0.23	0.23	472.39	1	0.23	0.23
Pavir.Ba00888.1	1302	3.125	3.375	22.425	22.28	1154.54	70	4.37	4.59	1156.33	32	1.88	2.16	1158.36	237.27	22.41	22.26	1158.38	237.24	22.44	22.3
Pavir.J23390.1	1113	0.375	0.39	0.68	0.67	965.54	10	0.75	0.78	967.33	0	0	0	969.36	6	0.68	0.67	969.38	6	0.68	0.67
Pavir.J23391.3	629	1.195	1.37	5.805	5.765	481.55	0	0	0	483.34	17	2.39	2.74	485.37	25.72	5.8	5.76	485.39	25.72	5.81	5.77
Pavir.J23391.1	753	0	0	0.77	0.76	605.54	0	0	0	607.34	0	0	0	609.37	4.28	0.77	0.76	609.39	4.28	0.77	0.76
Pavir.J23391.2	728	0.31	0.325	0	0	580.54	5	0.62	0.65	582.34	0	0	0	584.37	0	0	0	584.39	0	0	0
Pavir.J23394.1	615	4.045	4.525	2.095	2.08	467.55	15.28	2.35	2.47	469.34	39.6	5.74	6.58	471.37	9.18	2.13	2.12	471.4	8.85	2.06	2.04
Pavir.J23394.2	411	0.135	0.155	0	0	263.58	0	0	0	265.38	1.04	0.27	0.31	267.41	0	0	0	267.43	0	0	0
Pavir.J23395.2	2232	11.63	12.835	11.325	11.25	2084.54	299.17	10.34	10.87	2086.33	395.96	12.92	14.8	2088.36	216	11.32	11.24	2088.38	216	11.33	11.26
Pavir.Ba00889.1	2010	3.995	4.365	9.03	8.975	1862.54	118	4.56	4.8	1864.33	94	3.43	3.93	1866.36	158	9.26	9.2	1866.38	150	8.8	8.75
Pavir.J23398.1	812	0.21	0.22	0.49	0.48	664.54	3.9	0.42	0.44	666.33	0	0	0	668.36	2.97	0.49	0.48	668.38	2.97	0.49	0.48
Pavir.J23400.1	955	0.57	0.645	0	0	807.54	1.01	0.09	0.09	809.33	12.46	1.05	1.2	811.36	0	0	0	811.38	0	0	0
Pavir.J23402.1	1096	115.8	126.445	163.17	162.125	948.54	1728.65	131.31	138	950.33	1400	100.29	114.89	952.36	1420.49	163.18	162.11	952.38	1418.49	163.16	162.14
Pavir.Ba00890.1	1882	0.36	0.39	1.65	1.64	1734.54	7.65	0.32	0.33	1736.33	10.09	0.4	0.45	1738.36	26.18	1.65	1.64	1738.38	26.18	1.65	1.64
Pavir.J23403.4	1602	0.065	0.075	0.73	0.73	1454.54	0	0	0	1456.33	2.72	0.13	0.15	1458.36	9.75	0.73	0.73	1458.38	9.75	0.73	0.73
Pavir.J23403.5	1144	0	0	0.11	0.11	996.54	0	0	0	998.33	0	0	0	1000.36	1	0.11	0.11	1000.38	1	0.11	0.11
Pavir.J23403.1	2078	1.155	1.265	0.35	0.35	1930.54	32.29	1.21	1.27	1932.33	31.28	1.1	1.26	1934.36	6.25	0.35	0.35	1934.38	6.25	0.35	0.35
Pavir.J23403.3	1815	0.06	0.06	0	0	1667.54	2.71	0.12	0.12	1669.33	0	0	0	1671.36	0	0	0	1671.38	0	0	0
Pavir.J23405.2	630	0.585	0.63	1.23	1.225	482.55	5	0.75	0.78	484.34	3	0.42	0.48	486.37	4.95	1.11	1.11	486.39	5.98	1.35	1.34
Pavir.J23405.1	1122	0	0	0.34	0.34	974.54	0	0	0	976.33	0	0	0	978.36	4.05	0.45	0.45	978.38	2.03	0.23	0.23
Pavir.J23407.1	747	45.51	49.68	39.045	38.795	599.54	432.33	51.96	54.61	601.34	345	39.06	44.75	603.37	215.19	39.02	38.76	603.39	215.19	39.07	38.83
Pavir.Ba00891.2	1893	0.135	0.14	0	0	1745.54	6.5	0.27	0.28	1747.33	0	0	0	1749.36	0	0	0	1749.38	0	0	0
Pavir.J23412.1	1365	0.66	0.74	2.615	2.595	1217.54	5	0.3	0.31	1219.33	18.23	1.02	1.17	1221.36	29.36	2.63	2.61	1221.38	29	2.6	2.58
Pavir.J23414.1	5334	2.85	3.135	11.43	11.36	5186.54	201	2.79	2.93	5188.33	222	2.91	3.34	5190.36	541.97	11.42	11.35	5190.38	541.97	11.44	11.37
Pavir.J23415.1	840	0.195	0.225	0	0	692.54	1	0.1	0.11	694.33	3	0.29	0.34	696.36	0	0	0	696.38	0	0	0
Pavir.Ba00891.1	2575	0	0	0.14	0.13	2427.54	0	0	0	2429.33	0	0	0	2431.36	3.01	0.14	0.13	2431.38	3.01	0.14	0.13
Pavir.J23418.1	705	3.475	3.985	6.965	6.92	557.54	0	0	0	559.34	57.13	6.95	7.97	561.37	35.9	7	6.95	561.39	35.53	6.93	6.89
Pavir.J23425.1	944	0.975	1.06	0.96	0.95	796.54	13	1.18	1.24	798.33	9	0.77	0.88	800.36	7	0.96	0.95	800.38	7	0.96	0.95
Pavir.J23426.1	949	0.045	0.045	0.27	0.27	801.54	1	0.09	0.09	803.33	0	0	0	805.36	2	0.27	0.27	805.38	2	0.27	0.27
Pavir.Aa00063.2	790	1.315	1.44	0	0	642.54	12.05	1.35	1.42	644.33	12.07	1.28	1.46	646.36	0	0	0	646.38	0	0	0
Pavir.Ba00892.1	1044	98.395	106.14	32.385	32.175	896.54	1730.68	139.09	146.18	898.33	761.38	57.7	66.1	900.36	267.85	32.55	32.33	900.38	264.84	32.22	32.02
Pavir.J23431.1	954	3.815	4.06	4.725	4.695	806.54	73.16	6.54	6.87	808.33	13	1.09	1.25	810.36	34.97	4.72	4.69	810.38	34.97	4.73	4.7
Pavir.J23432.1	1564	4.54	5.075	3.62	3.6	1416.54	52.03	2.65	2.78	1418.33	133.98	6.43	7.37	1420.36	47	3.62	3.6	1420.38	47	3.62	3.6
Pavir.J23433.1	644	1.52	1.715	4.155	4.13	496.55	3	0.44	0.46	498.34	19	2.6	2.97	500.37	19	4.15	4.13	500.39	19	4.16	4.13
Pavir.J23435.1	668	9.61	10.35	5.635	5.605	520.54	100.72	13.94	14.65	522.34	40.54	5.28	6.05	524.37	27	5.63	5.6	524.39	27	5.64	5.61
Pavir.J23441.3	1117	0.79	0.905	2.25	2.235	969.54	0.56	0.04	0.04	971.33	22	1.54	1.77	973.36	20	2.25	2.23	973.38	20	2.25	2.24
Pavir.J23441.2	1173	1.28	1.345	0	0	1025.54	36.44	2.56	2.69	1027.33	0	0	0	1029.36	0	0	0	1029.38	0	0	0
Pavir.J23442.2	2205	0.055	0.055	0.16	0.16	2057.54	3	0.11	0.11	2059.33	0	0	0	2061.36	3	0.16	0.16	2061.38	3	0.16	0.16
Pavir.J23444.1	618	2.925	3.125	0	0	470.55	31.63	4.84	5.09	472.34	7	1.01	1.16	474.37	0	0	0	474.39	0	0	0
Pavir.J23447.1	1247	0.03	0.035	0.3	0.3	1099.54	0	0	0	1101.33	1	0.06	0.07	1103.36	3	0.3	0.3	1103.38	3	0.3	0.3
Pavir.J23448.1	567	3.83	4.07	0.86	0.85	419.55	39.48	6.78	7.13	421.35	5.44	0.88	1.01	423.38	3.32	0.86	0.85	423.4	3.32	0.86	0.85
Pavir.J23449.1	1391	0.37	0.4	0	0	1243.54	10	0.58	0.61	1245.33	3	0.16	0.19	1247.36	0	0	0	1247.38	0	0	0
Pavir.J23455.1	1269	0	0	0.11	0.11	1121.54	0	0	0	1123.33	0	0	0	1125.36	1.17	0.11	0.11	1125.38	1.17	0.11	0.11
Pavir.J23456.1	373	9.285	10.635	84.625	84.085	225.6	0	0	0	227.4	62.03	18.57	21.27	229.44	177.86	84.81	84.26	229.45	176.86	84.44	83.91
Pavir.J23460.1	697	0.31	0.355	0	0	549.54	0	0	0	551.34	5	0.62	0.71	553.37	0	0	0	553.39	0	0	0
Pavir.J23461.1	1140	1.265	1.395	0.77	0.76	992.54	16	1.16	1.22	994.33	20	1.37	1.57	996.36	7	0.77	0.76	996.38	7	0.77	0.76
Pavir.J23463.1	492	95.1	103.965	69.41	68.97	344.56	503.49	105.29	110.65	346.36	432.02	84.91	97.28	348.39	220.88	69.36	68.91	348.41	220.91	69.46	69.03
Pavir.J23467.1	985	41.315	44.695	28.01	27.83	837.54	647.62	55.71	58.55	839.33	331.91	26.92	30.84	841.36	215.26	27.99	27.81	841.38	215.26	28.03	27.85
Pavir.J23471.1	774	0.055	0.06	0.17	0.17	626.54	0	0	0	628.34	1	0.11	0.12	630.36	1	0.17	0.17	630.39	1	0.17	0.17
Pavir.J23472.1	793	0.055	0.06	0.34	0.335	645.54	1	0.11	0.12	647.33	0	0	0	649.36	2	0.34	0.33	649.38	2	0.34	0.34
Pavir.J23473.1	360	3.645	4.18	40.785	40.52	212.61	0	0	0	214.41	22.97	7.29	8.36	216.45	81.14	41.01	40.74	216.46	80.14	40.56	40.3
Pavir.J23475.1	1303	1.73	1.895	0.66	0.66	1155.54	30	1.87	1.97	1157.33	27	1.59	1.82	1159.36	7	0.66	0.66	1159.38	7	0.66	0.66
Pavir.J23478.1	1784	2.64	3.025	3.27	3.25	1636.54	0	0	0	1638.33	127	5.28	6.05	1640.36	49	3.27	3.25	1640.38	49	3.27	3.25
Pavir.J23485.2	1546	0.325	0.355	0.62	0.62	1398.54	6	0.31	0.32	1400.33	7	0.34	0.39	1402.36	8	0.62	0.62	1402.38	8	0.62	0.62
Pavir.J23488.1	1554	3.08	3.265	4.345	4.32	1406.54	105.92	5.43	5.7	1408.33	15	0.73	0.83	1410.36	56	4.34	4.32	1410.38	56	4.35	4.32
Pavir.J23490.1	637	1.21	1.39	0.67	0.67	489.55	0	0	0	491.34	17.49	2.42	2.78	493.37	3.02	0.67	0.67	493.39	3.02	0.67	0.67
Pavir.J23498.1	354	1.24	1.3	0	0	206.62	7.11	2.48	2.6	208.41	0	0	0	210.45	0	0	0	210.47	0	0	0
Pavir.Ba00898.6	3257	0.045	0.05	0	0	3109.54	0	0	0	3111.33	4	0.09	0.1	3113.36	0	0	0	3113.38	0	0	0
Pavir.J23501.1	588	0	0	0.76	0.76	440.55	0	0	0	442.34	0	0	0	444.38	3.09	0.76	0.76	444.4	3.09	0.76	0.76
Pavir.J23503.1	1157	0	0	0.71	0.71	1009.54	0	0	0	1011.33	0	0	0	1013.36	6.59	0.71	0.71	1013.38	6.59	0.71	0.71
Pavir.J23504.2	1478	0.11	0.115	0	0	1330.54	4	0.22	0.23	1332.33	0	0	0	1334.36	0	0	0	1334.38	0	0	0
Pavir.J23504.1	489	0	0	0.63	0.63	341.56	0	0	0	343.36	0	0	0	345.39	2	0.63	0.63	345.41	2	0.63	0.63
Pavir.J23510.1	791	6.425	6.765	0.845	0.84	643.54	111.95	12.53	13.17	645.33	3	0.32	0.36	647.36	5	0.84	0.84	647.38	5	0.85	0.84
Pavir.J23514.1	3868	0.02	0.02	0	0	3720.54	1	0.02	0.02	3722.33	1	0.02	0.02	3724.36	0	0	0	3724.38	0	0	0
Pavir.J23515.1	858	1.51	1.68	0	0	710.54	11.78	1.19	1.26	712.33	19.2	1.83	2.1	714.36	0	0	0	714.38	0	0	0
Pavir.J23517.1	582	6.665	7.24	14.62	14.53	434.55	50.74	8.41	8.84	436.35	31.54	4.92	5.64	438.38	58.55	14.61	14.52	438.4	58.55	14.63	14.54
Pavir.J23518.1	786	0.17	0.18	0	0	638.54	3	0.34	0.36	640.33	0	0	0	642.36	0	0	0	642.38	0	0	0
Pavir.J23519.1	855	0.1	0.105	0	0	707.54	2	0.2	0.21	709.33	0	0	0	711.36	0	0	0	711.38	0	0	0
Pavir.J23520.1	1937	1.935	2.125	3.02	3	1789.54	51	2.05	2.16	1791.33	48	1.82	2.09	1793.36	51	3.11	3.09	1793.38	48	2.93	2.91
Pavir.J23523.1	457	0.11	0.125	0	0	309.57	0	0	0	311.36	1	0.22	0.25	313.4	0	0	0	313.42	0	0	0
Pavir.J23525.1	672	0.065	0.075	0	0	524.54	0	0	0	526.34	1	0.13	0.15	528.37	0	0	0	528.39	0	0	0
Pavir.J23526.1	2979	1.345	1.48	0.08	0.08	2831.54	45	1.15	1.2	2833.33	64	1.54	1.76	2835.36	2	0.08	0.08	2835.38	2	0.08	0.08
Pavir.J23527.1	881	2.16	2.345	2.92	2.9	733.54	28	2.75	2.89	735.33	17	1.57	1.8	737.36	19.65	2.92	2.9	737.38	19.65	2.92	2.9
Pavir.J23528.1	719	0.065	0.065	0	0	571.54	1	0.13	0.13	573.34	0	0	0	575.37	0	0	0	575.39	0	0	0
Pavir.J23529.1	1390	1.81	2.065	18.795	18.675	1242.54	4	0.23	0.24	1244.33	62	3.39	3.89	1246.36	214	18.78	18.66	1246.38	214	18.81	18.69
Pavir.J23530.1	1661	0.14	0.15	0	0	1513.54	4.22	0.2	0.21	1515.33	1.78	0.08	0.09	1517.36	0	0	0	1517.38	0	0	0
Pavir.J23538.1	1147	4.15	4.525	4.8	4.77	999.54	69	4.97	5.23	1001.33	49	3.33	3.82	1003.36	44	4.8	4.77	1003.38	44	4.8	4.77
Pavir.J23539.1	681	0.205	0.215	0.205	0.2	533.54	3	0.41	0.43	535.34	0	0	0	537.37	1.01	0.2	0.2	537.39	1.01	0.21	0.2
Pavir.J23541.1	1071	0.4	0.445	0.75	0.75	923.54	3.72	0.29	0.31	925.33	6.93	0.51	0.58	927.36	6.39	0.75	0.75	927.38	6.39	0.75	0.75
Pavir.J23545.3	879	0.045	0.05	0.28	0.27	731.54	0	0	0	733.33	0.97	0.09	0.1	735.36	1.85	0.28	0.27	735.38	1.85	0.28	0.27
Pavir.J23545.4	979	4.63	4.985	11.32	11.25	831.54	78.69	6.82	7.17	833.33	29.92	2.44	2.8	835.36	86.38	11.31	11.24	835.38	86.38	11.33	11.26
Pavir.J23545.5	886	0.055	0.06	0	0	738.54	1.14	0.11	0.12	740.33	0	0	0	742.36	0	0	0	742.38	0	0	0
Pavir.J23545.1	1438	3.275	3.53	14.1	14.01	1290.54	83.5	4.66	4.9	1292.33	35.8	1.89	2.16	1294.36	166.71	14.09	14	1294.38	166.71	14.11	14.02
Pavir.J23545.2	1347	0.26	0.27	1.69	1.68	1199.54	8.58	0.52	0.54	1201.33	0	0	0	1203.36	18.57	1.69	1.68	1203.38	18.57	1.69	1.68
Pavir.J23549.1	1683	0.175	0.205	0.5	0.495	1535.54	0	0	0	1537.33	8	0.35	0.41	1539.36	7	0.5	0.49	1539.38	7	0.5	0.5
Pavir.J23550.1	362	0	0	0.5	0.5	214.61	0	0	0	216.41	0	0	0	218.44	1	0.5	0.5	218.46	1	0.5	0.5
Pavir.J23553.1	1452	0.265	0.3	3.43	3.41	1304.54	2.18	0.12	0.13	1306.33	7.83	0.41	0.47	1308.36	41.02	3.43	3.41	1308.38	41.02	3.43	3.41
Pavir.J23554.1	276	2.705	3.075	0	0	128.9	0.82	0.46	0.48	130.66	9.5	4.95	5.67	132.66	0	0	0	132.67	0	0	0
Pavir.J23556.1	1519	0.44	0.47	0.955	0.95	1371.54	12	0.63	0.66	1373.33	5	0.25	0.28	1375.36	12	0.95	0.95	1375.38	12	0.96	0.95
Pavir.J23557.1	1197	57.995	62.67	56.9	56.535	1049.54	1160.32	79.66	83.72	1051.33	561	36.33	41.62	1053.36	548	56.91	56.54	1053.38	547	56.89	56.53
Pavir.J23558.1	793	0.055	0.06	0	0	645.54	1	0.11	0.12	647.33	0	0	0	649.36	0	0	0	649.38	0	0	0
Pavir.J23560.2	960	0	0	0.15	0.15	812.54	0	0	0	814.33	0	0	0	816.36	1.11	0.15	0.15	816.38	1.12	0.15	0.15
Pavir.J23561.1	981	0	0	0.13	0.13	833.54	0	0	0	835.33	0	0	0	837.36	1	0.13	0.13	837.38	1	0.13	0.13
Pavir.J23563.1	725	0.37	0.39	0.75	0.75	577.54	5	0.62	0.65	579.34	1	0.12	0.13	581.37	4	0.75	0.75	581.39	4	0.75	0.75
Pavir.J23565.4	787	194.92	211.025	65.72	65.3	639.54	2302.71	259.43	272.65	641.33	1228.53	130.41	149.4	643.36	381.75	64.91	64.49	643.38	390.74	66.53	66.11
Pavir.J23565.3	832	13.09	14.255	6.52	6.48	684.54	148.84	15.67	16.47	686.33	105.96	10.51	12.04	688.36	36.05	5.73	5.69	688.38	45.95	7.31	7.27
Pavir.J23565.1	1166	20.495	22.11	43.005	42.73	1018.54	408.62	28.91	30.38	1020.33	181.09	12.08	13.84	1022.36	403.73	43.2	42.92	1022.38	399.53	42.81	42.54
Pavir.J23565.2	798	23406.1	25272	8528.6	8474.2	650.54	294308	32597	34258.2	652.33	136216	14215.3	16285.7	654.36	51037.6	8532.82	8477.3	654.38	50920.2	8524.38	8471.11
Pavir.J23568.1	966	0.31	0.325	0	0	818.54	7	0.62	0.65	820.33	0	0	0	822.36	0	0	0	822.38	0	0	0
Pavir.J23569.1	589	0.23	0.24	0.25	0.24	441.55	2.82	0.46	0.48	443.34	0	0	0	445.38	1	0.25	0.24	445.4	1	0.25	0.24
Pavir.Ba00904.1	2329	12.865	14.215	24.095	23.94	2181.54	336.77	11.12	11.69	2183.33	468.59	14.61	16.74	2185.36	481	24.08	23.92	2185.38	481	24.11	23.96
Pavir.J23571.1	1510	0.055	0.055	0	0	1362.54	2	0.11	0.11	1364.33	0	0	0	1366.36	0	0	0	1366.38	0	0	0
Pavir.J23579.1	2830	1.375	1.48	1.59	1.58	2682.54	74	1.99	2.09	2684.33	30	0.76	0.87	2686.36	39	1.59	1.58	2686.38	39	1.59	1.58
Pavir.J23581.2	2720	1.19	1.315	2.76	2.745	2572.54	38	1.06	1.12	2574.33	50	1.32	1.51	2576.36	65	2.76	2.74	2576.38	65	2.76	2.75
Pavir.J23585.1	1682	0.18	0.19	0	0	1534.54	7.68	0.36	0.38	1536.33	0	0	0	1538.36	0	0	0	1538.38	0	0	0
Pavir.Ba00905.2	1076	0	0	0.47	0.47	928.54	0	0	0	930.33	0	0	0	932.36	4	0.47	0.47	932.38	4	0.47	0.47
Pavir.J23588.1	1040	3.195	3.41	5.74	5.705	892.54	65	5.25	5.51	894.33	15	1.14	1.31	896.36	47	5.74	5.7	896.38	47	5.74	5.71
Pavir.J23591.4	769	0.11	0.125	0	0	621.54	0	0	0	623.34	2	0.22	0.25	625.36	0	0	0	625.39	0	0	0
Pavir.J23591.5	629	0.295	0.315	1.805	1.79	481.55	3	0.45	0.47	483.34	1	0.14	0.16	485.37	8	1.8	1.79	485.39	8	1.81	1.79
Pavir.Aa00754.1	1374	0.23	0.25	0.27	0.27	1226.54	5.96	0.35	0.37	1228.33	2	0.11	0.13	1230.36	3	0.27	0.27	1230.38	3	0.27	0.27
Pavir.Ba00906.1	2648	0.515	0.545	2.95	2.93	2500.54	34	0.98	1.03	2502.33	2	0.05	0.06	2504.36	68	2.97	2.95	2504.38	67	2.93	2.91
Pavir.J23593.1	894	0.05	0.05	0	0	746.54	1	0.1	0.1	748.33	0	0	0	750.36	0	0	0	750.38	0	0	0
Pavir.J23594.1	1115	1.7	1.865	5.745	5.715	967.54	23	1.71	1.8	969.33	24	1.69	1.93	971.36	51	5.74	5.71	971.38	51	5.75	5.72
Pavir.J23597.1	2554	0.505	0.565	0.59	0.59	2406.54	8.07	0.24	0.25	2408.33	27.14	0.77	0.88	2410.36	13.04	0.59	0.59	2410.38	13.04	0.59	0.59
Pavir.J23598.1	852	9.15	10.095	6.625	6.585	704.54	80	8.18	8.6	706.33	104.98	10.12	11.59	708.36	42.88	6.62	6.58	708.38	42.88	6.63	6.59
Pavir.Ba00907.1	861	1.05	1.12	0.15	0.15	713.54	17.96	1.81	1.91	715.33	3	0.29	0.33	717.36	1	0.15	0.15	717.38	1	0.15	0.15
Pavir.J23602.2	1069	0.11	0.125	0	0	921.54	0	0	0	923.33	3	0.22	0.25	925.36	0	0	0	925.38	0	0	0
Pavir.J23602.1	1126	0.405	0.425	2.285	2.27	978.54	11	0.81	0.85	980.33	0	0	0	982.36	21	2.34	2.32	982.38	20	2.23	2.22
Pavir.J23603.1	961	0.045	0.05	0.42	0.42	813.54	1.07	0.09	0.1	815.33	0	0	0	817.36	3.15	0.42	0.42	817.38	3.15	0.42	0.42
Pavir.J23604.1	1071	1.055	1.17	0.83	0.82	923.54	11.08	0.86	0.91	925.33	17	1.25	1.43	927.36	7	0.83	0.82	927.38	7	0.83	0.82
Pavir.Ba00908.1	1475	18.175	19.755	11.89	11.82	1327.54	416.43	22.6	23.75	1329.33	268.57	13.75	15.76	1331.36	144.63	11.88	11.81	1331.38	144.63	11.9	11.83
Pavir.J23607.5	1403	0.03	0.03	0	0	1255.54	1	0.06	0.06	1257.33	0	0	0	1259.36	0	0	0	1259.38	0	0	0
Pavir.J23610.1	685	0.335	0.35	0	0	537.54	4	0.54	0.56	539.34	1	0.13	0.14	541.37	0	0	0	541.39	0	0	0
Pavir.Ba00908.2	1472	1.975	2.095	5.055	5.025	1324.54	66.38	3.61	3.8	1326.33	6.62	0.34	0.39	1328.36	61.37	5.05	5.02	1328.38	61.37	5.06	5.03
Pavir.J23614.4	1845	0.1	0.115	0.835	0.83	1697.54	0	0	0	1699.33	5	0.2	0.23	1701.36	12.97	0.83	0.83	1701.38	12.97	0.84	0.83
Pavir.J23614.1	1595	0.2	0.21	0	0	1447.54	8	0.4	0.42	1449.33	0	0	0	1451.36	0	0	0	1451.38	0	0	0
Pavir.J23616.1	1136	4.62	5.03	4.745	4.715	988.54	77.81	5.67	5.96	990.33	52	3.57	4.1	992.36	43	4.74	4.71	992.38	43	4.75	4.72
Pavir.J23617.1	831	0.985	1.06	0.48	0.475	683.54	13	1.37	1.44	685.33	6	0.6	0.68	687.36	3	0.48	0.47	687.38	3	0.48	0.48
Pavir.J23618.1	853	16.06	17.57	9.545	9.485	705.54	170.36	17.4	18.28	707.33	152.9	14.72	16.86	709.36	61.85	9.54	9.48	709.38	61.85	9.55	9.49
Pavir.Ba00909.1	1034	19.25	20.885	9.465	9.405	886.54	304	24.71	25.97	888.33	180	13.79	15.8	890.36	77	9.46	9.4	890.38	77	9.47	9.41
Pavir.J23625.1	838	0.26	0.285	0	0	690.54	2.08	0.22	0.23	692.33	3.06	0.3	0.34	694.36	0	0	0	694.38	0	0	0
Pavir.J23626.1	162	74.725	81.345	60.765	60.38	23.19	29	90.09	94.68	24.08	21	59.36	68.01	25.22	14	60.73	60.34	25.22	14	60.8	60.42
Pavir.J23628.1	835	0.21	0.22	0.16	0.16	687.54	4	0.42	0.44	689.33	0	0	0	691.36	1	0.16	0.16	691.38	1	0.16	0.16
Pavir.J23630.1	2392	0.185	0.205	0.05	0.05	2244.54	5	0.16	0.17	2246.33	6.98	0.21	0.24	2248.36	1	0.05	0.05	2248.38	1	0.05	0.05
Pavir.J23633.1	333	4.71	5.14	6.335	6.295	185.65	13.97	5.42	5.7	187.44	11	4	4.58	189.48	10.97	6.33	6.29	189.49	10.97	6.34	6.3
Pavir.J23636.1	694	0.065	0.07	0	0	546.54	1	0.13	0.14	548.34	0	0	0	550.37	0	0	0	550.39	0	0	0
Pavir.J23638.2	1903	0.32	0.335	1.82	1.81	1755.54	15.63	0.64	0.67	1757.33	0	0	0	1759.36	29.22	1.82	1.81	1759.38	29.22	1.82	1.81
Pavir.J23638.1	1822	6.965	7.545	2.79	2.77	1674.54	214.31	9.22	9.69	1676.33	116	4.71	5.4	1678.36	42.78	2.79	2.77	1678.38	42.78	2.79	2.77
Pavir.Ba00910.1	4859	5.385	5.915	8.275	8.225	4711.54	349	5.34	5.61	4713.33	376	5.43	6.22	4715.36	357	8.28	8.23	4715.38	356	8.27	8.22
Pavir.J23639.1	1911	0.04	0.045	0	0	1763.54	0	0	0	1765.33	2	0.08	0.09	1767.36	0	0	0	1767.38	0	0	0
Pavir.J23642.1	955	11.735	12.78	22.87	22.73	807.54	157.59	14.06	14.78	809.33	111.9	9.41	10.78	811.36	170.02	22.92	22.78	811.38	169.02	22.82	22.68
Pavir.J23643.1	2462	0.045	0.045	0.16	0.15	2314.54	1.8	0.06	0.06	2316.33	0.93	0.03	0.03	2318.36	3.29	0.16	0.15	2318.38	3.29	0.16	0.15
Pavir.J23645.2	1517	1.76	2.02	1.79	1.78	1369.54	0	0	0	1371.33	71	3.52	4.04	1373.36	22	1.75	1.74	1373.38	22.92	1.83	1.82
Pavir.J23645.1	1629	0	0	0.075	0.075	1481.54	0	0	0	1483.33	0	0	0	1485.36	1	0.07	0.07	1485.38	1.08	0.08	0.08
Pavir.Ba00911.1	322	332.405	358.23	35.98	35.745	174.68	1156.7	477.13	501.44	176.47	486.5	187.68	215.02	178.5	58.67	35.96	35.72	178.51	58.66	36	35.77
Pavir.J23647.1	1140	0.145	0.155	0	0	992.54	4	0.29	0.31	994.33	0	0	0	996.36	0	0	0	996.38	0	0	0
Pavir.J23648.1	1087	0.56	0.61	1.28	1.27	939.54	7	0.54	0.56	941.33	8	0.58	0.66	943.36	11	1.28	1.27	943.38	11	1.28	1.27
Pavir.J23649.1	1327	56.915	64.02	69.15	68.71	1179.54	408.95	24.98	26.25	1181.33	1541.74	88.85	101.79	1183.36	748	69.15	68.7	1183.38	747	69.15	68.72
Pavir.J23650.1	795	1.78	1.87	0	0	647.54	32	3.56	3.74	649.33	0	0	0	651.36	0	0	0	651.38	0	0	0
Pavir.Ba00912.1	1250	31.55	34.495	24.66	24.5	1102.54	534.2	34.91	36.69	1104.33	457.37	28.19	32.3	1106.36	249.23	24.64	24.48	1106.38	249.23	24.68	24.52
Pavir.J23653.1	1338	0	0	0.09	0.09	1190.54	0	0	0	1192.33	0	0	0	1194.36	1	0.09	0.09	1194.38	1	0.09	0.09
Pavir.J23654.1	2168	0.015	0.02	0.26	0.26	2020.54	0.94	0.03	0.04	2022.33	0	0	0	2024.36	4.8	0.26	0.26	2024.38	4.79	0.26	0.26
Pavir.J23658.1	1257	0.525	0.585	0.72	0.715	1109.54	4	0.26	0.27	1111.33	12.87	0.79	0.9	1113.36	6.62	0.65	0.65	1113.38	8.01	0.79	0.78
Pavir.J23661.1	1161	1.515	1.67	4.625	4.595	1013.54	19	1.35	1.42	1015.33	25	1.68	1.92	1017.36	43	4.62	4.59	1017.38	43	4.63	4.6
Pavir.Ba00913.1	2326	51.76	57.055	42.57	42.295	2178.54	1431.95	47.36	49.77	2180.33	1798.73	56.16	64.34	2182.36	848.6	42.54	42.26	2182.38	848.61	42.6	42.33
Pavir.J23662.1	1293	4.385	4.78	2.67	2.65	1145.54	81	5.09	5.35	1147.33	62	3.68	4.21	1149.36	28	2.67	2.65	1149.38	28	2.67	2.65
Pavir.J23664.1	797	0.375	0.415	0.67	0.67	649.54	3	0.33	0.35	651.33	4	0.42	0.48	653.36	4	0.67	0.67	653.38	4	0.67	0.67
Pavir.J23666.1	572	17.605	19.955	74.3	73.825	424.55	27.23	4.62	4.86	426.35	191.58	30.59	35.05	428.38	290.74	74.25	73.77	428.4	290.74	74.35	73.88
Pavir.Aa00755.1	2869	0	0	0.04	0.04	2721.54	0	0	0	2723.33	0	0	0	2725.36	1	0.04	0.04	2725.38	1	0.04	0.04
Pavir.Ba00914.2	4141	0.155	0.16	0.5	0.5	3993.54	16.98	0.31	0.32	3995.33	0	0	0	3997.36	18.38	0.5	0.5	3997.38	18.38	0.5	0.5
Pavir.J23673.1	1608	1.955	2.24	4.445	4.42	1460.54	0	0	0	1462.33	84	3.91	4.48	1464.36	60	4.48	4.45	1464.38	59	4.41	4.39
Pavir.J23674.1	1140	2.26	2.415	4.065	4.04	992.54	52	3.77	3.97	994.33	11	0.75	0.86	996.36	37	4.06	4.04	996.38	37	4.07	4.04
Pavir.J23676.1	703	0.185	0.21	0	0	555.54	0	0	0	557.34	3	0.37	0.42	559.37	0	0	0	559.39	0	0	0
Pavir.J23677.1	1619	0.39	0.41	0.22	0.22	1471.54	15	0.73	0.77	1473.33	1	0.05	0.05	1475.36	3	0.22	0.22	1475.38	3	0.22	0.22
Pavir.Ba00914.1	4173	0.955	1.05	0.23	0.23	4025.54	54.59	0.98	1.03	4027.33	55	0.93	1.07	4029.36	8.63	0.23	0.23	4029.38	8.63	0.23	0.23
Pavir.J23683.1	1115	3.695	4.1	3.72	3.695	967.54	39	2.9	3.05	969.33	64	4.49	5.15	971.36	33	3.72	3.69	971.38	33	3.72	3.7
Pavir.J23685.1	1452	0.385	0.405	0	0	1304.54	14	0.77	0.81	1306.33	0	0	0	1308.36	0	0	0	1308.38	0	0	0
Pavir.J23687.1	1187	11.07	11.78	5.61	5.575	1039.54	275.03	19.06	20.03	1041.33	47.16	3.08	3.53	1043.36	53.46	5.61	5.57	1043.38	53.46	5.61	5.58
Pavir.J23688.1	1150	1.83	1.955	6.415	6.375	1002.54	41.01	2.95	3.1	1004.33	10.45	0.71	0.81	1006.36	59	6.41	6.37	1006.38	59	6.42	6.38
Pavir.J23691.1	891	0.05	0.055	0.52	0.51	743.54	1.07	0.1	0.11	745.33	0	0	0	747.36	3.52	0.52	0.51	747.38	3.52	0.52	0.51
Pavir.J23693.1	6285	0	0	0.04	0.04	6137.54	0	0	0	6139.33	0	0	0	6141.36	2.11	0.04	0.04	6141.38	2.11	0.04	0.04
Pavir.J23701.1	643	0.7	0.78	0.22	0.22	495.55	3.01	0.44	0.46	497.34	7.02	0.96	1.1	499.37	1	0.22	0.22	499.39	1	0.22	0.22
Pavir.J23702.1	1611	0.025	0.025	0.07	0.07	1463.54	0	0	0	1465.33	1	0.05	0.05	1467.36	1	0.07	0.07	1467.38	1	0.07	0.07
Pavir.J23703.1	378	2847.21	3083.2	627.36	623.355	230.6	12080	3774.52	3966.88	232.39	6554	1919.9	2199.53	234.43	1343	626.73	622.65	234.45	1344	627.99	624.06
Pavir.J23704.1	1110	13.32	14.42	11.215	11.14	962.54	236	17.67	18.57	964.33	127	8.97	10.27	966.36	99	11.21	11.13	966.38	99	11.22	11.15
Pavir.J23705.1	628	74.025	80.14	32.545	32.335	480.55	657	98.51	103.53	482.34	351	49.54	56.75	484.37	144	32.52	32.31	484.39	144	32.57	32.36
Pavir.J23707.1	1721	0.045	0.05	0	0	1573.54	0	0	0	1575.33	2	0.09	0.1	1577.36	0	0	0	1577.38	0	0	0
Pavir.J23709.1	552	0	0	0.27	0.27	404.55	0	0	0	406.35	0	0	0	408.38	1	0.27	0.27	408.4	1	0.27	0.27
Pavir.Ba00916.3	3032	0.175	0.185	0	0	2884.54	14	0.35	0.37	2886.33	0	0	0	2888.36	0	0	0	2888.38	0	0	0
Pavir.J23713.1	950	0.045	0.045	0	0	802.54	1	0.09	0.09	804.33	0	0	0	806.36	0	0	0	806.38	0	0	0
Pavir.J23717.1	879	30.115	32.755	17.715	17.605	731.54	374	36.84	38.71	733.33	252	23.39	26.8	735.36	119	17.7	17.59	735.38	119	17.73	17.62
Pavir.Ba00916.4	2935	0.27	0.31	0	0	2787.54	0	0	0	2789.33	22	0.54	0.62	2791.36	0	0	0	2791.38	0	0	0
Pavir.J23721.1	1650	0.555	0.605	0.53	0.53	1502.54	12.76	0.61	0.64	1504.33	11.05	0.5	0.57	1506.36	7.34	0.53	0.53	1506.38	7.34	0.53	0.53
Pavir.J23721.2	1236	0	0	0.17	0.17	1088.54	0	0	0	1090.33	0	0	0	1092.36	1.69	0.17	0.17	1092.38	1.69	0.17	0.17
Pavir.J23735.1	869	0	0	0.19	0.19	721.54	0	0	0	723.33	0	0	0	725.36	1.27	0.19	0.19	725.38	1.27	0.19	0.19
Pavir.J23738.1	703	0.515	0.57	1.245	1.235	555.54	2.96	0.38	0.4	557.34	5.32	0.65	0.74	559.37	6.46	1.26	1.25	559.39	6.29	1.23	1.22
Pavir.J23740.1	2056	0.38	0.395	0	0	1908.54	20	0.76	0.79	1910.33	0	0	0	1912.36	0	0	0	1912.38	0	0	0
Pavir.Ba00916.5	2941	0	0	0.625	0.625	2793.54	0	0	0	2795.33	0	0	0	2797.36	19.01	0.74	0.74	2797.38	13	0.51	0.51
Pavir.J23747.1	1533	0.12	0.125	0.08	0.08	1385.54	4.63	0.24	0.25	1387.33	0	0	0	1389.36	1	0.08	0.08	1389.38	1	0.08	0.08
Pavir.J23753.1	1063	0.04	0.04	0.36	0.355	915.54	1	0.08	0.08	917.33	0	0	0	919.36	3	0.36	0.35	919.38	3	0.36	0.36
Pavir.J23754.1	300	5.165	5.635	1.39	1.385	152.75	12.56	5.93	6.23	154.53	10	4.4	5.04	156.55	1.99	1.39	1.38	156.57	1.99	1.39	1.39
Pavir.Ba00917.1	1779	0.045	0.045	0	0	1631.54	2	0.09	0.09	1633.33	0	0	0	1635.36	0	0	0	1635.38	0	0	0
Pavir.J23755.1	1526	9.37	10.32	14.22	14.125	1378.54	169	8.83	9.28	1380.33	201	9.91	11.36	1382.36	180	14.25	14.15	1382.38	179	14.19	14.1
Pavir.J23756.1	476	0.105	0.12	0	0	328.56	0	0	0	330.36	1	0.21	0.24	332.4	0	0	0	332.41	0	0	0
Pavir.Aa00756.1	1068	5.7	6.175	3.555	3.53	920.54	94	7.36	7.73	922.33	54.69	4.04	4.62	924.36	30	3.55	3.53	924.38	30	3.56	3.53
Pavir.J23765.1	4677	2.905	3.255	3.09	3.07	4529.54	97.94	1.56	1.64	4531.33	283	4.25	4.87	4533.36	128	3.09	3.07	4533.38	128	3.09	3.07
Pavir.J23767.1	1657	0.075	0.075	0.07	0.07	1509.54	2	0.1	0.1	1511.33	1	0.05	0.05	1513.36	1	0.07	0.07	1513.38	1	0.07	0.07
Pavir.J23768.2	1597	1.32	1.425	0.08	0.07	1449.54	38	1.89	1.99	1451.33	16	0.75	0.86	1453.36	1	0.08	0.07	1453.38	1	0.08	0.07
Pavir.J23769.1	698	0.32	0.345	0.395	0.39	550.54	3	0.39	0.41	552.34	2	0.25	0.28	554.37	2	0.39	0.39	554.39	2	0.4	0.39
Pavir.Ba00918.2	1417	0	0	0.43	0.43	1269.54	0	0	0	1271.33	0	0	0	1273.36	5	0.43	0.43	1273.38	5	0.43	0.43
Pavir.J23773.1	2033	7.085	7.755	8.855	8.795	1885.54	197	7.53	7.91	1887.33	184	6.64	7.6	1889.36	152.77	8.85	8.79	1889.38	152.77	8.86	8.8
Pavir.J23775.1	1157	7.295	8.035	3.73	3.7	1009.54	95.9	6.84	7.19	1011.33	115.13	7.75	8.88	1013.36	35	3.78	3.75	1013.38	34	3.68	3.65
Pavir.J23776.2	2374	0.195	0.205	0.28	0.28	2226.54	12	0.39	0.41	2228.33	0	0	0	2230.36	5.67	0.28	0.28	2230.38	5.67	0.28	0.28
Pavir.J23777.1	5673	0	0	0.02	0.02	5525.54	0	0	0	5527.33	0	0	0	5529.36	1	0.02	0.02	5529.38	1	0.02	0.02
Pavir.J23779.1	451	0	0	0.36	0.35	303.57	0	0	0	305.36	0	0	0	307.4	1	0.36	0.35	307.42	1	0.36	0.35
Pavir.J23780.1	3405	0.085	0.095	0.77	0.77	3257.54	0	0	0	3259.33	8.03	0.17	0.19	3261.36	23	0.77	0.77	3261.38	23	0.77	0.77
Pavir.J23782.1	432	3.955	4.29	11.9	11.825	284.57	19.97	5.06	5.31	286.37	12	2.85	3.27	288.41	31.35	11.89	11.82	288.43	31.35	11.91	11.83
Pavir.J23784.1	982	1.95	2.145	1.785	1.77	834.54	21.44	1.85	1.95	836.33	25.15	2.05	2.34	838.36	14.01	1.83	1.82	838.38	13.28	1.74	1.72
Pavir.J23786.1	736	130.845	141.3	45.875	45.58	588.54	1484.27	181.71	190.97	590.34	693.6	79.98	91.63	592.37	248.72	45.94	45.64	592.39	247.72	45.81	45.52
Pavir.J23787.1	1323	0	0	0.19	0.18	1175.54	0	0	0	1177.33	0	0	0	1179.36	2	0.19	0.18	1179.38	2	0.19	0.18
Pavir.Ba00919.1	2177	0.45	0.485	2.82	2.805	2029.54	18.44	0.65	0.69	2031.33	7.38	0.25	0.28	2033.36	52.42	2.82	2.8	2033.38	52.42	2.82	2.81
Pavir.J23792.1	2003	2.565	2.815	3.8	3.775	1855.54	67	2.6	2.73	1857.33	69	2.53	2.9	1859.36	65.02	3.83	3.8	1859.38	64.02	3.77	3.75
Pavir.J23793.2	910	0.26	0.275	0	0	762.54	5.54	0.52	0.55	764.33	0	0	0	766.36	0	0	0	766.38	0	0	0
Pavir.J23795.1	911	15.81	17.72	15.55	15.45	763.54	87.53	8.26	8.68	765.33	262.62	23.36	26.76	767.36	109	15.54	15.44	767.38	108.99	15.56	15.46
Pavir.J23796.1	1776	0.43	0.47	1.565	1.555	1628.54	12	0.53	0.56	1630.33	8	0.33	0.38	1632.36	23.33	1.56	1.55	1632.38	23.33	1.57	1.56
Pavir.Ba00920.1	3831	0.135	0.145	1.04	1.03	3683.54	8	0.16	0.16	3685.33	6	0.11	0.13	3687.36	35	1.04	1.03	3687.38	35	1.04	1.03
Pavir.J23798.2	1271	3.96	4.45	2.635	2.62	1123.54	28.98	1.86	1.95	1125.33	100.25	6.06	6.95	1127.36	27.14	2.63	2.62	1127.38	27.14	2.64	2.62
Pavir.J23798.1	1609	0.805	0.895	0.955	0.95	1461.54	10.06	0.5	0.52	1463.33	23.75	1.11	1.27	1465.36	12.78	0.95	0.95	1465.38	12.78	0.96	0.95
Pavir.J23805.1	997	0.04	0.045	0	0	849.54	1	0.08	0.09	851.33	0	0	0	853.36	0	0	0	853.38	0	0	0
Pavir.Ba00921.2	1805	3.445	3.825	1.58	1.57	1657.54	58.47	2.54	2.67	1659.33	106	4.35	4.98	1661.36	24	1.58	1.57	1661.38	24	1.58	1.57
Pavir.J23811.1	1393	441.93	484.795	102.565	101.91	1245.54	7852	454.23	477.38	1247.33	7872	429.63	492.21	1249.36	1172	102.63	101.96	1249.38	1169	102.5	101.86
Pavir.J23812.1	1147	0.07	0.075	1.09	1.08	999.54	2	0.14	0.15	1001.33	0	0	0	1003.36	10	1.09	1.08	1003.38	10	1.09	1.08
Pavir.J23813.2	1868	0.065	0.065	0.06	0.06	1720.54	3	0.13	0.13	1722.33	0	0	0	1724.36	1	0.06	0.06	1724.38	1	0.06	0.06
Pavir.J23815.4	778	0.06	0.065	0	0	630.54	1.08	0.12	0.13	632.33	0	0	0	634.36	0	0	0	634.38	0	0	0
Pavir.J23816.1	2760	0.025	0.03	0.33	0.33	2612.54	0	0	0	2614.33	2	0.05	0.06	2616.36	8	0.33	0.33	2616.38	8	0.33	0.33
Pavir.J23818.1	330	1.365	1.475	2.35	2.33	182.66	5.06	1.99	2.1	184.45	2	0.74	0.85	186.48	4	2.35	2.33	186.5	4	2.35	2.33
Pavir.J23821.1	1406	0.17	0.18	0	0	1258.54	5.92	0.34	0.36	1260.33	0	0	0	1262.36	0	0	0	1262.38	0	0	0
Pavir.J23825.1	1186	2.26	2.455	4.655	4.625	1038.54	40.19	2.79	2.93	1040.33	26.43	1.73	1.98	1042.36	44.34	4.65	4.62	1042.38	44.34	4.66	4.63
Pavir.J23826.1	1359	0.085	0.095	0	0	1211.54	0	0	0	1213.33	3	0.17	0.19	1215.36	0	0	0	1215.38	0	0	0
Pavir.J23829.1	1431	10.13	11.18	39.415	39.16	1283.54	160	8.98	9.44	1285.33	213	11.28	12.92	1287.36	464	39.43	39.17	1287.38	463	39.4	39.15
Pavir.J23831.1	1159	2.32	2.58	4.72	4.69	1011.54	22.01	1.57	1.65	1013.33	45.65	3.07	3.51	1015.36	43.77	4.72	4.69	1015.38	43.77	4.72	4.69
Pavir.J23832.1	492	1.84	2	2.2	2.185	344.56	11	2.3	2.42	346.36	7	1.38	1.58	348.39	7	2.2	2.18	348.41	7	2.2	2.19
Pavir.J23835.1	742	1.145	1.215	6.22	6.185	594.54	17	2.06	2.17	596.34	2	0.23	0.26	598.37	34	6.22	6.18	598.39	34	6.22	6.19
Pavir.Ba00924.1	735	81.01	89.475	59.73	59.35	587.54	573.54	70.34	73.92	589.34	793.66	91.68	105.03	591.37	323.16	59.78	59.39	591.39	322.18	59.68	59.31
Pavir.J23839.1	559	0.035	0.04	0	0	411.55	0.42	0.07	0.08	413.35	0	0	0	415.38	0	0	0	415.4	0	0	0
Pavir.J23840.1	901	0.05	0.05	0	0	753.54	1	0.1	0.1	755.33	0	0	0	757.36	0	0	0	757.38	0	0	0
Pavir.J23842.2	2331	0.03	0.035	0.345	0.345	2183.54	1	0.03	0.03	2185.33	1	0.03	0.04	2187.36	4.9	0.24	0.24	2187.38	9	0.45	0.45
Pavir.J23842.3	2445	0	0	0.1	0.095	2297.54	0	0	0	2299.33	0	0	0	2301.36	4.1	0.2	0.19	2301.38	0	0	0
Pavir.Aa00757.1	663	0.34	0.37	0	0	515.54	2	0.28	0.29	517.34	3	0.4	0.45	519.37	0	0	0	519.39	0	0	0
Pavir.J23843.1	879	0.49	0.52	25.305	25.15	731.54	8	0.79	0.83	733.33	2	0.19	0.21	735.36	170	25.29	25.13	735.38	170	25.32	25.17
Pavir.J23846.1	1407	0.045	0.045	0	0	1259.54	1.57	0.09	0.09	1261.33	0	0	0	1263.36	0	0	0	1263.38	0	0	0
Pavir.J23847.1	1145	0.035	0.04	0.66	0.65	997.54	1	0.07	0.08	999.33	0	0	0	1001.36	6	0.66	0.65	1001.38	6	0.66	0.65
Pavir.J23848.1	449	0	0	0.36	0.36	301.57	0	0	0	303.36	0	0	0	305.4	1	0.36	0.36	305.42	1	0.36	0.36
Pavir.J23850.1	1029	115.465	126.685	125.355	124.555	881.54	1447.21	118.29	124.32	883.33	1461.6	112.64	129.05	885.36	1014.31	125.33	124.52	885.38	1013.31	125.38	124.59
Pavir.J23851.1	1455	0.03	0.03	0	0	1307.54	1	0.06	0.06	1309.33	0	0	0	1311.36	0	0	0	1311.38	0	0	0
Pavir.J23853.3	1281	1.11	1.17	0	0	1133.54	35	2.22	2.34	1135.33	0	0	0	1137.36	0	0	0	1137.38	0	0	0
Pavir.J23853.2	1264	0.305	0.35	4.74	4.71	1116.54	0	0	0	1118.33	10	0.61	0.7	1120.36	48.01	4.69	4.66	1120.38	49.01	4.79	4.76
Pavir.J23854.1	1804	50.9	56.035	46.055	45.76	1656.54	1108	48.19	50.65	1658.33	1306.01	53.61	61.42	1660.36	708	46.65	46.35	1660.38	689	45.46	45.17
Pavir.Ba00927.1	1057	0.69	0.79	16.605	16.5	909.54	0	0	0	911.33	18.46	1.38	1.58	913.36	138.14	16.55	16.44	913.38	138.9	16.66	16.56
Pavir.J23859.1	1617	0	0	0.22	0.22	1469.54	0	0	0	1471.33	0	0	0	1473.36	3	0.22	0.22	1473.38	3	0.22	0.22
Pavir.J23862.1	418	0.4	0.42	0.4	0.4	270.58	3	0.8	0.84	272.37	0	0	0	274.41	1	0.4	0.4	274.43	1	0.4	0.4
Pavir.J23868.1	1711	0.02	0.025	0	0	1563.54	0	0	0	1565.33	1	0.04	0.05	1567.36	0	0	0	1567.38	0	0	0
Pavir.J23870.1	2604	0.115	0.125	0.04	0.04	2456.54	2	0.06	0.06	2458.33	6.02	0.17	0.19	2460.36	1	0.04	0.04	2460.38	1	0.04	0.04
Pavir.J23872.1	705	1.76	1.925	4.29	4.265	557.54	15	1.94	2.04	559.34	13	1.58	1.81	561.37	22	4.29	4.26	561.39	22	4.29	4.27
Pavir.Ba00928.1	1761	0.04	0.05	0.61	0.605	1613.54	0	0	0	1615.33	2	0.08	0.1	1617.36	9	0.61	0.6	1617.38	9	0.61	0.61
Pavir.J23878.1	1726	1.34	1.49	0.54	0.53	1578.54	21	0.96	1.01	1580.33	40	1.72	1.97	1582.36	7.75	0.54	0.53	1582.38	7.75	0.54	0.53
Pavir.J23879.1	910	58.635	64.235	58.74	58.365	762.54	657.1	62.09	65.25	764.33	619.55	55.18	63.22	766.36	411.64	58.76	58.38	766.38	410.79	58.72	58.35
Pavir.J23880.1	1389	0.345	0.365	0	0	1241.54	11	0.64	0.67	1243.33	1	0.05	0.06	1245.36	0	0	0	1245.38	0	0	0
Pavir.J23881.1	814	0.155	0.175	0	0	666.54	0	0	0	668.33	3	0.31	0.35	670.36	0	0	0	670.38	0	0	0
Pavir.J23887.1	1387	58.03	63.18	56	55.64	1239.54	1199.35	69.72	73.27	1241.33	845	46.34	53.09	1243.36	636.51	56.01	55.64	1243.38	635.51	55.99	55.64
Pavir.J23888.1	2042	1.15	1.255	1.5	1.49	1894.54	34	1.29	1.36	1896.33	28	1.01	1.15	1898.36	26	1.5	1.49	1898.38	26	1.5	1.49
Pavir.J23889.1	495	2.3	2.545	0.935	0.93	347.56	9	1.87	1.96	349.36	14	2.73	3.13	351.39	3	0.93	0.93	351.41	3	0.94	0.93
Pavir.J23892.1	1762	0.28	0.32	1.315	1.305	1614.54	0	0	0	1616.33	13.28	0.56	0.64	1618.36	19.43	1.31	1.3	1618.38	19.44	1.32	1.31
Pavir.J23894.1	1823	0.02	0.025	0.26	0.26	1675.54	0	0	0	1677.33	1	0.04	0.05	1679.36	4	0.26	0.26	1679.38	4	0.26	0.26
Pavir.Ba00930.1	1905	2.07	2.24	0.47	0.46	1757.54	67.89	2.78	2.92	1759.33	35.18	1.36	1.56	1761.36	8.01	0.5	0.49	1761.38	7.01	0.44	0.43
Pavir.J23895.1	1734	0.115	0.12	0.07	0.07	1586.54	3	0.14	0.14	1588.33	2	0.09	0.1	1590.36	1	0.07	0.07	1590.38	1	0.07	0.07
Pavir.J23896.2	2120	1.135	1.22	0	0	1972.54	45.69	1.67	1.75	1974.33	17.4	0.6	0.69	1976.36	0	0	0	1976.38	0	0	0
Pavir.J23896.1	1971	40.12	43.89	35.995	35.77	1823.54	1108.69	43.81	46.04	1825.33	976.86	36.43	41.74	1827.36	601.4	36	35.77	1827.38	600.39	35.99	35.77
Pavir.J23896.4	1831	0.145	0.15	0	0	1683.54	6.66	0.29	0.3	1685.33	0	0	0	1687.36	0	0	0	1687.38	0	0	0
Pavir.J23903.1	1374	4.51	5.08	12.68	12.595	1226.54	31	1.82	1.91	1228.33	130	7.2	8.25	1230.36	143	12.72	12.63	1230.38	142	12.64	12.56
Pavir.J23904.1	1790	1.44	1.52	2.13	2.115	1642.54	63	2.76	2.9	1644.33	3	0.12	0.14	1646.36	32	2.13	2.11	1646.38	32	2.13	2.12
Pavir.J23905.1	963	38.885	41.03	21.005	20.87	815.54	840.28	74.24	78.02	817.33	42.32	3.53	4.04	819.36	157.33	21.01	20.87	819.38	157.06	21	20.87
Pavir.J23906.1	390	3.015	3.315	4.445	4.415	242.59	10	2.97	3.12	244.39	11	3.06	3.51	246.43	10	4.44	4.41	246.44	10	4.45	4.42
Pavir.J23907.1	746	162.2	171.105	21.685	21.55	598.54	2582.15	310.84	326.68	600.34	119.56	13.56	15.53	602.37	119.81	21.76	21.62	602.39	118.86	21.61	21.48
Pavir.Ba00932.1	1020	67.155	74.27	42.28	42.01	872.54	681.63	56.29	59.16	874.33	1002.05	78.02	89.38	876.36	338.47	42.25	41.98	876.38	338.47	42.31	42.04
Pavir.J23909.4	1002	0.04	0.045	0.445	0.445	854.54	1	0.08	0.09	856.33	0	0	0	858.36	3	0.38	0.38	858.38	4	0.51	0.51
Pavir.J23912.1	873	1.07	1.125	1.26	1.25	725.54	21.55	2.14	2.25	727.33	0	0	0	729.36	8.37	1.26	1.25	729.38	8.37	1.26	1.25
Pavir.J23913.1	459	0.23	0.245	1.04	1.035	311.56	2	0.46	0.49	313.36	0	0	0	315.4	3	1.04	1.03	315.42	3	1.04	1.04
Pavir.J23917.1	2136	0.83	0.915	0.11	0.11	1988.54	21.31	0.77	0.81	1990.33	26.12	0.89	1.02	1992.36	2	0.11	0.11	1992.38	2	0.11	0.11
Pavir.J23923.1	297	1.17	1.275	4.99	4.955	149.77	3	1.44	1.52	151.54	2	0.9	1.03	153.56	7	4.99	4.95	153.58	7	4.99	4.96
Pavir.Aa00758.1	3225	8.29	9.01	6.095	6.055	3077.54	439	10.28	10.8	3079.33	285	6.3	7.22	3081.36	172	6.11	6.07	3081.38	171	6.08	6.04
Pavir.J23927.1	1233	0.82	0.88	0.6	0.6	1085.54	19	1.26	1.33	1087.33	6	0.38	0.43	1089.36	6	0.6	0.6	1089.38	6	0.6	0.6
Pavir.J23929.1	547	0.09	0.095	0	0	399.55	1	0.18	0.19	401.35	0	0	0	403.38	0	0	0	403.4	0	0	0
Pavir.J23930.2	1085	0.035	0.04	0	0	937.54	0	0	0	939.33	1	0.07	0.08	941.36	0	0	0	941.38	0	0	0
Pavir.J23932.2	1515	0	0	0.08	0.08	1367.54	0	0	0	1369.33	0	0	0	1371.36	1	0.08	0.08	1371.38	1	0.08	0.08
Pavir.J23933.1	1121	0	0	0.43	0.43	973.54	0	0	0	975.33	0	0	0	977.36	3.82	0.43	0.43	977.38	3.82	0.43	0.43
Pavir.J23934.1	324	0.195	0.215	0	0	176.67	0.5	0.2	0.21	178.46	0.5	0.19	0.22	180.49	0	0	0	180.51	0	0	0
Pavir.J23935.1	1470	0.25	0.28	0.165	0.16	1322.54	3.44	0.19	0.2	1324.33	6.04	0.31	0.36	1326.36	2	0.16	0.16	1326.38	2	0.17	0.16
Pavir.J23937.1	1116	101.82	110.565	113.88	113.155	968.54	1727.05	128.48	135.03	970.33	1071.26	75.16	86.1	972.36	1013	113.97	113.23	972.38	1010	113.79	113.08
Pavir.J23938.2	741	0.675	0.775	0	0	593.54	0	0	0	595.34	11.81	1.35	1.55	597.37	0	0	0	597.39	0	0	0
Pavir.J23938.1	813	0.975	1.045	2.355	2.34	665.54	15.29	1.65	1.74	667.33	2.99	0.3	0.35	669.36	15.13	2.47	2.46	669.38	13.67	2.24	2.22
Pavir.J23938.3	425	23.195	25.385	62.34	61.945	277.57	96.41	25.03	26.3	279.37	87.64	21.36	24.47	281.41	159.95	62.18	61.78	281.43	160.56	62.5	62.11
Pavir.J23941.2	947	90.83	97.58	44.08	43.805	799.54	1518.01	136.8	143.77	801.33	528	44.86	51.39	803.36	326	44.39	44.11	803.38	321	43.77	43.5
Pavir.J23943.1	2834	0	0	0.24	0.24	2686.54	0	0	0	2688.33	0	0	0	2690.36	6	0.24	0.24	2690.38	6	0.24	0.24
Pavir.Ba00935.1	1832	82.915	90.57	50.355	50.03	1684.54	2180.78	93.28	98.03	1686.33	1797.03	72.55	83.11	1688.36	776.61	50.32	49.99	1688.38	776.61	50.39	50.07
Pavir.J23945.2	2016	4.065	4.49	0	0	1868.54	90.59	3.49	3.67	1870.33	127.4	4.64	5.31	1872.36	0	0	0	1872.38	0	0	0
Pavir.J23946.1	4871	0.075	0.08	0.02	0.02	4723.54	9.93	0.15	0.16	4725.33	0	0	0	4727.36	1	0.02	0.02	4727.38	1	0.02	0.02
Pavir.J23948.3	2108	9.235	10.26	26.26	26.09	1960.54	183.59	6.75	7.09	1962.33	337.82	11.72	13.43	1964.36	471.15	26.24	26.07	1964.38	471.16	26.28	26.11
Pavir.J23948.2	3393	0.07	0.075	0.95	0.94	3245.54	4.19	0.09	0.1	3247.33	2.15	0.05	0.05	3249.36	28.11	0.95	0.94	3249.38	28.11	0.95	0.94
Pavir.Ba00936.1	927	0.045	0.05	0	0	779.54	0	0	0	781.33	1.05	0.09	0.1	783.36	0	0	0	783.38	0	0	0
Pavir.J23953.1	1953	3.845	4.15	3.87	3.845	1805.54	134	5.35	5.62	1807.33	62	2.34	2.68	1809.36	64	3.87	3.84	1809.38	64	3.87	3.85
Pavir.J23957.1	2431	0.015	0.015	0	0	2283.54	1	0.03	0.03	2285.33	0	0	0	2287.36	0	0	0	2287.38	0	0	0
Pavir.J23958.2	2187	0.135	0.155	0	0	2039.54	0	0	0	2041.33	8	0.27	0.31	2043.36	0	0	0	2043.38	0	0	0
Pavir.J23958.1	2214	0.785	0.825	0.26	0.26	2066.54	45	1.57	1.65	2068.33	0	0	0	2070.36	5	0.26	0.26	2070.38	5	0.26	0.26
Pavir.J23959.1	1680	4.03	4.44	2.745	2.725	1532.54	77	3.62	3.8	1534.33	100	4.44	5.08	1536.36	39	2.78	2.76	1536.38	38	2.71	2.69
Pavir.J23961.1	1723	0.7	0.785	1.87	1.86	1575.54	9	0.41	0.43	1577.33	23	0.99	1.14	1579.36	27	1.87	1.86	1579.38	27	1.87	1.86
Pavir.J23964.2	940	0.605	0.65	0.68	0.67	792.54	10.01	0.91	0.96	794.33	3.45	0.3	0.34	796.36	4.93	0.68	0.67	796.38	4.93	0.68	0.67
Pavir.J23966.1	891	5.145	5.695	8.785	8.735	743.54	44	4.26	4.48	745.33	66	6.03	6.91	747.36	60	8.78	8.73	747.38	60	8.79	8.74
Pavir.J23967.1	450	8.69	9.37	3.385	3.36	302.57	52.34	12.46	13.1	304.36	22	4.92	5.64	306.4	9.47	3.38	3.36	306.42	9.47	3.39	3.36
Pavir.Ba00938.2	3285	1.23	1.345	0.8	0.8	3137.54	58.98	1.35	1.42	3139.33	50.98	1.11	1.27	3141.36	22.99	0.8	0.8	3141.38	22.99	0.8	0.8
Pavir.J23968.3	890	1.545	1.7	0	0	742.54	16.84	1.63	1.72	744.33	16	1.46	1.68	746.36	0	0	0	746.38	0	0	0
Pavir.J23968.1	1099	2.09	2.195	7.105	7.055	951.54	55.16	4.18	4.39	953.33	0	0	0	955.36	62	7.1	7.05	955.38	62	7.11	7.06
Pavir.J23970.4	3362	0.01	0.01	0	0	3214.54	0	0	0	3216.33	1	0.02	0.02	3218.36	0	0	0	3218.38	0	0	0
Pavir.Ba00938.1	3289	0	0	0	0	3141.54	0.02	0	0	3143.33	0.02	0	0	3145.36	0.01	0	0	3145.38	0.01	0	0
Pavir.J23974.1	912	3.395	3.71	3.99	3.965	764.54	41	3.86	4.06	766.33	33	2.93	3.36	768.36	28	3.99	3.96	768.38	28	3.99	3.97
Pavir.J23976.1	618	1.235	1.3	2.54	2.52	470.55	15.28	2.34	2.46	472.34	0.88	0.13	0.14	474.37	11	2.54	2.52	474.39	11	2.54	2.52
Pavir.J23977.1	1149	0.125	0.13	0.19	0.18	1001.54	3.46	0.25	0.26	1003.33	0	0	0	1005.36	1.71	0.19	0.18	1005.38	1.71	0.19	0.18
Pavir.J23979.1	1314	4.11	4.51	13.47	13.38	1166.54	66	4.08	4.28	1168.33	71.04	4.14	4.74	1170.36	144	13.46	13.37	1170.38	144	13.48	13.39
Pavir.J23986.1	4689	2.755	3.08	5.48	5.445	4541.54	98	1.55	1.63	4543.33	264	3.96	4.53	4545.36	228	5.49	5.45	4545.38	227	5.47	5.44
Pavir.J23987.1	310	7.71	8.455	17.42	17.31	162.71	18	7.97	8.38	164.5	18	7.45	8.53	166.52	26	17.08	16.97	166.54	27	17.76	17.65
Pavir.Ba00940.1	916	11.045	11.61	0	0	768.54	235.67	22.09	23.22	770.33	0	0	0	772.36	0	0	0	772.38	0	0	0
Pavir.J23992.1	1364	1.255	1.37	1.37	1.36	1216.54	23.42	1.39	1.46	1218.33	20.03	1.12	1.28	1220.36	15.24	1.37	1.36	1220.38	15.23	1.37	1.36
Pavir.J23994.1	564	0.17	0.195	0	0	416.55	0	0	0	418.35	2.11	0.34	0.39	420.38	0	0	0	420.4	0	0	0
Pavir.J23998.3	931	52.47	58.785	64.315	63.91	783.54	305	28.05	29.48	785.33	887	76.89	88.09	787.36	462.58	64.27	63.86	787.38	462.58	64.36	63.96
Pavir.J23998.2	1480	0	0	0.2	0.2	1332.54	0	0	0	1334.33	0	0	0	1336.36	2.42	0.2	0.2	1336.38	2.42	0.2	0.2
Pavir.Ba00940.2	908	26.255	28.11	9.31	9.25	760.54	439.33	41.62	43.74	762.33	122	10.89	12.48	764.36	65	9.3	9.24	764.38	65	9.32	9.26
Pavir.J23999.2	1768	0.255	0.275	0.68	0.68	1620.54	7.19	0.32	0.34	1622.33	4.43	0.19	0.21	1624.36	10.13	0.68	0.68	1624.38	10.13	0.68	0.68
Pavir.J23999.1	1929	3.125	3.505	7.655	7.605	1781.54	37.81	1.53	1.61	1783.33	123.57	4.72	5.4	1785.36	124.87	7.65	7.6	1785.38	124.87	7.66	7.61
Pavir.J24001.1	1060	27.54	30.07	35.845	35.61	912.54	398.23	31.44	33.05	914.33	317.55	23.64	27.09	916.36	300.25	35.85	35.61	916.38	299.78	35.84	35.61
Pavir.J24004.1	445	0.22	0.24	0	0	297.57	0.88	0.21	0.22	299.37	1.01	0.23	0.26	301.4	0	0	0	301.42	0	0	0
Pavir.J24006.1	917	0	0	0.28	0.28	769.54	0	0	0	771.33	0	0	0	773.36	2	0.28	0.28	773.38	2	0.28	0.28
Pavir.Ba00941.1	2381	6.55	7.14	12.525	12.45	2233.54	241	7.77	8.17	2235.33	175	5.33	6.11	2237.36	256	12.52	12.44	2237.38	256	12.53	12.46
Pavir.J24008.1	1824	0.475	0.53	0.26	0.26	1676.54	7	0.3	0.32	1678.33	16	0.65	0.74	1680.36	4	0.26	0.26	1680.38	4	0.26	0.26
Pavir.J24009.1	1120	0.63	0.665	1.795	1.78	972.54	16	1.19	1.25	974.33	1	0.07	0.08	976.36	16	1.79	1.78	976.38	16	1.8	1.78
Pavir.J24012.1	1418	0.68	0.76	1.805	1.79	1270.54	7	0.4	0.42	1272.33	18	0.96	1.1	1274.36	21	1.8	1.79	1274.38	21	1.81	1.79
Pavir.J24013.1	1098	0	0	0.23	0.23	950.54	0	0	0	952.33	0	0	0	954.36	2	0.23	0.23	954.38	2	0.23	0.23
Pavir.J24014.1	924	0.175	0.2	0	0	776.54	0	0	0	778.33	4	0.35	0.4	780.36	0	0	0	780.38	0	0	0
Pavir.Ba00942.1	1396	10.325	11.175	0	0	1248.54	237	13.68	14.37	1250.33	127.92	6.97	7.98	1252.36	0	0	0	1252.38	0	0	0
Pavir.J24021.1	1320	0.545	0.585	1.02	1.02	1172.54	14	0.86	0.9	1174.33	4	0.23	0.27	1176.36	11	1.02	1.02	1176.38	11	1.02	1.02
Pavir.J24022.2	1093	0.65	0.715	2.07	2.055	945.54	9.06	0.69	0.73	947.33	8.47	0.61	0.7	949.36	17.94	2.07	2.05	949.38	17.95	2.07	2.06
Pavir.J24022.1	1567	0.165	0.17	0.12	0.12	1419.54	6.43	0.33	0.34	1421.33	0	0	0	1423.36	1.57	0.12	0.12	1423.38	1.57	0.12	0.12
Pavir.J24023.1	897	65.435	72.215	94.76	94.15	749.54	603.76	58.04	61	751.33	803.74	72.83	83.43	753.36	653	94.83	94.21	753.38	651.17	94.69	94.09
Pavir.Ba00942.2	1416	4.03	4.235	1.98	1.965	1268.54	141.93	8.06	8.47	1270.33	0	0	0	1272.36	23	1.98	1.96	1272.38	23	1.98	1.97
Pavir.J24024.1	554	0.975	1.025	0	0	406.55	11	1.95	2.05	408.35	0	0	0	410.38	0	0	0	410.4	0	0	0
Pavir.J24026.1	426	0.39	0.41	0	0	278.57	3.03	0.78	0.82	280.37	0	0	0	282.41	0	0	0	282.43	0	0	0
Pavir.J24027.1	818	1.51	1.665	0.97	0.97	670.54	13	1.4	1.47	672.33	16	1.62	1.86	674.36	6	0.97	0.97	674.38	6	0.97	0.97
Pavir.J24032.1	886	0.73	0.775	3.685	3.665	738.54	14	1.37	1.44	740.33	1	0.09	0.11	742.36	25	3.68	3.66	742.38	25	3.69	3.67
Pavir.Ba00942.3	1413	1.79	2.005	0	0	1265.54	17.5	1	1.05	1267.33	48.07	2.58	2.96	1269.36	0	0	0	1269.38	0	0	0
Pavir.J24037.1	1676	0.035	0.035	0	0	1528.54	1.43	0.07	0.07	1530.33	0	0	0	1532.36	0	0	0	1532.38	0	0	0
Pavir.Ba00943.2	732	0.86	0.965	1.91	1.895	584.54	4	0.49	0.52	586.34	10.59	1.23	1.41	588.37	10.26	1.91	1.89	588.39	10.26	1.91	1.9
Pavir.Ba00943.1	807	4.255	4.765	1.44	1.43	659.54	21	2.29	2.41	661.33	60.41	6.22	7.12	663.36	8.74	1.44	1.43	663.38	8.74	1.44	1.43
Pavir.J24044.1	1164	0.035	0.035	0	0	1016.54	1	0.07	0.07	1018.33	0	0	0	1020.36	0	0	0	1020.38	0	0	0
Pavir.J24045.1	643	1.57	1.695	0.22	0.22	495.55	15	2.18	2.29	497.34	7	0.96	1.1	499.37	1	0.22	0.22	499.39	1	0.22	0.22
Pavir.J24046.1	496	2.84	3.065	26.305	26.14	348.56	20	4.13	4.35	350.36	8	1.55	1.78	352.39	84.17	26.13	25.96	352.41	85.19	26.48	26.32
Pavir.J24047.2	2923	1.925	2.08	0.315	0.31	2775.54	100	2.6	2.73	2777.33	51	1.25	1.43	2779.36	8	0.31	0.31	2779.38	8	0.32	0.31
Pavir.J24049.1	983	0.04	0.045	0.26	0.26	835.54	0	0	0	837.33	0.99	0.08	0.09	839.36	2	0.26	0.26	839.38	2	0.26	0.26
Pavir.J24050.2	1160	16.935	18.57	8.855	8.795	1012.54	246.29	17.53	18.42	1014.33	243.51	16.34	18.72	1016.36	82.2	8.85	8.79	1016.38	82.2	8.86	8.8
Pavir.J24050.1	1163	3.185	3.345	0	0	1015.54	89.73	6.37	6.69	1017.33	0	0	0	1019.36	0	0	0	1019.38	0	0	0
Pavir.Ba00944.1	1031	0.155	0.175	0.25	0.245	883.54	1	0.08	0.09	885.33	3	0.23	0.26	887.36	2	0.25	0.24	887.38	2	0.25	0.25
Pavir.J24054.1	687	0.53	0.555	0	0	539.54	7.93	1.06	1.11	541.34	0	0	0	543.37	0	0	0	543.39	0	0	0
Pavir.J24056.1	477	4.42	4.9	0.33	0.33	329.56	16	3.5	3.68	331.36	26	5.34	6.12	333.39	1	0.33	0.33	333.41	1	0.33	0.33
Pavir.J24058.1	1074	3.74	4	5.24	5.205	926.54	78.35	6.09	6.4	928.33	19	1.39	1.6	930.36	44.53	5.24	5.2	930.38	44.53	5.24	5.21
Pavir.J24062.1	677	0.105	0.115	0.66	0.655	529.54	1.58	0.21	0.23	531.34	0	0	0	533.37	3.24	0.66	0.66	533.39	3.2	0.66	0.65
Pavir.J24065.1	774	0.46	0.485	0	0	626.54	7	0.81	0.85	628.34	1	0.11	0.12	630.36	0	0	0	630.39	0	0	0
Pavir.J24066.1	614	40.28	43.41	31.295	31.095	466.55	373.94	57.75	60.69	468.34	156.91	22.81	26.13	470.37	134.96	31.39	31.19	470.4	133.96	31.2	31
Pavir.Ba00945.2	977	13.1	14.4	23.505	23.35	829.54	147	12.77	13.42	831.33	163.99	13.43	15.38	833.36	178.92	23.49	23.33	833.38	178.92	23.52	23.37
Pavir.J24070.1	731	0.115	0.135	0.85	0.84	583.54	0	0	0	585.34	2	0.23	0.27	587.37	4.54	0.85	0.84	587.39	4.54	0.85	0.84
Pavir.J24075.1	1011	6.01	6.67	20.995	20.855	863.54	55.06	4.59	4.83	865.33	94.41	7.43	8.51	867.36	166.32	20.98	20.84	867.38	166.31	21.01	20.87
Pavir.J24077.3	1418	71.415	77.48	53.425	53.08	1270.54	1615.38	91.61	96.28	1272.33	957.22	51.22	58.68	1274.36	621.87	53.39	53.04	1274.38	621.87	53.46	53.12
Pavir.J24077.1	1767	0.205	0.215	0	0	1619.54	9.2	0.41	0.43	1621.33	0	0	0	1623.36	0	0	0	1623.38	0	0	0
Pavir.Aa00760.1	510	0.3	0.315	0.61	0.6	362.56	3	0.6	0.63	364.35	0	0	0	366.39	2.03	0.61	0.6	366.41	2.03	0.61	0.6
Pavir.Ba00946.6	1130	5.815	6.27	1.45	1.44	982.54	114.15	8.37	8.8	984.33	47.19	3.26	3.74	986.36	13.04	1.45	1.44	986.38	13.04	1.45	1.44
Pavir.J24083.1	980	7.155	7.9	2.49	2.47	832.54	74	6.4	6.73	834.33	97	7.91	9.07	836.36	19	2.49	2.47	836.38	19	2.49	2.47
Pavir.J24084.1	628	0.405	0.425	0	0	480.55	5.37	0.81	0.85	482.34	0	0	0	484.37	0	0	0	484.39	0	0	0
Pavir.Ba00946.2	1221	48.32	52.725	68.485	68.045	1073.54	826.4	55.47	58.29	1075.33	650.25	41.17	47.16	1077.36	674.95	68.54	68.09	1077.38	672.95	68.43	68
Pavir.Ba00946.3	1290	0.405	0.465	0	0	1142.54	0	0	0	1144.33	13.57	0.81	0.93	1146.36	0	0	0	1146.38	0	0	0
Pavir.J24097.1	1507	0.47	0.505	1.86	1.85	1359.54	14.04	0.74	0.78	1361.33	3.99	0.2	0.23	1363.36	23.15	1.86	1.85	1363.38	23.15	1.86	1.85
Pavir.J24097.2	821	0.855	0.98	0.78	0.78	673.54	0.96	0.1	0.11	675.33	16.01	1.61	1.85	677.36	4.85	0.78	0.78	677.38	4.85	0.78	0.78
Pavir.J24098.1	882	0.695	0.755	2.8	2.78	734.54	9.39	0.92	0.97	736.33	5.13	0.47	0.54	738.36	18.87	2.8	2.78	738.38	18.87	2.8	2.78
Pavir.J24105.1	1724	0.09	0.095	5.335	5.3	1576.54	4	0.18	0.19	1578.33	0	0	0	1580.36	77	5.33	5.3	1580.38	77	5.34	5.3
[truncated: 49,527 more rows]

## Sheet: DEseq2
Gene	BS1_count	BS2_count	MC1_count	MC2_count	baseMean	log2FoldChange(MC/BS)	lfcSE	pvalue	adjust P
Pavir.Aa00003	0	0	2	1	0.892499	1.22715	0.785515	0.118236	0.306641
Pavir.Aa00004	3	1	14	13	9.50751	2.54999	0.730823	0.000484453	0.00382747
Pavir.Aa00005	0	1	0	0	0.198222	-0.177575	0.40769	0.663153	0.781182
Pavir.Aa00006	44	12	4	1	11.8865	-1.88646	0.791032	0.0170878	0.0730251
Pavir.Aa00008	1132	1379	2065	1149	1452.96	0.989185	0.223696	9.77861e-06	0.000125076
Pavir.Aa00012	10	2	9	10	8.56068	0.987458	0.787894	0.210101	0.450533
Pavir.Aa00013	966	1249	987	540	886.178	0.107168	0.262012	0.682526	0.791247
Pavir.Aa00014	84	111	118	54	88.1123	0.419565	0.35044	0.231209	0.481082
Pavir.Aa00016	609	756	1954	1095	1183.8	1.77618	0.233667	2.93124e-14	1.54853e-12
Pavir.Aa00017	871	1259	915	579	869.788	0.154036	0.326195	0.636769	0.781182
Pavir.Aa00019	27	61	28	54	46.2936	0.57856	0.721904	0.422879	0.705987
Pavir.Aa00020	20	0	0	0	3.70026	-0.5509	0.623824	0.377181	0.661975
Pavir.Aa00022	75	111	290	177	178.66	1.90687	0.343509	2.83827e-08	6.33946e-07
Pavir.Aa00023	56	71	116	69	80.7952	1.16391	0.308965	0.000165134	0.00149548
Pavir.Aa00024	24	25	29	19	24.2172	0.603479	0.417727	0.148549	0.360637
Pavir.Aa00025	173	187	163	96	147.871	0.185325	0.21681	0.392671	0.677577
Pavir.Aa00026	1	2	1	1	1.2366	0.0531374	0.841431	0.949646	0.968874
Pavir.Aa00027	0	1	5	4	3.05616	1.90535	0.838996	0.0231477	0.0927019
Pavir.Aa00028	0	4	0	0	0.792889	-0.356078	0.538062	0.508114	0.752451
Pavir.Aa00029	1	0	0	0	0.185013	-0.171497	0.40165	0.669392	0.781182
Pavir.Aa00030	6	0	0	0	1.11008	-0.406033	0.564107	0.47166	0.736472
Pavir.Aa00032	5	1	1	0	1.36064	-0.714024	0.818203	0.382841	0.668591
Pavir.Aa00034	301	275	143	95	183.832	-0.585344	0.201692	0.00370596	0.0213033
Pavir.Aa00035	2801	1199	581	345	1037.93	-1.29975	0.473825	0.00608629	0.0320863
Pavir.Aa00036	22	49	41	21	32.2883	0.371733	0.58119	0.522428	0.761247
Pavir.Aa00037	7	3	1	2	2.9627	-0.547155	0.829911	0.509707	0.752451
Pavir.Aa00038	78	78	60	31	57.0851	-0.12299	0.291488	0.673069	0.784016
Pavir.Aa00039	0	0	5	4	2.85794	2.34727	0.843868	0.00540976	0.0290372
Pavir.Aa00040	52	28	43	31	38.3287	0.545571	0.474462	0.250196	0.509719
Pavir.Aa00042	2	0	1	0	0.60738	-0.0870215	0.624232	0.88913	0.933553
Pavir.Aa00045	18	24	0	0	8.08757	-3.28026	0.809405	5.06355e-05	0.00053611
Pavir.Aa00046	2	1	0	0	0.568249	-0.811821	0.741493	0.273584	0.540485
Pavir.Aa00048	4	0	3	2	2.2877	0.4229	0.829201	0.610045	0.781182
Pavir.Aa00050	182	148	167	108	147.769	0.41172	0.227866	0.0707851	0.213529
Pavir.Aa00051	80	166	155	66	112.07	0.389023	0.525467	0.459096	0.730102
Pavir.Aa00052	399	300	335	189	291.763	0.245108	0.216893	0.25844	0.522126
Pavir.Aa00053	394	305	358	212	306.897	0.372382	0.202001	0.0652614	0.200641
Pavir.Aa00054	16	17	5	2	8.35234	-1.29599	0.655692	0.0480957	0.161145
Pavir.Aa00055	29	34	34	25	30.6198	0.557731	0.412016	0.175844	0.407361
Pavir.Aa00056	51	102	145	80	97.4939	1.08422	0.49099	0.0272283	0.10449
Pavir.Aa00057	1436	1139	421	204	676.609	-1.38179	0.209218	3.98795e-11	1.39593e-09
Pavir.Aa00058	140	57	177	102	121.827	1.06352	0.510871	0.0373635	0.133497
Pavir.Aa00063	724	720	172	101	359.691	-1.72285	0.164251	9.69607e-26	1.30385e-23
Pavir.Aa00064	4	11	11	6	8.03814	0.620748	0.722685	0.39037	0.675619
Pavir.Aa00067	17	7	9	6	9.17571	0.0142057	0.681554	0.983371	0.98989
Pavir.Aa00068	5	3	1	0	1.75709	-1.07895	0.843679	0.200947	0.435801
Pavir.Aa00069	15	14	12	12	13.4121	0.39764	0.56864	0.484376	0.742143
Pavir.Aa00070	5	1	1	1	1.77843	-0.395446	0.843149	0.639063	0.781182
Pavir.Aa00071	118	91	114	73	97.4269	0.507667	0.267262	0.0574974	0.184345
Pavir.Aa00074	140	184	37	16	77.8415	-1.87305	0.395892	2.23178e-06	3.34986e-05
Pavir.Aa00075	14896	2970	89	94	3405.07	-4.37185	0.711312	NA	NA
Pavir.Aa00076	357	304	131	81	191.244	-0.953783	0.199996	1.85129e-06	2.83442e-05
Pavir.Aa00077	11	0	0	0	2.03515	-0.483996	0.598613	0.418786	0.700907
Pavir.Aa00078	393	329	437	231	338.159	0.535028	0.169268	0.0015732	0.0103917
Pavir.Aa00079	40	14	17	6	16.7174	-0.487672	0.687764	0.478282	0.742143
Pavir.Aa00080	72	61	37	9	37.9547	-0.869351	0.530319	0.101151	0.276946
Pavir.Aa00081	3	0	11	26	14.0285	2.2315	0.84053	0.0079337	0.0395994
Pavir.Aa00082	78	53	101	59	73.5592	0.923971	0.319546	0.0038339	0.0218946
Pavir.Aa00083	59	40	80	46	57.0514	0.973461	0.339569	0.00414707	0.0233416
Pavir.Aa00084	1264	726	804	465	762.871	0.0262732	0.344816	0.939264	0.962436
Pavir.Aa00085	310	437	231	111	245.181	-0.483223	0.340981	0.156437	0.373518
Pavir.Aa00086	801	682	821	425	655.812	0.393474	0.152473	0.00986276	0.0470366
Pavir.Aa00087	200	94	215	131	161.397	0.852913	0.452529	0.0594608	0.189031
Pavir.Aa00088	496	418	467	269	397.854	0.350171	0.153268	0.0223306	0.0900273
Pavir.Aa00089	214	61	81	47	90.5462	-0.341824	0.635453	0.590631	0.766063
Pavir.Aa00090	567	475	262	133	316.811	-0.742032	0.185609	6.39306e-05	0.000653194
Pavir.Aa00091	38	5	6	9	13.2059	-0.398265	0.823616	0.6287	0.781182
Pavir.Aa00094	3	5	4	1	2.91336	-0.0616387	0.813489	0.939601	0.962609
Pavir.Aa00095	159	56	44	26	61.8237	-0.793985	0.594707	0.181848	0.41781
Pavir.Aa00096	57	33	25	17	30.1234	-0.369337	0.477329	0.439074	0.718548
Pavir.Aa00098	0	0	5	4	2.85794	2.34727	0.843868	0.00540976	0.0290372
Pavir.Aa00099	0	4	5	4	3.65082	0.822043	0.840698	0.328168	0.610919
Pavir.Aa00102	91	183	125	71	112.443	0.145369	0.496349	0.769617	0.853321
Pavir.Aa00104	170	209	121	75	132.935	-0.27442	0.283598	0.333226	0.616575
Pavir.Aa00106	0	1	0	0	0.198222	-0.177575	0.40769	0.663153	0.781182
Pavir.Aa00108	89	53	50	24	48.8666	-0.273529	0.424428	0.519275	0.759823
Pavir.Aa00109	551	1162	875	485	742.59	0.276654	0.486999	0.569981	0.765077
Pavir.Aa00110	543	1217	828	480	738.767	0.194805	0.509408	0.702155	0.804928
Pavir.Aa00111	1	0	0	1	0.602805	0.162025	0.614307	0.791971	0.86853
Pavir.Aa00112	2	3	12	6	6.31969	1.86926	0.719965	0.00942279	0.0452869
Pavir.Aa00113	126	71	55	45	69.2405	-0.22485	0.455428	0.62151	0.781182
Pavir.Aa00114	164	77	91	52	88.9296	-0.0687396	0.474471	0.884809	0.931939
Pavir.Aa00115	0	0	5	2	2.02235	1.9764	0.840372	0.0186823	0.0780147
Pavir.Aa00117	26	12	14	3	11.7653	-0.462291	0.713288	0.516912	0.75726
Pavir.Aa00118	82	67	67	44	62.7375	0.248254	0.29432	0.398959	0.683974
Pavir.Aa00119	1211	1001	405	234	616.363	-1.1146	0.159054	2.42317e-12	1.00284e-10
Pavir.Aa00121	990	408	256	146	385.798	-1.01021	0.496047	0.0416972	0.144675
Pavir.Aa00122	268	176	150	86	156.004	-0.232706	0.30781	0.449647	0.724642
Pavir.Aa00123	56	51	108	72	76.1853	1.39323	0.280236	6.6399e-07	1.12352e-05
Pavir.Aa00124	626	315	66	35	208.546	-2.36142	0.445616	1.16291e-07	2.3205e-06
Pavir.Aa00125	6	0	0	0	1.11008	-0.406033	0.564107	0.47166	0.736472
Pavir.Aa00126	2	0	0	0	0.370026	-0.256623	0.474969	0.588994	0.765077
Pavir.Aa00127	429	802	517	296	484.723	0.0444643	0.442639	0.919985	0.950505
Pavir.Aa00128	12	24	8	4	10.5475	-0.758718	0.677382	0.262682	0.528306
Pavir.Aa00129	11	27	27	15	20.0626	0.653072	0.629346	0.29941	0.576214
Pavir.Aa00130	40	19	19	17	22.7789	0.0275198	0.585786	0.96253	0.977318
Pavir.Aa00133	1	5	11	4	5.45818	1.22422	0.804299	0.127985	0.323213
Pavir.Aa00137	303	292	349	159	263.205	0.390912	0.217635	0.0724656	0.21761
Pavir.Aa00138	0	1	0	0	0.198222	-0.177575	0.40769	0.663153	0.781182
Pavir.Aa00139	129	120	132	58	103.216	0.230654	0.268852	0.390935	0.675904
Pavir.Aa00140	158	144	105	138	140.353	0.454798	0.513602	0.375884	0.660715
Pavir.Aa00141	24	18	16	11	16.4017	0.0426195	0.495664	0.931479	0.957582
Pavir.Aa00142	21	28	14	18	20.2787	0.139205	0.605185	0.818075	0.887262
Pavir.Aa00146	18	6	37	16	19.9863	1.46519	0.640911	0.0222476	0.0897717
Pavir.Aa00147	0	0	7	2	2.49706	2.12404	0.84272	0.0117202	0.0540184
Pavir.Aa00149	106	50	59	38	59.4025	0.0109484	0.492441	0.982262	0.989165
Pavir.Aa00151	0	14	8	8	8.01627	0.342874	0.818669	0.675348	0.785653
Pavir.Aa00152	164	68	53	23	66.0102	-0.855049	0.55454	0.123096	0.314479
Pavir.Aa00153	486	568	583	329	478.337	0.439404	0.210259	0.0366333	0.131625
Pavir.Aa00154	11	4	3	1	3.95789	-0.80851	0.809732	0.318041	0.599941
Pavir.Aa00155	281	148	65	32	110.123	-1.38222	0.442184	0.00177273	0.0115107
Pavir.Aa00156	228	155	125	79	135.582	-0.216076	0.303174	0.476023	0.741316
Pavir.Aa00159	1	0	0	0	0.185013	-0.171497	0.40165	0.669392	0.781182
Pavir.Aa00164	0	11	0	0	2.18044	-0.485765	0.599016	0.417402	0.700628
Pavir.Aa00165	15	2	1	0	3.409	-1.32264	0.836811	0.113975	0.301837
Pavir.Aa00166	11	15	19	8	12.8605	0.588825	0.565602	0.297849	0.573908
Pavir.Aa00167	9	24	14	10	13.9233	0.171905	0.686052	0.802146	0.876033
Pavir.Aa00170	0	0	3	3	1.96544	1.88983	0.837813	0.0240915	0.0953326
Pavir.Aa00172	6	4	11	4	6.18502	0.935215	0.701001	0.182167	0.418458
Pavir.Aa00173	586	363	191	100	267.486	-1.00645	0.330712	0.00234012	0.014493
Pavir.Aa00175	586	471	262	140	322.458	-0.729055	0.192436	0.000151526	0.0013902
Pavir.Aa00176	7	0	10	1	4.08642	0.382116	0.80043	0.633086	0.781182
Pavir.Aa00177	94	41	56	25	49.2549	-0.0875186	0.540148	0.871284	0.92454
Pavir.Aa00178	221	100	75	45	97.3123	-0.663407	0.49204	0.177569	0.410243
Pavir.Aa00179	90	135	123	68	101.016	0.388835	0.375768	0.300775	0.57792
Pavir.Aa00180	76	25	0	0	19.0166	-3.66681	0.812655	6.4177e-06	8.59473e-05
Pavir.Aa00182	336	707	474	248	418.425	0.0868779	0.492271	0.859914	0.916923
Pavir.Aa00183	4	2	19	5	7.73517	1.86252	0.745046	0.0124236	0.0566683
Pavir.Aa00184	208	145	93	52	111.024	-0.597891	0.300535	0.0466546	0.157537
Pavir.Aa00185	449	353	187	120	247.564	-0.689701	0.221534	0.00185008	0.0119352
Pavir.Aa00186	27	26	1	0	10.3865	-3.24597	0.753098	1.63138e-05	0.000196653
Pavir.Aa00187	28	42	30	15	26.8932	-0.00127136	0.47824	0.997879	0.998903
Pavir.Aa00189	17	8	0	0	4.731	-2.51841	0.838962	0.00268371	0.0162305
Pavir.Aa00190	3698	6299	5118	2658	4258.05	0.251171	0.396555	0.526485	0.761247
Pavir.Aa00193	0	1	5	3	2.63837	1.75744	0.841692	0.0367995	0.131976
Pavir.Aa00194	0	1	11	4	4.48028	2.38613	0.825181	0.00383229	0.0218899
Pavir.Aa00195	8	1	7	2	4.17539	0.335097	0.837931	0.689222	0.796469
Pavir.Aa00197	19	0	11	8	9.46848	0.28527	0.819143	0.727649	0.823962
Pavir.Aa00198	6	24	13	7	11.8776	0.0291776	0.759816	0.969368	0.981418
Pavir.Aa00199	19	18	4	2	8.86825	-1.59333	0.653571	0.0147736	0.064964
Pavir.Aa00200	6	11	14	10	10.7914	0.981141	0.630083	0.119432	0.308957
Pavir.Aa00201	5	24	1	1	6.33754	-1.65188	0.836778	0.0483705	0.1619
Pavir.Aa00202	72	120	71	32	67.3291	-0.263745	0.46243	0.568443	0.765077
Pavir.Aa00204	0	1	0	0	0.198222	-0.177575	0.40769	0.663153	0.781182
Pavir.Aa00205	7	10	0	0	3.27731	-2.24335	0.842638	0.00776109	0.0389078
Pavir.Aa00206	0	0	4	2	1.785	1.86313	0.837167	0.0260468	0.100987
Pavir.Aa00207	123	123	75	45	83.7401	-0.361477	0.249756	0.147808	0.359308
Pavir.Aa00208	1	1	0	0	0.383235	-0.632447	0.692473	0.361076	0.644548
Pavir.Aa00210	0	0	1	0	0.237354	0.246328	0.445659	0.580449	0.765077
Pavir.Aa00211	1537	520	759	403	735.962	-0.133713	0.557192	0.810348	0.881285
Pavir.Aa00215	179	133	136	84	126.856	0.169912	0.260827	0.514764	0.755151
Pavir.Aa00216	7	49	20	14	21.6041	-0.0374117	0.799234	0.962665	0.977318
Pavir.Aa00218	36	45	77	38	49.7328	1.08994	0.355408	0.00216414	0.0136408
Pavir.Aa00219	315	421	499	280	377.152	0.711273	0.285231	0.0126429	0.0575197
Pavir.Aa00220	409	1239	849	513	737.108	0.316104	0.604295	NA	NA
Pavir.Aa00221	30	3	25	14	17.928	0.596281	0.811435	0.462433	0.731833
Pavir.Aa00224	0	0	14	8	6.66528	3.46618	0.810788	1.91067e-05	0.000225576
Pavir.Aa00225	40	10	12	7	15.1555	-0.52348	0.736786	0.4774	0.742143
Pavir.Aa00226	0	0	2	2	1.31029	1.50533	0.816031	0.0650812	0.200235
Pavir.Aa00227	14	6	11	7	9.31495	0.433818	0.664345	0.513756	0.754173
Pavir.Aa00228	777	877	896	554	761.722	0.47627	0.194339	0.0142569	0.0632069
Pavir.Aa00229	1017	1173	1025	601	915.053	0.229532	0.196934	0.243806	0.500367
Pavir.Aa00230	34	49	23	11	26.0582	-0.594944	0.485539	0.220452	0.466532
Pavir.Aa00231	327	27	0	0	65.8513	-3.12744	0.841899	NA	NA
Pavir.Aa00232	4	9	23	13	13.4145	1.76406	0.625864	0.00482333	0.0264777
Pavir.Aa00233	0	0	9	9	5.89631	3.12733	0.827731	0.000157973	0.00143812
Pavir.Aa00235	94	10	100	55	66.0874	0.857106	0.789391	0.277576	0.546207
Pavir.Aa00237	6	13	21	13	14.1027	1.25885	0.618974	0.0419747	0.145451
Pavir.Aa00238	19	11	25	21	20.4032	1.18845	0.538027	0.027182	0.104365
Pavir.Aa00239	1	2	0	1	0.999249	-0.228127	0.800334	0.775613	0.857089
Pavir.Aa00240	86	72	69	50	67.4501	0.276693	0.304905	0.364158	0.647675
Pavir.Aa00241	66	195	74	41	85.5578	-0.458915	0.629376	0.465905	0.735859
Pavir.Aa00243	0	8	0	0	1.58578	-0.446833	0.582628	0.443124	0.719825
Pavir.Aa00244	79	82	83	61	76.0559	0.517028	0.301815	0.0867016	0.246893
Pavir.Aa00250	7	8	0	0	2.88087	-2.15678	0.843335	0.0105443	0.0496469
Pavir.Aa00251	14	3	14	7	9.43234	0.694451	0.761488	0.361787	0.645264
Pavir.Aa00252	0	3	4	2	2.37966	0.683753	0.836575	0.413743	0.697072
Pavir.Aa00254	170	117	35	20	71.3075	-1.63135	0.362348	6.72639e-06	8.96624e-05
Pavir.Aa00255	21	14	16	9	14.2182	0.160365	0.529053	0.761801	0.847708
Pavir.Aa00256	31	19	46	26	31.2825	1.11049	0.428835	0.00961029	0.0460625
Pavir.Aa00262	34	11	124	61	63.388	2.31513	0.584322	7.43007e-05	0.000748804
Pavir.Aa00265	0	13	1	0	2.81424	-0.525692	0.671929	0.434002	0.71413
Pavir.Aa00266	97	117	85	59	85.963	0.110059	0.314808	0.726634	0.823202
Pavir.Aa00268	3	2	0	0	0.951484	-1.15551	0.801734	0.149511	0.361808
Pavir.Aa00269	57	59	62	31	49.9083	0.315253	0.312898	0.313683	0.59423
Pavir.Aa00270	545	175	105	63	186.764	-1.20223	0.591504	0.042104	0.145822
Pavir.Aa00274	93	66	81	52	71.2397	0.410512	0.317627	0.196207	0.427943
Pavir.Aa00275	16	4	20	16	15.1848	1.21386	0.715773	0.08991	0.254025
Pavir.Aa00280	2	23	35	21	22.0101	1.10317	0.819631	0.178322	0.411626
Pavir.Aa00281	222	93	61	36	89.0267	-0.902645	0.525749	0.086002	0.24567
Pavir.Aa00282	4	22	14	11	13.0196	0.426715	0.788872	0.588564	0.765077
Pavir.Aa00283	357	130	204	146	201.236	0.220189	0.554521	0.691309	0.797544
Pavir.Aa00284	103	15	105	53	69.0948	0.787878	0.757605	0.298359	0.574649
Pavir.Aa00286	9	18	7	5	8.98355	-0.391109	0.686626	0.568943	0.765077
Pavir.Aa00287	0	4	0	0	0.792889	-0.356078	0.538062	0.508114	0.752451
Pavir.Aa00288	0	0	2	0	0.474707	0.364003	0.526661	0.48947	0.742143
Pavir.Aa00292	71	44	66	35	52.1458	0.445948	0.385415	0.247248	0.505104
Pavir.Aa00293	136	106	108	53	93.9505	0.0563272	0.273406	0.836775	0.900225
Pavir.Aa00294	17	18	7	7	11.2992	-0.519157	0.59257	0.38097	0.666617
Pavir.Aa00295	166	119	13	9	61.1464	-2.80439	0.423187	3.42922e-11	1.21333e-09
Pavir.Aa00300	3	8	4	5	5.17919	0.311742	0.788771	0.692677	0.798158
Pavir.Aa00301	8	8	8	5	7.05367	0.304577	0.644415	0.63647	0.781182
Pavir.Aa00304	9	10	12	5	8.58454	0.393356	0.617697	0.524249	0.761247
Pavir.Aa00305	80	46	98	54	69.7407	0.88347	0.390746	0.0237603	0.094717
Pavir.Aa00307	216	175	250	147	195.406	0.681351	0.197918	0.000576158	0.00444178
Pavir.Aa00308	126	77	34	18	54.165	-1.21626	0.42051	0.00382367	0.0218512
Pavir.Aa00309	270	128	62	38	105.918	-1.18805	0.478035	0.0129451	0.0586619
Pavir.Aa00310	51	161	48	35	67.3651	-0.545115	0.659199	0.408274	0.692519
Pavir.Aa00312	0	1	4	1	1.56543	1.10327	0.832946	0.185326	0.420331
Pavir.Aa00313	856	979	754	381	690.574	-0.0565506	0.211507	0.789184	0.867673
Pavir.Aa00314	44	24	6	4	15.9932	-1.73361	0.620145	0.00518219	0.0280886
Pavir.Aa00315	59	30	26	17	30.1361	-0.318369	0.515801	0.537082	0.761247
Pavir.Aa00316	203	318	153	87	173.255	-0.442826	0.384926	0.249971	0.509434
Pavir.Aa00319	68	24	3	0	18.0503	-2.74579	0.795442	0.000556649	0.00431751
Pavir.Aa00320	135	120	58	29	74.6459	-0.876584	0.272269	0.00128392	0.00879772
Pavir.Aa00321	3	6	5	4	4.60231	0.495252	0.759217	0.514195	0.754606
Pavir.Aa00322	131	85	39	24	60.3694	-1.03809	0.383664	0.00681541	0.0349263
Pavir.Aa00324	4	2	1	0	1.37385	-0.82292	0.837369	0.325733	0.607817
Pavir.Aa00328	5	4	0	0	1.71795	-1.65037	0.838164	0.0489495	0.163349
Pavir.Aa00329	9	4	3	3	4.42344	-0.265506	0.775924	0.732215	0.826671
Pavir.Aa00330	3	0	1	1	1.21019	0.0614161	0.791745	0.93817	0.961765
Pavir.Aa00331	1164	993	53	26	435.632	-4.03622	0.233264	4.4482e-67	2.58193e-64
Pavir.Aa00332	206	346	380	224	290.477	0.737739	0.400479	0.0654544	0.201095
Pavir.Aa00333	38	68	48	34	46.1075	0.283806	0.498959	0.569494	0.765077
Pavir.Aa00334	0	8	0	0	1.58578	-0.446833	0.582628	0.443124	0.719825
Pavir.Aa00337	44	4	12	5	13.8707	-0.503554	0.828873	0.543508	0.761553
Pavir.Aa00339	12	17	5	2	7.61229	-1.11611	0.689189	0.105349	0.285271
Pavir.Aa00341	1	8	12	8	7.96137	1.14177	0.811856	0.159613	0.379285
Pavir.Aa00343	2	54	14	10	18.5749	-0.287017	0.843837	0.733756	0.827881
Pavir.Aa00344	0	9	0	0	1.784	-0.461753	0.589088	0.433132	0.71374
Pavir.Aa00346	0	0	12	6	5.35499	3.17271	0.823527	0.000116874	0.00110958
Pavir.Aa00348	25	32	25	22	26.0937	0.39877	0.483723	0.409725	0.694256
Pavir.Aa00349	44	67	78	40	56.6467	0.678119	0.41103	0.0989831	0.272441
Pavir.Aa00353	80	21	13	8	25.3917	-1.19643	0.713669	0.0936512	0.261199
Pavir.Aa00354	6	0	16	11	9.50345	1.4655	0.842802	0.0820619	0.238929
Pavir.Aa00355	49	135	42	17	52.897	-0.871941	0.644828	0.176309	0.408047
Pavir.Aa00356	1	3	6	5	4.29276	1.41914	0.794595	0.0740998	0.221589
Pavir.Aa00358	21	67	25	23	32.7092	-0.11866	0.696949	0.864808	0.920643
Pavir.Aa00360	30046	23438	26295	13678	22160.6	0.225883	0.179742	0.208859	0.448393
Pavir.Aa00363	98	91	132	70	96.7456	0.734968	0.231771	0.00151869	0.0101279
Pavir.Aa00364	104	92	134	81	103.124	0.788458	0.227981	0.000543307	0.00422404
Pavir.Aa00365	4	2	1	2	2.20943	-0.11448	0.838678	0.891425	0.93517
Pavir.Aa00366	174	210	99	73	127.816	-0.445234	0.314734	0.157176	0.374697
Pavir.Aa00369	0	0	15	10	7.73822	3.64433	0.802881	5.65057e-06	7.66815e-05
Pavir.Aa00370	0	37	9	4	11.1416	-0.308429	0.794604	0.697902	0.802304
Pavir.Aa00372	19	6	16	3	9.75562	0.0963713	0.778885	0.901529	0.940751
Pavir.Aa00373	3	1	0	0	0.753262	-0.929566	0.763815	0.223603	0.468999
Pavir.Aa00374	0	2	0	0	0.396444	-0.262785	0.479322	0.583525	0.765077
Pavir.Aa00380	1	0	0	0	0.185013	-0.171497	0.40165	0.669392	0.781182
Pavir.Aa00381	1	0	0	0	0.185013	-0.171497	0.40165	0.669392	0.781182
Pavir.Aa00382	19	5	28	22	20.3437	1.41333	0.690938	0.0408035	0.142071
Pavir.Aa00383	211	207	7	4	83.4024	-4.23619	0.43274	1.25245e-22	1.35132e-20
Pavir.Aa00388	10	44	154	103	90.1569	2.26725	0.697132	0.00114493	0.00799461
Pavir.Aa00390	112	75	179	113	125.285	1.28439	0.302181	2.13374e-05	0.000248711
Pavir.Aa00396	60	28	33	23	34.0929	0.0498471	0.53239	0.925404	0.953668
Pavir.Aa00398	496	314	23	13	164.899	-3.58519	0.402378	5.10307e-19	4.18607e-17
Pavir.Aa00399	0	0	1	0	0.237354	0.246328	0.445659	0.580449	0.765077
Pavir.Aa00405	1	0	0	0	0.185013	-0.171497	0.40165	0.669392	0.781182
Pavir.Aa00406	1	0	0	0	0.185013	-0.171497	0.40165	0.669392	0.781182
Pavir.Aa00407	7158	8478	4700	2581	5198.73	-0.446814	0.206029	0.0301059	0.113119
Pavir.Aa00408	5	0	13	5	6.09962	1.19916	0.844026	0.155387	0.371553
Pavir.Aa00409	1	0	3	5	2.98603	1.68315	0.844019	0.0461293	0.156119
Pavir.Aa00412	0	0	4	3	2.20279	2.06656	0.842415	0.0141615	0.0628692
Pavir.Aa00417	10	2	5	4	5.10451	0.205608	0.80867	0.799299	0.874141
Pavir.Aa00418	16	24	27	6	16.6328	0.202089	0.657195	0.758461	0.845305
Pavir.Aa00419	139	159	113	68	112.465	-0.052786	0.257468	0.837556	0.900846
Pavir.Aa00420	1256	1475	1421	830	1208.8	0.376691	0.204717	0.0657593	0.201874
Pavir.Aa00423	31	66	60	30	45.593	0.452131	0.54988	0.410943	0.694677
Pavir.Aa00426	366	261	374	224	301.806	0.595354	0.244221	0.0147781	0.0649648
Pavir.Aa00429	28	69	75	48	56.7132	0.866482	0.582262	0.136716	0.33933
Pavir.Aa00430	27	188	139	70	104.499	0.393276	0.771232	NA	NA
Pavir.Aa00431	81	45	81	42	60.679	0.581476	0.418936	0.165142	0.389897
Pavir.Aa00434	102	82	68	43	69.2307	-0.0510897	0.284313	0.857392	0.914874
Pavir.Aa00435	7	1	0	0	1.49331	-1.15523	0.790304	0.143809	0.351926
Pavir.Aa00436	0	12	0	0	2.37867	-0.49596	0.603077	0.410859	0.694583
Pavir.Aa00438	0	2	0	0	0.396444	-0.262785	0.479322	0.583525	0.765077
Pavir.Aa00439	643	736	702	436	613.634	0.389941	0.205262	0.0574691	0.184345
Pavir.Aa00442	1	0	2	2	1.4953	1.0903	0.835311	0.191803	0.42306
Pavir.Aa00443	74	101	177	89	112.906	1.18812	0.330671	0.000326834	0.00272391
Pavir.Aa00445	66	93	168	109	116.06	1.41332	0.343384	3.85752e-05	0.0004215
Pavir.Aa00448	7	3	12	2	5.57359	0.676765	0.79587	0.395132	0.68009
Pavir.Aa00449	49	45	13	3	22.3246	-1.7249	0.548128	0.00165017	0.0108067
Pavir.Aa00450	66	68	88	44	64.9599	0.60488	0.284165	0.0332853	0.122535
Pavir.Aa00452	16	14	11	5	10.4352	-0.228725	0.573312	0.689927	0.79647
Pavir.Aa00453	119	133	139	82	115.631	0.463994	0.242351	0.0555497	0.179559
Pavir.Aa00454	1	0	9	11	6.91691	2.77814	0.815841	0.000661051	0.0050153
Pavir.Aa00456	1	0	0	0	0.185013	-0.171497	0.40165	0.669392	0.781182
Pavir.Aa00461	2	4	0	0	1.16292	-1.24786	0.810156	0.123493	0.314739
Pavir.Aa00462	522	332	808	482	555.544	1.23489	0.29398	2.66213e-05	0.000302908
Pavir.Aa00463	362	184	13	7	109.458	-3.64417	0.521681	2.83978e-12	1.16788e-10
Pavir.Aa00465	27	6	1	0	6.42204	-2.0357	0.84159	0.0155685	0.0676611
Pavir.Aa00466	55	10	7	4	15.4906	-1.25463	0.788506	0.111575	0.297189
Pavir.Aa00467	9	0	0	0	1.66512	-0.459087	0.588256	0.435143	0.71413
Pavir.Aa00469	23	15	3	1	8.35849	-1.95578	0.713854	0.00614866	0.0323091
Pavir.Aa00470	31	1	14	8	12.5989	0.08375	0.843963	0.920952	0.9511
Pavir.Aa00471	2	0	4	2	2.15502	1.03429	0.843032	0.219874	0.465631
Pavir.Aa00474	23	8	4	3	8.04387	-1.03284	0.752677	0.169993	0.398498
Pavir.Aa00475	132	143	172	92	132.029	0.581093	0.225564	0.0099901	0.047545
Pavir.Aa00476	418	454	473	262	389.058	0.403117	0.176795	0.0225994	0.0908953
Pavir.Aa00478	0	0	3	3	1.96544	1.88983	0.837813	0.0240915	0.0953326
Pavir.Aa00480	118	143	136	79	115.463	0.369687	0.273456	0.176404	0.408227
Pavir.Aa00481	208	253	121	56	140.749	-0.730634	0.301728	0.0154566	0.0673334
Pavir.Aa00482	92	76	157	91	107.37	1.20374	0.233905	2.65678e-07	4.91855e-06
Pavir.Aa00484	0	2	4	3	2.59923	1.17728	0.844012	0.163057	0.385908
Pavir.Aa00485	26	1	40	24	24.5297	1.07765	0.83838	0.198655	0.432378
Pavir.Aa00486	9	2	0	0	2.06156	-1.48371	0.823817	0.0716995	0.215635
Pavir.Aa00487	343	800	609	337	507.381	0.322761	0.52578	0.539301	0.761247
Pavir.Aa00488	18	23	44	19	26.271	1.14248	0.455238	0.0120855	0.0554403
Pavir.Aa00489	105	75	149	82	103.918	0.992824	0.278415	0.000362484	0.0029788
Pavir.Aa00490	95	69	157	80	101.941	1.14684	0.28202	4.77216e-05	0.000508664
Pavir.Aa00495	7	39	19	9	17.2956	-0.0815608	0.785427	0.917294	0.949397
Pavir.Aa00497	67	8	9	4	17.789	-1.16095	0.815741	0.154682	0.370718
Pavir.Aa00498	0	6	0	0	1.18933	-0.40999	0.565726	0.468627	0.736375
Pavir.Aa00499	17	24	0	0	7.90256	-3.22385	0.812755	7.29132e-05	0.000736115
Pavir.Aa00501	47	43	17	10	25.4321	-1.0009	0.419982	0.0171627	0.0732895
Pavir.Aa00504	156	196	205	95	156.061	0.377532	0.305078	0.215904	0.460029
Pavir.Aa00507	71	58	34	21	41.4765	-0.533806	0.343913	0.120626	0.311307
Pavir.Aa00508	154	122	117	75	111.78	0.153659	0.250747	0.540006	0.761247
Pavir.Aa00509	124	103	299	212	202.899	1.82993	0.251774	3.64472e-13	1.66629e-11
Pavir.Aa00512	0	1	6	2	2.45793	1.62966	0.843893	0.0534687	0.174456
Pavir.Aa00513	8	37	0	0	8.81433	-2.48454	0.843714	0.003232	0.0190046
Pavir.Aa00514	90	79	34	15	46.6476	-1.09487	0.346163	0.00156223	0.0103278
Pavir.Aa00515	203	302	207	115	194.599	-0.00235288	0.354863	0.99471	0.996993
Pavir.Aa00516	4	0	4	2	2.52505	0.527113	0.833315	0.527027	0.761247
Pavir.Aa00517	28	3	38	22	23.9859	1.09106	0.79796	0.171529	0.400361
Pavir.Aa00529	13	38	15	7	16.4225	-0.467999	0.704792	0.506675	0.752451
Pavir.Aa00530	271	355	224	111	220.05	-0.26249	0.302855	0.386097	0.671384
Pavir.Aa00531	55	127	24	7	43.971	-1.63914	0.651567	0.0118798	0.0546114
Pavir.Aa00532	0	0	1	0	0.237354	0.246328	0.445659	0.580449	0.765077
Pavir.Aa00533	87	91	51	36	61.2799	-0.336629	0.307798	0.2741	0.541201
Pavir.Aa00534	18	17	19	14	17.0588	0.550105	0.484452	0.256158	0.518684
Pavir.Aa00539	1	1	0	0	0.383235	-0.632447	0.692473	0.361076	0.644548
Pavir.Aa00540	0	5	0	0	0.991111	-0.386197	0.553999	0.485736	0.742143
Pavir.Aa00541	4	3	11	5	6.03457	1.41243	0.704872	0.0450908	0.153363
Pavir.Aa00542	0	0	7	6	4.16823	2.77577	0.837231	0.00091505	0.00660157
Pavir.Aa00543	38	86	25	18	37.5317	-0.720734	0.600112	0.229751	0.479048
Pavir.Aa00544	88	62	32	15	42.4331	-0.967661	0.395378	0.0143877	0.0635485
Pavir.Aa00545	378	376	434	233	344.823	0.471542	0.151425	0.00184546	0.0119138
Pavir.Aa00546	1841	1580	1177	616	1190.53	-0.280835	0.137241	0.0407273	0.14189
Pavir.Aa00547	127	29	15	10	36.9833	-1.44826	0.724739	0.0456825	0.154983
Pavir.Aa00552	5	16	9	5	8.32176	0.0371991	0.751489	0.96052	0.976137
Pavir.Aa00554	7	0	6	4	4.39038	0.519363	0.833435	0.53318	0.761247
Pavir.Aa00555	2	2	71	43	35.5836	4.61194	0.578663	1.58682e-15	9.41312e-14
Pavir.Aa00556	1090	726	400	242	541.621	-0.796221	0.277909	0.0041695	0.0234419
Pavir.Aa00557	587	192	80	37	181.108	-1.78083	0.596142	0.00281493	0.016873
Pavir.Aa00558	2471	985	203	117	749.481	-2.47352	0.505915	1.01247e-06	1.63705e-05
Pavir.Aa00559	4	0	0	0	0.740053	-0.351023	0.535513	0.512153	0.752451
Pavir.Aa00560	0	0	1	0	0.237354	0.246328	0.445659	0.580449	0.765077
Pavir.Aa00565	33	19	2	2	11.1819	-2.25537	0.705051	0.00137961	0.00932243
Pavir.Aa00568	3896	3575	2719	1374	2648.87	-0.226446	0.130342	0.08233	0.238929
Pavir.Aa00569	11	6	2	2	4.53477	-0.943837	0.774305	0.222864	0.468999
Pavir.Aa00571	10	4	5	4	5.50096	0.0567832	0.748602	0.939537	0.962586
Pavir.Aa00574	1	6	0	0	1.37435	-1.11218	0.78523	0.156664	0.37373
Pavir.Aa00579	90	81	138	78	98.0497	0.979539	0.22995	2.04625e-05	0.000239854
Pavir.Aa00580	25	45	45	20	32.5821	0.449291	0.523801	0.39103	0.675992
Pavir.Aa00583	3	0	3	0	1.2671	0.0732392	0.644765	0.909562	0.94471
Pavir.Aa00584	58	10	0	0	12.713	-2.71027	0.842436	0.00129454	0.00885197
Pavir.Aa00585	18	6	2	4	6.66545	-0.748586	0.803046	0.351242	0.63758
Pavir.Aa00586	16	4	4	3	5.95589	-0.526044	0.796141	0.508778	0.752451
Pavir.Aa00587	8	2	7	3	4.7914	0.431187	0.795202	0.587656	0.765077
Pavir.Aa00588	5	1	0	0	1.12329	-1.07195	0.782688	0.170818	0.399209
Pavir.Aa00590	7889	6641	438	245	2982.28	-3.72202	0.1432	6.12728e-149	1.22159e-145
Pavir.Aa00594	0	0	1	1	0.655145	0.972254	0.74132	0.189683	0.420331
Pavir.Aa00595	185	96	139	70	115.494	0.210686	0.427327	0.62199	0.781182
Pavir.Aa00596	35	56	8	3	20.7281	-2.04466	0.610973	0.000818211	0.00601074
Pavir.Aa00597	8	22	13	10	13.1045	0.237983	0.698204	0.733217	0.827467
Pavir.Aa00598	35	85	241	145	141.106	2.05964	0.545249	0.000158455	0.00144108
Pavir.Aa00599	72	25	72	40	52.0776	0.759838	0.58887	0.196935	0.429245
Pavir.Aa00600	12599	11822	13341	6512	10561.6	0.330481	0.149583	0.0271504	0.104261
Pavir.Aa00601	530	719	1052	602	741.785	1.02787	0.285956	0.00032499	0.00271101
Pavir.Aa00602	2	0	0	0	0.370026	-0.256623	0.474969	0.588994	0.765077
Pavir.Aa00607	1	0	0	0	0.185013	-0.171497	0.40165	0.669392	0.781182
Pavir.Aa00608	19	74	58	28	43.6484	0.379148	0.70546	0.590958	0.766415
Pavir.Aa00613	38	23	1	1	12.2448	-2.95859	0.732183	5.32755e-05	0.000559
Pavir.Aa00615	25	13	28	17	20.9506	0.825889	0.520605	0.112648	0.299188
Pavir.Aa00616	8	14	17	10	12.4681	0.813195	0.595046	0.171748	0.400361
Pavir.Aa00617	86	64	93	62	76.5743	0.71112	0.30287	0.0188774	0.0786645
Pavir.Aa00618	64	55	62	35	52.0817	0.355315	0.298268	0.233551	0.484756
Pavir.Aa00619	0	0	3	3	1.96544	1.88983	0.837813	0.0240915	0.0953326
Pavir.Aa00620	0	0	2	1	0.892499	1.22715	0.785515	0.118236	0.306641
Pavir.Aa00621	2	13	17	5	9.07088	0.6739	0.816752	0.409317	0.693717
Pavir.Aa00623	1	7	0	0	1.57257	-1.1473	0.788098	0.145452	0.354961
Pavir.Aa00624	13	9	1	0	4.42653	-2.12757	0.817148	0.00922368	0.044634
Pavir.Aa00626	0	0	1	0	0.237354	0.246328	0.445659	0.580449	0.765077
Pavir.Aa00630	190	173	112	62	121.932	-0.395273	0.210166	0.0600042	0.190454
Pavir.Aa00631	197	163	106	70	123.163	-0.34239	0.240364	0.154311	0.370003
Pavir.Aa00632	10	0	6	3	4.52763	0.203611	0.82065	0.80405	0.87714
Pavir.Aa00633	129	133	226	136	160.692	1.11784	0.201765	3.01976e-08	6.7219e-07
Pavir.Aa00634	69	74	73	45	63.5618	0.379992	0.286432	0.184628	0.420331
Pavir.Aa00636	60	60	23	15	34.7201	-0.935892	0.373516	0.0122235	0.0559696
Pavir.Aa00637	0	0	4	3	2.20279	2.06656	0.842415	0.0141615	0.0628692
Pavir.Aa00638	74	136	393	177	207.878	1.88136	0.455676	3.64803e-05	0.000401056
Pavir.Aa00640	1	1	0	0	0.383235	-0.632447	0.692473	0.361076	0.644548
Pavir.Aa00641	426	297	168	85	213.075	-0.840025	0.282669	0.00296094	0.0176238
Pavir.Aa00646	24	19	65	34	37.8394	1.76045	0.372232	2.25127e-06	3.3747e-05
Pavir.Aa00647	15	11	7	3	7.87049	-0.603845	0.646477	0.350276	0.636266
Pavir.Aa00648	28	10	13	7	13.1727	-0.20277	0.676272	0.764303	0.849833
Pavir.Aa00649	2	4	15	8	8.06555	2.0065	0.693091	0.0037915	0.021689
Pavir.Aa00650	0	3	0	0	0.594666	-0.316914	0.515313	0.538559	0.761247
Pavir.Aa00651	0	22	0	0	4.36089	-0.560138	0.626761	0.371481	0.655528
Pavir.Aa00653	8	43	3	1	11.1335	-1.78778	0.825439	0.0303226	0.113747
Pavir.Aa00654	1	0	1	1	0.840159	0.556491	0.792752	0.482696	0.742143
Pavir.Aa00655	9	5	8	5	6.64402	0.45546	0.680544	0.50333	0.752451
Pavir.Aa00657	4	1	0	0	0.938275	-1.01193	0.775728	0.192068	0.42306
Pavir.Aa00658	6	7	3	2	4.04528	-0.507866	0.757203	0.502404	0.752451
Pavir.Aa00659	172	73	46	33	70.9979	-0.807676	0.539239	0.134184	0.334729
Pavir.Aa00660	2158	1084	229	105	712.353	-2.45737	0.429817	1.08261e-08	2.58019e-07
Pavir.Aa00661	4	0	0	0	0.740053	-0.351023	0.535513	0.512153	0.752451
Pavir.Aa00662	2019	1931	1030	560	1234.75	-0.655979	0.103359	2.20089e-10	6.87478e-09
Pavir.Aa00663	29	16	18	6	15.3161	-0.254773	0.601578	0.671925	0.783187
Pavir.Aa00665	2	5	24	8	10.4	2.09822	0.712533	0.00323229	0.0190046
Pavir.Aa00667	1	0	0	0	0.185013	-0.171497	0.40165	0.669392	0.781182
Pavir.Aa00668	0	2	11	2	3.84292	1.42388	0.843597	0.0914356	0.257147
Pavir.Aa00669	1	0	0	0	0.185013	-0.171497	0.40165	0.669392	0.781182
Pavir.Aa00671	0	1	0	0	0.198222	-0.177575	0.40769	0.663153	0.781182
Pavir.Aa00672	3	0	0	0	0.55504	-0.311305	0.512061	0.543224	0.761247
Pavir.Aa00673	0	1	0	1	0.616014	0.149833	0.612956	0.806887	0.878671
Pavir.Aa00674	2	3	18	8	8.57939	2.32217	0.692329	0.000796128	0.00587487
Pavir.Aa00675	106	96	51	30	63.2795	-0.634735	0.279575	0.023186	0.0928309
Pavir.Aa00676	87	88	46	37	59.9163	-0.356218	0.339201	0.29364	0.568066
Pavir.Aa00677	399	225	412	201	300.186	0.587388	0.372212	0.114542	0.303008
Pavir.Aa00678	61	41	38	23	38.0416	-0.0626151	0.392751	0.873333	0.925314
Pavir.Aa00679	340	329	149	78	196.073	-0.895985	0.185681	1.39713e-06	2.19704e-05
Pavir.Aa00680	0	1	0	0	0.198222	-0.177575	0.40769	0.663153	0.781182
Pavir.Aa00682	4	0	0	0	0.740053	-0.351023	0.535513	0.512153	0.752451
Pavir.Aa00683	75	48	55	35	51.0678	0.221556	0.380878	0.56077	0.765077
Pavir.Aa00684	188	59	42	32	69.8158	-0.831082	0.631856	0.188408	0.420331
Pavir.Aa00685	301	192	197	114	188.135	0.00824259	0.313981	0.979056	0.987527
Pavir.Aa00686	307	203	201	128	198.224	0.0547187	0.302316	0.856369	0.91437
Pavir.Aa00687	1210	973	463	230	622.723	-0.998898	0.194633	2.86352e-07	5.27125e-06
Pavir.Aa00689	114	39	55	27	53.157	-0.205588	0.605774	0.734323	0.828349
Pavir.Aa00697	38	31	19	13	23.1164	-0.396714	0.433926	0.360589	0.644548
Pavir.Aa00698	138	177	43	22	80.0148	-1.55682	0.358679	1.42206e-05	0.000174075
Pavir.Aa00699	180	166	188	120	160.965	0.502009	0.198817	0.0115704	0.053576
Pavir.Aa00700	4	4	3	1	2.66279	-0.243685	0.809289	0.763331	0.849122
Pavir.Aa00702	54	36	54	44	48.3266	0.79159	0.418884	0.05879	0.187548
Pavir.Aa00703	2	0	0	0	0.370026	-0.256623	0.474969	0.588994	0.765077
Pavir.Aa00704	6	1	3	3	3.27374	0.309206	0.835024	0.711162	0.811848
Pavir.Aa00705	195	177	74	42	106.274	-0.99982	0.230736	1.4698e-05	0.000179249
Pavir.Aa00707	824	568	276	142	389.877	-1.05502	0.271774	0.000103615	0.00100132
Pavir.Aa00709	18	10	7	4	8.6451	-0.551253	0.654747	0.399825	0.684845
Pavir.Aa00710	23	48	8	3	16.9222	-1.65751	0.677905	0.0144832	0.0639075
Pavir.Aa00712	693	647	223	125	361.618	-1.27524	0.146339	2.92654e-18	2.25162e-16
Pavir.Aa00714	285	404	230	145	247.982	-0.198673	0.332574	0.550254	0.765077
Pavir.Aa00715	0	0	2	1	0.892499	1.22715	0.785515	0.118236	0.306641
Pavir.Aa00716	5	4	13	6	7.3103	1.38329	0.665346	0.037613	0.134221
Pavir.Aa00720	87	32	70	42	56.6013	0.523962	0.571303	0.359072	0.644548
Pavir.Aa00721	79	33	24	14	32.7029	-0.757357	0.578304	0.190325	0.421469
Pavir.Aa00722	43	14	5	2	12.753	-1.71655	0.747691	0.0216872	0.0879592
Pavir.Aa00723	0	4	1	0	1.03024	-0.269049	0.643345	0.675798	0.785698
Pavir.Aa00724	26	51	17	9	22.7148	-0.795673	0.592049	0.178971	0.412697
Pavir.Aa00725	0	0	1	0	0.237354	0.246328	0.445659	0.580449	0.765077
Pavir.Aa00726	6	0	1	1	1.76522	-0.246546	0.784058	0.75318	0.841847
Pavir.Aa00728	0	0	1	1	0.655145	0.972254	0.74132	0.189683	0.420331
Pavir.Aa00730	0	4	1	2	1.86583	0.129378	0.794271	0.870606	0.92424
Pavir.Aa00732	6	11	10	2	6.49964	0.0219254	0.759738	0.976977	0.98629
Pavir.Aa00733	114	114	60	45	76.7307	-0.410574	0.297334	0.167325	0.393775
Pavir.Aa00739	117	171	47	17	73.8006	-1.45283	0.462036	0.00166423	0.0108832
Pavir.Aa00740	21	50	47	28	36.6502	0.625886	0.589234	0.288144	0.560127
Pavir.Aa00741	0	10	3	1	3.11207	-0.253353	0.790345	0.748543	0.839705
Pavir.Aa00746	0	1	0	0	0.198222	-0.177575	0.40769	0.663153	0.781182
Pavir.Aa00747	0	0	2	1	0.892499	1.22715	0.785515	0.118236	0.306641
Pavir.Aa00748	1125	1079	180	100	506.524	-2.29954	0.149092	1.13531e-53	4.26717e-51
Pavir.Aa00749	0	1	0	0	0.198222	-0.177575	0.40769	0.663153	0.781182
Pavir.Aa00750	2	29	0	0	6.11847	-1.62165	0.820832	0.0481987	0.161443
Pavir.Aa00751	1	5	2	2	2.48641	0.064692	0.842005	0.938758	0.962089
Pavir.Aa00752	34	0	47	22	26.6375	0.634256	0.821285	0.439953	0.71893
Pavir.Aa00754	1	0	4	0	1.13443	0.427094	0.67046	0.524114	0.761247
Pavir.Aa00756	118	59	42	33	57.2826	-0.459892	0.500276	0.357951	0.644548
Pavir.Aa00757	4	8	0	0	2.32583	-1.80512	0.841117	0.0318655	0.118191
Pavir.Aa00758	492	329	201	113	251.16	-0.697563	0.288301	0.0155389	0.0675709
Pavir.Aa00760	6	4	5	3	4.34311	0.258728	0.740238	0.726699	0.823252
Pavir.Aa00761	188	132	130	69	120.631	-0.0272031	0.288184	0.924795	0.953469
Pavir.Aa00765	157	187	127	63	122.579	-0.213255	0.280627	0.447302	0.722016
Pavir.Aa00768	0	0	8	4	3.57	2.65711	0.839613	0.00155253	0.0102756
Pavir.Aa00769	14	0	0	0	2.59019	-0.512203	0.609674	0.400838	0.685658
Pavir.Aa00772	80	133	133	94	112.005	0.725451	0.432088	0.0931631	0.25998
Pavir.Aa00773	1202	2524	1981	1177	1684.64	0.37557	0.482367	0.436217	0.715357
Pavir.Aa00774	5	5	5	3	4.35632	0.256805	0.733841	0.726379	0.823012
Pavir.Aa00777	378	309	766	463	506.436	1.49913	0.165837	1.56975e-19	1.32561e-17
Pavir.Aa00778	1	2	10	5	5.04395	2.01908	0.771046	0.0088285	0.0432419
Pavir.Aa00782	6	11	13	4	8.04729	0.448588	0.701649	0.522605	0.761247
Pavir.Aa00783	5	12	0	0	3.30373	-2.04675	0.843798	0.0152813	0.0667546
Pavir.Aa00784	2642	2655	102	63	1065.62	-4.28756	0.179876	1.40737e-125	2.01672e-122
Pavir.Aa00785	2	1	0	0	0.568249	-0.811821	0.741493	0.273584	0.540485
Pavir.Aa00786	39	84	98	54	69.6876	0.838802	0.529832	0.113388	0.300683
Pavir.Aa00788	0	1	0	0	0.198222	-0.177575	0.40769	0.663153	0.781182
Pavir.Aa00789	3	0	1	1	1.21019	0.0614161	0.791745	0.93817	0.961765
Pavir.Aa00790	603	1379	2052	1071	1319.42	1.14694	0.514862	0.0259032	0.100987
Pavir.Aa00791	1868	1054	366	180	716.605	-1.68448	0.367891	4.67749e-06	6.48583e-05
Pavir.Aa00793	5	2	7	4	4.65415	0.949984	0.758794	0.210582	0.451395
Pavir.Aa00796	57	299	338	199	233.18	0.926245	0.725343	NA	NA
Pavir.Aa00798	396	368	222	127	251.963	-0.463885	0.157611	0.00324816	0.0190808
Pavir.Aa00799	5	0	0	0	0.925066	-0.381991	0.552141	0.48904	0.742143
Pavir.Aa00803	9	5	3	2	4.20387	-0.566248	0.76593	0.459728	0.730717
Pavir.Aa00805	48	28	87	60	60.1481	1.5522	0.404698	0.000125335	0.00117867
Pavir.Aa00806	24	19	43	28	30.1109	1.31998	0.399786	0.000960924	0.00686856
Pavir.Aa00808	0	0	1	2	1.07294	1.21029	0.781543	0.121481	0.311737
Pavir.Aa00809	0	0	2	2	1.31029	1.50533	0.816031	0.0650812	0.200235
Pavir.Aa00817	0	0	0	1	0.417792	0.305395	0.489774	0.532928	0.761247
Pavir.Aa00821	167	94	14	8	56.1954	-2.60711	0.499456	1.79029e-07	3.43201e-06
Pavir.Aa00825	56	215	233	130	162.595	0.841397	0.672836	0.211108	0.452184
Pavir.Aa00828	4	0	0	0	0.740053	-0.351023	0.535513	0.512153	0.752451
Pavir.Aa00829	1	1	0	0	0.383235	-0.632447	0.692473	0.361076	0.644548
Pavir.Aa00830	2	1	0	0	0.568249	-0.811821	0.741493	0.273584	0.540485
Pavir.Aa00831	593	487	343	162	355.342	-0.454261	0.212905	0.032873	0.121251
Pavir.Aa00835	3	2	0	0	0.951484	-1.15551	0.801734	0.149511	0.361808
Pavir.Aa00842	1	2	1	0	0.818811	-0.360052	0.80396	0.654263	0.781182
Pavir.Aa00843	40	15	33	13	23.6378	0.303395	0.630256	0.630244	0.781182
Pavir.Aa00845	0	1	2	1	1.09072	0.790285	0.818123	0.334057	0.616575
Pavir.Aa00849	10	8	4	1	4.80312	-0.895978	0.751191	0.23297	0.483867
Pavir.Aa00851	65	37	31	22	35.9095	-0.220972	0.468387	0.63709	0.781182
Pavir.Aa00852	32	16	18	11	17.9601	-0.0387321	0.562199	0.945074	0.966144
Pavir.Aa00854	87	621	112	65	192.932	-0.966671	0.769308	NA	NA
Pavir.Aa00856	13	25	1	1	8.01587	-2.28706	0.782344	0.00346296	0.0201336
Pavir.Aa00857	10	25	16	4	12.2745	-0.206993	0.733942	0.777921	0.858915
Pavir.Aa00858	0	0	1	1	0.655145	0.972254	0.74132	0.189683	0.420331
Pavir.Aa00861	108	74	32	18	49.7654	-1.13193	0.382698	0.00309873	0.0183297
Pavir.Aa00862	13	13	12	7	10.7548	0.184096	0.559148	0.741971	0.834458
Pavir.Aa00866	0	0	0	1	0.417792	0.305395	0.489774	0.532928	0.761247
Pavir.Aa00867	32	6	20	8	15.1992	0.135381	0.771587	0.86072	0.91759
Pavir.Aa00868	351	426	78	39	184.19	-2.02621	0.294729	6.20708e-12	2.43478e-10
Pavir.Aa00869	0	3	0	0	0.594666	-0.316914	0.515313	0.538559	0.761247
Pavir.Aa00872	14	29	3	4	10.7219	-1.38217	0.73485	0.0599866	0.190412
Pavir.Aa00876	31	97	107	56	73.7561	0.799907	0.640487	0.2117	0.453113
Pavir.Aa00880	50	49	39	23	37.8295	-0.0103114	0.339669	0.975782	0.985475
Pavir.Aa00882	89	9	76	34	50.494	0.54236	0.799168	0.497356	0.748089
Pavir.Aa00883	8	0	0	0	1.48011	-0.443835	0.581609	0.445395	0.719825
Pavir.Aa00888	146	129	132	65	111.07	0.160788	0.232411	0.489046	0.742143
Pavir.Aa00889	0	0	2	2	1.31029	1.50533	0.816031	0.0650812	0.200235
Pavir.Aa00890	5	0	13	5	6.09962	1.19916	0.844026	0.155387	0.371553
Pavir.Aa00891	63	17	32	15	28.8878	-0.0896207	0.688184	0.896386	0.938711
Pavir.Aa00893	6	1	1	1	1.96345	-0.490865	0.842899	0.560329	0.765077
Pavir.Aa00895	226	698	750	457	549.118	0.87388	0.610653	NA	NA
Pavir.Aa00897	1	0	1	1	0.840159	0.556491	0.792752	0.482696	0.742143
Pavir.Aa00900	3	8	4	1	3.50802	-0.353356	0.82077	0.666819	0.781182
Pavir.Aa00901	114	54	130	70	91.8969	0.843004	0.46229	0.068222	0.207724
Pavir.Aa00902	231	334	38	28	129.662	-2.25745	0.408358	3.23678e-08	7.15289e-07
Pavir.Aa00904	1	0	0	0	0.185013	-0.171497	0.40165	0.669392	0.781182
Pavir.Aa00905	37	43	49	29	39.1153	0.597325	0.355267	0.092697	0.259263
Pavir.Aa00906	174	113	136	74	117.788	0.203647	0.320768	0.525512	0.761247
Pavir.Aa00908	22	8	7	4	8.98871	-0.584115	0.718346	0.416139	0.699976
Pavir.Aa00913	577	667	391	228	427.029	-0.340497	0.210867	0.106364	0.28724
Pavir.Aa00915	270	450	520	281	379.977	0.746179	0.394384	0.0584892	0.186731
Pavir.Aa00916	1179	308	28	10	290.007	-3.70791	0.673571	NA	NA
Pavir.Aa00918	86	35	8	4	26.4189	-2.16586	0.651402	0.000884448	0.00641512
Pavir.Aa00921	0	2	0	0	0.396444	-0.262785	0.479322	0.583525	0.765077
Pavir.Aa00927	49	99	46	30	52.1417	-0.260253	0.534955	0.626617	0.781182
Pavir.Aa00928	84	38	14	8	29.7388	-1.53959	0.585129	0.00850867	0.0419803
Pavir.Aa00929	4	0	2	0	1.21476	-0.101226	0.643324	0.874971	0.926172
Pavir.Aa00931	55	76	24	20	39.2929	-0.798091	0.461618	0.0838276	0.241437
Pavir.Aa00932	6	1	14	3	5.88463	1.10466	0.823751	0.179915	0.414468
Pavir.Aa00933	28	24	30	21	25.8319	0.616264	0.413144	0.135792	0.33775
Pavir.Aa00934	142	48	124	66	92.7926	0.578396	0.582848	0.321021	0.603395
Pavir.Aa00935	388	302	278	152	261.137	-0.02244	0.206496	0.913464	0.947324
Pavir.Aa00937	1388	1023	1206	648	1016.56	0.273186	0.212609	0.19882	0.432633
Pavir.Aa00940	7	0	2	0	1.7698	-0.241424	0.650819	0.710672	0.811431
Pavir.Aa00941	3	5	2	2	2.85644	-0.187174	0.811854	0.817663	0.887116
Pavir.Aa00942	1	0	4	3	2.3878	1.6446	0.843406	0.0511816	0.168905
Pavir.Aa00945	19	26	64	34	38.0646	1.6627	0.401439	3.44513e-05	0.000381493
Pavir.Aa00946	30	48	57	24	38.6212	0.600763	0.481018	0.211687	0.453113
Pavir.Aa00947	145	174	446	247	270.372	1.7378	0.230582	4.82533e-14	2.46948e-12
Pavir.Aa00948	1	0	4	2	1.97001	1.442	0.843804	0.0874635	0.248368
Pavir.Aa00951	3	5	0	0	1.54615	-1.50111	0.830464	0.070675	0.213295
Pavir.Aa00952	0	0	1	1	0.655145	0.972254	0.74132	0.189683	0.420331
Pavir.Aa00953	0	11	0	0	2.18044	-0.485765	0.599016	0.417402	0.700628
Pavir.Aa00956	36	29	13	5	17.5835	-1.09257	0.513066	0.0332134	0.1223
Pavir.Aa00957	1	0	0	0	0.185013	-0.171497	0.40165	0.669392	0.781182
Pavir.Aa00960	29	46	12	6	19.8386	-1.23664	0.565106	0.0286447	0.108742
Pavir.Aa00961	2	0	0	0	0.370026	-0.256623	0.474969	0.588994	0.765077
Pavir.Aa00963	5	0	0	0	0.925066	-0.381991	0.552141	0.48904	0.742143
Pavir.Aa00964	0	0	3	0	0.712061	0.43676	0.566437	0.440668	0.71893
Pavir.Aa00966	121	70	100	61	85.4828	0.412789	0.385603	0.284393	0.555497
Pavir.Aa00967	42	34	43	21	33.4899	0.378842	0.371553	0.30791	0.586873
Pavir.Aa00968	0	0	0	1	0.417792	0.305395	0.489774	0.532928	0.761247
Pavir.Aa00970	0	0	0	1	0.417792	0.305395	0.489774	0.532928	0.761247
Pavir.Aa00972	17	57	124	60	68.9432	1.56434	0.653929	0.0167467	0.0718076
Pavir.Aa00973	7	7	18	17	14.0575	1.74714	0.59784	0.00347331	0.0201768
Pavir.Aa00975	10	0	0	0	1.85013	-0.472291	0.593818	0.426412	0.707242
Pavir.Aa00976	74	126	119	69	95.7397	0.523077	0.431573	0.225503	0.471929
Pavir.Aa00977	1	4	0	0	0.977902	-1.00881	0.774238	0.192585	0.423163
Pavir.Aa00978	122	33	40	20	46.9629	-0.56515	0.671744	0.40017	0.685307
Pavir.Aa00979	1	0	0	0	0.185013	-0.171497	0.40165	0.669392	0.781182
Pavir.Aa00983	490	278	316	170	291.791	0.00271668	0.362789	0.994025	0.996459
Pavir.Aa00985	122	95	52	34	67.95	-0.632295	0.305411	0.0384233	0.136455
Pavir.Aa00986	5	18	10	13	12.2979	0.544782	0.771873	0.480318	0.742143
Pavir.Aa00989	1268	1226	843	511	891.198	-0.209396	0.118023	0.07603	0.225961
Pavir.Aa00993	0	0	1	1	0.655145	0.972254	0.74132	0.189683	0.420331
Pavir.Aa00994	4	13	21	13	13.7327	1.28967	0.69783	0.0645855	0.200235
Pavir.Aa01002	0	1	0	0	0.198222	-0.177575	0.40769	0.663153	0.781182
Pavir.Aa01003	0	17	6	4	6.46507	-0.0433785	0.806981	0.957131	0.973888
Pavir.Aa01006	1	3	9	7	5.8404	1.87221	0.765419	0.0144456	0.0637598
Pavir.Aa01014	175	136	113	76	117.909	-0.0287513	0.264735	0.913517	0.947351
Pavir.Aa01015	12	0	1	0	2.45751	-0.504004	0.671804	0.453119	0.727933
Pavir.Aa01016	2110	825	179	101	638.594	-2.42755	0.514425	2.37066e-06	3.53979e-05
Pavir.Aa01017	318	217	9	4	105.656	-4.2845	0.468407	5.85653e-20	5.08619e-18
Pavir.Aa01018	54173	30591	1001	559	16557.7	-4.86482	0.349103	3.8721e-44	1.09602e-41
Pavir.Aa01019	16	38	41	19	28.1622	0.644415	0.608237	0.289381	0.561961
Pavir.Aa01023	116	94	86	51	81.8142	0.0514178	0.261046	0.843852	0.905651
Pavir.Aa01024	1581	1229	517	298	783.335	-1.10354	0.186917	3.55024e-09	9.19232e-08
Pavir.Aa01027	0	1	0	0	0.198222	-0.177575	0.40769	0.663153	0.781182
Pavir.Aa01029	1	0	0	0	0.185013	-0.171497	0.40165	0.669392	0.781182
Pavir.Aa01030	3	0	0	0	0.55504	-0.311305	0.512061	0.543224	0.761247
Pavir.Aa01033	1	3	1	2	1.85262	0.180947	0.844003	0.830241	0.89585
Pavir.Aa01034	0	4	2	2	2.10318	0.263836	0.816729	0.746665	0.838311
Pavir.Aa01035	251	134	128	76	135.134	-0.219621	0.409133	0.591408	0.766876
Pavir.Aa01036	57	66	54	32	49.8148	0.140742	0.328034	0.66789	0.781182
Pavir.Aa01037	2987	1396	170	118	919.002	-2.95646	0.455769	8.77074e-11	2.89548e-09
Pavir.Aa01038	225	149	72	41	105.382	-1.01428	0.333471	0.00235343	0.0145577
Pavir.Aa01040	13	12	8	4	8.35383	-0.343223	0.615713	0.577227	0.765077
Pavir.Aa01042	0	0	0	4	1.67117	0.49935	0.596851	0.402795	0.687645
Pavir.Aa01043	57	225	527	294	303.062	1.74113	0.670172	NA	NA
Pavir.Aa01044	994	570	234	115	400.477	-1.44108	0.367742	8.90147e-05	0.000877799
Pavir.Aa01045	19	0	12	7	9.28804	0.269474	0.81908	0.742159	0.834586
Pavir.Aa01046	92	76	194	107	122.836	1.47305	0.226135	7.31686e-11	2.46159e-09
Pavir.Aa01047	3	11	4	2	4.52048	-0.379116	0.813039	0.641005	0.781182
Pavir.Aa01049	33	52	20	11	25.7558	-0.725115	0.511887	0.156614	0.37373
Pavir.Aa01050	1	0	0	0	0.185013	-0.171497	0.40165	0.669392	0.781182
Pavir.Aa01051	323	95	44	42	106.581	-1.21801	0.655863	0.0632947	0.197562
Pavir.Aa01054	242	265	908	523	531.324	2.13564	0.170553	5.66799e-36	1.22021e-33
Pavir.Aa01061	0	0	5	3	2.44014	2.20368	0.843863	0.00901668	0.0437987
Pavir.Aa01064	0	1	13	8	6.62615	2.98687	0.790947	0.000159159	0.00144691
Pavir.Aa01065	3	0	0	0	0.55504	-0.311305	0.512061	0.543224	0.761247
Pavir.Aa01069	94	68	36	18	46.9353	-0.885123	0.368705	0.0163669	0.0705096
Pavir.Aa01071	0	0	5	3	2.44014	2.20368	0.843863	0.00901668	0.0437987
Pavir.Aa01074	0	1	0	0	0.198222	-0.177575	0.40769	0.663153	0.781182
Pavir.Aa01077	93	95	169	58	100.382	0.801076	0.389153	0.0395411	0.138751
Pavir.Aa01081	105	120	70	54	82.3886	-0.151256	0.329659	0.646359	0.781182
Pavir.Aa01082	86	233	226	113	162.949	0.601716	0.588606	0.306652	0.585799
Pavir.Aa01083	3	2	26	10	11.3006	2.71037	0.67649	6.16194e-05	0.000633818
Pavir.Aa01085	94	26	25	15	34.7457	-0.707344	0.679574	0.297939	0.574009
Pavir.Aa01086	143	81	6	3	45.1904	-3.40478	0.573536	2.91212e-09	7.62624e-08
Pavir.Aa01087	8	76	58	29	42.4275	0.417601	0.807657	0.60512	0.778576
Pavir.Aa01094	0	2	24	10	10.2708	3.08797	0.765264	5.45632e-05	0.000570711
Pavir.Aa01096	34	0	1	1	6.9456	-0.831615	0.773069	0.282047	0.552185
Pavir.Aa01098	5	0	9	3	4.31462	0.828176	0.839988	0.324164	0.606193
Pavir.Aa01099	10	0	0	0	1.85013	-0.472291	0.593818	0.426412	0.707242
Pavir.Aa01100	23	34	24	10	20.8693	-0.116545	0.521688	0.823224	0.89102
Pavir.Aa01105	0	0	2	3	1.72808	1.65741	0.825907	0.0447734	0.152464
Pavir.Aa01106	3	1	0	0	0.753262	-0.929566	0.763815	0.223603	0.468999
Pavir.Aa01107	0	0	1	0	0.237354	0.246328	0.445659	0.580449	0.765077
Pavir.Aa01109	0	3	0	0	0.594666	-0.316914	0.515313	0.538559	0.761247
Pavir.Aa01110	199	69	149	78	118.448	0.371876	0.571101	0.514945	0.755343
Pavir.Aa01115	8	25	0	0	6.43566	-2.49123	0.842444	0.00310498	0.0183573
Pavir.Aa01116	7	4	3	2	3.63563	-0.314203	0.778406	0.686471	0.794481
Pavir.Aa01117	61	164	1	1	44.4494	-4.0245	0.751664	8.59733e-08	1.76469e-06
Pavir.Aa01121	1	0	0	0	0.185013	-0.171497	0.40165	0.669392	0.781182
Pavir.Aa01122	16	29	14	8	15.3739	-0.32666	0.596752	0.584106	0.765077
Pavir.Aa01123	11	21	11	4	10.4799	-0.398224	0.673349	0.554248	0.765077
Pavir.Aa01124	39	34	33	13	27.219	-0.0399659	0.425153	0.925106	0.953635
Pavir.Aa01129	0	1	0	0	0.198222	-0.177575	0.40769	0.663153	0.781182
Pavir.Aa01130	7	0	18	8	8.90979	1.20312	0.843859	0.153943	0.369313
Pavir.Aa01132	26	17	37	26	27.8248	1.1528	0.445331	0.00963564	0.0461743
Pavir.Aa01134	0	16	0	0	3.17155	-0.527981	0.615284	0.390832	0.675752
Pavir.Aa01136	0	0	11	4	4.28206	2.81398	0.836726	0.000770771	0.00571442
Pavir.Aa01137	0	1	2	1	1.09072	0.790285	0.818123	0.334057	0.616575
Pavir.Aa01140	160	145	174	110	145.601	0.564351	0.204422	0.00576752	0.030665
Pavir.Aa01141	1179	824	435	212	573.286	-0.963685	0.267877	0.000321309	0.00268616
Pavir.Aa01142	257	323	167	100	192.991	-0.443229	0.277755	0.110544	0.294953
Pavir.Aa01143	1	3	4	2	2.56468	0.723234	0.828283	0.382568	0.668496
Pavir.Aa01144	7	4	0	0	2.08798	-1.7837	0.841344	0.0340006	0.12438
Pavir.Aa01145	11	17	30	27	23.8059	1.54164	0.546384	0.00477943	0.0262846
Pavir.Aa01147	23	35	1	0	11.4304	-3.20394	0.772279	3.344e-05	0.000371552
Pavir.Aa01150	0	7	0	0	1.38756	-0.429881	0.575031	0.454714	0.727933
Pavir.Aa01154	5	9	4	4	5.32965	-0.0691474	0.745521	0.926102	0.95413
Pavir.Aa01155	622	452	726	371	531.994	0.665182	0.23402	0.00447733	0.0249372
Pavir.Aa01156	20	8	0	0	5.28604	-2.54011	0.83964	0.00248438	0.0152179
Pavir.Aa01157	0	16	0	0	3.17155	-0.527981	0.615284	0.390832	0.675752
Pavir.Aa01158	156	171	61	32	90.606	-1.13138	0.277775	4.64142e-05	0.000496228
Pavir.Aa01163	6	0	1	2	2.18302	-0.0330473	0.790416	0.96665	0.979673
Pavir.Aa01164	37	58	119	62	72.4905	1.47322	0.400276	0.000232757	0.0020218
Pavir.Aa01165	4	9	24	17	15.323	1.95543	0.620517	0.00162555	0.0106806
Pavir.Aa01166	65	73	81	57	69.5359	0.663915	0.312027	0.0333576	0.122732
Pavir.Aa01167	390	251	495	266	350.532	0.878795	0.294208	0.00281745	0.0168837
Pavir.Aa01168	357	272	316	212	283.542	0.433139	0.238846	0.0697605	0.211356
Pavir.Aa01170	3	4	2	4	3.4938	0.366429	0.813539	0.652412	0.781182
Pavir.Aa01173	0	11	5	4	5.03838	0.143002	0.814965	0.86071	0.91759
Pavir.Aa01175	464	538	247	175	324.23	-0.539143	0.261861	0.0395051	0.138664
Pavir.Aa01177	65	49	112	54	70.8831	1.14323	0.308363	0.000209393	0.00184294
Pavir.Aa01178	52	76	14	12	33.022	-1.43255	0.511415	0.00509205	0.0276951
Pavir.Aa01179	12	18	0	0	5.78816	-2.83907	0.828157	0.000607643	0.00465789
Pavir.Aa01180	1719	791	244	127	585.805	-1.93172	0.45386	2.07938e-05	0.000243053
Pavir.Aa01181	0	2	0	1	0.814236	-0.0011203	0.617172	0.998552	0.998944
Pavir.Aa01182	38	4	0	0	7.82339	-2.03141	0.83921	0.015494	0.0674142
Pavir.Aa01183	26	1	0	0	5.00857	-1.36522	0.799552	0.087732	0.248997
Pavir.Aa01185	58	15	37	18	30.0064	0.198173	0.690709	0.774179	0.8562
Pavir.Aa01188	2	0	23	11	10.4249	3.21623	0.749454	1.77528e-05	0.000211717
Pavir.Aa01191	1781	1278	434	248	789.46	-1.46718	0.233419	3.2654e-10	9.94255e-09
Pavir.Aa01192	98	68	89	43	70.6999	0.300872	0.333639	0.367169	0.650678
Pavir.Aa01194	17	0	16	12	11.9564	0.585455	0.827829	0.479431	0.742143
Pavir.Aa01195	35	38	29	16	27.5758	-0.0393316	0.395962	0.920875	0.951073
Pavir.Aa01196	1	0	0	0	0.185013	-0.171497	0.40165	0.669392	0.781182
Pavir.Aa01199	337	71	52	38	104.642	-1.11385	0.705524	0.114392	0.30269
Pavir.Aa01201	0	0	1	0	0.237354	0.246328	0.445659	0.580449	0.765077
Pavir.Aa01203	2	27	27	12	17.1441	0.583163	0.832321	0.483523	0.742143
Pavir.Aa01205	1	21	5	1	5.95224	-0.616673	0.839553	0.462629	0.732092
Pavir.Aa01206	952	732	1040	692	857.191	0.724226	0.217167	0.000853347	0.00622894
Pavir.Aa01207	108	193	153	70	123.799	0.160961	0.461334	0.727162	0.823557
Pavir.Aa01208	41	24	92	54	56.7402	1.73889	0.386733	6.91262e-06	9.17714e-05
Pavir.Aa01209	0	1	0	0	0.198222	-0.177575	0.40769	0.663153	0.781182
Pavir.Aa01212	73	53	52	31	49.3057	0.0665621	0.339871	0.844731	0.906276
Pavir.Aa01215	52	62	70	41	55.6547	0.599429	0.321168	0.0619852	0.195267
Pavir.Aa01216	25	15	6	3	10.2762	-1.22428	0.643134	0.0569604	0.183036
Pavir.Aa01218	532	548	392	247	403.29	-0.0808791	0.169271	0.632786	0.781182
Pavir.Aa01219	2	0	0	0	0.370026	-0.256623	0.474969	0.588994	0.765077
Pavir.Aa01221	7	7	3	1	3.8125	-0.817858	0.774826	0.291179	0.564401
Pavir.Aa01224	647	816	627	332	568.98	0.0313158	0.255811	0.902568	0.940751
Pavir.Aa01225	0	0	0	1	0.417792	0.305395	0.489774	0.532928	0.761247
Pavir.Aa01228	10	15	15	10	12.5617	0.584181	0.572096	0.307196	0.586487
Pavir.Aa01229	0	0	4	4	2.62058	2.19101	0.843667	0.00940378	0.0452144
Pavir.Aa01233	548	463	501	264	422.375	0.247461	0.16001	0.121976	0.312592
Pavir.Aa01236	19	37	33	18	26.2024	0.444859	0.550289	0.418855	0.700946
Pavir.Aa01237	141	125	35	21	67.9456	-1.53101	0.295543	2.21496e-07	4.17455e-06
Pavir.Aa01238	32	108	15	8	34.2311	-1.52317	0.70797	0.0314395	0.117022
Pavir.Aa01240	55	73	306	145	157.856	2.3504	0.317637	1.3656e-13	6.56391e-12
Pavir.Aa01241	75	134	92	51	83.5817	0.0875816	0.460695	0.849225	0.909721
Pavir.Aa01242	7	0	0	0	1.29509	-0.426539	0.573802	0.457266	0.728057
Pavir.Aa01243	6127	8969	5335	2589	5259.38	-0.297452	0.334565	0.373964	0.658716
Pavir.Aa01245	68	69	78	35	59.3945	0.341089	0.311044	0.272818	0.540485
Pavir.Aa01246	203	111	154	70	125.358	0.137731	0.416389	0.740814	0.833579
Pavir.Aa01247	3	0	0	1	0.972831	-0.079514	0.623208	0.898475	0.939685
Pavir.Aa01248	143	96	76	49	83.9969	-0.238004	0.335154	0.477622	0.742143
Pavir.Aa01249	1	0	0	2	1.0206	0.330794	0.637306	0.603725	0.777404
Pavir.Aa01250	49	223	0	0	53.2692	-4.02091	0.817672	8.76519e-07	1.44267e-05
Pavir.Aa01254	49	18	11	5	17.3335	-1.12741	0.676195	0.0954567	0.264785
Pavir.Aa01255	165	160	84	68	110.59	-0.370202	0.30347	0.222503	0.468999
Pavir.Aa01259	123	105	38	22	61.7808	-1.21956	0.301404	5.20438e-05	0.000548109
Pavir.Aa01260	330	499	48	24	181.387	-2.71234	0.407133	2.70032e-11	9.65107e-10
Pavir.Aa01261	266	357	39	18	136.756	-2.66935	0.379895	2.11718e-12	8.83377e-11
Pavir.Aa01263	1	1	0	1	0.801027	-0.0293855	0.780616	0.969972	0.98153
Pavir.Aa01268	307	401	287	156	269.582	-0.0295167	0.284118	0.917257	0.949397
Pavir.Aa01269	280	258	262	155	229.889	0.296389	0.162468	0.0681072	0.207416
Pavir.Aa01271	38	140	278	146	161.764	1.51293	0.661943	0.0222778	0.0898778
Pavir.Aa01272	98	178	155	83	124.881	0.389013	0.452827	0.390298	0.675542
Pavir.Aa01274	0	181	383	223	219.952	0.741218	0.797103	NA	NA
Pavir.Aa01275	0	0	1	0	0.237354	0.246328	0.445659	0.580449	0.765077
Pavir.Aa01276	0	1	0	0	0.198222	-0.177575	0.40769	0.663153	0.781182
Pavir.Aa01279	70	17	48	21	36.4873	0.24004	0.69967	0.731541	0.826366
Pavir.Aa01280	618	313	214	116	275.639	-0.774589	0.418554	0.0642225	0.199751
Pavir.Aa01281	302	336	1715	872	893.852	2.6215	0.192964	4.88436e-42	1.27984e-39
Pavir.Aa01282	47	63	93	50	64.1471	0.979977	0.347029	0.00474432	0.0261259
Pavir.Aa01283	45	20	11	5	16.9899	-1.13484	0.635752	0.0742555	0.22191
Pavir.Aa01285	760	410	330	174	372.904	-0.523893	0.385666	0.174333	0.404701
Pavir.Aa01287	24	45	84	64	60.0367	1.62489	0.501281	0.0011891	0.00824528
Pavir.Aa01288	492	249	226	129	247.921	-0.359771	0.417903	0.389295	0.674557
Pavir.Aa01296	2	0	1	1	1.02517	0.253115	0.795077	0.750217	0.839791
Pavir.Aa01299	329	537	103	68	220.172	-1.55847	0.413761	0.000165492	0.00149763
Pavir.Aa01300	3	0	0	0	0.55504	-0.311305	0.512061	0.543224	0.761247
Pavir.Aa01301	3	0	0	0	0.55504	-0.311305	0.512061	0.543224	0.761247
Pavir.Aa01306	261	344	364	185	280.165	0.47825	0.292617	0.102177	0.279103
Pavir.Aa01308	37	48	6	8	21.1266	-1.5737	0.597421	0.00843475	0.0416874
Pavir.Aa01311	0	10	0	0	1.98222	-0.474624	0.59448	0.424647	0.707154
Pavir.Aa01313	6	2	0	0	1.50652	-1.38044	0.819865	0.0922311	0.258555
Pavir.Aa01314	5101	3088	147	99	1632.11	-4.16457	0.344261	1.09391e-33	2.12548e-31
Pavir.Aa01317	23	6	6	2	7.70434	-0.832691	0.789371	0.291481	0.564787
Pavir.Aa01318	81	94	51	29	57.84	-0.454051	0.32066	0.156778	0.373943
Pavir.Aa01321	0	4	0	0	0.792889	-0.356078	0.538062	0.508114	0.752451
Pavir.Aa01322	0	0	260	167	131.483	7.33403	0.640253	2.22246e-30	3.69243e-28
Pavir.Aa01326	0	1	0	0	0.198222	-0.177575	0.40769	0.663153	0.781182
Pavir.Aa01328	0	8	17	12	10.6343	1.12455	0.84214	0.181762	0.417689
Pavir.Aa01332	27	20	0	0	8.9598	-3.45697	0.799587	1.53615e-05	0.000186448
Pavir.Aa01334	3	0	0	1	0.972831	-0.079514	0.623208	0.898475	0.939685
Pavir.Aa01335	155	131	184	88	135.083	0.555593	0.2359	0.0185123	0.0776652
Pavir.Aa01337	0	0	4	5	3.03837	2.26643	0.843931	0.0072408	0.0367002
Pavir.Aa01338	0	4	6	5	4.30597	0.990463	0.843064	0.24006	0.494584
Pavir.Aa01347	4	44	12	10	16.488	-0.255422	0.830576	0.758445	0.845305
Pavir.Aa01349	0	1	4	4	2.8188	1.75515	0.842578	0.0372448	0.133166
Pavir.Aa01351	42	17	23	13	22.0308	-0.0301897	0.600607	0.959911	0.975705
Pavir.Aa01352	15	30	8	7	13.5452	-0.714264	0.660917	0.279824	0.549027
Pavir.Aa01353	52	48	51	26	42.103	0.262712	0.32667	0.421274	0.703966
Pavir.Aa01354	26	6	21	9	14.7442	0.405718	0.740732	0.58388	0.765077
Pavir.Aa01356	1512	969	541	282	718.043	-0.907427	0.297156	0.00226032	0.0140634
Pavir.Aa01357	195	73	93	55	95.6002	-0.146889	0.554404	0.791049	0.86853
Pavir.Aa01358	1257	1018	1624	854	1176.61	0.766576	0.162983	2.5587e-06	3.7897e-05
Pavir.Aa01359	66	122	75	36	69.236	-0.129047	0.491576	0.792923	0.869062
Pavir.Aa01360	11	0	6	5	5.54823	0.301161	0.823164	0.714471	0.814359
Pavir.Aa01361	54	70	65	38	55.1703	0.374027	0.350194	0.285495	0.556901
Pavir.Aa01362	9	7	7	3	5.96752	-0.0308479	0.684155	0.964036	0.978262
Pavir.Aa01363	672	1112	979	549	806.489	0.398521	0.385106	0.300746	0.577911
Pavir.Aa01364	294	341	202	126	222.575	-0.276032	0.237074	0.244291	0.501139
Pavir.Aa01368	473	349	291	168	295.95	-0.168053	0.229063	0.46316	0.732668
Pavir.Aa01369	45	31	9	4	18.2778	-1.66665	0.547446	0.00233131	0.0144462
Pavir.Aa01370	74	42	30	24	39.1639	-0.346087	0.48169	0.472458	0.737316
Pavir.Aa01371	3	6	6	4	4.83966	0.600006	0.748416	0.422726	0.705852
Pavir.Aa01372	4	4	12	4	6.05235	1.22486	0.713257	0.0859289	0.245561
Pavir.Aa01373	1	0	0	0	0.185013	-0.171497	0.40165	0.669392	0.781182
Pavir.Aa01374	202	211	151	64	141.777	-0.316205	0.277443	0.254407	0.516141
Pavir.Aa01375	5	9	2	1	3.60156	-1.00742	0.804763	0.210634	0.451442
Pavir.Aa01377	75	42	29	18	36.6048	-0.57817	0.469856	0.2185	0.463707
Pavir.Aa01378	1061	2041	2372	1262	1691.13	0.79404	0.448333	0.0765448	0.227182
Pavir.Aa01381	18	3	3	4	6.30813	-0.455829	0.827433	0.581706	0.765077
Pavir.Aa01382	248	228	179	110	179.521	-0.0482537	0.183024	0.792053	0.86856
Pavir.Aa01383	5620	4406	5119	2700	4256.19	0.289483	0.174943	0.0979799	0.270085
Pavir.Aa01384	246	43	42	19	71.9437	-1.16934	0.743264	0.115661	0.305123
Pavir.Aa01385	107	102	51	36	67.1606	-0.562531	0.290779	0.0530437	0.173502
Pavir.Aa01386	156	86	38	24	64.9556	-1.17894	0.446696	0.00830937	0.0411742
Pavir.Aa01389	4	10	19	11	11.8277	1.41661	0.659793	0.0317886	0.118058
Pavir.Aa01393	816	481	314	183	397.301	-0.676518	0.34152	0.0476018	0.159864
Pavir.Aa01396	97	109	125	77	101.392	0.625838	0.25675	0.0147877	0.0649947
Pavir.Aa01397	11	0	2	0	2.50985	-0.348259	0.658007	0.596623	0.771325
Pavir.Aa01399	154	231	143	76	139.975	-0.16577	0.371196	0.655176	0.781182
Pavir.Aa01402	26	12	6	4	10.2843	-0.98074	0.677815	0.147921	0.359511
Pavir.Aa01404	12	2	2	2	3.92689	-0.578963	0.837573	0.489416	0.742143
Pavir.Aa01408	0	4	0	0	0.792889	-0.356078	0.538062	0.508114	0.752451
Pavir.Aa01409	20	24	72	31	38.4986	1.72794	0.411962	2.73572e-05	0.000310281
Pavir.Aa01410	59	29	13	6	22.2566	-1.33732	0.588343	0.0230242	0.0923526
Pavir.Aa01411	0	8	16	13	10.8147	1.13028	0.841916	0.179432	0.413542
Pavir.Aa01413	410	287	280	143	258.948	-0.0687527	0.267879	0.797444	0.872799
Pavir.Aa01414	2	4	3	2	2.71056	0.254758	0.814785	0.754532	0.842278
Pavir.Aa01415	2579	3051	3071	1996	2644.75	0.520561	0.225471	0.0209564	0.0855474
Pavir.Aa01416	4	15	0	0	3.71339	-1.92977	0.841114	0.021773	0.088198
Pavir.Aa01417	0	0	1	0	0.237354	0.246328	0.445659	0.580449	0.765077
Pavir.Aa01418	0	6	0	0	1.18933	-0.40999	0.565726	0.468627	0.736375
Pavir.Aa01419	6	35	4	3	10.2506	-1.14857	0.818721	0.160653	0.381282
Pavir.Aa01420	39	37	68	45	49.4904	1.20506	0.32254	0.000186847	0.0016682
Pavir.Aa01421	0	3	1	1	1.24981	0.0366997	0.788746	0.962888	0.977318
Pavir.Aa01422	6	0	0	0	1.11008	-0.406033	0.564107	0.47166	0.736472
Pavir.Aa01424	0	0	35	17	15.4098	4.5706	0.757117	1.57153e-09	4.31513e-08
Pavir.Aa01426	95	96	184	130	134.592	1.37796	0.258367	9.64155e-08	1.9528e-06
Pavir.Aa01427	159	91	91	51	90.3619	-0.137732	0.392379	0.725576	0.822447
Pavir.Aa01429	0	0	1	1	0.655145	0.972254	0.74132	0.189683	0.420331
Pavir.Aa01431	4	4	6	4	4.62823	0.749215	0.73011	0.304813	0.583257
Pavir.Aa01435	30	15	12	3	12.6253	-0.797896	0.679369	0.240208	0.494778
Pavir.Aa01436	53	75	60	37	54.3719	0.250452	0.387923	0.518524	0.759088
Pavir.Aa01437	71	28	8	10	24.7629	-1.31482	0.681285	0.0536172	0.174841
Pavir.Aa01440	48	25	102	61	63.5316	1.71385	0.425501	5.62926e-05	0.000585993
Pavir.Aa01444	0	20	2	1	4.85694	-0.617293	0.780575	0.42905	0.71023
Pavir.Aa01445	6	11	8	8	8.53169	0.502591	0.689469	0.46603	0.735987
Pavir.Aa01446	27	0	0	0	4.99536	-0.579874	0.633722	0.360177	0.644548
Pavir.Aa01447	41	25	35	21	29.6221	0.406519	0.442335	0.35808	0.644548
Pavir.Aa01448	2	0	0	0	0.370026	-0.256623	0.474969	0.588994	0.765077
Pavir.Aa01451	179	255	157	83	155.605	-0.205626	0.344594	0.550695	0.765077
Pavir.Aa01452	1	12	9	7	7.6244	0.55326	0.836335	0.508273	0.752451
Pavir.Aa01453	335	227	431	199	292.416	0.770086	0.300678	0.0104321	0.0491994
Pavir.Aa01454	317	272	195	118	208.149	-0.238238	0.183221	0.193506	0.424324
Pavir.Aa01459	8	12	38	16	19.5629	1.81063	0.536788	0.000743293	0.00553836
Pavir.Aa01460	10767	14066	9980	5444	9423.48	-0.0408633	0.261414	0.875784	0.926797
Pavir.Aa01461	71	75	36	16	43.232	-0.813346	0.35724	0.0228011	0.0916182
Pavir.Aa01462	21	7	16	14	14.9196	0.674404	0.682822	0.323313	0.605173
Pavir.Aa01463	73	113	46	24	56.8503	-0.715844	0.437313	0.101648	0.278089
Pavir.Aa01466	4667	4729	3036	1628	3201.62	-0.359808	0.119787	0.00266691	0.0161504
Pavir.Aa01468	0	6	0	0	1.18933	-0.40999	0.565726	0.468627	0.736375
Pavir.Aa01469	1636	1103	86	55	564.712	-3.47128	0.304545	4.26561e-30	7.03596e-28
Pavir.Aa01470	1084	882	46	47	405.941	-3.44762	0.380682	1.34811e-19	1.14477e-17
Pavir.Aa01471	1	0	3	2	1.73266	1.28828	0.841993	0.126008	0.319444
Pavir.Aa01473	12	6	5	0	4.59626	-0.73785	0.842298	0.381031	0.6667
Pavir.Aa01474	143	79	40	19	59.5486	-1.1631	0.456989	0.0109236	0.0511379
Pavir.Aa01475	41	21	4	4	14.3688	-1.77738	0.666357	0.00764626	0.0384198
Pavir.Aa01476	5	18	2	3	6.22115	-0.884793	0.817421	0.279066	0.548033
Pavir.Aa01477	0	3	0	0	0.594666	-0.316914	0.515313	0.538559	0.761247
Pavir.Aa01479	0	14	0	0	2.77511	-0.51345	0.609846	0.399825	0.684845
Pavir.Aa01480	1	0	0	0	0.185013	-0.171497	0.40165	0.669392	0.781182
Pavir.Aa01484	14	8	0	0	4.17596	-2.47735	0.83868	0.00313826	0.0185184
Pavir.Aa01485	125	101	39	13	57.8352	-1.42121	0.406154	0.000466673	0.00370615
Pavir.Aa01487	0	1	0	0	0.198222	-0.177575	0.40769	0.663153	0.781182
Pavir.Aa01488	0	0	1	0	0.237354	0.246328	0.445659	0.580449	0.765077
Pavir.Aa01489	20	1	11	13	11.9407	0.549712	0.841888	0.513787	0.754176
Pavir.Aa01490	6	9	18	11	11.7622	1.38597	0.587357	0.0182915	0.0769148
Pavir.Aa01491	1	4	0	0	0.977902	-1.00881	0.774238	0.192585	0.423163
Pavir.Aa01492	0	2	2	0	0.871152	0.0596185	0.636303	0.925351	0.953635
Pavir.Aa01493	0	1	0	0	0.198222	-0.177575	0.40769	0.663153	0.781182
Pavir.Aa01494	366	333	450	277	356.26	0.724556	0.150158	1.39802e-06	2.19768e-05
Pavir.Aa01495	492	318	325	190	310.582	0.0211248	0.296148	0.943134	0.964805
Pavir.Aa01501	3	4	1	0	1.58528	-0.979928	0.842751	0.244921	0.501916
Pavir.Aa01504	3	12	0	0	2.93371	-1.7237	0.835269	0.0390511	0.138096
Pavir.Aa01507	261	270	295	169	242.435	0.461194	0.173463	0.00784343	0.0392343
Pavir.Aa01508	1496	932	861	463	859.322	-0.206912	0.305341	0.497998	0.74871
Pavir.Aa01509	0	0	24	10	9.8744	3.92739	0.791532	6.98586e-07	1.17555e-05
Pavir.Aa01511	13	0	2	2	3.71546	-0.293994	0.795711	0.711775	0.812327
Pavir.Aa01512	115	223	49	28	88.8086	-1.33853	0.507099	0.00830088	0.041141
Pavir.Aa01513	19	3	3	1	5.23977	-1.00844	0.836819	0.22817	0.476315
Pavir.Aa01514	487	259	157	126	231.347	-0.610457	0.438963	0.164323	0.388282
Pavir.Aa01515	12	10	2	2	5.51267	-1.28613	0.736824	0.0808975	0.236458
Pavir.Aa01518	83	143	274	152	172.241	1.45715	0.415177	0.000448583	0.0035786
Pavir.Aa01523	13	3	0	1	3.41763	-1.23289	0.841217	0.142755	0.350261
Pavir.Aa01524	67	97	52	23	53.575	-0.476826	0.427943	0.265181	0.531984
Pavir.Aa01525	23	6	1	1	6.09978	-1.75005	0.825832	0.0340788	0.124586
Pavir.Aa01527	0	8	0	0	1.58578	-0.446833	0.582628	0.443124	0.719825
Pavir.Aa01530	323	271	113	62	166.202	-1.08567	0.210951	2.65316e-07	4.91558e-06
Pavir.Aa01532	1655	1411	1048	620	1093.67	-0.206622	0.12925	0.109903	0.293769
Pavir.Aa01534	1702	1469	1171	662	1160.6	-0.127672	0.117703	0.278059	0.546805
Pavir.Aa01536	3	9	0	0	2.33904	-1.66799	0.835093	0.0457853	0.15515
Pavir.Aa01540	8	40	16	12	18.2202	-0.0692672	0.773618	0.928655	0.955622
Pavir.Aa01541	19	0	0	0	3.51525	-0.54561	0.621955	0.380351	0.665789
Pavir.Aa01545	289	178	143	85	158.206	-0.340743	0.340075	0.316362	0.597798
Pavir.Aa01548	1	0	0	0	0.185013	-0.171497	0.40165	0.669392	0.781182
Pavir.Aa01550	171	109	98	56	99.9005	-0.1838	0.340163	0.588969	0.765077
Pavir.Aa01552	0	1	0	0	0.198222	-0.177575	0.40769	0.663153	0.781182
Pavir.Aa01553	13	0	6	2	4.66488	-0.0289769	0.807127	0.971361	0.982589
Pavir.Aa01554	12	457	7	5	96.5581	-2.0985	0.843835	NA	NA
Pavir.Aa01556	16	50	139	85	81.3758	2.01314	0.625998	0.00130042	0.00888554
Pavir.Aa01557	100	183	383	197	227.987	1.54053	0.440126	0.000464918	0.0036951
Pavir.Aa01559	1259	1479	1195	701	1102.61	0.12986	0.206309	0.529057	0.761247
Pavir.Aa01562	0	0	17	8	7.37735	3.58353	0.806231	8.79742e-06	0.000113828
Pavir.Aa01563	740	604	131	68	316.139	-2.06903	0.208429	3.18356e-23	3.578e-21
Pavir.Aa01566	0	1	0	0	0.198222	-0.177575	0.40769	0.663153	0.781182
Pavir.Aa01570	25	19	29	17	22.3773	0.679758	0.434557	0.117757	0.306641
Pavir.Aa01571	473	383	140	79	229.665	-1.28298	0.207296	6.05007e-10	1.78409e-08
Pavir.Aa01572	1172	1569	1005	529	987.398	-0.193411	0.283752	0.49548	0.747107
Pavir.Aa01579	0	10	2	0	2.45693	-0.33768	0.654739	0.60603	0.779095
Pavir.Aa01581	43	15	73	39	44.5496	1.39287	0.584467	0.0171651	0.0732895
Pavir.Aa01586	0	1	0	0	0.198222	-0.177575	0.40769	0.663153	0.781182
Pavir.Aa01592	3	0	2	0	1.02975	-0.0277622	0.640518	0.965428	0.978963
Pavir.Aa01594	0	1	0	0	0.198222	-0.177575	0.40769	0.663153	0.781182
Pavir.Aa01595	9	0	0	0	1.66512	-0.459087	0.588256	0.435143	0.71413
Pavir.Aa01597	6	2	1	0	1.74388	-0.993279	0.839191	0.236566	0.489253
Pavir.Aa01598	0	0	14	3	4.57633	2.62708	0.842413	0.00181765	0.0117544
Pavir.Aa01599	0	0	0	2	0.835583	0.406334	0.551492	0.46125	0.730717
Pavir.Aa01601	2	0	0	0	0.370026	-0.256623	0.474969	0.588994	0.765077
Pavir.Aa01606	0	155	0	0	30.7244	-0.676511	0.662888	0.307467	0.586673
Pavir.Aa01607	76	18	47	26	39.6472	0.250153	0.695879	0.719238	0.817459
Pavir.Aa01608	28	10	9	3	10.5521	-0.786911	0.727866	0.279644	0.548744
Pavir.Aa01609	7	14	16	21	16.6415	1.26366	0.688742	0.0665456	0.203817
Pavir.Aa01610	137	96	84	47	83.9501	-0.159885	0.309153	0.605037	0.778516
Pavir.Aa01611	17	36	22	13	20.9343	0.0447587	0.599045	0.94044	0.963124
Pavir.Aa01612	237	17	64	36	77.449	-0.40211	0.817069	NA	NA
Pavir.Aa01614	20	30	26	19	23.7562	0.484621	0.495854	0.328398	0.611197
Pavir.Aa01620	0	8	0	0	1.58578	-0.446833	0.582628	0.443124	0.719825
Pavir.Aa01623	45	75	67	58	63.3269	0.70941	0.492584	0.149817	0.361907
Pavir.Aa01625	0	0	2	3	1.72808	1.65741	0.825907	0.0447734	0.152464
Pavir.Aa01626	18	42	45	32	35.7058	0.89414	0.589195	0.129124	0.325526
Pavir.Aa01627	52	43	44	35	43.2105	0.419548	0.374941	0.263153	0.528809
Pavir.Aa01628	2	0	0	1	0.787818	0.0119971	0.618862	0.984533	0.990213
Pavir.Aa01629	2	4	1	1	1.81806	-0.461946	0.842541	0.583501	0.765077
Pavir.Aa01630	254	619	970	685	686.113	1.41477	0.545906	0.00955327	0.0458179
Pavir.Aa01631	0	0	1	1	0.655145	0.972254	0.74132	0.189683	0.420331
Pavir.Aa01635	0	1	0	0	0.198222	-0.177575	0.40769	0.663153	0.781182
Pavir.Aa01636	56	85	32	17	41.9074	-0.812727	0.454946	0.0740304	0.221453
Pavir.Aa01637	0	0	1	1	0.655145	0.972254	0.74132	0.189683	0.420331
Pavir.Aa01639	440	548	265	151	316.017	-0.57841	0.258218	0.0250907	0.0984541
Pavir.Aa01640	495	518	789	441	565.779	0.929263	0.147807	3.23664e-10	9.8681e-09
Pavir.Aa01641	0	0	1	0	0.237354	0.246328	0.445659	0.580449	0.765077
Pavir.Aa01643	21	65	51	31	41.8263	0.472555	0.655921	0.471251	0.736472
Pavir.Aa01644	941	1190	894	555	854.05	0.11196	0.255671	0.661454	0.781182
Pavir.Aa01645	453	246	79	43	169.29	-1.73355	0.411355	2.50632e-05	0.00028653
Pavir.Aa01653	17	9	13	8	11.3572	0.316321	0.602248	0.59942	0.773895
Pavir.Aa01654	1	0	0	0	0.185013	-0.171497	0.40165	0.669392	0.781182
Pavir.Aa01655	4	0	2	2	2.05034	0.29987	0.820446	0.714741	0.814459
Pavir.Aa01656	8	0	2	1	2.3726	-0.238321	0.794023	0.764068	0.849675
Pavir.Aa01662	51	70	7	5	27.0617	-2.33684	0.54384	1.73181e-05	0.000207181
Pavir.Aa01664	64	54	2	1	23.4373	-3.69918	0.632408	4.93463e-09	1.24877e-07
Pavir.Aa01665	10	2	0	0	2.24658	-1.50594	0.824286	0.0677048	0.206441
Pavir.Aa01668	0	0	5	2	2.02235	1.9764	0.840372	0.0186823	0.0780147
Pavir.Aa01671	6	5	1	2	3.17413	-0.693211	0.811969	0.393248	0.678285
Pavir.Aa01673	1976	1346	794	461	1013.45	-0.713908	0.256249	0.00533634	0.0287914
Pavir.Aa01674	23	10	15	7	12.7224	0.0535912	0.636956	0.932948	0.958762
Pavir.Aa01676	24	6	5	3	8.06979	-0.829026	0.78225	0.289237	0.561728
Pavir.Aa01677	15	2	5	2	5.19399	-0.365403	0.834028	0.661301	0.781182
Pavir.Aa01679	836	706	556	311	556.518	-0.16818	0.144568	0.244697	0.501602
Pavir.Aa01680	140	150	255	151	179.247	1.13382	0.202442	2.13508e-08	4.8757e-07
Pavir.Aa01681	35	38	59	33	41.7989	0.949953	0.337372	0.00486648	0.0266706
Pavir.Aa01682	42	15	55	29	35.9143	1.05093	0.591152	0.0754422	0.22452
Pavir.Aa01683	47	89	135	81	92.2213	1.21128	0.470462	0.0100335	0.0477219
Pavir.Aa01684	609	659	603	546	614.54	0.58036	0.346524	0.0939729	0.261781
Pavir.Aa01685	1627	764	874	497	867.548	-0.115575	0.43538	0.790656	0.868376
Pavir.Aa01686	1	0	2	1	1.07751	0.810266	0.81884	0.322404	0.60418
Pavir.Aa01687	280	137	125	56	132.026	-0.52238	0.465016	0.261284	0.526022
Pavir.Aa01688	16	4	0	0	3.7531	-1.97636	0.842163	0.0189374	0.0788285
Pavir.Aa01691	15	4	6	1	5.41	-0.54513	0.821397	0.506907	0.752451
Pavir.Aa01692	20	40	13	8	18.0571	-0.721234	0.616434	0.241997	0.49739
Pavir.Aa01693	175	258	31	17	97.9791	-2.35586	0.421751	2.32491e-08	5.26984e-07
Pavir.Aa01696	6	4	6	1	3.74488	0.0275872	0.798602	0.972443	0.98325
Pavir.Aa01697	9	12	1	3	5.53451	-1.04401	0.791154	0.186969	0.420331
Pavir.Aa01698	0	0	1	0	0.237354	0.246328	0.445659	0.580449	0.765077
Pavir.Aa01699	37	64	101	67	71.4965	1.30243	0.44871	0.00370078	0.0212762
Pavir.Aa01700	1	3	1	1	1.43483	-0.141783	0.842656	0.866381	0.921558
Pavir.Aa01701	91	68	64	34	59.7109	-0.0392289	0.314843	0.900842	0.940751
Pavir.Aa01703	6	0	0	0	1.11008	-0.406033	0.564107	0.47166	0.736472
Pavir.Aa01706	5	1	6	2	3.38299	0.615935	0.827893	0.456889	0.728057
Pavir.Aa01709	43	96	57	26	51.3766	-0.120557	0.572201	0.833129	0.897735
Pavir.Aa01710	32	32	7	4	15.5962	-1.65353	0.543045	0.00232746	0.0144263
Pavir.Aa01711	2	0	3	2	1.91767	0.895752	0.840539	0.286565	0.557791
Pavir.Aa01712	4	0	0	0	0.740053	-0.351023	0.535513	0.512153	0.752451
Pavir.Aa01713	192	66	44	24	69.0758	-1.06124	0.600636	0.0772517	0.228836
Pavir.Aa01714	24	14	29	18	21.6189	0.8958	0.488923	0.0669231	0.204693
Pavir.Aa01716	424	327	457	204	336.964	0.428879	0.25898	0.0977152	0.269502
Pavir.Aa01718	24	34	20	10	20.1049	-0.280848	0.502937	0.57656	0.765077
Pavir.Aa01721	123	93	87	55	84.8196	0.0722073	0.283429	0.798906	0.873857
Pavir.Aa01722	0	1	5	1	1.80278	1.202	0.835112	0.150059	0.361907
Pavir.Aa01730	189	136	143	84	130.962	0.15002	0.268911	0.576926	0.765077
Pavir.Aa01734	1	7	0	0	1.57257	-1.1473	0.788098	0.145452	0.354961
Pavir.Aa01737	32	24	0	0	10.6778	-3.67496	0.789094	3.20566e-06	4.6196e-05
Pavir.Aa01738	4	1	15	11	9.09429	2.29854	0.72226	0.00146045	0.0097822
Pavir.Aa01739	1103	824	292	191	516.51	-1.27949	0.235438	5.49454e-08	1.16254e-06
Pavir.Aa01740	989	1000	298	160	518.778	-1.45398	0.152954	1.98204e-21	1.94617e-19
Pavir.Aa01741	12	9	0	0	4.00416	-2.51367	0.836566	0.00265805	0.0161154
Pavir.Aa01742	341	360	32	22	151.236	-2.9337	0.287348	1.79663e-24	2.2028e-22
Pavir.Aa01745	4	22	4	3	7.30373	-0.745731	0.821041	0.363733	0.647249
Pavir.Aa01746	0	0	1	1	0.655145	0.972254	0.74132	0.189683	0.420331
Pavir.Aa01747	0	1	0	0	0.198222	-0.177575	0.40769	0.663153	0.781182
Pavir.Aa01748	1	0	18	14	10.3065	3.55277	0.763627	3.27954e-06	4.70978e-05
Pavir.Aa01750	5	0	0	0	0.925066	-0.381991	0.552141	0.48904	0.742143
Pavir.Aa01755	0	0	17	12	9.04851	3.83533	0.794198	1.37092e-06	2.15878e-05
Pavir.Aa01759	1213	1019	846	405	796.416	-0.198947	0.18828	0.290669	0.563768
Pavir.Aa01761	61	120	73	28	64.0974	-0.231915	0.54422	0.670005	0.781698
Pavir.Aa01762	1	3	0	1	1.19747	-0.36971	0.806446	0.646634	0.781182
Pavir.Aa01770	1	0	0	0	0.185013	-0.171497	0.40165	0.669392	0.781182
Pavir.Aa01774	5	27	15	7	12.7619	0.037876	0.790665	0.961793	0.977027
Pavir.Aa01776	0	2	1	0	0.633798	-0.10005	0.623407	0.872495	0.924812
Pavir.Aa01778	786	652	313	210	436.689	-0.757261	0.19861	0.000137398	0.00127693
Pavir.Aa01781	59	80	76	41	61.9419	0.379252	0.359062	0.290863	0.563978
Pavir.Aa01782	106	153	7	2	52.4365	-3.64363	0.567986	1.40814e-10	4.52806e-09
Pavir.Aa01787	1	0	2	1	1.07751	0.810266	0.81884	0.322404	0.60418
Pavir.Aa01789	0	1	0	0	0.198222	-0.177575	0.40769	0.663153	0.781182
Pavir.Aa01791	113	362	5	5	95.9386	-3.64213	0.709698	2.86757e-07	5.27659e-06
Pavir.Aa01792	4	0	0	0	0.740053	-0.351023	0.535513	0.512153	0.752451
Pavir.Aa01794	0	0	1	0	0.237354	0.246328	0.445659	0.580449	0.765077
Pavir.Aa01795	0	0	1	1	0.655145	0.972254	0.74132	0.189683	0.420331
Pavir.Aa01796	70	55	11	3	27.7174	-2.26432	0.519832	1.32544e-05	0.000163955
Pavir.Aa01810	1	2	0	0	0.581458	-0.813103	0.741381	0.272755	0.540485
Pavir.Aa01813	17	21	97	60	55.3987	2.58623	0.359945	6.71772e-13	2.99651e-11
Pavir.Aa01816	0	0	19	7	7.43426	3.50416	0.812495	1.61169e-05	0.000194535
Pavir.Aa01822	212	209	162	95	158.793	-0.0472593	0.190465	0.804037	0.87714
Pavir.Aa01823	29	10	12	8	13.5382	-0.206096	0.682417	0.762645	0.848483
Pavir.Aa01824	0	1	0	1	0.616014	0.149833	0.612956	0.806887	0.878671
Pavir.Aa01826	89	108	79	25	67.0699	-0.327079	0.450375	0.467694	0.736375
Pavir.Aa01827	0	1	0	0	0.198222	-0.177575	0.40769	0.663153	0.781182
Pavir.Aa01828	3	3	0	0	1.14971	-1.31032	0.818218	0.109281	0.29255
Pavir.Aa01830	14	5	0	0	3.5813	-2.11311	0.844004	0.012291	0.0562031
Pavir.Aa01834	1975	1212	629	351	901.587	-0.996312	0.312979	0.00145597	0.00976219
Pavir.Aa01838	114	109	118	57	94.5196	0.2855	0.247179	0.248077	0.506415
Pavir.Aa01839	56	27	3	0	16.4248	-2.87411	0.76028	0.000156622	0.00143095
Pavir.Aa01840	82	37	35	24	40.8397	-0.269986	0.535933	0.614425	0.781182
Pavir.Aa01843	15	13	0	0	5.35209	-2.87025	0.824115	0.000496138	0.0039023
Pavir.Aa01849	9	13	8	2	6.97642	-0.43139	0.711858	0.544511	0.762445
Pavir.Aa01854	4	2	5	2	3.15885	0.567815	0.798285	0.476903	0.742143
Pavir.Aa01855	5030	4093	100	76	1797.43	-4.87743	0.249968	8.64098e-85	7.76926e-82
Pavir.Aa01856	349	83	0	0	81.0221	-4.70471	0.794545	3.19473e-09	8.30938e-08
Pavir.Aa01857	34	55	74	59	59.4065	1.18227	0.465413	0.0110769	0.0516979
Pavir.Aa01858	30	25	18	11	19.374	-0.23347	0.45404	0.607107	0.779998
Pavir.Aa01859	0	6	0	0	1.18933	-0.40999	0.565726	0.468627	0.736375
Pavir.Aa01864	0	1	1	2	1.27116	0.808181	0.812086	0.319643	0.60147
Pavir.Aa01866	7	4	0	0	2.08798	-1.7837	0.841344	0.0340006	0.12438
Pavir.Aa01870	17	2	24	16	15.9228	1.1941	0.794879	0.133036	0.332463
Pavir.Aa01871	94	23	47	28	44.8041	0.044281	0.687449	0.948641	0.968387
Pavir.Aa01872	15	0	3	1	3.90505	-0.401679	0.788354	0.610391	0.781182
Pavir.Aa01874	5	7	2	1	3.20512	-0.870522	0.802867	0.278247	0.547009
Pavir.Aa01875	6	2	16	15	11.5711	2.08745	0.700063	0.0028655	0.0171416
Pavir.Aa01878	3	18	0	0	4.12304	-1.78044	0.834437	0.0328672	0.12124
Pavir.Aa01882	0	3	0	0	0.594666	-0.316914	0.515313	0.538559	0.761247
Pavir.Aa01883	236	230	214	128	193.525	0.218291	0.176661	0.216588	0.460779
Pavir.Aa01884	13	83	63	44	52.1937	0.577037	0.77151	0.454501	0.727933
Pavir.Aa01885	29	34	2	2	13.4152	-2.59841	0.662076	8.68583e-05	0.000860049
Pavir.Aa01886	2035	1038	447	275	803.246	-1.31256	0.404845	0.0011864	0.00822783
Pavir.Aa01891	1	0	1	1	0.840159	0.556491	0.792752	0.482696	0.742143
Pavir.Aa01892	0	0	1	0	0.237354	0.246328	0.445659	0.580449	0.765077
Pavir.Aa01893	404	332	370	204	313.605	0.297723	0.173179	0.0855855	0.244763
Pavir.Aa01900	3	14	1	0	3.5675	-1.45916	0.842548	0.0833028	0.240545
Pavir.Aa01901	0	0	1	0	0.237354	0.246328	0.445659	0.580449	0.765077
Pavir.Aa01902	0	0	1	1	0.655145	0.972254	0.74132	0.189683	0.420331
Pavir.Aa01904	3	0	0	0	0.55504	-0.311305	0.512061	0.543224	0.761247
Pavir.Aa01905	1	0	0	0	0.185013	-0.171497	0.40165	0.669392	0.781182
Pavir.Aa01907	0	0	6	5	3.51308	2.57885	0.841345	0.00217562	0.0136661
Pavir.Aa01913	4	2	19	13	11.0775	2.49555	0.656362	0.000143478	0.00132485
Pavir.Aa01914	17	18	0	0	6.71322	-3.13468	0.813234	0.000115927	0.00110356
Pavir.Aa01919	98	44	115	63	80.4696	0.905521	0.486156	0.0625166	0.196336
Pavir.Aa01921	0	0	1	0	0.237354	0.246328	0.445659	0.580449	0.765077
Pavir.Aa01924	88	79	26	21	46.8855	-1.07637	0.362726	0.00300292	0.0178366
Pavir.Aa01925	0	1	0	0	0.198222	-0.177575	0.40769	0.663153	0.781182
Pavir.Aa01927	350	283	231	143	235.424	-0.0810373	0.200098	0.685486	0.79364
Pavir.Aa01928	8	16	38	24	23.6981	1.79065	0.546932	0.00106039	0.0074864
Pavir.Aa01929	35	38	65	34	43.6408	1.04399	0.335927	0.00188492	0.0121276
Pavir.Aa01930	48	47	91	46	59.0147	1.13767	0.295124	0.000115777	0.00110236
Pavir.Aa01931	9	0	0	0	1.66512	-0.459087	0.588256	0.435143	0.71413
Pavir.Aa01935	0	0	0	1	0.417792	0.305395	0.489774	0.532928	0.761247
Pavir.Aa01937	0	0	10	7	5.29808	3.13704	0.824935	0.000143089	0.00132232
Pavir.Aa01942	4186	3809	3063	1730	2979.29	-0.0769226	0.0792841	0.331939	0.615114
Pavir.Aa01944	184	251	504	249	307.453	1.36945	0.309414	9.60193e-06	0.000123105
Pavir.Aa01945	50	38	63	33	45.5235	0.747934	0.336646	0.0263018	0.10177
Pavir.Aa01947	615	1277	1470	718	1015.8	0.748281	0.484665	0.122609	0.313496
Pavir.Aa01949	263	421	70	52	170.45	-1.6673	0.429467	0.000103496	0.0010006
Pavir.Aa01950	230	360	325	214	280.46	0.517991	0.378515	0.171161	0.399745
Pavir.Aa01953	8	12	1	1	4.51392	-1.65663	0.797796	0.0378468	0.13493
Pavir.Aa01955	426	488	398	206	356.08	0.0429254	0.216689	0.842969	0.905042
Pavir.Aa01957	0	3	7	6	4.76289	1.44283	0.841604	0.0864596	0.246422
Pavir.Aa01964	29	21	107	61	60.4102	2.31519	0.332119	3.14766e-12	1.28986e-10
Pavir.Aa01967	67	76	73	44	63.1704	0.36388	0.297717	0.221619	0.468225
Pavir.Aa01968	2	1	15	7	7.0531	2.51041	0.739884	0.000691364	0.00520909
Pavir.Aa01969	282	358	771	403	474.507	1.4779	0.258653	1.10459e-08	2.63122e-07
Pavir.Aa01970	13	49	12	5	17.0553	-0.923545	0.754684	0.221046	0.467316
Pavir.Aa01971	339	478	307	213	319.327	0.0358552	0.33993	0.915996	0.949199
Pavir.Aa01972	0	1	0	0	0.198222	-0.177575	0.40769	0.663153	0.781182
Pavir.Aa01973	33	25	26	16	23.9169	0.193408	0.425337	0.649314	0.781182
Pavir.Aa01978	83	47	26	13	36.275	-0.984912	0.479916	0.0401443	0.140317
Pavir.Aa01979	0	3	0	2	1.43025	0.0719976	0.623076	0.908008	0.943757
Pavir.Aa01980	0	20	0	0	3.96444	-0.550896	0.623537	0.376966	0.661975
Pavir.Aa01981	528	362	124	68	227.285	-1.50232	0.289599	2.13032e-07	4.02662e-06
Pavir.Aa01982	502	442	240	141	296.364	-0.636652	0.158173	5.69641e-05	0.000591773
Pavir.Aa01984	93	20	27	15	33.8461	-0.559186	0.725703	0.440977	0.719309
Pavir.Aa01985	69	35	53	25	42.7282	0.208865	0.486943	0.667973	0.781182
Pavir.Aa01986	0	1	3	2	1.74587	1.266	0.841728	0.132568	0.331709
Pavir.Aa01989	0	5	0	0	0.991111	-0.386197	0.553999	0.485736	0.742143
Pavir.Aa01991	5	12	1	1	3.95888	-1.37844	0.824638	0.09461	0.26293
Pavir.Aa01992	0	48	0	0	9.51466	-0.623124	0.647275	0.335704	0.618694
Pavir.Aa01993	3	2	2	0	1.42619	-0.357578	0.838619	0.669824	0.781507
Pavir.Aa01994	660	842	463	245	501.265	-0.432606	0.265294	0.102961	0.28081
Pavir.Aa01995	22	0	3	4	6.45352	-0.259171	0.795266	0.744506	0.836535
Pavir.Aa02000	31	14	10	4	12.5552	-0.848836	0.661145	0.199181	0.433234
Pavir.Aa02001	0	1	4	2	1.98322	1.41872	0.843703	0.0926573	0.259168
Pavir.Aa02012	0	0	4	3	2.20279	2.06656	0.842415	0.0141615	0.0628692
Pavir.Aa02013	29	18	35	20	25.5966	0.826194	0.45066	0.0667583	0.204257
Pavir.Aa02015	87	19	22	15	31.351	-0.598392	0.727964	0.411072	0.694869
Pavir.Aa02016	55	20	26	13	25.7427	-0.236344	0.625133	0.705378	0.807475
Pavir.Aa02023	263	220	748	364	421.884	1.81421	0.197335	3.80164e-20	3.3268e-18
Pavir.Aa02024	126	34	1	1	30.7064	-3.46055	0.780853	9.34679e-06	0.000120224
Pavir.Aa02029	45	25	17	13	22.7475	-0.454921	0.530933	0.391537	0.676232
Pavir.Aa02034	459	1219	6	2	328.814	-5.55164	0.664999	6.92293e-17	4.64789e-15
Pavir.Aa02036	1557	1508	535	259	822.177	-1.30074	0.164414	2.54562e-15	1.47946e-13
Pavir.Aa02038	0	23	0	0	4.55911	-0.564334	0.628205	0.369011	0.652763
Pavir.Aa02040	67	109	92	52	77.5638	0.335075	0.422197	0.427402	0.708525
Pavir.Aa02042	103	38	91	52	69.9132	0.613469	0.562133	0.27513	0.542581
Pavir.Aa02043	3	11	2	0	3.21019	-1.06296	0.843331	0.207516	0.44622
Pavir.Aa02044	2	0	0	0	0.370026	-0.256623	0.474969	0.588994	0.765077
Pavir.Aa02046	31	63	43	21	37.2032	0.0580047	0.551871	0.916292	0.949397
Pavir.Aa02047	10	7	6	3	5.91518	-0.207171	0.68941	0.763792	0.849533
Pavir.Aa02049	80	77	7	4	33.3968	-2.87887	0.47886	1.83335e-09	4.97444e-08
Pavir.Aa02051	34	109	57	37	56.8841	0.0443973	0.659327	0.946313	0.966785
Pavir.Aa02053	1741	1750	0	0	668.997	-8.83547	0.594317	5.43092e-50	1.91565e-47
Pavir.Aa02054	2	1	1	1	1.22339	0.0612748	0.841642	0.941962	0.963929
Pavir.Aa02057	4	0	5	5	4.01578	0.978983	0.84311	0.245578	0.502677
Pavir.Aa02058	0	1	10	7	5.4963	2.70545	0.806772	0.000798174	0.00588429
Pavir.Aa02059	65	161	57	33	71.2559	-0.588507	0.587388	0.316389	0.597826
Pavir.Aa02061	41	21	15	7	18.2331	-0.72973	0.578046	0.206802	0.445145
Pavir.Aa02062	490	256	185	126	237.954	-0.517158	0.417032	0.214941	0.458361
Pavir.Aa02064	370	301	87	53	170.912	-1.55856	0.230928	1.48738e-11	5.51809e-10
Pavir.Aa02065	12	16	0	0	5.39171	-2.81081	0.82794	0.000686427	0.00517785
Pavir.Aa02068	0	3	0	0	0.594666	-0.316914	0.515313	0.538559	0.761247
Pavir.Aa02070	0	3	0	0	0.594666	-0.316914	0.515313	0.538559	0.761247
Pavir.Aa02071	458	328	90	46	190.333	-1.82116	0.287551	2.39875e-10	7.45221e-09
Pavir.Aa02072	31	37	48	23	34.0718	0.659849	0.38887	0.0897278	0.253573
Pavir.Aa02073	61	74	8	4	29.5242	-2.54193	0.510333	6.32783e-07	1.07827e-05
Pavir.Aa02074	90	120	107	69	94.6623	0.402451	0.333717	0.227831	0.475651
Pavir.Aa02075	28	16	20	13	18.5303	0.242753	0.521481	0.641568	0.781182
Pavir.Aa02076	2	5	0	0	1.36114	-1.31617	0.815073	0.106356	0.287234
Pavir.Aa02078	1	2	3	1	1.71131	0.537513	0.842641	0.523544	0.761247
Pavir.Aa02080	37	54	31	15	31.1743	-0.323111	0.462644	0.484926	0.742143
Pavir.Aa02082	0	5	0	0	0.991111	-0.386197	0.553999	0.485736	0.742143
Pavir.Aa02084	253	79	85	50	103.533	-0.512921	0.60908	0.399719	0.684845
Pavir.Aa02085	4	2	0	0	1.1365	-1.2543	0.811415	0.122149	0.312592
Pavir.Aa02086	0	0	4	1	1.36721	1.51653	0.815618	0.0629753	0.19678
Pavir.Aa02087	0	0	1	1	0.655145	0.972254	0.74132	0.189683	0.420331
Pavir.Aa02088	2	2	0	0	0.766471	-1.01669	0.782902	0.194076	0.424324
Pavir.Aa02089	8	0	1	4	3.38863	0.101756	0.7826	0.896548	0.938784
Pavir.Aa02092	204	274	264	180	229.919	0.558681	0.318257	0.0791844	0.233025
Pavir.Aa02093	3	7	69	38	34.1961	3.58848	0.52974	1.25233e-11	4.67255e-10
Pavir.Aa02095	59	74	46	26	47.3651	-0.218974	0.361008	0.544142	0.76223
Pavir.Aa02098	28	25	43	26	31.2047	0.995127	0.37461	0.00789719	0.0394602
Pavir.Aa02100	106	43	22	7	36.2813	-1.46232	0.632681	0.0208156	0.0850864
Pavir.Aa02103	1	0	0	0	0.185013	-0.171497	0.40165	0.669392	0.781182
Pavir.Aa02104	31	21	60	38	40.0154	1.50774	0.383795	8.54739e-05	0.000849091
Pavir.Aa02107	11	0	6	1	3.87706	-0.040005	0.79246	0.959738	0.97561
Pavir.Aa02109	218	162	91	45	112.845	-0.809376	0.286125	0.00467304	0.025814
Pavir.Aa02110	201	229	109	90	146.053	-0.376067	0.33208	0.257441	0.520707
Pavir.Aa02112	37	1	22	11	16.8612	0.240583	0.844011	0.775608	0.857089
Pavir.Aa02113	3430	4084	2087	1226	2451.7	-0.511188	0.211128	0.0154683	0.0673534
Pavir.Aa02120	1675	1241	972	573	1025.99	-0.238714	0.208674	0.252642	0.51356
Pavir.Aa02121	38	43	7	8	20.5579	-1.49738	0.549686	0.00644845	0.0334193
Pavir.Aa02123	84	53	36	19	42.5297	-0.614179	0.41446	0.138373	0.342386
Pavir.Aa02124	227	71	118	72	114.161	0.042155	0.603714	0.944332	0.965622
Pavir.Aa02127	208	472	5	2	134.066	-4.75863	0.650684	2.60727e-13	1.21501e-11
Pavir.Aa02128	6	0	0	0	1.11008	-0.406033	0.564107	0.47166	0.736472
Pavir.Aa02129	1459	2074	448	231	883.891	-1.68036	0.321353	1.70422e-07	3.27936e-06
Pavir.Aa02130	5	0	4	2	2.71006	0.378973	0.827941	0.647147	0.781182
Pavir.Aa02131	218	68	84	52	95.4749	-0.313391	0.610983	0.608001	0.780809
Pavir.Aa02132	236	79	87	58	104.204	-0.34702	0.591453	0.557388	0.765077
Pavir.Aa02134	55	65	48	22	43.6446	-0.138475	0.368008	0.706706	0.808211
Pavir.Aa02135	648	1184	385	230	542.057	-0.853827	0.434899	0.0496139	0.16511
Pavir.Aa02137	83	95	83	33	67.6747	-0.00979147	0.358038	0.978183	0.987029
Pavir.Aa02138	153	70	150	90	115.387	0.725837	0.470885	0.123212	0.314687
Pavir.Aa02139	1	41	22	14	19.383	0.201724	0.84377	0.811048	0.881879
Pavir.Aa02147	0	15	4	1	4.34054	-0.340701	0.784925	0.664248	0.781182
Pavir.Aa02148	141	219	305	167	211.662	0.982179	0.368053	0.00761724	0.0383034
Pavir.Aa02156	45	65	44	14	37.5027	-0.316765	0.517405	0.540393	0.761247
Pavir.Aa02157	1	0	6	4	3.2803	2.05148	0.834562	0.0139654	0.0624766
Pavir.Aa02158	435	521	1432	798	857.043	1.84334	0.214648	8.87111e-18	6.55048e-16
Pavir.Aa02160	109	30	0	0	26.1131	-3.79574	0.8139	3.10655e-06	4.49798e-05
Pavir.Aa02161	99	107	112	76	97.8619	0.537535	0.267841	0.0447584	0.152464
Pavir.Aa02165	6	2	3	1	2.63638	-0.219412	0.830503	0.791632	0.86853
Pavir.Aa02167	7	9	15	5	8.72836	0.753181	0.648583	0.245532	0.50265
Pavir.Aa02169	0	0	8	6	4.40558	2.88519	0.833773	0.000539371	0.00419628
Pavir.Aa02171	483	857	2356	624	1079.14	1.45942	0.551847	0.00817857	0.0406491
Pavir.Aa02172	10	60	20	11	23.0862	-0.377957	0.785905	0.630573	0.781182
Pavir.Aa02176	1	11	2	2	3.67575	-0.424604	0.843841	0.614837	0.781182
Pavir.Aa02177	0	1	0	0	0.198222	-0.177575	0.40769	0.663153	0.781182
Pavir.Aa02178	150	133	8	5	58.1033	-3.49839	0.430689	4.55622e-16	2.83866e-14
Pavir.Aa02179	0	0	26	14	12.0203	4.25621	0.772071	3.53337e-08	7.76714e-07
Pavir.Aa02182	178	181	230	136	180.222	0.684534	0.187603	0.00026343	0.00225407
Pavir.Aa02184	193	406	312	158	256.251	0.244614	0.499116	0.624067	0.781182
Pavir.Aa02187	3779	3308	532	286	1600.64	-2.44574	0.126762	6.04631e-83	5.2312e-80
Pavir.Aa02201	307	533	283	128	283.1	-0.395853	0.436626	0.364608	0.647977
Pavir.Aa02207	4	0	0	0	0.740053	-0.351023	0.535513	0.512153	0.752451
Pavir.Aa02208	472	426	163	82	244.716	-1.21042	0.182923	3.66343e-11	1.28824e-09
Pavir.Aa02209	0	4	0	1	1.21068	-0.156397	0.624836	0.802354	0.876033
Pavir.Aa02210	1	0	1	7	3.34691	1.27551	0.819198	0.119465	0.308989
Pavir.Aa02211	174	216	191	102	162.958	0.226706	0.272712	0.405804	0.690224
Pavir.Aa02212	27	0	8	4	8.56535	-0.167443	0.803385	0.834899	0.899001
Pavir.Aa02214	63	11	103	64	65.0224	1.41385	0.728996	0.0524462	0.17194
Pavir.Aa02219	865	746	1996	1024	1209.49	1.53964	0.145069	2.58782e-26	3.61782e-24
Pavir.Aa02224	0	0	1	0	0.237354	0.246328	0.445659	0.580449	0.765077
Pavir.Aa02225	109	154	99	59	98.8404	-0.0714733	0.355261	0.840554	0.903246
Pavir.Aa02226	1	0	0	0	0.185013	-0.171497	0.40165	0.669392	0.781182
Pavir.Aa02228	0	0	2	2	1.31029	1.50533	0.816031	0.0650812	0.200235
Pavir.Aa02232	3	0	0	0	0.55504	-0.311305	0.512061	0.543224	0.761247
Pavir.Aa02233	0	1	0	0	0.198222	-0.177575	0.40769	0.663153	0.781182
Pavir.Aa02237	29	40	125	101	85.1604	2.27617	0.408854	2.58872e-08	5.82747e-07
Pavir.Aa02238	186	455	153	94	200.191	-0.631818	0.556584	0.256304	0.518911
Pavir.Aa02244	106	55	13	9	37.3593	-1.91649	0.540665	0.000393067	0.0031918
Pavir.Aa02246	71	39	29	15	34.0167	-0.602074	0.484398	0.213893	0.456673
Pavir.Aa02253	24	51	70	40	47.8761	1.06218	0.535343	0.0472426	0.158902
Pavir.Aa02256	234	53	201	116	149.971	0.670175	0.674594	0.320491	0.602596
Pavir.Aa02257	732	508	274	150	363.83	-0.864143	0.262341	0.000987837	0.00703155
Pavir.Aa02259	11	38	38	23	28.1962	0.758698	0.689712	0.271323	0.540485
Pavir.Aa02263	420	577	565	300	451.522	0.420498	0.301474	0.163075	0.385931
Pavir.Aa02266	1046	292	762	458	623.617	0.477464	0.612847	NA	NA
Pavir.Aa02267	0	1	0	0	0.198222	-0.177575	0.40769	0.663153	0.781182
Pavir.Aa02269	248	186	124	79	145.19	-0.403618	0.259697	0.120139	0.310312
Pavir.Aa02270	12	3	10	8	8.5307	0.723863	0.753393	0.336651	0.619591
Pavir.Aa02278	2	0	0	0	0.370026	-0.256623	0.474969	0.588994	0.765077
Pavir.Aa02284	0	2	4	3	2.59923	1.17728	0.844012	0.163057	0.385908
Pavir.Aa02287	0	1	0	0	0.198222	-0.177575	0.40769	0.663153	0.781182
Pavir.Aa02289	132	113	130	79	110.682	0.433855	0.224913	0.053732	0.175141
Pavir.Aa02290	1	0	0	0	0.185013	-0.171497	0.40165	0.669392	0.781182
Pavir.Aa02291	1	5	2	0	1.65083	-0.42691	0.818434	0.601936	0.776204
Pavir.Aa02300	61	108	51	35	59.4215	-0.268745	0.485488	0.579882	0.765077
Pavir.Aa02301	21	8	27	19	19.8176	1.16379	0.609747	0.0563083	0.181506
Pavir.Aa02304	11	4	13	9	9.67376	0.997159	0.681884	0.143643	0.351926
Pavir.Aa02311	304	497	524	300	404.471	0.652742	0.384193	0.0893198	0.252622
Pavir.Aa02313	88	55	59	27	52.4676	-0.0888799	0.405092	0.826333	0.89312
Pavir.Aa02315	0	3	0	0	0.594666	-0.316914	0.515313	0.538559	0.761247
Pavir.Aa02319	147	142	71	39	88.4905	-0.719987	0.244634	0.00324929	0.0190849
Pavir.Aa02320	1	0	0	0	0.185013	-0.171497	0.40165	0.669392	0.781182
Pavir.Aa02333	0	0	1	1	0.655145	0.972254	0.74132	0.189683	0.420331
Pavir.Aa02338	39	40	101	98	80.0607	1.94083	0.432419	7.17887e-06	9.49761e-05
Pavir.Aa02339	58	35	33	18	33.0215	-0.187018	0.444182	0.673726	0.784573
Pavir.Aa02342	121	139	136	63	108.54	0.234831	0.286164	0.411864	0.695225
Pavir.Aa02344	191	169	222	118	170.829	0.564243	0.188549	0.00276647	0.0166326
Pavir.Aa02346	0	0	0	1	0.417792	0.305395	0.489774	0.532928	0.761247
Pavir.Aa02356	1	5	2	0	1.65083	-0.42691	0.818434	0.601936	0.776204
Pavir.Aa02360	0	6	0	0	1.18933	-0.40999	0.565726	0.468627	0.736375
Pavir.Aa02361	46	74	329	266	212.401	2.81798	0.428117	4.63349e-11	1.60475e-09
Pavir.Aa02363	35	29	71	31	42.0276	1.23493	0.370761	0.000865962	0.00630898
Pavir.Aa02369	0	0	1	1	0.655145	0.972254	0.74132	0.189683	0.420331
Pavir.Aa02371	5	11	2	1	3.99801	-1.11354	0.809292	0.168841	0.396548
Pavir.Aa02373	2	13	11	14	11.4069	0.950159	0.813517	0.242821	0.498726
Pavir.Aa02374	0	1	0	0	0.198222	-0.177575	0.40769	0.663153	0.781182
Pavir.Aa02376	328	154	127	96	161.462	-0.34716	0.480331	0.469833	0.736472
Pavir.Aa02379	84	183	232	111	153.257	0.867632	0.521389	0.0960968	0.266062
Pavir.Aa02380	1	0	0	0	0.185013	-0.171497	0.40165	0.669392	0.781182
Pavir.Aa02383	173	189	150	84	140.169	0.0266647	0.224018	0.905252	0.942152
Pavir.Aa02384	48	43	110	55	66.4916	1.45853	0.289391	4.65542e-07	8.18536e-06
Pavir.Aa02385	1	2	13	5	5.75601	2.18108	0.767823	0.00450275	0.0250635
Pavir.Aa02386	841	456	185	118	339.195	-1.32192	0.391808	0.000741149	0.00552608
Pavir.Aa02389	4	4	1	0	1.7703	-1.1065	0.844013	0.189858	0.420618
Pavir.Aa02390	0	3	0	0	0.594666	-0.316914	0.515313	0.538559	0.761247
Pavir.Aa02392	426	230	104	51	170.399	-1.33953	0.414632	0.00123514	0.00850667
Pavir.Aa02395	669	472	635	294	490.885	0.324868	0.276103	0.239347	0.493625
Pavir.Aa02396	30	32	5	4	14.7514	-1.81097	0.574892	0.0016321	0.010719
Pavir.Aa02397	146	130	73	42	87.6549	-0.586676	0.244243	0.0163048	0.0703017
Pavir.Aa02399	40	1	0	0	7.59875	-1.39286	0.798909	0.0812551	0.237261
Pavir.Aa02401	8	4	98	56	48.93	3.96229	0.466553	2.01907e-17	1.45802e-15
Pavir.Aa02402	128	90	59	38	71.4016	-0.465117	0.330994	0.159958	0.379888
Pavir.Aa02404	80	54	95	62	73.9567	0.879909	0.333166	0.00826488	0.0410063
Pavir.Aa02407	43	24	1	1	13.368	-3.02836	0.735492	3.83063e-05	0.000419221
Pavir.Aa02408	5	20	5	2	6.91186	-0.801146	0.80626	0.32039	0.60248
Pavir.Aa02409	0	3	0	0	0.594666	-0.316914	0.515313	0.538559	0.761247
Pavir.Aa02410	42	80	30	23	40.3581	-0.447962	0.545377	0.41143	0.695225
Pavir.Aa02413	3	15	0	0	3.52837	-1.75772	0.834926	0.0352708	0.127853
Pavir.Aa02415	4	23	0	0	5.29916	-1.97176	0.839858	0.018888	0.078687
Pavir.Aa02426	0	0	1	1	0.655145	0.972254	0.74132	0.189683	0.420331
Pavir.Aa02428	15	28	10	3	11.9523	-0.911206	0.681251	0.181044	0.416526
Pavir.Aa02431	107	60	24	10	41.5642	-1.49891	0.500193	0.00272947	0.0164446
Pavir.Aa02434	42	26	6	3	15.6018	-1.90104	0.60624	0.00171397	0.0111766
Pavir.Aa02435	4	3	8	2	4.06913	0.759939	0.777593	0.328423	0.6112
Pavir.Aa02436	7	0	0	0	1.29509	-0.426539	0.573802	0.457266	0.728057
Pavir.Aa02438	106	69	113	56	83.506	0.571549	0.342101	0.0947808	0.263325
Pavir.Aa02441	11	3	1	0	2.86717	-1.39512	0.843779	0.0982453	0.270703
Pavir.Aa02443	46	30	15	11	22.6133	-0.771024	0.492973	0.117811	0.306641
Pavir.Aa02446	143	147	344	203	222.057	1.56235	0.182508	1.1243e-17	8.23557e-16
Pavir.Aa02449	35	3	36	17	22.7173	0.715087	0.816906	0.381378	0.667052
Pavir.Aa02455	32	23	19	11	19.585	-0.189376	0.468657	0.686153	0.794253
Pavir.Aa02456	1	2	7	6	4.74968	1.87434	0.784323	0.0168593	0.0721902
Pavir.Aa02462	4	0	6	3	3.41755	0.845172	0.842215	0.315615	0.59678
Pavir.Aa02463	3	4	0	0	1.34793	-1.42091	0.826281	0.0854958	0.244636
Pavir.Aa02464	0	0	5	3	2.44014	2.20368	0.843863	0.00901668	0.0437987
Pavir.Aa02465	1	3	0	0	0.77968	-0.928905	0.762931	0.223396	0.468999
Pavir.Aa02468	0	3	0	0	0.594666	-0.316914	0.515313	0.538559	0.761247
Pavir.Aa02469	42	23	15	8	19.2323	-0.73343	0.54915	0.181689	0.417605
Pavir.Aa02472	21	2	9	3	7.67128	-0.183538	0.836266	0.826281	0.893117
Pavir.Aa02476	31	51	3	4	18.228	-2.2327	0.670208	0.000864237	0.00629841
Pavir.Aa02477	259	344	405	196	294.122	0.598803	0.304095	0.0489379	0.163349
Pavir.Aa02478	496	388	98	55	214.916	-1.8291	0.236316	9.93522e-15	5.49553e-13
Pavir.Aa02481	1113	785	393	242	555.91	-0.876945	0.249904	0.000449572	0.00358399
Pavir.Aa02485	1	0	5	3	2.62516	1.78043	0.841403	0.0343424	0.12525
Pavir.Aa02486	51	20	29	11	24.8791	-0.175438	0.626192	0.77935	0.860056
Pavir.Aa02488	9	15	24	14	16.184	1.16028	0.548969	0.0345527	0.12583
Pavir.Aa02489	0	1	0	0	0.198222	-0.177575	0.40769	0.663153	0.781182
Pavir.Aa02490	5	0	13	5	6.09962	1.19916	0.844026	0.155387	0.371553
Pavir.Aa02491	3	13	9	5	7.35707	0.299074	0.786839	0.703874	0.806339
Pavir.Aa02493	12	7	0	0	3.60771	-2.33053	0.841486	0.00561364	0.0299527
Pavir.Aa02497	48	51	50	29	42.9736	0.322953	0.32799	0.3248	0.607014
Pavir.Aa02498	3	4	9	8	6.82644	1.53008	0.707477	0.0305618	0.114432
Pavir.Aa02504	60	50	60	38	51.1292	0.49137	0.309583	0.112468	0.298865
Pavir.Aa02508	8494	6818	2090	1193	3917.48	-1.5425	0.153644	1.02246e-23	1.18082e-21
Pavir.Aa02511	1	2	0	0	0.581458	-0.813103	0.741381	0.272755	0.540485
Pavir.Aa02517	0	0	6	3	2.6775	2.31109	0.843982	0.00617554	0.0323091
Pavir.Aa02520	0	0	2	2	1.31029	1.50533	0.816031	0.0650812	0.200235
Pavir.Aa02523	24	18	8	3	11.1605	-1.10179	0.602144	0.0672821	0.205585
Pavir.Aa02524	1	3	1	1	1.43483	-0.141783	0.842656	0.866381	0.921558
Pavir.Aa02526	4	2	0	0	1.1365	-1.2543	0.811415	0.122149	0.312592
Pavir.Aa02527	2336	1322	331	231	869.315	-1.88639	0.374009	4.56614e-07	8.0469e-06
Pavir.Aa02528	509	355	317	185	317.073	-0.107893	0.256882	0.674479	0.785001
Pavir.Aa02533	12	27	3	8	11.6266	-0.64349	0.789804	0.415218	0.698812
Pavir.Aa02534	8	2	18	9	9.90904	1.58359	0.719963	0.0278388	0.106353
Pavir.Aa02535	4	5	3	1	2.86102	-0.358497	0.805266	0.656181	0.781182
Pavir.Aa02538	0	3	0	0	0.594666	-0.316914	0.515313	0.538559	0.761247
Pavir.Aa02541	8	19	9	1	7.8003	-0.624919	0.805296	0.437742	0.717086
Pavir.Aa02542	95	61	105	58	78.8219	0.696967	0.339486	0.0400719	0.140128
Pavir.Aa02543	10	3	3	4	4.82803	-0.065672	0.803872	0.93489	0.960119
Pavir.Aa02548	0	1	0	0	0.198222	-0.177575	0.40769	0.663153	0.781182
Pavir.Aa02551	6	8	24	38	24.2684	2.33717	0.687262	0.000672156	0.00508749
Pavir.Aa02557	0	0	2	1	0.892499	1.22715	0.785515	0.118236	0.306641
Pavir.Aa02561	0	0	1	0	0.237354	0.246328	0.445659	0.580449	0.765077
Pavir.Aa02562	8	1	6	6	5.6092	0.719608	0.825601	0.383418	0.668986
Pavir.Aa02574	0	1	2	1	1.09072	0.790285	0.818123	0.334057	0.616575
Pavir.Aa02575	1	0	12	10	7.21117	3.03867	0.792956	0.000127066	0.001192
Pavir.Aa02581	44	28	0	1	14.1086	-3.40916	0.754675	6.26062e-06	8.40892e-05
Pavir.Aa02587	27	5	27	18	19.9153	0.882423	0.749922	0.239321	0.493615
Pavir.Aa02589	0	2	4	2	2.18144	0.988358	0.842152	0.240551	0.495217
Pavir.Aa02590	1	0	0	0	0.185013	-0.171497	0.40165	0.669392	0.781182
Pavir.Aa02593	180	129	63	27	85.1067	-1.0975	0.347625	0.0015933	0.0105003
Pavir.Aa02596	53	42	101	41	59.2332	1.13695	0.363266	0.00174931	0.0113747
Pavir.Aa02597	363	331	686	367	448.925	1.2458	0.138343	2.15441e-19	1.79946e-17
Pavir.Aa02601	195	137	225	115	164.685	0.665797	0.274646	0.0153421	0.0669756
Pavir.Aa02603	154	138	130	72	116.784	0.125683	0.211949	0.55319	0.765077
Pavir.Aa02604	1093	881	273	152	505.155	-1.53536	0.181839	3.0802e-17	2.16962e-15
Pavir.Aa02606	17	32	97	54	55.0724	2.07608	0.469799	9.91219e-06	0.000126644
Pavir.Aa02607	0	0	4	1	1.36721	1.51653	0.815618	0.0629753	0.19678
Pavir.Aa02608	64	68	103	69	78.595	1.03337	0.281831	0.000245757	0.00211787
Pavir.Aa02609	152	176	363	198	231.891	1.40031	0.220351	2.08574e-10	6.54317e-09
Pavir.Aa02612	1	1	3	1	1.51309	0.799293	0.844013	0.343631	0.627927
Pavir.Aa02614	151	45	116	52	86.1152	0.350025	0.628361	0.577497	0.765077
Pavir.Aa02615	501	554	1232	714	793.23	1.5288	0.170535	3.11019e-19	2.56969e-17
Pavir.Aa02616	6	12	38	24	22.5352	2.15219	0.548684	8.76476e-05	0.000865808
Pavir.Aa02619	0	6	11	6	6.30697	0.949778	0.841747	0.259176	0.523063
Pavir.Aa02620	1	0	1	0	0.422367	0.0741323	0.608547	0.903043	0.940751
Pavir.Aa02624	0	0	1	0	0.237354	0.246328	0.445659	0.580449	0.765077
Pavir.Aa02631	0	15	0	0	2.97333	-0.521032	0.612704	0.395113	0.68009
Pavir.Aa02638	142	65	71	36	71.0489	-0.265769	0.498637	0.59404	0.769005
Pavir.Aa02642	26	39	27	22	28.141	0.268687	0.497659	0.589265	0.765147
Pavir.Aa02649	1	0	0	0	0.185013	-0.171497	0.40165	0.669392	0.781182
Pavir.Aa02650	3	17	23	14	15.233	1.06446	0.775031	0.169614	0.397955
Pavir.Aa02651	93	93	185	133	135.118	1.43475	0.264976	6.14173e-08	1.28833e-06
Pavir.Aa02652	0	1	5	3	2.63837	1.75744	0.841692	0.0367995	0.131976
Pavir.Aa02653	48	57	72	40	53.9804	0.719445	0.322739	0.0258016	0.100752
Pavir.Aa02654	1	0	0	0	0.185013	-0.171497	0.40165	0.669392	0.781182
Pavir.Aa02655	16	48	14	7	18.7224	-0.764969	0.705667	0.278349	0.54707
Pavir.Aa02657	261	290	206	133	210.234	-0.0229156	0.225516	0.919063	0.949801
Pavir.Aa02658	5364	3972	2730	1497	3053.16	-0.47574	0.203504	0.0194005	0.0803398
Pavir.Aa02659	16	10	13	9	11.7882	0.389023	0.574017	0.497949	0.74871
Pavir.Aa02662	71	78	39	27	49.1344	-0.473888	0.338425	0.161431	0.382871
Pavir.Aa02663	115	47	25	11	41.1225	-1.30851	0.590763	0.0267633	0.103147
Pavir.Aa02664	336	122	130	69	146.031	-0.466666	0.55586	0.401167	0.685994
Pavir.Aa02665	0	0	15	10	7.73822	3.64433	0.802881	5.65057e-06	7.66815e-05
Pavir.Aa02666	1	0	4	2	1.97001	1.442	0.843804	0.0874635	0.248368
Pavir.Aa02667	572	405	416	238	384.281	0.088081	0.243498	0.717552	0.81644
Pavir.Aa02670	97	52	16	10	36.2294	-1.63775	0.518651	0.00159017	0.0104857
Pavir.Aa02671	327	292	40	23	137.484	-2.57125	0.255031	6.62929e-24	7.81455e-22
Pavir.Aa02672	0	0	3	1	1.12985	1.39821	0.805483	0.0825869	0.238929
Pavir.Aa02674	1	0	0	0	0.185013	-0.171497	0.40165	0.669392	0.781182
Pavir.Aa02675	168	108	37	22	70.4637	-1.46469	0.385254	0.000143595	0.00132566
Pavir.Aa02677	32	15	24	13	20.0215	0.28145	0.562001	0.616512	0.781182
Pavir.Aa02678	64	21	7	3	18.9184	-1.84392	0.716413	0.010058	0.0477839
Pavir.Aa02683	14	2	1	1	3.64177	-1.07546	0.84391	0.202531	0.438359
Pavir.Aa02685	16	18	22	12	16.7635	0.595984	0.481979	0.21626	0.460444
Pavir.Aa02686	329	326	693	332	428.683	1.26073	0.189989	3.22754e-11	1.14639e-09
Pavir.Aa02687	0	9	0	0	1.784	-0.461753	0.589088	0.433132	0.71374
Pavir.Aa02689	0	0	2	3	1.72808	1.65741	0.825907	0.0447734	0.152464
Pavir.Aa02691	112	155	64	38	82.5126	-0.693057	0.364852	0.0574911	0.184345
Pavir.Aa02696	57	59	71	50	59.9826	0.722449	0.311572	0.0204102	0.0836753
Pavir.Aa02697	191	76	87	54	93.6129	-0.198916	0.536126	0.710619	0.811431
Pavir.Aa02698	301	145	81	47	123.293	-1.02877	0.462641	0.0261694	0.101411
Pavir.Aa02699	151	46	29	18	51.4587	-1.12146	0.646262	0.082687	0.239173
Pavir.Aa02700	525	457	338	195	349.414	-0.214988	0.149334	0.149967	0.361907
Pavir.Aa02703	54	52	4	2	22.0833	-2.98453	0.571081	1.73121e-07	3.32709e-06
Pavir.Aa02704	281	210	335	202	257.523	0.7908	0.224241	0.000420987	0.0033808
Pavir.Aa02705	46	54	3	2	20.7622	-3.03531	0.608429	6.07689e-07	1.03937e-05
Pavir.Aa02707	784	538	248	156	375.733	-0.995993	0.274496	0.000285133	0.00241544
Pavir.Aa02708	783	560	247	155	379.254	-1.03126	0.253419	4.7139e-05	0.000503273
Pavir.Aa02709	17	1	3	4	5.72667	-0.256603	0.84398	0.761098	0.847279
Pavir.Aa02710	221	248	194	81	169.935	-0.156673	0.297158	0.59803	0.772621
Pavir.Aa02711	0	0	1	1	0.655145	0.972254	0.74132	0.189683	0.420331
Pavir.Aa02712	30	40	50	24	35.374	0.668127	0.410828	0.103887	0.282748
Pavir.Aa02713	236	303	350	201	270.774	0.670052	0.269642	0.0129562	0.0587061
Pavir.Aa02715	87	66	22	13	39.8319	-1.37712	0.387633	0.000381378	0.00310678
Pavir.Aa02718	478	547	851	512	612.761	1.0636	0.197589	7.32947e-08	1.51941e-06
Pavir.Aa02719	14228	1324	83	54	2937.08	-3.91607	0.787102	NA	NA
Pavir.Aa02720	10	16	11	4	9.30374	-0.154659	0.654187	0.813112	0.883451
Pavir.Aa02724	2098	1933	2163	1317	1834.95	0.460192	0.105036	1.17985e-05	0.000148022
Pavir.Aa02728	0	26	33	18	20.5067	0.592216	0.821202	0.470813	0.736472
Pavir.Aa02729	18	13	7	3	8.82198	-0.819579	0.633109	0.195482	0.426768
Pavir.Aa02730	116	81	98	51	82.0856	0.242901	0.311562	0.435613	0.714708
Pavir.Aa02731	103	128	68	39	76.8627	-0.436465	0.319487	0.171895	0.400392
Pavir.Aa02734	3	7	7	5	5.69303	0.693444	0.741732	0.349841	0.635778
Pavir.Aa02735	6495	8891	5251	3219	5555.27	-0.188099	0.289955	0.516521	0.756785
Pavir.Aa02736	2	6	19	13	11.5004	2.09993	0.684597	0.00215934	0.0136195
Pavir.Aa02737	0	0	5	2	2.02235	1.9764	0.840372	0.0186823	0.0780147
Pavir.Aa02738	375	307	716	487	503.644	1.49254	0.209343	1.00635e-12	4.3782e-11
Pavir.Aa02739	0	2	0	0	0.396444	-0.262785	0.479322	0.583525	0.765077
Pavir.Aa02740	61	3	3	3	13.8459	-1.27618	0.843812	0.130433	0.327888
Pavir.Aa02744	28	76	21	17	32.3321	-0.61118	0.659898	0.354356	0.641492
Pavir.Aa02745	199	162	81	55	111.134	-0.704645	0.260856	0.00690729	0.0352907
Pavir.Aa02746	4	2	1	0	1.37385	-0.82292	0.837369	0.325733	0.607817
Pavir.Aa02750	1296	1099	836	447	842.804	-0.24509	0.140797	0.081731	0.238378
Pavir.Aa02752	99	67	148	91	104.745	1.16582	0.302664	0.000117226	0.00111177
Pavir.Aa02753	195	97	92	53	99.2846	-0.30635	0.449811	0.495831	0.747107
Pavir.Aa02759	1	0	1	0	0.422367	0.0741323	0.608547	0.903043	0.940751
Pavir.Aa02760	24	6	4	2	7.41465	-1.08783	0.795196	0.17131	0.400012
Pavir.Aa02762	10	8	44	19	21.8175	2.19017	0.503068	1.339e-05	0.000165498
Pavir.Aa02763	1	3	0	0	0.77968	-0.928905	0.762931	0.223396	0.468999
Pavir.Aa02765	0	7	1	1	2.0427	-0.329655	0.779052	0.672186	0.783187
Pavir.Aa02768	162	139	78	49	96.5104	-0.559006	0.244935	0.0224738	0.0904612
Pavir.Aa02776	2	2	3	1	1.89632	0.351405	0.835768	0.674151	0.78485
Pavir.Aa02777	23	46	164	100	94.0787	2.36796	0.476116	6.57582e-07	1.11391e-05
Pavir.Aa02778	1409	1466	1699	874	1319.69	0.476716	0.153416	0.00188781	0.0121367
Pavir.Aa02780	4	0	12	6	6.09505	1.51654	0.838895	0.0706412	0.213295
Pavir.Aa02781	58	42	5	2	21.0784	-2.71254	0.584021	3.40734e-06	4.875e-05
Pavir.Aa02782	0	0	7	3	2.91485	2.3946	0.843618	0.00453271	0.0251296
Pavir.Aa02787	9	19	17	11	14.0621	0.556619	0.624851	0.373035	0.657398
Pavir.Aa02788	513	355	61	26	190.622	-2.56965	0.343852	7.83171e-14	3.86986e-12
Pavir.Aa02790	13	14	14	7	11.4278	0.24991	0.5519	0.65068	0.781182
Pavir.Aa02791	961	618	456	252	513.816	-0.476611	0.293371	0.104247	0.283381
Pavir.Aa02796	149	139	191	111	146.829	0.723069	0.192734	0.000175681	0.00157834
Pavir.Aa02798	286	193	337	170	242.183	0.708184	0.285512	0.0131237	0.059342
Pavir.Aa02809	324	345	347	186	288.402	0.318514	0.181392	0.0790975	0.232844
Pavir.Aa02815	0	73	3	0	15.1823	-0.605199	0.67145	0.367412	0.651018
Pavir.Aa02817	158	249	190	119	173.404	0.254919	0.386493	0.509531	0.752451
Pavir.Aa02818	1	1	0	0	0.383235	-0.632447	0.692473	0.361076	0.644548
Pavir.Aa02819	9	7	4	3	5.25546	-0.387191	0.711901	0.586522	0.765077
Pavir.Aa02821	0	4	4	3	2.99568	0.624206	0.83578	0.455152	0.728057
Pavir.Aa02823	37	13	4	6	12.8785	-1.08868	0.750073	0.146659	0.357202
Pavir.Aa02825	1	0	0	1	0.602805	0.162025	0.614307	0.791971	0.86853
Pavir.Aa02835	0	9	28	17	15.5324	1.33889	0.843323	0.112368	0.298746
Pavir.Aa02839	1	0	9	7	5.24574	2.63768	0.811544	0.00115323	0.00803788
Pavir.Aa02851	9	26	0	0	6.8189	-2.5966	0.840647	0.00200958	0.0127967
Pavir.Aa02853	536	371	397	211	355.091	0.0775687	0.260805	0.766146	0.851325
Pavir.Aa02854	76	56	118	90	90.7704	1.31354	0.337788	0.000100809	0.000977914
Pavir.Aa02855	125	74	34	20	54.221	-1.12193	0.428724	0.00887278	0.0434078
Pavir.Aa02856	0	1	0	0	0.198222	-0.177575	0.40769	0.663153	0.781182
Pavir.Aa02862	155	131	67	37	86.0051	-0.779863	0.257118	0.00242058	0.0149048
Pavir.Aa02863	383	352	337	207	307.105	0.236201	0.153501	0.123864	0.315516
Pavir.Aa02864	24	91	439	203	211.488	2.47854	0.663514	0.000187357	0.0016721
Pavir.Aa02865	5	2	0	0	1.32151	-1.32646	0.816766	0.104367	0.283381
Pavir.Aa02866	2	0	1	1	1.02517	0.253115	0.795077	0.750217	0.839791
Pavir.Aa02868	0	0	9	3	3.38956	2.50896	0.842781	0.00291083	0.0173571
Pavir.Aa02872	9	0	2	1	2.55762	-0.289869	0.792324	0.71448	0.814359
Pavir.Aa02873	60	62	66	43	57.021	0.496862	0.299244	0.0968353	0.267711
Pavir.Aa02874	30	42	1	1	14.5309	-3.19184	0.718896	8.99932e-06	0.00011608
Pavir.Aa02875	0	0	7	7	4.58602	2.82723	0.836592	0.000726287	0.00543294
Pavir.Aa02879	58	64	72	43	58.4715	0.560866	0.298508	0.0602585	0.191129
Pavir.Aa02880	607	287	168	82	243.327	-1.09367	0.457532	0.0168315	0.0720844
Pavir.Aa02883	1	0	0	0	0.185013	-0.171497	0.40165	0.669392	0.781182
Pavir.Aa02884	0	0	2	1	0.892499	1.22715	0.785515	0.118236	0.306641
Pavir.Aa02886	33	62	8	3	21.5474	-2.04488	0.645565	0.00153712	0.0102211
Pavir.Aa02887	0	23	0	0	4.55911	-0.564334	0.628205	0.369011	0.652763
Pavir.Aa02888	159	463	1634	999	926.404	2.34028	0.59035	NA	NA
Pavir.Aa02889	1	3	7	2	3.27674	1.05376	0.82217	0.199956	0.434529
Pavir.Aa02892	27	4	6	6	9.71912	-0.366128	0.814771	0.65317	0.781182
Pavir.Aa02893	487	431	530	285	420.403	0.47948	0.140924	0.000667958	0.00506017
Pavir.Aa02896	48	35	36	18	31.8834	0.0295036	0.395514	0.940537	0.963163
Pavir.Aa02897	58	54	103	65	73.0387	1.22651	0.270533	5.79639e-06	7.84978e-05
Pavir.Aa02899	10	20	19	21	19.0979	0.960881	0.648386	0.138351	0.342369
Pavir.Aa02900	133	184	163	93	138.623	0.33182	0.326871	0.31004	0.589692
Pavir.Aa02902	1083	1041	24	14	418.264	-5.00567	0.26796	7.11603e-78	5.43842e-75
Pavir.Aa02903	12	7	19	10	12.2954	1.09868	0.574154	0.0556749	0.179863
Pavir.Aa02905	1041	625	401	238	511.101	-0.674392	0.329604	0.0407498	0.141936
Pavir.Aa02906	0	0	10	5	4.46249	2.93779	0.831952	0.000413684	0.00332973
Pavir.Aa02907	89	156	85	70	96.8093	0.0495386	0.486382	0.918875	0.94965
Pavir.Aa02909	2	8	0	0	1.9558	-1.43946	0.820847	0.0794947	0.233444
Pavir.Aa02910	122	78	145	85	107.962	0.842137	0.32485	0.00953121	0.0457456
Pavir.Aa02914	3	0	0	0	0.55504	-0.311305	0.512061	0.543224	0.761247
Pavir.Aa02915	1	0	0	0	0.185013	-0.171497	0.40165	0.669392	0.781182
Pavir.Aa02922	11	8	8	7	8.44429	0.307831	0.634056	0.627325	0.781182
Pavir.Aa02926	5	8	0	0	2.51084	-1.94394	0.843613	0.0212053	0.0863485
Pavir.Aa02927	102	43	38	30	48.9481	-0.311521	0.561936	0.579325	0.765077
Pavir.Aa02928	62	55	82	41	58.9655	0.697491	0.291031	0.0165471	0.071119
Pavir.Aa02929	1	0	0	0	0.185013	-0.171497	0.40165	0.669392	0.781182
Pavir.Aa02932	1347	740	537	323	658.303	-0.563849	0.369858	0.127384	0.322129
Pavir.Aa02935	2	0	0	0	0.370026	-0.256623	0.474969	0.588994	0.765077
Pavir.Aa02942	30	7	16	10	14.9135	0.144469	0.73721	0.844636	0.906195
Pavir.Aa02947	4	0	0	0	0.740053	-0.351023	0.535513	0.512153	0.752451
Pavir.Aa02949	13	8	1	0	4.2283	-2.04564	0.822767	0.0129082	0.0585233
Pavir.Aa02952	4	7	6	5	5.64069	0.526745	0.724338	0.467098	0.736375
Pavir.Aa02954	169	106	73	33	83.3927	-0.69821	0.385022	0.0697659	0.211358
Pavir.Aa02955	71	41	50	29	45.2467	0.158837	0.425032	0.708624	0.809757
Pavir.Aa02957	0	1	0	0	0.198222	-0.177575	0.40769	0.663153	0.781182
Pavir.Aa02959	500	471	711	351	501.273	0.760127	0.16319	3.19432e-06	4.60904e-05
Pavir.Aa02960	9	8	14	10	10.7518	1.02383	0.578051	0.0765317	0.227173
Pavir.Aa02962	11	15	31	13	17.7977	1.22672	0.524595	0.0193656	0.0802178
Pavir.Aa02963	19	59	5	6	18.9039	-1.49918	0.750434	0.0457442	0.155137
Pavir.Aa02964	103	64	7	6	35.9108	-2.62353	0.536438	1.005e-06	1.62613e-05
Pavir.Aa02965	1	0	2	2	1.4953	1.0903	0.835311	0.191803	0.42306
Pavir.Aa02966	75	101	331	200	196.019	2.18799	0.293715	9.37922e-14	4.60475e-12
Pavir.Aa02968	60	53	24	12	32.3166	-0.943628	0.382646	0.0136609	0.0613356
Pavir.Aa02969	158	27	14	8	41.2494	-1.67745	0.764013	0.0281219	0.107175
Pavir.Aa02971	12	32	14	8	15.2286	-0.283909	0.684816	0.678452	0.787984
Pavir.Aa02972	4	16	57	31	30.3923	2.17704	0.685673	0.00149815	0.0100084
Pavir.Aa02973	7	5	49	28	25.6147	3.00381	0.501834	2.15526e-09	5.76602e-08
Pavir.Aa02975	0	0	4	5	3.03837	2.26643	0.843931	0.0072408	0.0367002
Pavir.Aa02976	11	22	25	12	17.3434	0.674719	0.593467	0.255575	0.517939
Pavir.Aa02978	0	1	2	0	0.672929	0.23027	0.63845	0.718347	0.816736
Pavir.Aa02980	64	81	53	29	52.5925	-0.16352	0.353681	0.643839	0.781182
Pavir.Aa02981	360	229	195	117	207.163	-0.228377	0.316024	0.469891	0.736472
Pavir.Aa02982	5	31	82	25	36.9777	1.43197	0.780768	0.0666456	0.203981
Pavir.Aa02983	145	9	10	4	32.6556	-1.5574	0.835369	0.0622757	0.19593
Pavir.Aa02984	965	765	218	116	430.385	-1.69216	0.200779	3.517e-17	2.46217e-15
Pavir.Aa02985	1	6	1	0	1.6117	-0.79197	0.81643	0.332026	0.615179
Pavir.Aa02987	195	204	5	2	78.5373	-4.63149	0.492452	5.20543e-21	4.93171e-19
Pavir.Aa02989	729	771	248	138	404.223	-1.2881	0.17574	2.30942e-13	1.08392e-11
Pavir.Aa02992	11	10	10	6	8.89765	0.234499	0.596812	0.694379	0.799544
Pavir.Aa02998	13	8	0	0	3.99095	-2.45628	0.83879	0.00340755	0.0198644
Pavir.Aa02999	14	5	49	21	23.9852	2.12554	0.604621	0.000438951	0.00350969
Pavir.Aa03002	74	96	25	15	44.921	-1.33743	0.408025	0.00104612	0.00740392
Pavir.Aa03003	117	102	33	18	57.2181	-1.3908	0.3137	9.27066e-06	0.000119311
Pavir.Aa03004	17	22	9	4	11.3135	-0.810934	0.595145	0.173014	0.402315
Pavir.Aa03005	274	204	183	157	200.16	0.239543	0.350072	0.493807	0.746523
Pavir.Aa03006	1	0	3	0	0.897074	0.353887	0.660091	0.591876	0.767048
Pavir.Aa03007	0	3	0	0	0.594666	-0.316914	0.515313	0.538559	0.761247
Pavir.Aa03008	97	130	180	92	124.876	0.864181	0.318545	0.00666973	0.0343679
Pavir.Aa03009	5	21	7	3	8.00258	-0.520336	0.79649	0.513572	0.754029
Pavir.Aa03010	28	33	84	40	48.3711	1.57931	0.357309	9.8692e-06	0.000126165
Pavir.Aa03011	82	105	97	64	85.7464	0.444343	0.325367	0.172043	0.400662
Pavir.Aa03012	4773	5738	3540	2303	3822.87	-0.161859	0.233396	0.487997	0.742143
Pavir.Aa03013	29	77	11	3	24.4928	-1.79833	0.717697	0.0122209	0.0559664
Pavir.Aa03014	3	4	22	12	11.5832	2.42407	0.62706	0.000110738	0.00106077
Pavir.Aa03015	2	4	22	14	12.2338	2.63261	0.647989	4.85006e-05	0.000516128
Pavir.Aa03018	95	112	119	62	93.9253	0.438702	0.27968	0.116745	0.306641
Pavir.Aa03019	186	365	431	219	300.559	0.788634	0.468917	0.0926041	0.259168
Pavir.Aa03020	0	3	0	0	0.594666	-0.316914	0.515313	0.538559	0.761247
Pavir.Aa03021	13	11	4	5	7.62399	-0.537122	0.677431	0.427847	0.709007
Pavir.Aa03022	61	1	0	0	11.484	-1.40107	0.797212	0.0788387	0.232381
Pavir.Aa03023	23	4	20	14	15.6443	0.75083	0.766959	0.327594	0.610291
Pavir.Aa03024	0	0	3	0	0.712061	0.43676	0.566437	0.440668	0.71893
Pavir.Aa03029	6	0	0	0	1.11008	-0.406033	0.564107	0.47166	0.736472
Pavir.Aa03030	30	3	18	11	15.0131	0.32906	0.816327	0.686876	0.794849
Pavir.Aa03031	1	2	31	17	15.0419	3.5939	0.667895	7.41017e-08	1.53406e-06
Pavir.Aa03032	1	0	0	0	0.185013	-0.171497	0.40165	0.669392	0.781182
Pavir.Aa03034	40	17	27	12	22.1924	0.0796139	0.59471	0.893505	0.936672
Pavir.Aa03037	9	0	0	1	2.08291	-0.319978	0.639968	0.617082	0.781182
Pavir.Aa03040	25	0	1	2	5.69827	-0.593523	0.773342	0.442798	0.719825
Pavir.Aa03041	0	1	3	3	2.16366	1.45226	0.843739	0.0852118	0.244181
Pavir.Aa03042	1	0	0	0	0.185013	-0.171497	0.40165	0.669392	0.781182
Pavir.Aa03044	0	0	7	3	2.91485	2.3946	0.843618	0.00453271	0.0251296
Pavir.Aa03046	0	1	0	0	0.198222	-0.177575	0.40769	0.663153	0.781182
Pavir.Aa03047	0	0	1	0	0.237354	0.246328	0.445659	0.580449	0.765077
Pavir.Aa03048	44	34	12	9	21.4885	-1.09719	0.477974	0.0217042	0.0880046
Pavir.Aa03053	0	0	2	1	0.892499	1.22715	0.785515	0.118236	0.306641
Pavir.Aa03054	1036	784	326	179	499.242	-1.16968	0.211911	3.39643e-08	7.48406e-07
Pavir.Aa03055	668	464	430	217	408.287	-0.155723	0.265396	0.557366	0.765077
Pavir.Aa03056	124	60	18	8	42.4497	-1.9072	0.553611	0.000571042	0.00440809
Pavir.Aa03058	3370	6144	2711	1440	3086.46	-0.525939	0.425517	0.216459	0.460594
Pavir.Aa03063	0	21	0	0	4.16267	-0.555668	0.625209	0.374126	0.658716
Pavir.Aa03064	13	20	0	0	6.36962	-2.93291	0.82523	0.000379335	0.00309344
Pavir.Aa03065	9	2	0	0	2.06156	-1.48371	0.823817	0.0716995	0.215635
Pavir.Aa03066	58	42	7	3	21.9709	-2.33817	0.547933	1.97883e-05	0.000232665
Pavir.Aa03069	26	4	23	17	18.1648	0.802668	0.776892	0.30152	0.578817
Pavir.Aa03070	782	740	493	308	537.06	-0.249259	0.138221	0.0713365	0.214825
Pavir.Aa03072	133	107	46	24	66.7618	-1.08386	0.302941	0.00034649	0.00286112
Pavir.Aa03073	1847	2053	999	536	1209.72	-0.690315	0.179029	0.000115308	0.0010988
Pavir.Aa03074	16	17	18	2	11.4379	-0.182324	0.75528	0.809246	0.880609
Pavir.Aa03075	35	18	62	37	40.2177	1.45395	0.458213	0.00150823	0.0100684
Pavir.Aa03077	0	1	2	2	1.50851	1.06864	0.83479	0.200497	0.435106
Pavir.Aa03078	2	0	0	0	0.370026	-0.256623	0.474969	0.588994	0.765077
Pavir.Aa03081	0	292	63	42	90.3814	-0.251962	0.777543	NA	NA
Pavir.Aa03082	0	0	2	0	0.474707	0.364003	0.526661	0.48947	0.742143
Pavir.Aa03083	7	10	26	14	15.2976	1.66153	0.542301	0.00218507	0.0137161
Pavir.Aa03084	7	7	0	0	2.68265	-2.09405	0.843778	0.0130736	0.0591562
Pavir.Aa03086	4	0	25	8	10.0162	2.03497	0.83004	0.0142199	0.0630782
Pavir.Aa03087	0	34	0	1	7.15735	-0.557337	0.661742	0.399661	0.684845
Pavir.Aa03090	0	4	0	0	0.792889	-0.356078	0.538062	0.508114	0.752451
Pavir.Aa03093	120	102	30	16	56.2255	-1.54966	0.325371	1.90973e-06	2.91611e-05
Pavir.Aa03094	51	21	62	28	40.0124	0.841936	0.556408	0.130238	0.327471
Pavir.Aa03096	1	0	0	0	0.185013	-0.171497	0.40165	0.669392	0.781182
Pavir.Aa03098	23	14	0	0	7.03041	-3.08352	0.81866	0.000165522	0.00149763
Pavir.Aa03101	0	0	0	1	0.417792	0.305395	0.489774	0.532928	0.761247
Pavir.Aa03102	1403	1334	495	278	757.638	-1.15903	0.114166	3.2433e-24	3.90346e-22
Pavir.Aa03103	14	37	41	28	31.3541	0.926783	0.625471	0.138411	0.342423
Pavir.Aa03104	4	2	0	0	1.1365	-1.2543	0.811415	0.122149	0.312592
Pavir.Aa03109	0	19	2	1	4.65872	-0.5997	0.780968	0.44255	0.719825
Pavir.Aa03110	30	29	46	21	30.9907	0.773832	0.387043	0.0455714	0.154699
Pavir.Aa03113	1131	1147	716	447	793.309	-0.292355	0.146736	0.0463285	0.156689
Pavir.Aa03115	543	510	364	225	381.955	-0.164162	0.145359	0.258745	0.522452
Pavir.Aa03116	1	0	1	2	1.25795	0.829421	0.813093	0.307689	0.586681
Pavir.Aa03117	73	63	55	25	49.4932	-0.121804	0.325514	0.708263	0.809385
Pavir.Aa03118	1124	1013	1340	559	960.353	0.424915	0.249893	0.0890576	0.252036
Pavir.Aa03119	9	14	18	7	11.6371	0.616384	0.608104	0.310766	0.59073
Pavir.Aa03121	0	2	0	0	0.396444	-0.262785	0.479322	0.583525	0.765077
Pavir.Aa03123	0	2	0	0	0.396444	-0.262785	0.479322	0.583525	0.765077
Pavir.Aa03124	182	160	247	138	181.67	0.821421	0.181581	6.07604e-06	8.18499e-05
Pavir.Aa03125	67	99	73	53	71.4897	0.276097	0.409735	0.50041	0.751377
Pavir.Aa03126	8	74	31	14	29.3556	-0.180963	0.813775	0.824022	0.891499
Pavir.Aa03127	7	74	24	17	28.7625	-0.197166	0.820817	0.81017	0.881133
Pavir.Aa03128	187	93	110	52	100.866	-0.134072	0.457916	0.769684	0.853354
Pavir.Aa03130	633	1582	1726	1013	1263.6	0.839473	0.544002	0.122796	0.313816
Pavir.Aa03132	3	1	3	1	1.88311	0.33673	0.841561	0.689064	0.796469
Pavir.Aa03137	94	116	70	43	74.9648	-0.219285	0.317758	0.49013	0.742776
Pavir.Aa03139	582	196	277	148	274.109	-0.173851	0.567329	0.759272	0.845831
Pavir.Aa03141	66	219	161	89	131.019	0.361653	0.644888	0.574934	0.765077
Pavir.Aa03142	3	1	10	7	6.05134	1.97992	0.752642	0.00852288	0.0420368
Pavir.Aa03143	27	51	75	47	52.5424	1.18764	0.490525	0.0154707	0.0673576
Pavir.Aa03146	294	297	300	161	251.736	0.290969	0.169472	0.0859947	0.24567
Pavir.Aa03147	0	3	1	0	0.83202	-0.19915	0.635218	0.753889	0.841847
Pavir.Aa03149	1	2	2	1	1.47396	0.324221	0.843982	0.700863	0.804484
Pavir.Aa03150	40	75	27	11	33.2714	-0.869905	0.564872	0.123559	0.314855
Pavir.Aa03151	17	40	54	53	46.0342	1.3872	0.618701	0.0249533	0.0980156
Pavir.Aa03155	223	100	38	18	77.6199	-1.67155	0.526805	0.00150878	0.0100706
Pavir.Aa03156	0	1	1	1	0.853368	0.538948	0.792037	0.496214	0.747107
Pavir.Aa03158	1	5	8	3	4.32833	0.903804	0.817701	0.26903	0.537978
Pavir.Aa03160	131	94	230	163	165.561	1.46261	0.294807	7.00417e-07	1.17776e-05
Pavir.Aa03161	2	28	8	5	9.90803	-0.309559	0.840629	0.712689	0.813166
Pavir.Aa03166	1174	2006	1715	918	1405.43	0.341439	0.398578	0.391643	0.676313
Pavir.Aa03167	10	7	1	0	3.47504	-1.84288	0.828879	0.0261932	0.101468
Pavir.Aa03169	1	0	1	0	0.422367	0.0741323	0.608547	0.903043	0.940751
Pavir.Aa03170	1	3	0	0	0.77968	-0.928905	0.762931	0.223396	0.468999
Pavir.Aa03171	98	145	181	99	131.196	0.80945	0.357228	0.0234561	0.0937162
Pavir.Aa03172	52	65	78	49	61.4905	0.757292	0.330854	0.022085	0.0892412
Pavir.Aa03174	1959	1353	1245	581	1168.88	-0.221149	0.277429	0.425372	0.707242
Pavir.Aa03175	95	37	11	4	29.1925	-2.02781	0.659091	0.00209322	0.0132575
Pavir.Aa03177	359	377	105	80	199.495	-1.25681	0.268186	2.78155e-06	4.07893e-05
Pavir.Aa03179	20	34	45	28	32.8189	1.00092	0.482359	0.0379825	0.13534
Pavir.Aa03180	17	2	1	3	5.0324	-0.639584	0.843981	0.44856	0.723399
Pavir.Aa03182	0	4	0	0	0.792889	-0.356078	0.538062	0.508114	0.752451
Pavir.Aa03184	53	17	14	13	21.9297	-0.481349	0.687929	0.48411	0.742143
Pavir.Aa03185	13	3	11	8	8.95306	0.699644	0.757122	0.355443	0.642977
Pavir.Aa03186	10	13	19	11	13.5324	0.922715	0.537944	0.0862971	0.246171
Pavir.Aa03188	7	18	30	10	16.1616	0.980865	0.684664	0.151966	0.36564
Pavir.Aa03189	0	4	17	5	6.91686	1.4517	0.843682	0.0853115	0.244406
Pavir.Aa03191	1	6	3	1	2.5042	-0.120074	0.843827	0.886845	0.933441
Pavir.Aa03192	776	450	343	192	394.399	-0.502856	0.348573	0.14913	0.361702
Pavir.Aa03193	4	1	0	0	0.938275	-1.01193	0.775728	0.192068	0.42306
Pavir.Aa03194	11	0	2	0	2.50985	-0.348259	0.658007	0.596623	0.771325
Pavir.Aa03196	44	105	134	88	97.525	1.08867	0.557389	0.0508013	0.168085
Pavir.Aa03199	15	9	32	15	18.4214	1.44163	0.517866	0.00537274	0.0289707
Pavir.Aa03201	75	16	51	25	39.5974	0.308852	0.716245	0.666315	0.781182
Pavir.Aa03203	79	67	38	29	49.0323	-0.408193	0.344317	0.235814	0.488095
Pavir.Aa03204	7	6	0	0	2.48443	-2.01374	0.844027	0.0170387	0.0728695
Pavir.Aa03205	234	245	37	20	108.995	-2.34435	0.284201	1.59867e-16	1.04575e-14
Pavir.Aa03207	0	4	0	0	0.792889	-0.356078	0.538062	0.508114	0.752451
Pavir.Aa03208	20	9	0	0	5.48426	-2.6471	0.836387	0.00155121	0.0102756
Pavir.Aa03210	207	132	3	0	65.1751	-4.89634	0.632942	1.02714e-14	5.67466e-13
Pavir.Aa03212	2	15	1	0	3.58071	-1.31492	0.834824	0.115237	0.304319
Pavir.Aa03214	1	0	0	0	0.185013	-0.171497	0.40165	0.669392	0.781182
Pavir.Aa03215	0	1	0	0	0.198222	-0.177575	0.40769	0.663153	0.781182
Pavir.Aa03216	1	4	5	3	3.41805	0.825107	0.817423	0.312782	0.593178
Pavir.Aa03217	68	43	25	14	32.8874	-0.778516	0.443655	0.0792974	0.233253
Pavir.Aa03218	1023	2107	3886	2192	2445.08	1.46122	0.473202	0.00201556	0.0128295
Pavir.Aa03219	0	6	3	2	2.73698	0.140884	0.815089	0.862773	0.91901
Pavir.Aa03220	4	0	1	0	0.977407	-0.257254	0.644609	0.689831	0.796469
Pavir.Aa03221	1228	1664	1291	687	1150.48	0.0890823	0.287625	0.756776	0.844063
Pavir.Aa03223	62	144	147	77	107.076	0.657902	0.546788	0.228894	0.477587
Pavir.Aa03224	104	114	59	36	70.8831	-0.516128	0.287544	0.0726615	0.218141
Pavir.Aa03225	12	12	5	3	7.03897	-0.744636	0.660292	0.259431	0.523325
Pavir.Aa03227	16	5	0	0	3.95132	-2.13289	0.843971	0.0114975	0.0532703
Pavir.Aa03228	6	0	4	2	2.89508	0.265755	0.823263	0.746841	0.838387
Pavir.Aa03229	42	31	17	13	23.3817	-0.538764	0.459971	0.241478	0.496458
Pavir.Aa03230	142	87	40	22	62.2028	-1.14366	0.405171	0.00476269	0.0262051
Pavir.Aa03231	1	1	14	3	4.95956	2.14056	0.815066	0.00863334	0.0424905
Pavir.Aa03232	26	23	29	13	21.684	0.384676	0.440171	0.382159	0.667883
Pavir.Aa03233	79	65	40	21	45.7683	-0.559722	0.33027	0.0901248	0.254412
Pavir.Aa03234	33	27	13	7	17.4676	-0.839714	0.488247	0.0854588	0.244636
Pavir.Aa03238	324	278	246	168	243.628	0.149423	0.209649	0.476012	0.741316
Pavir.Aa03239	72	44	17	8	29.4201	-1.41327	0.495207	0.00431866	0.0241546
Pavir.Aa03240	45	50	140	76	83.2184	1.78765	0.275178	8.22993e-11	2.73071e-09
Pavir.Aa03241	3	49	0	0	10.2679	-1.82498	0.829343	0.0277708	0.106163
Pavir.Aa03242	417	934	582	323	535.377	0.0524795	0.511556	0.91829	0.949397
Pavir.Aa03243	12	7	10	4	7.65242	0.155172	0.664028	0.815231	0.885189
Pavir.Aa03246	9	10	18	7	10.8442	0.869616	0.588248	0.139323	0.344199
Pavir.Aa03247	0	4	0	0	0.792889	-0.356078	0.538062	0.508114	0.752451
Pavir.Aa03249	0	0	1	0	0.237354	0.246328	0.445659	0.580449	0.765077
Pavir.Aa03250	3	7	16	8	9.08259	1.50077	0.681448	0.0276423	0.105787
Pavir.Aa03251	0	0	2	1	0.892499	1.22715	0.785515	0.118236	0.306641
Pavir.Aa03252	8	11	20	12	13.4211	1.24242	0.551357	0.0242354	0.0957864
Pavir.Aa03253	0	0	4	0	0.949414	0.485056	0.589594	0.410681	0.694583
Pavir.Aa03254	1	8	0	0	1.77079	-1.17589	0.790148	0.136703	0.339315
Pavir.Aa03255	11	1	5	1	3.83793	-0.214217	0.843897	0.799617	0.874338
Pavir.Aa03258	265	182	259	115	194.626	0.355461	0.315189	0.259417	0.523325
Pavir.Aa03260	11	19	0	0	5.80137	-2.7677	0.831989	0.000879119	0.00638353
Pavir.Aa03261	1824	2006	1360	866	1419.71	-0.102535	0.185087	0.579591	0.765077
Pavir.Aa03262	1689	1995	1306	814	1358.01	-0.121605	0.217228	0.575614	0.765077
Pavir.Aa03264	0	0	1	1	0.655145	0.972254	0.74132	0.189683	0.420331
Pavir.Aa03265	31	7	2	0	7.59767	-1.85712	0.839922	0.0270313	0.103926
Pavir.Aa03267	2	0	0	0	0.370026	-0.256623	0.474969	0.588994	0.765077
Pavir.Aa03269	10	2	6	1	4.08849	-0.12992	0.837419	0.876709	0.927498
Pavir.Aa03272	2	0	1	1	1.02517	0.253115	0.795077	0.750217	0.839791
Pavir.Aa03273	9	6	6	2	5.11416	-0.215959	0.728376	0.766853	0.851822
Pavir.Aa03275	299	327	269	151	247.072	0.0796133	0.195702	0.684149	0.792414
Pavir.Aa03276	1	1	1	1	1.03838	0.304668	0.835632	0.715413	0.814726
Pavir.Aa03277	4	11	0	0	2.9205	-1.88056	0.841506	0.0254331	0.0995421
Pavir.Aa03278	215	126	39	29	86.1266	-1.50205	0.427826	0.000446618	0.00356416
Pavir.Aa03280	481	541	729	432	549.746	0.838175	0.188148	8.39451e-06	0.000109231
Pavir.Aa03281	51	34	93	43	56.2142	1.24822	0.36986	0.000738576	0.00551138
Pavir.Aa03283	1	15	0	0	3.15835	-1.28647	0.795816	0.105977	0.286617
Pavir.Aa03284	17	20	16	14	16.7564	0.363815	0.522985	0.486647	0.742143
Pavir.Aa03290	185	172	119	75	127.901	-0.203407	0.211066	0.335191	0.618109
Pavir.Aa03291	2	2	4	1	2.13368	0.529049	0.832796	0.525253	0.761247
Pavir.Aa03292	60	16	68	30	42.9461	0.810096	0.670294	0.226829	0.474227
Pavir.Aa03293	54	142	137	88	107.421	0.740238	0.586436	0.206853	0.445225
Pavir.Aa03296	384	337	348	205	306.092	0.282436	0.15303	0.0649469	0.200235
Pavir.Aa03298	14	46	0	0	11.7084	-2.99461	0.834621	0.000333232	0.00276787
Pavir.Aa03299	7	0	0	0	1.29509	-0.426539	0.573802	0.457266	0.728057
Pavir.Aa03301	6	0	0	0	1.11008	-0.406033	0.564107	0.47166	0.736472
Pavir.Aa03304	13	4	11	5	7.89791	0.419226	0.735351	0.568607	0.765077
Pavir.Aa03305	0	0	1	1	0.655145	0.972254	0.74132	0.189683	0.420331
Pavir.Aa03306	99	72	188	113	124.421	1.45333	0.262245	2.99236e-08	6.66739e-07
Pavir.Aa03308	3	3	2	1	2.04221	-0.205565	0.83008	0.804409	0.877344
Pavir.Aa03309	108	127	44	32	68.9685	-0.901121	0.340829	0.00819549	0.0407214
Pavir.Aa03310	25	28	14	6	16.0053	-0.691864	0.513703	0.178039	0.411079
Pavir.Aa03311	26	43	22	15	24.8226	-0.19975	0.522366	0.702169	0.804928
Pavir.Aa03312	80	94	33	17	48.3691	-1.09592	0.361936	0.00246222	0.0151043
Pavir.Aa03315	0	4	8	6	5.19847	1.2053	0.84398	0.153259	0.368076
Pavir.Aa03318	24	18	8	8	13.2495	-0.577652	0.576435	0.31629	0.597687
Pavir.Aa03319	1	0	0	0	0.185013	-0.171497	0.40165	0.669392	0.781182
Pavir.Aa03320	0	1	0	0	0.198222	-0.177575	0.40769	0.663153	0.781182
Pavir.Aa03322	51	63	33	22	38.9478	-0.355507	0.387487	0.358898	0.644548
Pavir.Aa03323	4	7	1	1	2.78275	-1.01513	0.828046	0.220221	0.46613
Pavir.Aa03331	15	28	13	14	17.2601	0.0609496	0.638316	0.92393	0.953027
Pavir.Aa03334	106	103	87	42	78.2253	-0.052038	0.264294	0.84391	0.905671
Pavir.Aa03339	10	5	9	4	6.64859	0.342877	0.695706	0.62212	0.781182
Pavir.Aa03340	65	78	41	18	44.7389	-0.614793	0.382118	0.107636	0.289754
Pavir.Aa03341	466	353	267	135	275.964	-0.371745	0.231764	0.108718	0.291805
Pavir.Aa03342	42	16	5	4	13.8	-1.50941	0.705987	0.032516	0.120128
Pavir.Aa03345	253	278	214	137	209.945	0.0776308	0.218678	0.722589	0.819953
Pavir.Aa03346	2	0	2	3	2.09811	0.89423	0.836247	0.284918	0.556257
Pavir.Aa03347	19	6	32	17	19.4024	1.34724	0.644815	0.0366766	0.131731
Pavir.Aa03350	1	0	1	2	1.25795	0.829421	0.813093	0.307689	0.586681
Pavir.Aa03352	34	17	25	15	21.8609	0.292792	0.534521	0.583853	0.765077
Pavir.Aa03353	140	103	58	39	76.3791	-0.613755	0.317345	0.0531092	0.173555
Pavir.Aa03356	1322	647	174	85	449.649	-2.11099	0.438482	1.47709e-06	2.30224e-05
Pavir.Aa03358	818	1665	423	196	663.668	-1.27156	0.486842	0.00900552	0.0437987
Pavir.Aa03359	0	0	2	0	0.474707	0.364003	0.526661	0.48947	0.742143
Pavir.Aa03361	254	257	399	194	273.692	0.838368	0.19677	2.03839e-05	0.000239054
Pavir.Aa03362	23	15	9	5	11.4538	-0.664902	0.587636	0.25785	0.521282
Pavir.Aa03364	21	25	2	12	14.329	-0.452871	0.818613	0.580115	0.765077
Pavir.Aa03367	186	223	192	97	164.714	0.133388	0.264528	0.614087	0.781182
Pavir.Aa03368	39	112	444	303	261.392	2.54617	0.593215	1.76941e-05	0.000211127
Pavir.Aa03369	7	3	0	0	1.88976	-1.62373	0.835405	0.0519382	0.170616
Pavir.Aa03370	46	76	86	45	62.7885	0.685436	0.436699	0.116511	0.306641
Pavir.Aa03371	68	29	51	31	43.3859	0.396053	0.535787	0.459786	0.730717
Pavir.Aa03372	62	30	50	31	42.2367	0.457731	0.492836	0.353008	0.639835
Pavir.Aa03374	2857	3027	3490	1891	2747.01	0.516819	0.142116	0.000276255	0.00234891
Pavir.Aa03375	49	37	52	39	45.0361	0.74482	0.372857	0.04576	0.15515
Pavir.Aa03382	27	14	19	9	16.0403	0.0860078	0.569545	0.879967	0.929251
Pavir.Aa03384	77	65	31	18	42.0087	-0.832432	0.342262	0.0150095	0.0658243
Pavir.Aa03386	14	19	16	9	13.9142	0.224886	0.537833	0.67585	0.785719
Pavir.Aa03387	107	167	135	65	112.099	0.157236	0.402864	0.696318	0.801206
Pavir.Aa03388	3625	2602	1410	723	1823.18	-0.879699	0.233536	0.000165311	0.00149661
Pavir.Aa03391	154	143	107	61	107.72	-0.157346	0.218035	0.470505	0.736472
Pavir.Aa03393	3	3	0	0	1.14971	-1.31032	0.818218	0.109281	0.29255
Pavir.Aa03394	122	57	71	43	68.6874	0.0333393	0.486406	0.945354	0.966287
Pavir.Aa03395	226	163	101	68	126.506	-0.494564	0.293358	0.0918207	0.257993
Pavir.Aa03396	114	58	42	26	53.4198	-0.593736	0.47702	0.213251	0.455751
Pavir.Aa03397	35	19	31	11	22.1954	0.214293	0.55714	0.700511	0.804436
Pavir.Aa03398	4	3	6	3	4.01222	0.733702	0.754569	0.330878	0.613796
Pavir.Aa03400	447	533	617	402	502.753	0.722465	0.239312	0.00253671	0.0154991
Pavir.Aa03401	12	0	7	6	6.38838	0.349778	0.823984	0.671204	0.78252
Pavir.Aa03402	789	864	873	470	720.811	0.34505	0.17292	0.0459961	0.155772
Pavir.Aa03404	190	182	132	65	129.716	-0.267833	0.21854	0.220366	0.466372
Pavir.Aa03405	3	0	2	2	1.86533	0.472409	0.826755	0.567727	0.765077
Pavir.Aa03409	10	0	2	1	2.74263	-0.334793	0.790898	0.672071	0.783187
Pavir.Aa03411	0	0	0	1	0.417792	0.305395	0.489774	0.532928	0.761247
Pavir.Aa03416	49	35	2	1	16.8959	-3.20195	0.668698	1.68177e-06	2.5948e-05
Pavir.Aa03421	0	0	2	2	1.31029	1.50533	0.816031	0.0650812	0.200235
Pavir.Aa03422	169	139	599	313	331.764	2.18864	0.185741	4.75898e-32	8.52433e-30
Pavir.Aa03423	7	0	2	0	1.7698	-0.241424	0.650819	0.710672	0.811431
Pavir.Aa03429	3	0	0	0	0.55504	-0.311305	0.512061	0.543224	0.761247
Pavir.Aa03433	39	49	64	40	48.8307	0.868993	0.352363	0.013656	0.0613198
Pavir.Aa03435	11	1	10	8	7.94924	0.801749	0.826459	0.331996	0.615173
Pavir.Aa03436	734	531	521	308	493.397	0.0636328	0.229356	0.781442	0.861451
Pavir.Aa03437	215	329	96	63	154.1	-1.03719	0.391437	0.00805616	0.0401147
Pavir.Aa03438	121	206	0	0	63.2204	-5.47043	0.729927	6.65571e-14	3.32459e-12
Pavir.Aa03439	9	10	7	9	9.06894	0.413814	0.670847	0.537332	0.761247
Pavir.Aa03440	1	0	3	2	1.73266	1.28828	0.841993	0.126008	0.319444
Pavir.Aa03441	127	31	3	1	30.7714	-3.06636	0.775702	7.71736e-05	0.000773676
Pavir.Aa03443	9	0	0	0	1.66512	-0.459087	0.588256	0.435143	0.71413
Pavir.Aa03444	100	86	87	58	80.4301	0.315085	0.265771	0.235799	0.488086
Pavir.Aa03445	1	0	0	0	0.185013	-0.171497	0.40165	0.669392	0.781182
Pavir.Aa03446	3281	3186	2228	1575	2425.41	-0.0619341	0.195049	0.750841	0.840305
Pavir.Aa03447	3528	3476	2587	1436	2555.73	-0.143269	0.0965148	0.137696	0.341129
Pavir.Aa03448	0	2	0	0	0.396444	-0.262785	0.479322	0.583525	0.765077
Pavir.Aa03450	16	30	3	5	11.7079	-1.29819	0.730093	0.0753849	0.224427
Pavir.Aa03451	0	0	0	1	0.417792	0.305395	0.489774	0.532928	0.761247
Pavir.Aa03455	3	4	52	27	24.9707	3.58277	0.556579	1.21761e-10	3.95702e-09
Pavir.Aa03460	4	36	102	59	56.7358	1.75307	0.791979	0.0268616	0.103438
Pavir.Aa03461	1068	244	84	48	285.952	-2.09726	0.672111	NA	NA
Pavir.Aa03462	21	5	1	0	5.11374	-1.86423	0.842739	0.0269589	0.103727
Pavir.Aa03463	337	535	197	99	256.518	-0.87902	0.390328	0.024322	0.0960295
Pavir.Aa03464	94	42	16	9	33.2744	-1.52471	0.578148	0.00835867	0.0413917
Pavir.Aa03467	396	506	363	212	348.297	0.00933703	0.266405	0.972041	0.982952
Pavir.Aa03469	296	188	174	95	173.019	-0.177067	0.320922	0.581123	0.765077
Pavir.Aa03470	50	62	62	28	47.9545	0.29448	0.372149	0.428772	0.710081
Pavir.Aa03471	3	0	0	0	0.55504	-0.311305	0.512061	0.543224	0.761247
Pavir.Aa03472	145	151	47	30	80.4478	-1.23615	0.280739	1.06671e-05	0.000135346
Pavir.Aa03473	32	27	34	14	25.1915	0.306621	0.431766	0.477607	0.742143
Pavir.Aa03474	285	313	403	210	298.162	0.670493	0.197963	0.000706723	0.00530398
Pavir.Aa03475	255	548	543	289	405.429	0.614828	0.498695	0.217622	0.462315
Pavir.Aa03478	68	62	65	43	58.2637	0.399124	0.292611	0.172565	0.401652
Pavir.Aa03479	140	114	69	41	82.006	-0.524779	0.266226	0.048704	0.162838
Pavir.Aa03480	679	660	950	484	684.148	0.735845	0.144321	3.4205e-07	6.19948e-06
Pavir.Aa03481	282	232	225	124	203.372	0.0999361	0.192421	0.603508	0.77729
Pavir.Aa03482	165	192	8	3	71.738	-3.97544	0.473902	4.91395e-17	3.37319e-15
Pavir.Aa03484	221	405	284	151	251.663	0.099978	0.443759	0.821747	0.89001
Pavir.Aa03485	27	51	0	0	15.1047	-3.7451	0.799417	2.80249e-06	4.10438e-05
Pavir.Aa03487	0	0	1	2	1.07294	1.21029	0.781543	0.121481	0.311737
Pavir.Aa03488	4	11	0	0	2.9205	-1.88056	0.841506	0.0254331	0.0995421
Pavir.Aa03491	0	0	2	1	0.892499	1.22715	0.785515	0.118236	0.306641
Pavir.Aa03492	1	0	0	0	0.185013	-0.171497	0.40165	0.669392	0.781182
Pavir.Aa03493	22	9	50	32	31.0913	1.84954	0.543555	0.000667309	0.00505729
Pavir.Aa03497	304	375	188	116	223.664	-0.478103	0.266836	0.0731736	0.219377
Pavir.Aa03499	2	2	3	0	1.47853	0.019663	0.833401	0.981177	0.988636
Pavir.Aa03500	1	1	1	1	1.03838	0.304668	0.835632	0.715413	0.814726
Pavir.Aa03502	7	4	0	0	2.08798	-1.7837	0.841344	0.0340006	0.12438
Pavir.Aa03503	19	19	8	4	10.8515	-0.872847	0.579005	0.131684	0.330128
Pavir.Aa03504	70	77	58	40	58.6922	0.0939768	0.315565	0.765852	0.85106
Pavir.Aa03505	100	65	79	47	69.7729	0.273701	0.346959	0.430197	0.711563
Pavir.Aa03506	151	93	117	71	103.805	0.291291	0.35049	0.405919	0.690224
Pavir.Aa03507	0	1	13	7	6.20836	2.90143	0.795789	0.000266371	0.00227415
Pavir.Aa03508	0	0	2	1	0.892499	1.22715	0.785515	0.118236	0.306641
Pavir.Aa03509	322	245	268	155	236.507	0.241723	0.217575	0.266575	0.53421
Pavir.Aa03510	1509	918	264	132	578.963	-1.88584	0.334978	1.80497e-08	4.15914e-07
Pavir.Aa03511	482	490	594	358	476.863	0.634193	0.1471	1.62286e-05	0.000195815
Pavir.Aa03512	6074	6045	5107	2507	4581.59	-0.0382754	0.155467	0.80553	0.878271
Pavir.Aa03513	46	19	0	0	12.2768	-3.42631	0.814188	2.57357e-05	0.000293432
Pavir.Aa03515	250	382	406	217	309.001	0.588758	0.357579	0.0996579	0.273855
Pavir.Aa03517	187	143	68	38	94.9594	-0.947096	0.280116	0.000721996	0.00540789
Pavir.Aa03519	16	5	3	2	5.49897	-0.911218	0.792297	0.250104	0.50964
Pavir.Aa03520	51	20	39	18	30.1772	0.281633	0.590904	0.633636	0.781182
Pavir.Aa03521	99	85	67	38	66.944	-0.142719	0.271372	0.598948	0.773481
Pavir.Aa03522	65	67	40	17	41.9033	-0.553285	0.360982	0.125344	0.318448
Pavir.Aa03523	997	678	441	241	524.214	-0.6183	0.264936	0.0196077	0.0810156
Pavir.Aa03524	0	0	33	5	9.92163	3.12665	0.836305	0.000185011	0.00165341
Pavir.Aa03526	1	2	3	2	2.1291	0.80215	0.834475	0.33642	0.619428
Pavir.Aa03527	0	0	1	1	0.655145	0.972254	0.74132	0.189683	0.420331
Pavir.Aa03529	5	3	37	19	18.2399	2.96596	0.575409	2.54281e-07	4.72833e-06
Pavir.Aa03531	0	6	0	0	1.18933	-0.40999	0.565726	0.468627	0.736375
Pavir.Aa03532	361	323	282	174	270.445	0.0874545	0.163216	0.592083	0.76723
Pavir.Aa03533	21	44	17	8	19.9844	-0.636862	0.620581	0.304781	0.583257
Pavir.Aa03534	208	240	27	10	96.6425	-2.81681	0.379156	1.09287e-13	5.31003e-12
Pavir.Aa03535	37	58	26	13	29.9449	-0.588386	0.493958	0.233588	0.484756
Pavir.Aa03536	2	0	1	1	1.02517	0.253115	0.795077	0.750217	0.839791
Pavir.Aa03540	0	0	1	0	0.237354	0.246328	0.445659	0.580449	0.765077
Pavir.Aa03541	0	0	0	1	0.417792	0.305395	0.489774	0.532928	0.761247
Pavir.Aa03543	1	0	1	2	1.25795	0.829421	0.813093	0.307689	0.586681
Pavir.Aa03544	116	92	66	42	72.9106	-0.260025	0.285448	0.362329	0.645689
Pavir.Aa03545	24	0	6	6	8.37119	-0.0644416	0.805006	0.936197	0.960881
Pavir.Aa03549	127	133	208	128	152.707	1.02421	0.211194	1.23711e-06	1.96487e-05
Pavir.Aa03552	39	42	26	18	29.2323	-0.189149	0.397227	0.63395	0.781182
Pavir.Aa03555	214	327	156	90	179.04	-0.459299	0.372849	0.218001	0.46282
Pavir.Aa03556	2612	2178	1012	544	1382.46	-0.960438	0.143785	2.39478e-11	8.59928e-10
Pavir.Aa03557	62	19	34	20	31.6629	0.0863002	0.649907	0.894361	0.937092
Pavir.Aa03562	525	959	396	227	476.058	-0.561728	0.434727	0.196308	0.428123
Pavir.Aa03564	39	32	132	78	77.4771	2.16664	0.285613	3.30164e-14	1.73223e-12
Pavir.Aa03565	24039	21905	16664	8980	16496.6	-0.188885	0.0863236	0.028662	0.108774
Pavir.Aa03566	5	0	0	2	1.76065	-0.0316233	0.625312	0.959666	0.975559
Pavir.Aa03568	33	21	9	4	14.0755	-1.20877	0.583509	0.038307	0.136136
Pavir.Aa03570	215	209	445	225	280.832	1.28843	0.177698	4.14688e-13	1.88459e-11
Pavir.Aa03571	1964	1079	149	80	646.037	-2.90039	0.382776	3.52981e-14	1.83722e-12
Pavir.Aa03572	83	42	64	32	52.2414	0.249646	0.470409	0.595626	0.770493
Pavir.Aa03573	33	27	30	16	25.2627	0.256755	0.406828	0.527966	0.761247
Pavir.Aa03574	0	4	1	0	1.03024	-0.269049	0.643345	0.675798	0.785698
Pavir.Aa03575	455	370	499	263	385.842	0.53162	0.177785	0.00278765	0.0167467
Pavir.Aa03576	159	157	86	51	102.258	-0.530652	0.230662	0.0214166	0.0870695
Pavir.Aa03577	1	0	0	0	0.185013	-0.171497	0.40165	0.669392	0.781182
Pavir.Aa03579	0	0	1	0	0.237354	0.246328	0.445659	0.580449	0.765077
Pavir.Aa03580	43	67	53	34	48.0211	0.30779	0.435689	0.479913	0.742143
Pavir.Aa03583	55	65	75	45	59.6623	0.640961	0.312948	0.0405465	0.141369
Pavir.Aa03584	3	1	10	4	4.79797	1.65378	0.779752	0.03393	0.124324
Pavir.Aa03588	388	144	72	41	134.548	-1.35914	0.556468	0.0145882	0.0642533
Pavir.Aa03589	0	2	0	0	0.396444	-0.262785	0.479322	0.583525	0.765077
Pavir.Aa03591	193	243	125	74	144.461	-0.456068	0.289458	0.115119	0.304061
Pavir.Aa03592	27	25	26	13	21.5534	0.217693	0.430314	0.612932	0.781182
Pavir.Aa03594	10	20	1	1	6.46972	-2.01375	0.795339	0.0113434	0.052743
Pavir.Aa03595	8	4	13	7	8.28313	1.13728	0.657528	0.0836961	0.241149
Pavir.Aa03596	593	363	568	305	443.911	0.510167	0.318324	0.109009	0.292435
Pavir.Aa03597	7	0	34	23	18.9743	1.9952	0.837195	0.0171631	0.0732895
Pavir.Aa03599	59	76	83	51	66.9884	0.629569	0.333114	0.0587643	0.187503
Pavir.Aa03600	119	174	144	71	120.349	0.171895	0.368975	0.641307	0.781182
Pavir.Aa03601	0	0	2	3	1.72808	1.65741	0.825907	0.0447734	0.152464
Pavir.Aa03602	5	11	42	38	28.9504	2.58089	0.60271	1.85098e-05	0.000219433
Pavir.Aa03603	2	3	0	0	0.964693	-1.15312	0.801097	0.150028	0.361907
Pavir.Ab00001	8	34	3	2	9.7673	-1.52007	0.807097	0.0596486	0.189522
Pavir.Ab00005	0	0	4	4	2.62058	2.19101	0.843667	0.00940378	0.0452144
Pavir.Ab00008	7	7	7	5	6.43308	0.371713	0.666174	0.576856	0.765077
Pavir.Ab00009	2302	2071	1557	927	1593.27	-0.145313	0.101773	0.153345	0.368207
Pavir.Ab00013	0	5	14	11	8.90977	1.50565	0.842808	0.0740227	0.221453
Pavir.Ab00014	2	0	2	1	1.26253	0.469235	0.817312	0.565887	0.765077
Pavir.Ab00015	115	406	360	216	277.445	0.645834	0.649158	NA	NA
Pavir.Ab00018	182	190	178	112	160.376	0.309104	0.209818	0.140697	0.34675
Pavir.Ab00019	217	219	94	47	125.506	-0.963002	0.231179	3.10521e-05	0.000347292
Pavir.Ab00020	465	236	256	182	269.612	0.0374149	0.430548	0.93075	0.957027
Pavir.Ab00023	0	9	0	0	1.784	-0.461753	0.589088	0.433132	0.71374
Pavir.Ab00027	1445	735	302	181	560.339	-1.39498	0.408776	0.00064351	0.0049025
Pavir.Ab00028	45	118	74	41	66.4094	0.111592	0.600409	0.852554	0.911513
Pavir.Ab00031	16	1	7	5	6.90887	0.127484	0.841482	0.879582	0.928974
Pavir.Ab00032	12	2	3	3	4.58204	-0.266372	0.830295	0.748349	0.839671
Pavir.Ab00033	7	14	0	0	4.0702	-2.32695	0.842522	0.00574684	0.0305709
Pavir.Ab00035	0	1	22	14	11.2691	3.73055	0.748554	6.23849e-07	1.06423e-05
Pavir.Ab00036	0	0	1	1	0.655145	0.972254	0.74132	0.189683	0.420331
Pavir.Ab00037	39	60	35	24	37.4432	-0.0624356	0.460585	0.892171	0.935654
Pavir.Ab00039	0	0	40	24	19.5211	4.9013	0.739144	3.33299e-11	1.18019e-09
Pavir.Ab00040	25	15	30	25	25.1641	1.06688	0.506103	0.0350285	0.127136
Pavir.Ab00041	10	9	9	4	7.44148	0.076446	0.637149	0.904498	0.941633
Pavir.Ab00043	52	142	44	19	56.1498	-0.854659	0.63585	0.178909	0.41267
Pavir.Ab00044	2	0	2	2	1.68032	0.723881	0.833134	0.384921	0.670003
Pavir.Ab00045	112	140	166	87	124.221	0.62956	0.285792	0.0276044	0.105668
Pavir.Ab00046	3	1	0	0	0.753262	-0.929566	0.763815	0.223603	0.468999
Pavir.Ab00047	0	31	434	282	226.974	1.84901	0.837861	NA	NA
Pavir.Ab00048	8	19	5	3	7.68647	-0.813084	0.740688	0.272317	0.540485
Pavir.Ab00049	23	18	20	13	18.0017	0.334019	0.470757	0.477992	0.742143
Pavir.Ab00050	17	23	45	22	27.5767	1.27768	0.44263	0.00389466	0.0221388
Pavir.Ab00051	25	41	21	11	22.3326	-0.35933	0.53027	0.498002	0.74871
Pavir.Ab00052	1178	475	106	51	358.568	-2.45376	0.518754	2.24414e-06	3.36621e-05
Pavir.Ab00053	492	485	1285	689	780.022	1.65581	0.127799	2.16374e-38	4.98584e-36
Pavir.Ab00055	33	22	33	29	30.415	0.826486	0.477138	0.0832424	0.240385
Pavir.Ab00056	16	32	26	29	27.5905	0.79923	0.629307	0.204079	0.440751
Pavir.Ab00058	125	79	22	12	49.0215	-1.77992	0.436176	4.48904e-05	0.000481509
Pavir.Ab00062	23658	28587	27023	14424	22483.9	0.303466	0.219384	0.166584	0.392594
Pavir.Ab00063	20	19	24	16	19.8476	0.659959	0.450087	0.142568	0.350027
Pavir.Ab00069	0	0	34	20	16.4259	4.67373	0.750531	4.74769e-10	1.42013e-08
Pavir.Ab00071	16604	14085	1577	858	6596.69	-2.9828	0.12561	1.19424e-124	1.65945e-121
Pavir.Ab00073	3	0	1	1	1.21019	0.0614161	0.791745	0.93817	0.961765
Pavir.Ab00075	152	231	202	112	168.649	0.341697	0.366114	0.350661	0.636865
Pavir.Ab00076	7	7	0	0	2.68265	-2.09405	0.843778	0.0130736	0.0591562
Pavir.Ab00077	36	19	7	5	14.1771	-1.25245	0.622193	0.044119	0.151089
Pavir.Ab00078	191	89	19	13	62.9203	-2.14267	0.538304	6.87958e-05	0.00069932
Pavir.Ab00080	252	343	268	155	242.982	0.158267	0.304972	0.603791	0.777437
Pavir.Ab00081	61	23	37	16	31.3117	-0.0238802	0.608957	0.968719	0.981
Pavir.Ab00083	613	368	60	28	212.298	-2.67592	0.387353	4.90774e-12	1.95521e-10
Pavir.Ab00084	39	74	15	8	28.7866	-1.42835	0.580785	0.0139194	0.0623495
Pavir.Ab00086	1	1	0	0	0.383235	-0.632447	0.692473	0.361076	0.644548
Pavir.Ab00087	3	0	0	0	0.55504	-0.311305	0.512061	0.543224	0.761247
Pavir.Ab00089	7	18	0	0	4.86309	-2.36089	0.843006	0.00510142	0.0277262
Pavir.Ab00090	0	2	0	0	0.396444	-0.262785	0.479322	0.583525	0.765077
Pavir.Ab00091	6	3	3	5	4.50577	0.426828	0.79325	0.590526	0.765969
Pavir.Ab00094	59	7	14	9	19.3864	-0.516095	0.807369	0.522673	0.761247
Pavir.Ab00096	66	153	227	135	152.82	1.21921	0.534822	0.0226283	0.0909954
Pavir.Ab00098	7	0	0	0	1.29509	-0.426539	0.573802	0.457266	0.728057
Pavir.Ab00099	0	0	1	0	0.237354	0.246328	0.445659	0.580449	0.765077
Pavir.Ab00102	5	0	0	0	0.925066	-0.381991	0.552141	0.48904	0.742143
Pavir.Ab00103	1	3	2	0	1.25439	-0.205131	0.818203	0.802039	0.875968
Pavir.Ab00106	7	0	0	0	1.29509	-0.426539	0.573802	0.457266	0.728057
Pavir.Ab00108	2	0	9	4	4.17738	1.8651	0.82941	0.0245313	0.0966725
Pavir.Ab00110	3	3	0	0	1.14971	-1.31032	0.818218	0.109281	0.29255
Pavir.Ab00112	91	134	60	42	75.1864	-0.428503	0.406707	0.292071	0.565722
Pavir.Ab00115	6	0	0	0	1.11008	-0.406033	0.564107	0.47166	0.736472
Pavir.Ab00117	6885	6320	5517	3165	5158.37	0.0585321	0.070385	0.405636	0.690224
Pavir.Ab00118	109	72	62	52	70.8795	0.0615399	0.406843	0.879769	0.929106
Pavir.Ab00120	243	139	168	105	156.255	0.194367	0.373685	0.602969	0.776828
Pavir.Ab00121	19	3	0	0	4.10992	-1.81905	0.836223	0.0296063	0.111534
Pavir.Ab00122	146	42	67	30	63.7737	-0.25489	0.648934	0.69448	0.799633
Pavir.Ab00123	16	3	26	20	18.0819	1.48006	0.7434	0.0464876	0.157123
Pavir.Ab00124	346	315	173	99	208.878	-0.611853	0.171648	0.000364446	0.00299225
Pavir.Ab00125	1	0	3	3	2.15045	1.47595	0.843837	0.0802756	0.23506
Pavir.Ab00126	6	4	1	1	2.55811	-0.939047	0.826596	0.25594	0.518337
Pavir.Ab00129	119	200	0	0	61.661	-5.45647	0.729565	7.4845e-14	3.7143e-12
Pavir.Ab00130	105	160	83	55	93.8208	-0.249095	0.401178	0.53466	0.761247
Pavir.Ab00131	4	11	3	2	4.46814	-0.605462	0.799917	0.449106	0.723948
Pavir.Ab00132	365	300	449	293	355.981	0.834273	0.195171	1.91503e-05	0.000225916
Pavir.Ab00133	12	30	7	6	12.335	-0.761918	0.711177	0.284013	0.555086
Pavir.Ab00134	33	14	18	10	17.3308	-0.0624616	0.609052	0.918316	0.949397
Pavir.Ab00136	80	31	53	31	46.4772	0.24657	0.565361	0.662743	0.781182
Pavir.Ab00138	160	230	181	97	158.68	0.146588	0.344406	0.67038	0.781996
Pavir.Ab00139	688	584	492	287	479.735	-0.0396743	0.146666	0.786769	0.865599
Pavir.Ab00140	0	0	1	1	0.655145	0.972254	0.74132	0.189683	0.420331
Pavir.Ab00141	118	77	53	27	60.9548	-0.598457	0.37296	0.108579	0.291546
Pavir.Ab00142	686	622	61	49	285.164	-2.79637	0.264056	3.31348e-26	4.60423e-24
Pavir.Ab00143	2358	1947	978	653	1327.15	-0.697096	0.186334	0.000183204	0.00163983
Pavir.Ab00144	108	54	190	107	120.486	1.44154	0.426196	0.000718738	0.00538437
Pavir.Ab00145	4380	4120	1769	1093	2503.56	-0.890631	0.109618	4.47867e-16	2.80176e-14
Pavir.Ab00152	32	41	21	6	21.5387	-0.752331	0.553061	0.173734	0.403619
Pavir.Ab00155	1	1	0	0	0.383235	-0.632447	0.692473	0.361076	0.644548
Pavir.Ab00156	8	3	3	3	4.04021	-0.0902389	0.793471	0.909454	0.94471
Pavir.Ab00157	2311	2177	3282	1727	2359.62	0.802542	0.106976	6.28232e-14	3.15182e-12
Pavir.Ab00158	14	2	4	2	4.77163	-0.426193	0.833525	0.609131	0.781182
Pavir.Ab00165	83	65	87	58	73.1222	0.636085	0.29288	0.0298685	0.112384
Pavir.Ab00168	66	113	123	71	93.4677	0.71294	0.43285	0.0995409	0.273566
Pavir.Ab00169	13	7	32	15	17.6549	1.65246	0.544157	0.00239158	0.0147559
Pavir.Ab00171	69	13	2	1	16.2353	-2.41119	0.812994	0.00301885	0.017922
Pavir.Ab00172	1	0	0	0	0.185013	-0.171497	0.40165	0.669392	0.781182
Pavir.Ab00173	2	1	1	0	0.805602	-0.354185	0.804692	0.659829	0.781182
Pavir.Ab00175	47	25	16	9	21.209	-0.752963	0.545524	0.167508	0.3941
Pavir.Ab00176	87	90	31	13	46.7254	-1.30801	0.362719	0.000310812	0.00260935
Pavir.Ab00177	159	176	433	277	282.807	1.73389	0.212547	3.41569e-16	2.16036e-14
Pavir.Ab00178	0	0	6	4	3.09529	2.47367	0.842714	0.0033316	0.0194736
Pavir.Ab00179	563	361	524	299	425.014	0.488373	0.293033	0.0955906	0.265044
Pavir.Ab00181	57	52	20	17	32.7028	-0.800989	0.411021	0.051322	0.169295
Pavir.Ab00182	53	31	23	14	27.2588	-0.45883	0.480809	0.339938	0.623385
Pavir.Ab00183	25	21	14	10	16.2889	-0.229917	0.491948	0.640242	0.781182
Pavir.Ab00184	29	48	53	41	44.5893	0.900962	0.48201	0.061598	0.194423
Pavir.Ab00187	189	29	142	78	107.008	0.51592	0.745538	NA	NA
Pavir.Ab00188	1	1	2	1	1.27573	0.585144	0.843111	0.487664	0.742143
[truncated: 44,717 more rows]

## Sheet: Cufflink
gene	BS_count (externally scaled)	BS_count (internally scaled)	BS_status	M_count (externally scaled)	M_count (internally scaled)	M_status	BS_FPKM	M_FPKM	log2(M/BS)	p_value	q_value
Pavir.J28267	0.635835	1	OK	14.1544	197	OK	0.0668995	1.7769	4.73123	0.3085	0.885517
Pavir.J28268	127.803	6587	OK	210.743	15234	OK	1.58058	3.31263	1.06752	0.4138	0.929255
Pavir.J28281	501.145	76318	OK	813.089	177075	OK	2.77614	4.27828	0.623951	0.5755	0.967481
Pavir.J28298	78.2078	2952	OK	69.1991	2422	OK	1.19244	0.953113	-0.323193	0.83305	0.986312
Pavir.J28299	152.601	8840	OK	111.662	5287	OK	8.66406	6.77806	-0.354172	0.79115	0.983215
Pavir.J28308	3.81501	21	OK	9.43624	101	OK	0.516296	1.43813	1.47792	0.6004	0.970111
Pavir.J28309	169.334	10673	OK	143.97	9579	OK	3.01195	2.67554	-0.17087	0.8987	0.988897
Pavir.J28316	23.5259	444	OK	0	0	OK	2.26346	0	NA	0.01055	0.211422
Pavir.J28328	21.2095	650.192	OK	0	1	OK	4.76009	0	NA	0.13585	0.753009
Pavir.J28328	34.1082	1045	OK	4.71812	31	OK	9.07961	1.4151	-2.68173	0.32975	0.899163
Pavir.J28355	16.5317	253	OK	1305.35	444802	OK	1.4159	123.776	6.44987	0.0439	0.447003
Pavir.J28364	183.756	12096	OK	80.208	3075	OK	9.68528	5.49816	-0.816846	0.55505	0.963097
Pavir.J28375	3715.82	3742330	OK	2577.67	1760330	OK	35.0467	28.529	-0.296848	0.78405	0.983215
Pavir.J28383	17.1676	269	OK	212.315	15428	OK	0.131201	2.08836	3.99252	0.07575	0.591683
Pavir.Ba02816	22.6643	892.669	OK	23.0258	722	OK	1.923	1.99755	0.0548683	0.9695	0.993628
Pavir.J28401	70.5777	2501	OK	0	0	OK	3.17956	0	NA	0.0007	0.0388704
Pavir.Ba02816	54.9076	2062	OK	33.5917	1064.6	OK	1.72097	0.971109	-0.825518	0.67705	0.976012
Pavir.J28413	5.08392	66.1847	OK	90.9488	4864	OK	0.140935	2.88767	4.35681	0.24835	0.862269
Pavir.J28419	46.5402	1538	OK	84.3891	4022	OK	1.32449	2.65337	1.00239	0.55785	0.963625
Pavir.J28422	34.971	826	OK	4.71812	31	OK	9.05034	1.50113	-2.59193	0.31415	0.887882
Pavir.J28426	3.17918	15	OK	3.14541	15	OK	0.963672	1.05505	0.130698	1	1
Pavir.J28431	17306.8	103980000	OK	32967.1	453095000	OK	517.227	1248.3	1.2711	0.3341	0.901073
Pavir.J28432	75.0286	2755.97	OK	22.0179	412.916	OK	1.0611	0.364864	-1.54013	0.39525	0.924213
Pavir.J28434	5.72252	43	OK	39.3177	994	OK	0.378192	2.75968	2.86731	0.25885	0.868911
Pavir.Ba02820	939.129	233700	OK	416.767	51115	OK	9.9934	5.65072	-0.822541	0.4547	0.946109
Pavir.J28438	7.77123	172.98	OK	273.135	24482.2	OK	0.0399728	1.65854	5.37475	0.22315	0.860834
Pavir.J28439	534.738	80198	OK	507.984	72895	OK	5.07257	6.21583	0.293228	0.7902	0.983215
Pavir.Ba02822	110	5203	OK	77.0626	2884	OK	2.85725	1.981	-0.528397	0.71555	0.980598
Pavir.J28454	0	0	OK	1.57271	5	OK	0	1.6102	inf	1	1
Pavir.J28458	61.676	2014	OK	61.3355	1996	OK	1.10234	1.29406	0.231329	0.8841	0.987333
Pavir.J28462	392.96	57894.4	OK	831.807	195634	OK	2.4921	5.67753	1.1879	0.31785	0.891165
Pavir.J28464	977.279	252436	OK	662.109	119770	OK	23.85	17.2451	-0.4678	0.66385	0.973888
Pavir.J28479	372.6	41318	OK	619.646	105692	OK	0.619804	1.04334	0.751327	0.5013	0.954893
Pavir.Ba02828	97.9187	4255	OK	300.387	28153	OK	1.13252	4.07362	1.84678	0.1695	0.809731
Pavir.J28482	11.8334	1227	OK	8.1663	1325	OK	4.56215	2.44159	-0.901892	0.5223	0.959475
Pavir.J28488	6.99419	60	OK	4.71812	31	OK	1.55769	1.18019	-0.400392	1	1
Pavir.J28489	376.144	47557	OK	376.615	46027	OK	4.7811	4.76189	-0.00580842	0.9957	0.998184
Pavir.J28497	3.81501	21	OK	0	0	OK	1.63872	0	NA	1	1
Pavir.J28504	524.564	77380	OK	70.7718	2515	OK	2.16161	0.203182	-3.41127	0.0251	0.334021
Pavir.J28508	17.1845	15806.6	OK	26.6832	33597.8	OK	2.83961	1.75745	-0.692211	0.25315	0.86356
Pavir.J28511	9.53753	103	OK	11.0089	129	OK	0.894962	1.61829	0.854568	1	1
Pavir.J28512	32.4276	741	OK	1.57271	5	OK	1.76597	0.0950807	-4.21516	0.2641	0.870857
Pavir.J28552	5.08668	35	OK	15.7271	236	OK	0.517971	2.06414	1.9946	0.4706	0.948942
Pavir.Ba02838	376.933	41848.2	OK	48.5668	1394.45	OK	1.082	0.151459	-2.83671	0.0656	0.544279
Pavir.J28575	436.819	55162	OK	467.094	62403	OK	6.9245	8.82985	0.35068	0.75695	0.98299
Pavir.J28582	3.17918	15	OK	0	0	OK	1.62711	0	NA	1	1
Pavir.J28583	84.5661	3352	OK	863.416	198718	OK	1.88198	21.019	3.48137	0.0185	0.293359
Pavir.J28584	691.153	129912	OK	347.568	36471	OK	11.4501	6.96174	-0.717836	0.52405	0.959753
Pavir.J28602	157.051	9267.44	OK	45.6067	1250.88	OK	2.07663	0.776701	-1.41881	0.33955	0.902674
Pavir.Ba02847	210.462	15884	OK	53.472	1623.09	OK	2.12553	0.654894	-1.69849	0.2374	0.862269
Pavir.J28611	45.7802	1263	OK	62.9082	2079	OK	2.21257	3.49904	0.661236	0.6869	0.976794
Pavir.J28612	965.834	247372	OK	485.966	67145	OK	25.4082	12.4995	-1.02343	0.3541	0.909459
Pavir.J28613	97.9187	4255	OK	375.877	41976	OK	5.34063	25.6477	2.26375	0.09685	0.668753
Pavir.J28624	204.103	14425	OK	215.461	15821	OK	1.82457	2.33356	0.354983	0.7768	0.983034
Pavir.J28629	17.1676	269	OK	111.662	5287	OK	0.480512	2.83846	2.56247	0.1876	0.834574
Pavir.J28638	2577.68	1760350	OK	316.114	30808	OK	76.2859	10.6401	-2.8419	0.01745	0.286836
Pavir.Aa01627	118.901	5848	OK	133.68	7095	OK	29.0527	34.7486	0.258284	0.84775	0.98671
Pavir.J28648	139.54	7784	OK	141.464	7910	OK	20.7601	24.2065	0.221583	0.8652	0.986839
Pavir.J28651	132.89	7026	OK	202.879	14278	OK	0.549194	1.01158	0.881223	0.5035	0.955698
Pavir.J28656	105.549	4810	OK	591.337	96800	OK	0.234913	1.54646	2.71877	0.04835	0.469675
Pavir.J28658	52.1385	1543	OK	231.188	17852	OK	12.2266	62.0551	2.34353	0.12365	0.730727
Pavir.Ba02857	1379.13	503766	OK	2579.24	1757300	OK	8.66572	17.2494	0.993151	0.3578	0.909883
Pavir.J28664	200.924	14045	OK	103.799	4680	OK	2.85017	1.87045	-0.60766	0.6511	0.97359
Pavir.J28665	15.2548	223	OK	0	0	OK	1.38338	0	NA	0.0221	0.308578
Pavir.J28666	0	0	OK	53.472	1606	OK	0	12.8562	inf	0.0015	0.0724865
Pavir.J28669	3338.14	2993820	OK	15933.1	86339800	OK	76.2665	383.786	2.33118	0.0563	0.508565
Pavir.J28674	18.4392	305	OK	33.0268	761	OK	1.29662	2.23147	0.783234	0.697	0.979597
Pavir.J28681	122.716	6161.66	OK	231.188	17851.8	OK	0.517652	1.12812	1.12387	0.3786	0.91817
Pavir.J28682	9676.14	28797800	OK	12279.7	48353400	OK	144.984	130.624	-0.150479	0.89765	0.988897
Pavir.J28691	673.35	124622	OK	707.718	135883	OK	44.1903	56.8354	0.363059	0.7426	0.981477
Pavir.J28700	67.3986	2321	OK	179.288	11582	OK	0.451724	1.52671	1.75691	0.23145	0.862269
Pavir.J28705	1.27167	3	OK	0	0	OK	1.09887	0	NA	1	1
Pavir.J28707	122.08	6131	OK	132.107	6957	OK	3.17621	4.36209	0.457715	0.733	0.981477
Pavir.Ba02870	655.546	117962	OK	691.991	130210	OK	22.4655	32.5621	0.535482	0.62045	0.970504
Pavir.J28723	167.225	10420.5	OK	136.825	7390	OK	2.33104	1.50107	-0.634981	0.62865	0.971836
Pavir.J28726	64.2194	2148	OK	29.8814	646	OK	1.35546	0.62629	-1.11388	0.53375	0.960683
Pavir.Ba02878	818.177	242605	OK	700.761	191869	OK	20.904	21.3496	0.0304283	0.98085	0.99462
Pavir.J28736	47170.4	1040630000	OK	34852.5	515172000	OK	517.645	395.752	-0.387364	0.78635	0.983215
Pavir.J28743	17.0898	527.081	OK	40.6925	1404.58	OK	0.749097	1.88276	1.32963	0.59465	0.96948
Pavir.J28751	178.034	11447	OK	97.5078	4225	OK	3.66763	2.38424	-0.621319	0.6446	0.972438
Pavir.J28752	204.739	14502.9	OK	290.951	26616	OK	1.55261	2.74088	0.819941	0.50625	0.956739
Pavir.J28755	8.26586	80	OK	1.57271	5	OK	6.14789	1.32464	-2.21449	0.47435	0.94959
Pavir.J28758	64.8552	2182	OK	89.6442	3684	OK	4.77106	7.34756	0.622956	0.6814	0.976089
Pavir.J28761	1.27167	3	OK	7.86353	73	OK	0.184478	1.30606	2.8237	1	1
Pavir.J28762	251.732	36591	OK	181.702	31965	OK	7.22896	6.51799	-0.149362	0.93805	0.990856
Pavir.J28763	13.3525	179	OK	77.0626	2884	OK	1.02759	6.98114	2.7642	0.18725	0.834271
Pavir.J28777	1546.35	622644	OK	281.514	25122	OK	24.7759	5.73348	-2.11146	0.07	0.566023
Pavir.J28793	298.207	27794	OK	1846.36	888654	OK	1.72717	15.629	3.17774	0.0094	0.196634
Pavir.J28802	93.4678	5284	OK	290.951	32492	OK	2.30596	8.5649	1.89307	0.21935	0.858758
Pavir.J28803	673.236	125121	OK	18.8805	486.275	OK	1.91277	0.0588357	-5.02283	0.0906	0.643941
Pavir.J28806	356.704	38205	OK	397.895	46527	OK	43.0692	53.8284	0.321711	0.7775	0.983034
Pavir.J28809	647.256	125003	OK	194.888	15270	OK	3.10529	1.07798	-1.52639	0.23005	0.862269
Pavir.J28810	206.647	14752	OK	251.633	20663	OK	3.59813	5.09056	0.500578	0.6893	0.977391
Pavir.Ba02898	50.0314	5967	OK	1000.24	264073	OK	0.0577087	1.23896	4.4242	0.17865	0.823001
Pavir.J28821	0.635835	1	OK	97.5078	4225	OK	0.169598	28.6674	7.40114	0.24475	0.862269
Pavir.Aa01630	1326.99	459491	OK	3458.38	3222430	OK	4.54649	11.8003	1.376	0.20445	0.849626
Pavir.J28830	3286.63	2898640	OK	7361.84	15883700	OK	148.64	327.294	1.13876	0.3057	0.884082
Pavir.Ba02899	17.8034	286	OK	0	0	OK	1.03272	0	NA	0.0215	0.308578
Pavir.J28835	1128.61	334161	OK	970.36	249005	OK	4.34061	4.02255	-0.109787	0.9152	0.989203
Pavir.J28837	137.976	7476	OK	45.6085	1250	OK	6.29862	2.43311	-1.37223	0.3704	0.914281
Pavir.J28839	17.1676	269.489	OK	39.3177	995.338	OK	0.910637	2.64446	1.53803	0.4322	0.936977
Pavir.J28841	312.831	30244	OK	124.244	6370	OK	2.54086	0.863689	-1.55674	0.22955	0.862269
Pavir.Ba02903	92.1961	3861	OK	20.4452	358	OK	16.6169	4.02895	-2.04417	0.2732	0.871967
Pavir.J28842	25.4334	507	OK	31.4541	710	OK	1.81626	2.76954	0.608674	0.75385	0.982512
Pavir.J28849	26.0693	532	OK	11.0089	129	OK	8.57181	4.17796	-1.0368	0.63435	0.972127
Pavir.J28854	417.744	50866	OK	366.441	40097	OK	3.1447	2.88031	-0.126699	0.9083	0.989203
Pavir.J28867	17.1676	269	OK	9.43624	101	OK	1.84173	1.3043	-0.497781	0.8299	0.985885
Pavir.J28873	13.3525	179	OK	44.0358	1198	OK	0.38565	1.28318	1.73436	0.4101	0.927137
Pavir.J28877	0	0	OK	3.14541	15	OK	0	1.32776	inf	0.0997	0.674594
Pavir.J28884	84.5661	3352	OK	64.4809	2162	OK	2.69449	2.25591	-0.256308	0.87135	0.986839
Pavir.J28889	3.17918	15	OK	14.1544	197	OK	0.792226	3.91564	2.30526	0.43775	0.93894
Pavir.J28927	43.2368	1158	OK	42.4631	1131	OK	1.31707	1.20052	-0.133668	0.941	0.990856
Pavir.J28929	253.063	20867	OK	81.7807	3214	OK	34.6764	11.2938	-1.61842	0.2378	0.862269
Pavir.J28933	50.231	1461	OK	39.3177	994	OK	8.14191	6.47617	-0.330226	0.84655	0.98671
Pavir.J28934	162.138	9782	OK	48.7539	1388	OK	6.60602	2.47912	-1.41396	0.3504	0.90848
Pavir.J28942	5.08668	35	OK	25.1633	501	OK	0.812073	4.40876	2.44069	0.3542	0.909459
Pavir.J28943	92.832	3908	OK	59.7628	1925.5	OK	1.55049	1.27735	-0.279569	0.85505	0.98674
Pavir.J28947	1.90751	6	OK	3.14541	15	OK	0.864034	1.19385	0.466466	1	1
Pavir.J28948	174.219	11082.4	OK	124.244	6370	OK	14.8545	10.9605	-0.438581	0.73785	0.981477
Pavir.J28952	119.907	7253.17	OK	88.436	3732	OK	1.96653	1.57396	-0.321252	0.83	0.985885
Pavir.Ba02920	1052.94	291813	OK	787.926	166732	OK	4.70181	3.76	-0.322482	0.7663	0.98299
Pavir.J28976	1620.11	683403	OK	478.103	65148	OK	11.8816	5.23066	-1.18366	0.28665	0.874037
Pavir.J28984	66.1269	2251	OK	108.517	5035	OK	1.0996	2.10477	0.93669	0.5313	0.960344
Pavir.Ba02922	184.392	12143	OK	91.2169	3790	OK	1.07041	0.671618	-0.672444	0.6215	0.970504
Pavir.J28987	45.7802	1263	OK	36.1722	870	OK	8.26991	6.12577	-0.43298	0.805	0.983656
Pavir.J28996	16.5317	253	OK	0	0	OK	5.24971	0	NA	0.02195	0.308578
Pavir.Ba02931	219.122	38373	OK	473.749	72494	OK	1.795	4.42444	1.30151	0.38775	0.921434
Pavir.J29012	9.98129	170.137	OK	0	0	OK	1.437	0	NA	0.0669	0.551172
Pavir.J29046	186.828	39826.1	OK	215.354	40110	OK	0.842257	1.26487	0.58666	0.7915	0.983215
Pavir.J29046	548.212	110530	OK	454.421	84637	OK	2.87114	3.01448	0.0702874	0.95715	0.991867
Pavir.J29048	22.2542	419.562	OK	12.5816	165.277	OK	1.95449	1.33566	-0.549241	0.80035	0.983215
Pavir.Ba02937	1557.8	631876	OK	833.534	185713	OK	87.4278	57.3769	-0.607624	0.56895	0.966316
Pavir.J29070	10.8092	130.686	OK	66.0537	2249.19	OK	1.51001	8.74022	2.53311	0.24405	0.862269
Pavir.J29071	6209.57	11038400	OK	4502.66	5594100	OK	40.5096	34.1055	-0.248259	0.8225	0.985033
Pavir.Ba02950	1101.27	318517	OK	618.073	105192	OK	54.3877	37.123	-0.550969	0.60985	0.970504
Pavir.J29090	12057.4	52284300	OK	87.821	4784.08	OK	606.836	4.76626	-6.99231	0.0014	0.0684118
Pavir.J29101	132.024	11727	OK	21.794	434	OK	13.4146	2.26684	-2.56505	0.227	0.862269
Pavir.Aa01636	137.611	9486.68	OK	70.4877	3120.25	OK	1.69252	0.809861	-1.06343	0.49595	0.953145
Pavir.Ba02951	157.988	33433.2	OK	179.441	35486	OK	1.28289	1.77465	0.468142	0.8487	0.98671
Pavir.J29111	1114.62	326107	OK	1590.01	658243	OK	14.8213	27.9432	0.914824	0.3931	0.923936
Pavir.J29112	153.872	8987	OK	160.416	9615.02	OK	1.05576	1.05469	-0.00146358	0.99655	0.998431
Pavir.J29113	101.098	4482	OK	45.6085	1250	OK	1.98891	0.849604	-1.22712	0.4359	0.938548
Pavir.J29115	181.849	11862	OK	84.9261	3374	OK	3.08294	1.97127	-0.645185	0.6297	0.971871
Pavir.J29116	71.8494	2573	OK	36.1722	870	OK	7.64103	4.02509	-0.924747	0.58095	0.967967
Pavir.J29131	698.224	138046	OK	522.138	79576.4	OK	5.02298	4.57761	-0.13395	0.902	0.988897
Pavir.Ba02958	0	0	OK	1.57271	5	OK	0	2.32706	inf	1	1
Pavir.J29137	14.6242	208	OK	6.29082	50.0829	OK	1.08112	0.513526	-1.07402	0.6563	0.97359
Pavir.Ba02961	52.1385	1543	OK	23.5906	453	OK	3.64878	1.62247	-1.16922	0.5325	0.960344
Pavir.J29142	8.26586	80	OK	4.71812	31	OK	3.70725	2.64413	-0.48756	0.83625	0.986364
Pavir.J29146	41396	771046000	OK	40373.5	726751000	OK	2736.75	3337.97	0.286508	0.83975	0.986643
Pavir.J29152	12.0809	152	OK	0	0	OK	2.41017	0	NA	0.03555	0.397996
Pavir.J29157	717.928	174815	OK	1649.14	1445620	OK	2.47738	7.2256	1.5443	0.2715	0.871967
Pavir.J29158	251.155	20617.1	OK	106.944	4957	OK	139.145	67.1131	-1.05192	0.4256	0.935034
Pavir.J29159	48.2511	1428	OK	130.076	7025	OK	2.98763	8.0226	1.42507	0.3613	0.910739
Pavir.J29162	787.164	166424	OK	213.888	15635	OK	1.30291	0.326561	-1.99632	0.0978	0.670956
Pavir.J29174	563.35	88395	OK	295.669	27379	OK	10.0571	4.76111	-1.07884	0.3524	0.908738
Pavir.J29181	18.0143	10567.7	OK	133.297	128212	OK	0.600777	3.89131	2.69536	0.51595	0.958668
Pavir.J29181	47.7585	26839.2	OK	16.4934	19263.2	OK	1.44586	0.418559	-1.78842	0.4412	0.939813
Pavir.J29181	50.6701	26278	OK	28.9593	26164	OK	2.47104	1.08709	-1.18465	0.501	0.954893
Pavir.Ba02968	81.3859	5551	OK	270.505	40091.8	OK	1.10071	4.81175	2.12813	0.25235	0.863197
Pavir.J29181	26.1433	13558	OK	92.5155	96457.1	OK	1.84346	5.95442	1.69155	0.55555	0.963116
Pavir.J29181	252.445	148806	OK	0.548742	496	OK	17.944	0.0353924	-8.98585	0.05055	0.475469
Pavir.J29181	96.1236	57292.8	OK	37.0889	33508	OK	4.72621	1.39662	-1.75874	0.5821	0.968296
Pavir.J29183	96.0112	4120	OK	69.1991	2422	OK	1.92206	1.75768	-0.128984	0.9326	0.990856
Pavir.Aa00152	218.644	19754.7	OK	143.909	8960	OK	3.48867	2.65237	-0.395395	0.77485	0.983034
Pavir.J29203	10.8092	130.686	OK	22.0179	403	OK	0.499095	1.19974	1.26533	0.57815	0.967728
Pavir.J29207	0	0	OK	3.14541	15	OK	0	1.66473	inf	1	1
Pavir.J29218	251.155	20617.1	OK	91.2169	3790	OK	16.8365	6.85593	-1.29617	0.3378	0.90239
Pavir.J29224	0	0	OK	17.2998	274	OK	0	3.13835	inf	0.02065	0.306896
Pavir.J29231	1046.45	299326	OK	1052.14	291379	OK	51.0067	51.5414	0.015046	0.9873	0.995777
Pavir.J29242	37.5143	928.251	OK	195.016	13415	OK	5.63068	26.6371	2.24206	0.16225	0.798655
Pavir.J29248	1120.34	329389	OK	1479.92	570482	OK	7.81907	13.1478	0.749748	0.46665	0.948594
Pavir.J29249	28.3107	747	OK	22.8396	1074	OK	3.74923	3.70821	-0.0158716	0.97305	0.993871
Pavir.Ba02980	781.442	164119	OK	720.299	140510	OK	13.0781	13.9986	0.0981322	0.92505	0.990032
Pavir.J29269	48.3235	1369	OK	281.514	25122	OK	2.37671	16.3545	2.78265	0.0769	0.597001
Pavir.Ba02981	788.285	167271	OK	704.055	136969	OK	2.25479	2.25578	0.000629452	0.9993	0.999333
Pavir.J29274	373.235	41445	OK	201.306	14091	OK	24.7658	15.5981	-0.666979	0.57615	0.967481
Pavir.J29282	223.814	16886	OK	166.707	10253	OK	30.3952	28.1109	-0.112714	0.9284	0.99017
Pavir.J29284	54.6819	1664	OK	44.0358	1198	OK	0.963662	1.26266	0.389866	0.8154	0.984935
Pavir.J29298	12.0809	152	OK	28.3087	594	OK	0.952391	2.57736	1.43627	0.5173	0.959074
Pavir.J29307	15813.9	84868800	OK	9639.12	28441900	OK	328.511	295.605	-0.15227	0.89685	0.988897
Pavir.J29306	0.635835	1	OK	29.8814	646	OK	0.032122	1.75756	5.77387	0.26265	0.870098
Pavir.J29308	26.7051	542	OK	40.8904	1076	OK	2.08885	3.87074	0.889903	0.63665	0.972127
Pavir.Ba02986	125.26	6612.78	OK	286.232	27052.1	OK	0.962202	2.63544	1.45363	0.27285	0.871967
Pavir.J29330	350.758	127400	OK	136.105	38718.9	OK	3.20066	1.50184	-1.09164	0.6908	0.977773
Pavir.J29331	906.702	321537	OK	838.828	224090	OK	189.08	187.358	-0.0131983	0.99105	0.996729
Pavir.J29338	19.0751	327	OK	11.0089	129	OK	4.41785	1.89986	-1.21745	0.6098	0.970504
Pavir.J29346	10.8092	130.686	OK	4.71812	31	OK	1.54241	0.830466	-0.893199	0.73595	0.981477
Pavir.J29369	123.988	6266	OK	100.653	4450	OK	1.44064	1.34609	-0.0979306	0.94405	0.991025
Pavir.J29370	57.2252	1788	OK	23.5906	453	OK	1.80365	0.804405	-1.16493	0.528	0.959969
Pavir.J29375	543.639	82710.6	OK	1115.05	326358	OK	2.45901	5.69446	1.21148	0.2719	0.871967
Pavir.J29376	69.3061	2428	OK	574.038	92083	OK	4.8553	44.6764	3.20188	0.0329	0.384076
Pavir.J29380	10.1734	113	OK	0	0	OK	1.4288	0	NA	1	1
Pavir.Ba02996	4.45085	64	OK	0	1	OK	1.19124	0	NA	0.22735	0.862269
Pavir.J29384	178.034	11447	OK	58.1901	1842	OK	8.45585	3.0049	-1.49263	0.31415	0.887882
Pavir.J29394	93.4678	3944	OK	77.0626	2884	OK	4.20891	4.3568	0.0498224	0.9715	0.993714
Pavir.Ba03000	82.6586	3229	OK	185.579	12276	OK	0.437616	1.14407	1.38644	0.3223	0.893795
Pavir.J29410	417.108	51226	OK	379.022	42611	OK	1.22831	1.34892	0.135123	0.9071	0.989203
Pavir.J29414	5.08668	35	OK	44.0358	1198	OK	0.167193	1.62099	3.27729	0.2287	0.862269
Pavir.J29419	118.645	6045.71	OK	169.612	11088	OK	3.4638	5.49688	0.666258	0.62305	0.970598
Pavir.J29421	15.2601	223	OK	6.29082	50.0829	OK	1.91454	0.928388	-1.0442	0.6609	0.973888
Pavir.J29422	59.7685	1926.69	OK	25.1633	501	OK	4.99284	2.34987	-1.08728	0.5532	0.962932
Pavir.J29437	477.512	64999	OK	50.3266	1459	OK	13.4356	1.74641	-2.9436	0.064	0.539352
Pavir.J29440	65.3008	3463	OK	95.6692	6770	OK	1.90919	2.5945	0.442495	0.82195	0.985016
Pavir.J29445	176.762	11539	OK	921.606	225344	OK	0.527835	2.29637	2.1212	0.0831	0.621661
Pavir.J29449	179.941	11653	OK	0	0	OK	17.731	0	NA	5e-05	0.00537694
Pavir.J29457	873.169	204677	OK	1163.17	361700	OK	2.38506	4.3971	0.882529	0.4206	0.932139
Pavir.J29461	8.9017	91	OK	22.0179	403	OK	0.775362	2.12798	1.45654	0.54055	0.961308
Pavir.J29462	302.022	28424	OK	525.284	77578	OK	1.82905	3.86737	1.08025	0.35705	0.909859
Pavir.J29466	37.5143	928.251	OK	250.06	20461	OK	0.258109	2.12095	3.03866	0.07245	0.574726
Pavir.J29476	12.7167	165	OK	56.6174	1776	OK	0.749249	4.28439	2.51557	0.2382	0.862269
Pavir.J29478	941.037	234619	OK	758.044	154864	OK	11.0185	8.06044	-0.451001	0.6796	0.976057
Pavir.J29512	62.9477	2081	OK	88.0715	3580	OK	2.88748	4.83698	0.744297	0.63135	0.972127
Pavir.J29529	508.668	73077	OK	1044.28	287153	OK	4.84084	10.0253	1.05031	0.33515	0.90203
Pavir.J29532	22.8901	427	OK	12.5816	162	OK	2.78011	1.8353	-0.599123	0.7796	0.983215
Pavir.J29542	536.009	80554	OK	286.232	25873.7	OK	61.0063	35.2682	-0.790589	0.4916	0.952179
Pavir.J29545	121.445	6055	OK	31.4541	710	OK	5.81021	1.76765	-1.71675	0.29705	0.880085
Pavir.J29546	214.277	15673	OK	100.653	4450	OK	3.22987	1.82177	-0.82613	0.5395	0.96076
Pavir.J29548	324.276	32232	OK	6.29082	50.0829	OK	16.2214	0.324961	-5.64149	0.1324	0.747298
Pavir.J29550	69.9419	2464	OK	523.711	77146	OK	2.06374	15.682	2.92578	0.0467	0.458311
Pavir.Aa01645	860.921	197674	OK	237.443	18998.6	OK	16.9632	4.12193	-2.04101	0.08085	0.613323
Pavir.J29604	59.7685	1926.69	OK	146.262	8279	OK	8.44895	22.7422	1.42853	0.3385	0.90239
Pavir.J29606	99.769	4388	OK	132.097	6957	OK	3.8004	5.86402	0.625738	0.64335	0.972411
Pavir.J29616	427.281	52976	OK	136.825	7390	OK	22.3434	8.96538	-1.31741	0.29585	0.880085
Pavir.J29628	262.6	22251	OK	319.259	31353	OK	2.74955	3.47228	0.336688	0.77725	0.983034
Pavir.J29640	3062.82	2504030	OK	3771.35	3861350	OK	81.7482	117.319	0.521183	0.6322	0.972127
Pavir.J29644	28.6126	604	OK	7.86353	73	OK	6.50618	1.81825	-1.83926	0.4354	0.938099
Pavir.J29649	2185.19	1294800	OK	50.2692	1458	OK	73.7015	1.6504	-5.48081	0.0043	0.130026
Pavir.J29657	117.63	5745	OK	92.7897	3916	OK	11.3126	9.09901	-0.314148	0.828	0.985817
Pavir.J29661	286.762	25948	OK	1231.43	396517	OK	1.05255	5.07616	2.26984	0.05365	0.491312
Pavir.J29662	46.416	1289	OK	9.43624	101	OK	1.57208	0.316055	-2.31443	0.30825	0.885517
Pavir.J29666	21.7764	5272	OK	1.61822	120	OK	6.24011	0.517801	-3.5911	0.35295	0.908738
Pavir.J29668	181.849	11654.3	OK	229.615	17407.6	OK	2.92504	4.25786	0.541674	0.659	0.97359
Pavir.J29669	390.403	44952	OK	157.271	9296	OK	16.5505	7.506	-1.14076	0.35955	0.909907
Pavir.Ba03031	90.2886	3731	OK	184.007	12107.5	OK	0.681526	1.56728	1.20142	0.38145	0.918976
[truncated: 20,190 more rows]
