# Supplementary material for: Comparative cell-specific transcriptomics reveals differentiation of C4 photosynthesis pathways in switchgrass and other C4 lineages
Source: J Exp Bot. 2016 Feb 19;67(6):1649–62. doi: 10.1093/jxb/erv553 (PMC4783356; doi:10.1093/jxb/erv553)
Supplement: Supplementary Data [file supp_erv553_supplementary_data_files_S2.xlsx]

## Sheet: Sheet1
Age gradient experiments
fold change	leaf1/leaf2	leaf1/leaf3	leaf1/leaf4	leaf2/leaf3	leaf2/leaf4	leaf3/leaf4
NAD-ME	0.4*	0.27***	0.5**	0.67*	1.25	1.87**
NADP-ME	1.18	1.71*	1.71*	1.44*	1.45*	1
PEPCK	2.47*	8.85*	2.33	3.58	0.94	0.26*
AspAT	0.84	0.73*	0.38**	0.87	0.46**	0.52*
AlaAT	0.9	0.38**	1.31	0.43***	1.45**	3.4***
Base-Top gradient experiment
fold change	base/middle	middle/top	base/top
NAD-ME	0.56*	1.17	0.66
NADP-ME	0.67	3.84	2.59
PEPCK	1.45	3.14	4.54
AspAT	0.88	1.51*	1.33
AlaAT	0.71*	0.95	0.67*
Asterisks mark significant fold changes. *P<0.1;**P<0.01;***P<0.001.
