# Supplementary material for: Comparative cell-specific transcriptomics reveals differentiation of C4 photosynthesis pathways in switchgrass and other C4 lineages
Source: J Exp Bot. 2016 Feb 19;67(6):1649–62. doi: 10.1093/jxb/erv553 (PMC4783356; doi:10.1093/jxb/erv553)
Supplement: Supplementary Data [file supp_erv553_supplementary_data_files_S3.xlsx]

## Sheet: C4 pathway
gene	BS1_count	BS2_count	MC1_count	MC2_count	baseMean	log2FoldChange(MC/BS)	p value	p adjust	BS_TPM	MC_TPM	BS_FPKM	MC_FPKM	GO	Arab_ID	Arab_Nick name	Arab_Annotation	Rice_ID	Rice_Annotation
CA
Pavir.Ba00012	391	474	216	124	269.372	-0.674541	0.00685481	0.0350968	26.465	19.175	21.9608	15.1268	0	AT1G47260.1	APFI,GAMMA CA2	gamma carbonic anhydrase 2	LOC_Os12g07220.1	bacterial transferase hexapeptide domain containing protein, expressed
Pavir.J38956	158	150	178	102	143.829	0.517767	0.00739453	0.037405	9.23	15.65	0.899939	1.20851	0	AT1G19580.1	GAMMA CA1	gamma carbonic anhydrase 1	LOC_Os01g18070.1	bacterial transferase hexapeptide domain containing protein, expressed
Pavir.Aa02392	426	230	104	51	170.399	-1.33953	0.00123514	0.00850667	26.415	13.915	57.9822	26.6271	0	AT3G48680.1	GAMMA CAL2	gamma carbonic anhydrase-like 2	LOC_Os02g30460.1	uncharacterized protein MJ0304, putative, expressed
Pavir.Bb02368	603	1479	1669	772	1123.41	0.730376	0.180826	0.416129	11.62	28.32	4.08536	8.3287	GO:0004089,GO:0008270	AT4G33580.1	ATBCA5,BCA5	beta carbonic anhydrase 5	LOC_Os09g28910.1	carbonic anhydrase, chloroplast precursor, putative, expressed
Pavir.Bb03499	383	266	119	92	190.269	-0.863696	0.0095333	0.0457509	24.32	12.02	22.9936	12.2452	0	AT1G47260.1	APFI,GAMMA CA2	gamma carbonic anhydrase 2	LOC_Os12g07220.1	bacterial transferase hexapeptide domain containing protein, expressed
Pavir.Db01578	280	324	280	158	248.498	0.188847	0.393349	0.678363	0.615	1.55	22.6955	34.6395	0	AT1G08080.1	ACA7,ATACA7	alpha carbonic anhydrase 7	LOC_Os08g36630.1	bifunctional monodehydroascorbate reductase and carbonic anhydrasenectarin-3 precursor, putative, expressed
Pavir.Eb01170	252	198	197	106	176.916	0.0851307	0.697547	0.802039	14.96	18.8	1.61908	2.27406	0	AT1G19580.1	GAMMA CA1	gamma carbonic anhydrase 1	LOC_Os01g18070.1	bacterial transferase hexapeptide domain containing protein, expressed
Pavir.Fb01732	0	0	11	8	5.95322	3.27763	6.35589e-05	0.000650992	0	0.8	0	7.66344	0	AT1G08080.1	ACA7,ATACA7	alpha carbonic anhydrase 7	LOC_Os08g36630.1	bifunctional monodehydroascorbate reductase and carbonic anhydrasenectarin-3 precursor, putative, expressed
Pavir.Ga01915	366	369	19	16	152.053	-3.56264	2.74609e-28	4.21144e-26	21.43	1.78	24.7548	1.83642	0	AT3G52720.1	ACA1,ATACA1,CAH1	alpha carbonic anhydrase 1	LOC_Os04g33660.1	bifunctional monodehydroascorbate reductase and carbonic anhydrasenectarin-3 precursor, putative, expressed
Pavir.Gb01903	2896	3285	62	26	1212.54	-5.34487	5.12406e-78	3.98243e-75	89.68	2.28	276.671	7.40695	0	AT3G52720.1	ACA1,ATACA1,CAH1	alpha carbonic anhydrase 1	LOC_Os04g33660.1	bifunctional monodehydroascorbate reductase and carbonic anhydrasenectarin-3 precursor, putative, expressed
Pavir.Ab01485	318	167	33	21	108.544	-2.27335	7.82761e-07	1.29933e-05	7.955	1.14	23.9286	3.8236	0	AT3G48680.1	GAMMA CAL2	gamma carbonic anhydrase-like 2	LOC_Os02g30460.1	uncharacterized protein MJ0304, putative, expressed
Pavir.J05107	20603	43657	115286	48236	59981.8	1.73912	0.000561379	0.00434979	2559.41	10360.1	5736.03	23072.1	GO:0004089,GO:0008270	AT5G14740.2	BETA CA2,CA18,CA2	carbonic anhydrase 2	LOC_Os01g45274.1	carbonic anhydrase, chloroplast precursor, putative, expressed
Pavir.J05108	8	34	57	36	36.7893	1.37715	0.0535509	0.174662	0.26	1.22	3.98721	14.9557	GO:0004089,GO:0008270	AT5G14740.1	BETA CA2,CA18,CA2	carbonic anhydrase 2	LOC_Os01g45274.1	carbonic anhydrase, chloroplast precursor, putative, expressed
Pavir.J08788	36753	83698	152961	96124	99856.3	1.53412	0.00269289	0.0162712	3640.96	14741.7	3883.42	13226.6	GO:0004089,GO:0008270	AT5G14740.1	BETA CA2,CA18,CA2	carbonic anhydrase 2	LOC_Os01g45274.1	carbonic anhydrase, chloroplast precursor, putative, expressed
Pavir.J12808	31	44	54	39	43.5682	0.93439	0.0263173	0.101812	1.33	2.5	1.90143	3.58383	0	AT1G23730.1	ATBCA3,BCA3	beta carbonic anhydrase 3	LOC_Os01g45274.2	carbonic anhydrase, chloroplast precursor, putative, expressed
PEPC
Pavir.Da00871	2345	4523	7792	4307	4979.3	1.34532	0.00259523	0.0158103	132.94	404.89	444.024	1304.54	GO:0008964,GO:0006099,GO:0015977	AT2G42600.1	ATPPC2,PPC2	phosphoenolpyruvate carboxylase 2	LOC_Os02g14770.1	phosphoenolpyruvate carboxylase, putative, expressed
Pavir.J09522	24721	44429	42482	20509	32032.3	0.446596	0.293375	0.567624	678.865	990.305	2245.27	3227.56	GO:0008964,GO:0006099,GO:0015977	AT2G42600.1	ATPPC2,PPC2	phosphoenolpyruvate carboxylase 2	LOC_Os02g14770.1	phosphoenolpyruvate carboxylase, putative, expressed
PPDK
Pavir.J02207	83236	131680	322990	208192	205145	1.8818	2.5825e-07	4.7963e-06	1020.22	4717.14	236.638	586.351	GO:0016772,GO:0016310,GO:0005524,GO:0016301	AT4G15530.1	PPDK	pyruvate orthophosphate dikinase	LOC_Os05g33570.2	pyruvate, phosphate dikinase, chloroplast precursor, putative, expressed
Pavir.J15849	73236	109676	351657	227682	213881	2.24012	4.51295e-11	1.56655e-09	1774.5	10630.5	977.272	4409.36	GO:0016772,GO:0016310,GO:0005524,GO:0016301	AT4G15530.5	PPDK	pyruvate orthophosphate dikinase	LOC_Os05g33570.2	pyruvate, phosphate dikinase, chloroplast precursor, putative, expressed
NAD-MDH
Pavir.Ca00978	1871	894	202	104	614.766	-2.33086	1.23291e-07	2.44318e-06	51.18	12.285	35.0888	7.88332	GO:0016491,GO:0055114,GO:0016616	AT1G53240.1	mMDH1	Lactate/malate dehydrogenase family protein	LOC_Os01g46070.1	lactate/malate dehydrogenase, putative, expressed
Pavir.J08443	30057	27587	1105	655	11565.2	-4.35276	0	0	1566.72	108.92	908.225	56.902	GO:0016491,GO:0055114,GO:0016616	AT1G53240.1	mMDH1	Lactate/malate dehydrogenase family protein	LOC_Os01g46070.1	lactate/malate dehydrogenase, putative, expressed
NADP-MDH
Pavir.Fa00047	916	1298	3111	1727	1886.7	1.71466	1.8821e-08	4.326e-07	39.84	193.63	21.9042	102.008	GO:0016491,GO:0055114,GO:0016616	AT5G58330.1	0	lactate/malate dehydrogenase family protein	LOC_Os08g44810.1
Pavir.Fb02220	5051	4922	9773	5274	6433.24	1.24005	7.50366e-39	1.79208e-36	148.83	456.02	77.744	224.849	GO:0016491,GO:0055114,GO:0016616	AT5G58330.1	0	lactate/malate dehydrogenase family protein	LOC_Os08g44810.1
AspAT
Pavir.Cb01620	8	16	31	18	19.5299	1.4645	0.00960137	0.0460246	5.465	6.275	1.55046	4.02519	GO:0016740,GO:0030170,GO:0009058	AT2G30970.1	ASP1	aspartate aminotransferase 1	LOC_Os06g35540.1	aminotransferase, classes I and II, domain containing protein, expressed
Pavir.Ab01214	7926	6486	301	180	2898.73	-4.19062	1.1686e-137	1.9138e-134	269.56	16.87	193.629	13.4724	GO:0016740,GO:0030170,GO:0009058	AT2G30970.1	ASP1	aspartate aminotransferase 1	LOC_Os02g14110.1	aminotransferase, classes I and II, domain containing protein, expressed
Pavir.J06248	16403	10929	806	692	5681.56	-3.27167	1.56004e-19	1.31984e-17	1045.03	91.64	550.074	56.9763	GO:0016740,GO:0030170,GO:0009058	AT2G30970.1	ASP1	aspartate aminotransferase 1	LOC_Os06g35540.1	aminotransferase, classes I and II, domain containing protein, expressed
Pavir.J12172	50	60	7	9	26.5656	-1.77531	0.00148982	0.00995858	6.285	1.31	35.8914	5.60539	0	AT2G30970.1	ASP1	aspartate aminotransferase 1	LOC_Os02g14110.1	aminotransferase, classes I and II, domain containing protein, expressed
Pavir.Ea02781	1873	3133	8266	4397	4766.56	1.86374	1.41573e-06	2.22019e-05	100.175	524.945	52.3744	284.067	GO:0016740,GO:0030170,GO:0009058	AT5G11520.1	ASP3,YLS4	aspartate aminotransferase 3	LOC_Os01g55540.1	aminotransferase, classes I and II, domain containing protein, expressed
Pavir.Eb03232	12713	18251	49040	24155	27701.4	1.79365	2.49334e-08	5.62657e-07	559.12	2699.88	290.729	1372.53	GO:0016740,GO:0030170,GO:0009058	AT5G11520.1	ASP3,YLS4	aspartate aminotransferase 3	LOC_Os01g55540.1	aminotransferase, classes I and II, domain containing protein, expressed
AlaAT
Pavir.Ba00407	499	321	78	37	189.923	-2.09132	2.178e-09	5.82345e-08	17.775	4.815	6.28303	1.74289	GO:0016740,GO:0030170,GO:0009058	AT1G72330.1	ALAAT2	alanine aminotransferase 2	LOC_Os07g42600.1	aminotransferase, classes I and II, domain containing protein, expressed
PEPCK
Pavir.Ia03881	656	1357	123	61	445.036	-2.55888	2.8141e-07	5.19278e-06	59.155	9.77	111.166	6.39559	GO:0004612,GO:0005524,GO:0006094	AT4G37870.1	PCK1,PEPCK	phosphoenolpyruvate carboxykinase 1	LOC_Os03g15050.2	phosphoenolpyruvate carboxykinase, putative, expressed
Pavir.Ib01078	675	363	348	180	354.64	-0.300457	0.439	0.718504	11.12	9.07	47.8173	26.1657	GO:0004612,GO:0005524,GO:0006094	AT4G37870.1	PCK1,PEPCK	phosphoenolpyruvate carboxykinase 1	LOC_Os03g15050.2	phosphoenolpyruvate carboxykinase, putative, expressed
PDK(pyruvate dehydrogenase kinase)
Pavir.Ba00282	8564	12612	18191	11155	13062.6	1.0921	0.000817876	0.00600925	341.42	894.085	91.5616	189.908	GO:0005524	AT3G06483.1	ATPDHK,PDK	pyruvate dehydrogenase kinase	LOC_Os07g44330.2	kinase, putative, expressed
Pavir.Bb03465	8468	13451	10725	6341	9427.81	0.281197	0.436299	0.715428	333.645	508.145	94.2647	108.95	GO:0005524	AT3G06483.1	ATPDHK,PDK	pyruvate dehydrogenase kinase	LOC_Os07g44330.2	kinase, putative, expressed
Pavir.Ia03292	70	55	113	78	83.2619	1.2635	1.90949e-05	0.000225576	4.985	12.67	1.52114	2.30641	GO:0005524	AT3G06483.1	ATPDHK,PDK	pyruvate dehydrogenase kinase	LOC_Os03g25400.1	kinase, putative, expressed
Pavir.Ib01767	65	96	139	109	109.587	1.25069	0.00216146	0.0136257	9.255	21.93	3.4516	7.11207	GO:0005524	AT3G06483.1	ATPDHK,PDK	pyruvate dehydrogenase kinase	LOC_Os03g25400.1	kinase, putative, expressed
NAD-ME
Pavir.Ia01553	43479	30524	990	535	14553.2	-4.84105	8.36545e-92	8.16165e-89	695.885	18.635	483.465	17.0664	GO:0016616,GO:0055114,GO:0051287	AT4G00570.1	NAD-ME2	NAD-dependent malic enzyme 2	LOC_Os10g35960.1	NAD-dependent malic enzyme, mitochondrial precursor, putative, expressed
Pavir.Ib03624	67757	68373	1921	1031	26975.7	-4.85388	0	0	846.195	29.64	83.3946	2.83014	GO:0016616,GO:0055114,GO:0051287	AT4G00570.1	NAD-ME2	NAD-dependent malic enzyme 2	LOC_Os10g35960.1	NAD-dependent malic enzyme, mitochondrial precursor, putative, expressed
Pavir.J23666	52	208	366	174	210.418	1.31346	NA	NA	17.605	74.3	15.5403	59.7312	GO:0016616,GO:0051287,GO:0055114	AT4G00570.1	NAD-ME2	NAD-dependent malic enzyme 2	LOC_Os10g35960.1	NAD-dependent malic enzyme, mitochondrial precursor, putative, expressed
Pavir.J23896	1118	1103	663	340	724.898	-0.499027	0.000459162	0.00365346	40.12	35.995	10.888	9.03714	GO:0016616,GO:0055114,GO:0051287	AT2G13560.1	NAD-ME1	NAD-dependent malic enzyme 1	LOC_Os07g31380.1	NAD-dependent malic enzyme, mitochondrial precursor, putative, expressed
NADP-ME
Pavir.Ca02760	35	0	4	3	8.67825	-0.493853	0.533055	0.761247	0.345	0	1.01898	0.337685	GO:0016616,GO:0055114,GO:0051287	AT5G25880.1	ATNADP-ME3,NADP-ME3	NADP-malic enzyme 3	LOC_Os05g09440.1	NADP-dependent malic enzyme, chloroplast precursor, putative, expressed
Pavir.Ea00263	123270	93581	2976	1908	42859.9	-4.71061	6.2959e-117	7.5973e-114	2321.89	111.355	1204.64	42.3156	GO:0016616,GO:0055114,GO:0051287	AT1G79750.1	ATNADP-ME4,NADP-ME4	NADP-malic enzyme 4	LOC_Os01g09320.1	NADP-dependent malic enzyme, chloroplast precursor, putative, expressed
Pavir.Ea02698	84	45	32	18	39.5767	-0.634165	0.185343	0.420331	0.435	0.42	1.4798	0.0014776	GO:0016616,GO:0055114,GO:0051287	AT5G11670.1	ATNADP-ME2,NADP-ME2	NADP-malic enzyme 2	LOC_Os01g52500.2	NADP-dependent malic enzyme, putative, expressed
Pavir.Eb00308	137064	86501	3354	1951	44116.3	-4.57675	8.47124e-56	3.4376e-53	4081.74	188.455	1436.62	74.1448	GO:0016616,GO:0055114,GO:0051287	AT1G79750.1	ATNADP-ME4,NADP-ME4	NADP-malic enzyme 4	LOC_Os01g09320.1	NADP-dependent malic enzyme, chloroplast precursor, putative, expressed
Pavir.Eb02929	112	148	140	75	114.622	0.357333	0.255951	0.518337	4.54	6.895	2.36105	3.5388	GO:0016616,GO:0055114,GO:0051287	AT5G11670.1	ATNADP-ME2,NADP-ME2	NADP-malic enzyme 2	LOC_Os01g52500.3	NADP-dependent malic enzyme, putative, expressed

## Sheet: Calvin cycle
gene	BS1_count	BS2_count	MC1_count	MC2_count	baseMean	log2FoldChange(MC/BS)	p value	p adjust	BS_TPM	MC_TPM	BS_FPKM	MC_FPKM	GO	Arab_ID	Arab_Nick name	Arab_Annotation	Rice_ID	Rice_Annotation
Rubisco
Pavir.J32704	88837	74743	9048	5289	35609	-2.8279	5.8077e-121	7.6089e-118	2578.53	422.715	5.04758	2.83226	0	AT1G67090.1	RBCS1A	ribulose bisphosphate carboxylase small chain 1A	LOC_Os12g19381.1	ribulose bisphosphate carboxylase small chain, chloroplast precursor, putative, expressed
Pavir.J32705	6	1	25	19	15.1802	2.53925	0.000394563	0.00320225	0	2.95	1.30356	18.807	0	AT1G67090.1	RBCS1A	ribulose bisphosphate carboxylase small chain 1A	LOC_Os12g19381.1	ribulose bisphosphate carboxylase small chain, chloroplast precursor, putative, expressed
Pavir.Ca02105	123916	116279	2627	1532	47238.8	-5.17632	0	0	8643.5	279.455	19429.9	505.285	0	AT1G67090.1	RBCS1A	ribulose bisphosphate carboxylase small chain 1A	LOC_Os12g19381.1	ribulose bisphosphate carboxylase small chain, chloroplast precursor, putative, expressed
Pavir.Cb01387	74622	54762	18368	10954	33597.3	-1.44208	3.60923e-12	1.46591e-10	2142.89	904.62	216.328	78.4456	0	AT1G67090.1	RBCS1A	ribulose bisphosphate carboxylase small chain 1A	LOC_Os12g19381.1	ribulose bisphosphate carboxylase small chain, chloroplast precursor, putative, expressed
Pavir.Cb01593	45526	21312	750	473	13023.1	-4.70539	4.65329e-27	6.70995e-25	2963.99	101.105	3179.99	112.083	0	AT1G67090.1	RBCS1A	ribulose bisphosphate carboxylase small chain 1A	LOC_Os12g19381.1	ribulose bisphosphate carboxylase small chain, chloroplast precursor, putative, expressed
RCA
Pavir.Ha00322	29431	14980	513	301	8662.01	-4.78288	5.11579e-33	9.53596e-31	529.995	0.045	839.17	16.0399	GO:0005524	AT2G39730.3	RCA	rubisco activase	LOC_Os11g47970.1	AAA-type ATPase family protein, putative, expressed
Pavir.Hb00014	16990	11799	434	244	5687.15	-4.6359	1.16237e-77	8.73778e-75	627.48	23.07	2068.07	69.6587	GO:0005524	AT2G39730.2	RCA	rubisco activase	LOC_Os11g47970.1	AAA-type ATPase family protein, putative, expressed
PRK
Pavir.Ba02797	3493	2266	2375	1431	2257	0.0819676	0.769493	0.853245	139.025	162.545	612.541	630.465	GO:0005524,GO:0016301,GO:0008152	AT1G32060.1	PRK	phosphoribulokinase	LOC_Os02g47020.1	phosphoribulokinase/Uridine kinase family protein, expressed
Pavir.Ga00747	699	565	896	465	648.262	0.747296	1.80272e-05	0.000214599	26.28	55.765	29.8499	56.302	GO:0005524,GO:0016301,GO:0008152	AT1G32060.1	PRK	phosphoribulokinase	LOC_Os02g47020.1	phosphoribulokinase/Uridine kinase family protein, expressed
Pavir.Ab02808	29903	25489	744	420	10937	-4.88222	0	0	1305.11	54.63	1178.79	41.2756	GO:0005524,GO:0016301,GO:0008152	AT1G32060.1	PRK	phosphoribulokinase	LOC_Os02g47020.1	phosphoribulokinase/Uridine kinase family protein, expressed
Pavir.Aa01018	54173	30591	1001	559	16557.7	-4.86482	3.8721e-44	1.09602e-41	1903.16	68.425	1573.21	55.8298	GO:0005524,GO:0016301,GO:0008152	AT1G32060.1	PRK	phosphoribulokinase	LOC_Os02g47020.1	phosphoribulokinase/Uridine kinase family protein, expressed
RPI
Pavir.Ba03722	37995	36243	2071	1124	15174.9	-3.87437	0	0	1431.59	120.16	169.691	11.9501	GO:0004751,GO:0009052	AT3G04790.1	0	Ribose 5-phosphate isomerase, type A protein	LOC_Os07g08030.1	ribose-5-phosphate isomerase A, putative, expressed
Pavir.Bb00418	31504	33906	1083	660	13082.4	-4.51776	3.8393e-175	1.1003e-171	2702.07	130.41	261.116	10.3768	GO:0004751,GO:0009052	AT3G04790.1	0	Ribose 5-phosphate isomerase, type A protein	LOC_Os07g08030.1	ribose-5-phosphate isomerase A, putative, expressed
RPE
Pavir.J39023	26046	19658	571	362	9002.28	-4.84923	1.0936e-116	1.2858e-113	1718.69	64.605	440.944	13.351	GO:0004750,GO:0005975	AT5G61410.1	EMB2728,RPE	D-ribulose-5-phosphate-3-epimerase	LOC_Os03g07300.1	ribulose-phosphate 3-epimerase, chloroplast precursor, putative, expressed
Pavir.Ia04312	89308	46415	1765	918	26526.1	-4.71897	9.12584e-34	1.78831e-31	3492.42	133.335	1054.25	31.4034	GO:0004750,GO:0005975	AT5G61410.1	EMB2728,RPE	D-ribulose-5-phosphate-3-epimerase	LOC_Os03g07300.1	ribulose-phosphate 3-epimerase, chloroplast precursor, putative, expressed
Pavir.Ib00442	38	22	0	0	11.3914	-3.60918	6.10035e-06	8.2129e-05	4.63	0	21.0731	0	0	AT5G61410.1	EMB2728,RPE	D-ribulose-5-phosphate-3-epimerase	LOC_Os03g07300.1	ribulose-phosphate 3-epimerase, chloroplast precursor, putative, expressed
TKL
Pavir.Da02287	54375	44026	1012	545	19254.9	-5.27943	2.9255e-246	1.2196e-242	1504.45	44.74	817.043	25.1197	GO:0003824,GO:0008152	AT2G45290.1	0	Transketolase	LOC_Os06g04270.1	transketolase, chloroplast precursor, putative, expressed
Pavir.Db02317	25277	27387	601	318	10380.8	-5.14161	1.0494e-201	3.4371e-198	797.375	25.005	603.803	19.6716	GO:0003824,GO:0008152	AT2G45290.1	0	Transketolase	LOC_Os06g04270.1	transketolase, chloroplast precursor, putative, expressed
Pavir.Gb02335	146	436	23	17	125.998	-2.5986	6.00014e-05	0.000619956	8.195	1.05	3.55855	0.419047	GO:0003824,GO:0008152	AT2G45290.1	0	Transketolase	LOC_Os04g19740.1	transketolase, chloroplast precursor, putative, expressed
SBP
Pavir.J34904	4156	2841	85	61	1377.72	-4.7059	4.55382e-52	1.67052e-49	199.535	6.035	573.627	19.5328	GO:0042578,GO:0005975	AT3G55800.1	SBPASE	sedoheptulose-bisphosphatase	LOC_Os04g16680.1	fructose-1,6-bisphosphatase, putative, expressed
Pavir.J03580	7014	4549	122	85	2263.86	-4.90667	6.78294e-53	2.52871e-50	287.19	6.705	1024.1	28.3176	GO:0042578,GO:0005975	AT3G55800.1	SBPASE	sedoheptulose-bisphosphatase	LOC_Os04g16680.1	fructose-1,6-bisphosphatase, putative, expressed
FBP
Pavir.J33737	16691	10070	971	536	5538.56	-3.35582	3.95849e-26	5.46736e-24	81.385	7.735	684.436	54.687	GO:0042578,GO:0005975	AT3G54050.1	HCEF1	high cyclic electron flow 1	LOC_Os03g16050.1	fructose-1,6-bisphosphatase, putative, expressed
Pavir.Ib01141	32997	1318	167	118	6455.08	-3.19211	NA	NA	267.235	5.52	1867.45	20.946	GO:0042578,GO:0005975	AT3G54050.1	HCEF1	high cyclic electron flow 1	LOC_Os03g16050.1	fructose-1,6-bisphosphatase, putative, expressed
FBA
Pavir.Cb01993	20554	24075	467	240	8786.07	-5.24937	4.0339e-126	5.9669e-123	906.225	17.885	295.74	2.78185	GO:0004332,GO:0006096	AT4G38970.1	FBA2	fructose-bisphosphate aldolase 2	LOC_Os11g07020.1	fructose-bisphospate aldolase isozyme, putative, expressed
Pavir.Ha00839	1254	309	9	10	299.571	-4.2223	NA	NA	40.535	0.67	62.1998	5.13623e-05	GO:0004332,GO:0006096	AT2G21330.1	FBA1	fructose-bisphosphate aldolase 1	LOC_Os11g07020.1	fructose-bisphospate aldolase isozyme, putative, expressed
Pavir.Hb01734	136	42	2	1	34.3796	-3.53561	2.58074e-06	3.81619e-05	2.085	0	11.778	0.397831	GO:0004332,GO:0006096	AT2G21330.1	FBA1	fructose-bisphosphate aldolase 1	LOC_Os11g07020.1	fructose-bisphospate aldolase isozyme, putative, expressed
Pavir.J02023	37400	36483	1189	762	14751.8	-4.53199	2.3565e-248	1.0806e-244	1424.97	56.925	6735.86	211.452	GO:0004332,GO:0006096	AT4G38970.1	FBA2	fructose-bisphosphate aldolase 2	LOC_Os11g07020.1	fructose-bisphospate aldolase isozyme, putative, expressed
PGK
Pavir.Aa03388	3625	2602	1410	723	1823.18	-0.879699	0.000165311	0.00149661	118.885	82.425	69.6524	47.6627	GO:0004618,GO:0006096	AT1G79550.1	PGK	phosphoglycerate kinase	LOC_Os02g07260.1	phosphoglycerate kinase protein, putative, expressed
Pavir.Ab00469	1815	1212	490	287	812.254	-1.25252	3.93129e-06	5.53143e-05	34.565	17.445	4.59336	2.021	GO:0004618,GO:0006096	AT1G79550.1	PGK	phosphoglycerate kinase	LOC_Os02g07260.1	phosphoglycerate kinase protein, putative, expressed
Pavir.Ha00800	18	25	3	1	9.41564	-2.11041	0.00289558	0.0172932	1.005	0.11	1.51275	0.23996	GO:0004618,GO:0006096	AT1G79550.1	PGK	phosphoglycerate kinase	LOC_Os06g45710.1	phosphoglycerate kinase protein, putative, expressed
Pavir.J00566	27221	45761	81912	43061	51539.7	1.32874	0.000631536	0.00481929	1559.81	5471.47	443.591	1493.23	GO:0004618,GO:0006096	AT1G56190.1	0	Phosphoglycerate kinase family protein	LOC_Os05g41640.1	phosphoglycerate kinase protein, putative, expressed
Pavir.J14626	9093	12838	19662	11399	13656.4	1.11926	0.000206991	0.00182496	484	1322.68	146.617	388.608	GO:0004618,GO:0006096	AT1G56190.1	0	Phosphoglycerate kinase family protein	LOC_Os05g41640.1	phosphoglycerate kinase protein, putative, expressed
GADPH
Pavir.Ga01464	1385	1366	713	514	910.993	-0.453028	0.0317798	0.118047	65.565	36.19	415.462	296.682	GO:0016620,GO:0055114	AT1G12900.1	GAPA-2	glyceraldehyde 3-phosphate dehydrogenase A subunit 2	LOC_Os04g38600.3	glyceraldehyde-3-phosphate dehydrogenase, putative, expressed
Pavir.Gb01533	3609	4229	2474	1671	2791.34	-0.224691	0.335213	0.618109	93.445	65.68	605.037	537.62	GO:0016620,GO:0055114	AT1G12900.1	GAPA-2	glyceraldehyde 3-phosphate dehydrogenase A subunit 2	LOC_Os04g38600.3	glyceraldehyde-3-phosphate dehydrogenase, putative, expressed
Pavir.Ia04487	0	3	11	5	5.29451	1.61024	0.0545279	0.177009	0.17	0.55	1.92562	0.26834	GO:0016620,GO:0055114	AT1G42970.1	GAPB	glyceraldehyde-3-phosphate dehydrogenase B subunit	LOC_Os03g03720.1	glyceraldehyde-3-phosphate dehydrogenase, putative, expressed
Pavir.Ib00177	1583	2420	5208	4399	3846.58	1.86774	4.82349e-06	6.66811e-05	86.99	314.805	483.106	1454.2	GO:0016620,GO:0055114	AT1G42970.1	GAPB	glyceraldehyde-3-phosphate dehydrogenase B subunit	LOC_Os03g03720.1	glyceraldehyde-3-phosphate dehydrogenase, putative, expressed
Pavir.J23272	17631	19007	33179	19168	22913	1.1673	7.54242e-16	4.6053e-14	1316.48	3301.02	4292.62	10747.5	GO:0016620,GO:0055114	AT1G42970.1	GAPB	glyceraldehyde-3-phosphate dehydrogenase B subunit	LOC_Os03g03720.1	glyceraldehyde-3-phosphate dehydrogenase, putative, expressed
Pavir.Ca01865	1949	1353	645	337	922.674	-1.07102	2.38422e-05	0.000274695	54.795	30.68	44.0594	23.7466	GO:0016620,GO:0055114	AT3G04120.1	GAPC,GAPC-1,GAPC1	glyceraldehyde-3-phosphate dehydrogenase C subunit 1	LOC_Os08g03290.1	glyceraldehyde-3-phosphate dehydrogenase, putative, expressed
Pavir.Fb00233	26	3	7	6	9.57324	-0.237315	0.773458	0.855676	2.025	1.32	7.95873	5.1575	GO:0016620,GO:0055114,GO:0008839,GO:0009089	AT3G04120.1	GAPC,GAPC-1,GAPC1	glyceraldehyde-3-phosphate dehydrogenase C subunit 1	LOC_Os08g03290.4	glyceraldehyde-3-phosphate dehydrogenase, putative, expressed
Pavir.J02390	1124	1042	398	228	604.226	-1.12236	1.80501e-20	1.63898e-18	61.275	33.475	41.3431	23.5595	GO:0016620,GO:0055114	AT3G04120.1	GAPC,GAPC-1,GAPC1	glyceraldehyde-3-phosphate dehydrogenase C subunit 1	LOC_Os08g03290.1	glyceraldehyde-3-phosphate dehydrogenase, putative, expressed
Pavir.J13390	2081	585	497	260	727.563	-0.966188	NA	NA	45.215	29.63	19.7513	10.0102	GO:0016620,GO:0055114	AT3G04120.1	GAPC,GAPC-1,GAPC1	glyceraldehyde-3-phosphate dehydrogenase C subunit 1	LOC_Os08g03290.1	glyceraldehyde-3-phosphate dehydrogenase, putative, expressed
Pavir.J16969	1687	1107	1071	531	1007.6	-0.153603	0.594039	0.769005	234.965	166.38	49.7888	43.1275	GO:0016620,GO:0055114	AT3G04120.1	GAPC,GAPC-1,GAPC1	glyceraldehyde-3-phosphate dehydrogenase C subunit 1	LOC_Os08g03290.1	glyceraldehyde-3-phosphate dehydrogenase, putative, expressed
Pavir.Eb03107	102	0	0	0	18.8713	-0.667478	0.312278	0.592608	2.265	0	1.25879	0	GO:0016620,GO:0055114	AT1G13440.1	GAPC-2,GAPC2	glyceraldehyde-3-phosphate dehydrogenase C2	LOC_Os04g40950.1	glyceraldehyde-3-phosphate dehydrogenase, putative, expressed
TPI
Pavir.Ba01228	4803	4291	12321	6566	7406.84	1.69835	2.56593e-62	1.26517e-59	105.025	411	97.5299	363.294	GO:0004807,GO:0008152	AT2G21170.1	PDTPI,TIM	triosephosphate isomerase	LOC_Os09g36450.1	triosephosphate isomerase, chloroplast precursor, putative, expressed
Pavir.J26504	2574	2984	13405	8612	7847.47	2.62474	7.5539e-36	1.61109e-33	108.9	815.95	71.873	499.076	GO:0004807,GO:0008152	AT2G21170.1	PDTPI,TIM	triosephosphate isomerase	LOC_Os09g36450.1	triosephosphate isomerase, chloroplast precursor, putative, expressed
Pavir.J29421	8	7	2	1	3.76016	-1.12037	0.15256	0.366729	1.83	1.01	1.91454	0.928388	GO:0004807,GO:0008152	AT3G55440.1	ATCTIMC,CYTOTPI,TPI	triosephosphate isomerase	LOC_Os01g05490.1	triosephosphate isomerase, cytosolic, putative, expressed
Pavir.Eb00736	966	944	111	68	420.601	-2.71834	5.89853e-54	2.23535e-51	65.57	11.21	18.5466	3.37002	GO:0004807,GO:0008152	AT3G55440.1	ATCTIMC,CYTOTPI,TPI	triosephosphate isomerase	LOC_Os01g05490.1	triosephosphate isomerase, cytosolic, putative, expressed
CP12 ( form complex for PRK)
Pavir.J38955	413	204	12	6	122.203	-3.90744	3.03268e-13	1.39762e-11	19.27	0.85	7.73561	0.398574	0	AT3G62410.1	CP12,CP12-2	CP12 domain-containing protein 2	LOC_Os01g19740.1	calvin cycle protein CP12, putative, expressed
Pavir.Eb01171	1920	298	39	16	430.237	-3.38455	NA	NA	140.77	6.445	736.328	23.6154	0	AT3G62410.1	CP12,CP12-2	CP12 domain-containing protein 2	LOC_Os01g19740.1	calvin cycle protein CP12, putative, expressed
Pavir.Eb01187	0	0	1	1	0.655145	0.972254	0.189683	0.420331	0	0.32	0	1.194	0	AT3G62410.1	CP12,CP12-2	CP12 domain-containing protein 2	LOC_Os01g19740.1	calvin cycle protein CP12, putative, expressed
Pavir.Ib01438	879	1016	1738	1017	1201.44	1.18583	1.0309e-09	2.91084e-08	65.505	175.715	66.0629	145.364	0	AT2G47400.1	CP12,CP12-1	CP12 domain-containing protein 1	LOC_Os03g19380.1	calvin cycle protein CP12, putative, expressed
Pavir.J07391	180	73	41	22	66.6955	-1.17074	0.0344956	0.125679	8.25	3.125	9.38319	3.17166	0	AT3G62410.1	CP12,CP12-2	CP12 domain-containing protein 2	LOC_Os01g19740.1	calvin cycle protein CP12, putative, expressed

## Sheet: Light reaction
gene	BS1_count	BS2_count	MC1_count	MC2_count	baseMean	log2FoldChange(MC/BS)	p value	p adjust	BS_TPM	MC_TPM	BS_FPKM	MC_FPKM	GO	Arab_ID	Arab_Nick name	Arab_Annotation	Rice_ID	Rice_Annotation
PSI
Pavir.J29146	18234	15290	14238	6697	12581.7	-0.0511725	0.788181	0.866747	1155.9	1315.47	2736.75	3337.97	0	AT1G45474.1	LHCA5	photosystem I light harvesting complex gene 5	LOC_Os02g52650.1	chlorophyll A-B binding protein, putative, expressed
Pavir.J32345	533	600	1088	651	747.769	1.26931	7.40098e-12	2.85667e-10	25.88	68.045	138.489	415.718	0	AT1G19150.1	LHCA2*1,LHCA6	photosystem I light harvesting complex gene 6	LOC_Os09g26810.1	chlorophyll A-B binding protein, putative, expressed
Pavir.J36229	28628	37683	59748	36330	42125.9	1.17059	1.19068e-05	0.000149095	2135.37	5500.01	494.165	1125.32	GO:0015979,GO:0009522,GO:0009538	AT4G02770.1	PSAD-1	photosystem I subunit D-1	LOC_Os08g44680.1	photosystem I reaction center subunit II, chloroplast precursor, putative, expressed
Pavir.J36473	19021	19513	17593	10358	15890.3	0.201991	0.0813035	0.237388	1166.31	1563.32	698.727	762.698	GO:0015979,GO:0009522,GO:0009538	AT4G12800.1	PSAL	photosystem I subunit l	LOC_Os12g23200.1	photosystem I reaction center subunit XI, chloroplast precursor, putative, expressed
Pavir.J38028	25596	29047	28981	16117	24105.7	0.371253	0.0366356	0.131625	1848.27	2719.28	5005.67	6918.4	GO:0015979,GO:0009522,GO:0009538	AT1G31330.1	PSAF	photosystem I subunit F	LOC_Os03g56670.1	photosystem I reaction center subunit III, chloroplast precursor, putative, expressed
Pavir.Ba01746	16073	18099	20895	12702	16827.6	0.638423	0.000377695	0.00308281	1683.91	2775.99	5884.27	8737.7	GO:0015979,GO:0009522,GO:0016020	AT1G55670.1	PSAG	photosystem I subunit G	LOC_Os09g30340.1	photosystem I reaction center subunit, chloroplast precursor, putative, expressed
Pavir.Ba02442	25446	34591	32950	19110	27369.4	0.43775	0.12001	0.310081	2960.67	4795.88	1628.37	2347.09	GO:0015979,GO:0009522,GO:0009538	AT2G20260.1	PSAE-2	photosystem I subunit E-2	LOC_Os07g25430.1	photosystem I reaction center subunit IV A, chloroplast precursor, putative, expressed
Pavir.Ba03873	3599	3223	3266	1171	2569.16	-0.0427006	0.896142	0.938552	395.415	311.485	1690.95	1805.62	GO:0015979,GO:0009522,GO:0016020	AT1G30380.1	PSAK	photosystem I subunit K	LOC_Os07g05480.1	photosystem I reaction center subunit, chloroplast precursor, putative, expressed
Pavir.Bb03202	582	373	173	114	270.305	-0.999007	0.00190325	0.0122112	23.915	16.94	436.869	581.391	0	AT3G61470.1	LHCA2	photosystem I light harvesting complex gene 2	LOC_Os07g38960.1	chlorophyll A-B binding protein, putative, expressed
Pavir.Bb01690	4108	4421	1717	1111	2508.08	-0.899462	4.70859e-07	8.27567e-06	13.145	10.21	247.343	148.564	GO:0015979,GO:0009522,GO:0009538	AT2G20260.1	PSAE-2	photosystem I subunit E-2	LOC_Os07g25430.1	photosystem I reaction center subunit IV A, chloroplast precursor, putative, expressed
Pavir.Bb02422	30521	29681	18965	12115	21093.2	-0.26844	0.0405057	0.141279	2384.7	2182.43	11619.8	8723.65	GO:0015979,GO:0009522,GO:0016020	AT1G55670.1	PSAG	photosystem I subunit G	LOC_Os09g30340.1	photosystem I reaction center subunit, chloroplast precursor, putative, expressed
Pavir.Ca00909	8894	11042	11341	6796	9365.42	0.51824	0.0267896	0.103215	1114.46	1659.73	4447.85	7469.52	GO:0015979,GO:0009522,GO:0009538	AT1G52230.1	PSAH-2,PSAH2,PSI-H	photosystem I subunit H2	LOC_Os05g48630.2	expressed protein
Pavir.Ca00433	25188	32533	24232	14034	22723.7	0.0627745	0.804499	0.877421	1670.19	2075.78	2122.04	1925.28	GO:0005516,GO:0015979,GO:0009522,GO:0042651	AT5G64040.1	PSAN	photosystem I reaction center subunit PSI-N, chloroplast, putative / PSI-N, putative (PSAN)	LOC_Os12g08770.1	photosystem I reaction center subunit N, chloroplast precursor, putative, expressed
Pavir.Ca02035	21931	25764	29962	16562	23195.6	0.605845	0.00234526	0.014517	1291.39	2395.7	390.144	520.248	GO:0015979,GO:0009522,GO:0009538	AT4G12800.1	PSAL	photosystem I subunit l	LOC_Os12g23200.1	photosystem I reaction center subunit XI, chloroplast precursor, putative, expressed
Pavir.Cb01956	42549	44886	41441	25165	37119.4	0.277183	0.0492288	0.16409	4499.47	6133.81	25449.1	30870.3	GO:0005516,GO:0015979,GO:0009522,GO:0042651	AT5G64040.1	PSAN	photosystem I reaction center subunit PSI-N, chloroplast, putative / PSI-N, putative (PSAN)	LOC_Os12g08770.1	photosystem I reaction center subunit N, chloroplast precursor, putative, expressed
Pavir.Da00431	65865	60816	40680	23648	43776.5	-0.310987	1.04778e-06	1.68701e-05	3613.18	3203.68	12284.4	10818.7	0	AT1G61520.1	LHCA3	photosystem I light harvesting complex gene 3	LOC_Os02g10390.1	chlorophyll A-B binding protein, putative, expressed
Pavir.Da01609	22198	16991	10524	7990	13311	-0.347986	0.194449	0.424979	686.435	1057.49	4007.94	2443.27	0	AT3G54890.1	LHCA1	photosystem I light harvesting complex gene 1	LOC_Os06g21590.1	chlorophyll A-B binding protein, putative, expressed
Pavir.Db00958	15785	16857	9751	6073	11113.5	-0.365078	0.0200793	0.0825919	933.915	811.46	2319.98	1424.14	0	AT3G54890.4	LHCA1	photosystem I light harvesting complex gene 1	LOC_Os06g21590.2	chlorophyll A-B binding protein, putative, expressed
Pavir.Db01579	73007	89161	46073	29635	54497.8	-0.41088	0.0829338	0.239691	6095.45	5473.44	14883.8	13061.6	0	AT1G61520.1	LHCA3	photosystem I light harvesting complex gene 3	LOC_Os02g10390.1	chlorophyll A-B binding protein, putative, expressed
Pavir.Aa00600	12599	11822	13341	6512	10561.6	0.330481	0.0271504	0.104261	784.665	1127.43	2142.77	3790.6	0	AT1G45474.1	LHCA5	photosystem I light harvesting complex gene 5	LOC_Os02g52650.1	chlorophyll A-B binding protein, putative, expressed
Pavir.Ga01856	25283	18021	27599	16779	21810.7	0.703811	0.00189526	0.0121752	2069.45	4100.62	1592.97	2640.59	0	AT1G08380.1	PSAO	photosystem I subunit O	LOC_Os04g33830.1	membrane protein, putative, expressed
Pavir.Ia02899	49078	72509	26354	13754	35454.5	-0.928411	0.00471752	0.0260198	3688.85	2285.24	5055.88	3233.73	0	AT2G46820.1	PSAP,PSI-P,PTAC8,TMP14	photosystem I P subunit	LOC_Os10g39150.1	expressed protein
Pavir.J00780	8804	9995	17053	9575	11658	1.14368	1.19817e-10	3.89659e-09	750.33	1834.53	679.641	1845.4	0	AT1G08380.1	PSAO	photosystem I subunit O	LOC_Os04g33830.1	membrane protein, putative, expressed
Pavir.J02703	7683	6920	8432	5224	6977.06	0.579917	2.25599e-07	4.24666e-06	549.63	696.855	1194.64	1792.77	GO:0015979,GO:0009522,GO:0009538	AT1G52230.1	PSAH-2,PSAH2,PSI-H	photosystem I subunit H2	LOC_Os05g48630.2	expressed protein
Pavir.J03265	8260	8703	8414	4301	7047.35	0.220227	0.15791	0.376036	593.51	805.24	1248.77	1748.74	0	AT2G46820.1	PSAP,PSI-P,PTAC8,TMP14	photosystem I P subunit	LOC_Os07g28610.2	expressed protein
Pavir.J04623	23029	21604	17487	10705	17166.1	0.013161	0.892846	0.936126	1170.46	1100.12	2783.57	3444.74	GO:0015979,GO:0009522,GO:0009538	AT1G31330.1	PSAF	photosystem I subunit F	LOC_Os03g56670.1	photosystem I reaction center subunit III, chloroplast precursor, putative, expressed
Pavir.J15427	1105	1773	695	167	790.619	-1.08648	0.0514568	0.169362	47.795	34.55	833.983	456.682	0	AT2G46820.1	PSAP,PSI-P,PTAC8,TMP14	photosystem I P subunit	LOC_Os10g39150.1	expressed protein
Pavir.Ba00549	13410	12501	12487	9661	11959.1	0.486491	0.0465266	0.157199	851.585	1210.85	2757.66	3283.88	0	AT3G61470.1	LHCA2	photosystem I light harvesting complex gene 2	LOC_Os07g38960.1	chlorophyll A-B binding protein, putative, expressed
Pavir.J16659	16530	17622	21974	13672	17479	0.731744	2.46576e-06	3.67373e-05	0	0	6374.99	9732.73	GO:0015979,GO:0009522,GO:0009538	AT4G02770.1	PSAD-1	photosystem I subunit D-1	LOC_Os08g44680.1	photosystem I reaction center subunit II, chloroplast precursor, putative, expressed
Pavir.Ba01661	7513	7004	6077	3373	5629.96	0.0379079	0.592863	0.767937	1153.98	1943.88	960.545	1169.09	0	AT2G46820.1	PSAP,PSI-P,PTAC8,TMP14	photosystem I P subunit	LOC_Os07g28610.1	expressed protein
Pavir.Ba01872	177	196	478	255	291.591	1.60019	4.65898e-16	2.89874e-14	578.84	692.075	27.1774	62.3981	0	AT1G19150.1	LHCA2*1,LHCA6	photosystem I light harvesting complex gene 6	LOC_Os09g26810.1	chlorophyll A-B binding protein, putative, expressed
PSII
Pavir.J30064	34756	50779	27967	16271	29931.8	-0.285005	0.372029	0.656251	3377.69	3436.51	15802.7	10204	0	AT3G27690.1	LHCB2,LHCB2.3,LHCB2.4	photosystem II light harvesting complex gene 2.3	LOC_Os03g39610.1	chlorophyll A-B binding protein, putative, expressed
Pavir.J34696	24287	32567	42568	26388	32077.3	0.92164	0.000973843	0.0069438	1276.97	2978.45	498.14	844.048	0	AT4G10340.1	LHCB5	light harvesting complex of photosystem II 5	LOC_Os11g13890.1	chlorophyll A-B binding protein, putative, expressed
Pavir.J34933	9	24	4	4	9.04303	-0.952858	0.208034	0.447145	13.01	0	28.7007	4.18812	GO:0015979,GO:0009523,GO:0009539,GO:0016020	ATCG00550.1	0	photosystem II reaction center protein J	0	0
Pavir.J35066	537	436	274	121	301.365	-0.661415	0.00755673	0.0380742	12.645	9.055	1.4045	0.924737	GO:0005509,GO:0015979,GO:0009523,GO:0009654,GO:0019898	AT4G15510.1	0	Photosystem II reaction center PsbP family protein	LOC_Os12g37710.1	PsbP, putative, expressed
Pavir.Ba00214	11086	9601	4799	2605	6181.6	-0.824113	4.64213e-14	2.38371e-12	715.48	444.11	1077.44	704.963	GO:0015979,GO:0009523,GO:0016020	AT2G06520.1	PSBX	photosystem II subunit X	LOC_Os07g47640.1	ultraviolet-B-repressible protein, putative, expressed
Pavir.J37487	12532	7733	5608	3226	6530.31	-0.506435	0.093824	0.26149	230.505	126.585	93.1187	51.355	GO:0005509,GO:0015979,GO:0009523,GO:0009654,GO:0019898	AT1G77090.1	0	Mog1/PsbP/DUF1795-like photosystem II reaction center PsbP family protein	LOC_Os12g08830.1	thylakoid lumenal 29.8 kDa protein, putative, expressed
Pavir.Ba00726	22881	23830	13637	8194	15617.1	-0.424977	0.0011562	0.00805615	2125.76	1892.37	9543.73	7443.7	GO:0005509,GO:0015979,GO:0009523,GO:0009654,GO:0019898	AT4G21280.1	PSBQ,PSBQ-1,PSBQA	photosystem II subunit QA	LOC_Os07g36080.1	oxygen evolving enhancer protein 3 domain containing protein, expressed
Pavir.J38514	12815	38488	11946	5832	15272.1	-0.786741	NA	NA	220.845	88.68	126.488	41.4182	GO:0015979,GO:0009523,GO:0016020	AT2G06520.1	PSBX	photosystem II subunit X	LOC_Os07g47640.1	ultraviolet-B-repressible protein, putative, expressed
Pavir.J40261	138	0	0	0	25.5318	-0.678497	0.306602	0.585729	8.55	0.89	27.6969	0	0	AT4G10340.1	LHCB5	light harvesting complex of photosystem II 5	LOC_Os11g13890.1	chlorophyll A-B binding protein, putative, expressed
Pavir.J40504	14731	12500	7318	4555	8843.2	-0.512412	0.000185854	0.00166009	714.72	528.16	967.867	752.811	GO:0005509,GO:0015979,GO:0042549,GO:0009523,GO:0009654,GO:0019898	AT3G50820.1	OEC33,PSBO-2,PSBO2	photosystem II subunit O-2	LOC_Os01g31690.1	oxygen-evolving enhancer protein 1, chloroplast precursor, putative, expressed
Pavir.Bb00268	0	0	10	4	4.0447	2.77386	0.000924344	0.00664667	0	0.99	0	1.07554	GO:0015979,GO:0009523,GO:0009654,GO:0042651	AT1G79040.1	PSBR	photosystem II subunit R	LOC_Os07g05365.1	photosystem II 10 kDa polypeptide, chloroplast precursor, putative, expressed
Pavir.Bb02989	12427	10127	6341	3849	7419.7	-0.464716	0.00194113	0.0124247	116.885	39.09	852.437	303.094	GO:0005509,GO:0015979,GO:0009523,GO:0009654,GO:0019898	AT4G21280.1	PSBQ,PSBQ-1,PSBQA	photosystem II subunit QA	LOC_Os07g36080.1	oxygen evolving enhancer protein 3 domain containing protein, expressed
Pavir.Bb03061	12619	7581	6059	3293	6651.32	-0.431146	0.173877	0.403866	414.71	432.47	210.962	187.655	GO:0010027,GO:0015979,GO:0009523	AT2G20890.1	PSB29,THF1	photosystem II reaction center PSB29 protein	LOC_Os07g37250.1	THYLAKOID FORMATION1, chloroplast precursor, putative, expressed
Pavir.Ca02575	111	110	130	79	106.202	0.577463	0.0103772	0.049016	3.575	6.045	2.55734	3.98165	GO:0005509,GO:0015979,GO:0009523,GO:0009654,GO:0019898	AT4G15510.1	0	Photosystem II reaction center PsbP family protein	LOC_Os07g17390.1	PsbP, putative, expressed
Pavir.Ca00274	15985	7241	7591	4377	8023.19	-0.254307	0.56798	0.765077	527.115	495.49	231.154	424.782	GO:0005509,GO:0015979,GO:0009523,GO:0009654,GO:0019898	AT1G77090.1	0	Mog1/PsbP/DUF1795-like photosystem II reaction center PsbP family protein	LOC_Os12g08830.1	thylakoid lumenal 29.8 kDa protein, putative, expressed
Pavir.Ca01396	21964	17044	12666	7152	13436.5	-0.30889	0.0703557	0.212779	1444.73	1416.39	1163.67	1028.55	GO:0015979,GO:0009507,GO:0009523	AT2G30570.1	PSBW	photosystem II reaction center W	LOC_Os05g43310.1	photosystem II reaction center W protein, chloroplast precursor, putative, expressed
Pavir.Aa00019	27	61	28	54	46.2936	0.57856	0.422879	0.705987	30.045	34.61	20.5665	32.4017	GO:0008137,GO:0048038,GO:0051539,GO:0055114	ATCG00430.1	0	photosystem II reaction center protein G	LOC_Os01g58022.1	NADPH-dependent oxidoreductase, putative, expressed
Pavir.Da00604	37797	40618	22487	12883	25764.1	-0.485441	0.000652526	0.00496294	2555.68	2222.07	7055.09	6763.47	GO:0005509,GO:0015979,GO:0009523,GO:0009654,GO:0019898	AT1G06680.1	OE23,OEE2,PSBP-1,PSII-P	photosystem II subunit P-1	LOC_Os07g04840.1	PsbP, putative, expressed
Pavir.Db00703	372	123	115	97	161.028	-0.39252	0.515479	0.755716	33.335	30.46	2.48953	2.20032	GO:0005509,GO:0015979,GO:0009523,GO:0009654,GO:0019898	AT1G06680.1	OE23,OEE2,PSBP-1,PSII-P	photosystem II subunit P-1	LOC_Os07g04840.1	PsbP, putative, expressed
Pavir.Db00063	684	545	527	339	501.297	0.179261	0.359558	0.644548	43.855	52.27	65.7136	65.2175	0	AT5G23120.1	HCF136	photosystem II stability/assembly factor, chloroplast (HCF136)	0	0
Pavir.Ea03058	16949	14234	10517	6006	10962.8	-0.249912	0.0368634	0.13207	1999.69	1804.94	6377.39	5584.09	GO:0015979,GO:0009507,GO:0009523	AT2G30570.1	PSBW	photosystem II reaction center W	LOC_Os01g56680.1	photosystem II reaction center W protein, chloroplast precursor, putative, expressed
Pavir.Eb03662	11504	13671	6177	4059	8000.24	-0.602312	0.00871307	0.0427918	637.57	434.18	879.492	590.293	GO:0005509,GO:0015979,GO:0042549,GO:0009523,GO:0009654,GO:0019898	AT3G50820.1	OEC33,PSBO-2,PSBO2	photosystem II subunit O-2	LOC_Os01g31690.1	oxygen-evolving enhancer protein 1, chloroplast precursor, putative, expressed
Pavir.Eb03821	164	114	98	61	101.685	-0.120847	0.69119	0.79748	8.085	8.675	18.0576	16.908	GO:0005509,GO:0015979,GO:0009523,GO:0009654,GO:0019898	AT3G05410.2	0	Photosystem II reaction center PsbP family protein	LOC_Os01g70820.1	lumenal PsbP, putative, expressed
Pavir.Eb03863	8390	7430	3843	2332	4911.49	-0.679365	2.29689e-10	7.14544e-09	90.505	64.055	46.0385	29.4478	GO:0015979,GO:0009523,GO:0009654,GO:0016020	AT4G28660.2	PSB28	photosystem II reaction center PSB28 protein	LOC_Os01g71190.1	photosystem II reaction center PSB28 protein, chloroplast precursor, putative, expressed
Pavir.Eb03407	5167	728	1290	647	1676.77	-0.687881	NA	NA	75.325	59.98	305.966	204.545	GO:0015979,GO:0009507,GO:0009523	AT2G30570.1	PSBW	photosystem II reaction center W	LOC_Os01g56680.1	photosystem II reaction center W protein, chloroplast precursor, putative, expressed
Pavir.Fa00447	534	872	457	288	500.441	-0.234253	0.546211	0.764242	36.97	39.855	64.526	64.8157	GO:0005509,GO:0015979,GO:0009523,GO:0009654,GO:0019898	AT1G76450.1	0	Photosystem II reaction center PsbP family protein	LOC_Os08g40160.1	thylakoid lumen protein, chloroplast precursor, putative, expressed
Pavir.Fa00505	29	48	18	13	24.5837	-0.558604	0.297408	0.573251	1.135	0.365	19.2567	6.26637	GO:0005509,GO:0015979,GO:0009523,GO:0009654,GO:0019898	AT3G63540.1	0	Mog1/PsbP/DUF1795-like photosystem II reaction center PsbP family protein	LOC_Os08g39430.1	thylakoid lumenal 19 kDa protein, chloroplast precursor, putative, expressed
Pavir.Fa02069	178602	154415	89461	51923	106579	-0.566338	1.5505e-08	3.61376e-07	17331.3	11698.8	39446.2	24121.2	GO:0015979,GO:0009523,GO:0009654,GO:0042651	AT1G79040.1	PSBR	photosystem II subunit R	LOC_Os08g10020.2	photosystem II 10 kDa polypeptide, chloroplast precursor, putative, expressed
Pavir.Fb02012	124	276	352	206	247.265	1.01059	0.0495968	0.165065	0.165	0.53	6.14305	12.8179	GO:0005509,GO:0015979,GO:0009523,GO:0009654,GO:0019898	AT1G76450.1	0	Photosystem II reaction center PsbP family protein	LOC_Os08g40160.1	thylakoid lumen protein, chloroplast precursor, putative, expressed
Pavir.Fb02020	215	91	49	30	81.9801	-1.12173	0.0340333	0.124479	0.175	0.18	5.34255	2.50241	GO:0005509,GO:0015979,GO:0009523,GO:0009654,GO:0019898	AT3G63540.1	0	Mog1/PsbP/DUF1795-like photosystem II reaction center PsbP family protein	LOC_Os08g39430.1	thylakoid lumenal 19 kDa protein, chloroplast precursor, putative, expressed
Pavir.Fb00985	2163	5449	1504	901	2213.71	-0.892724	0.102209	0.279159	228.92	107.51	1.54264	0.502535	GO:0015979,GO:0009523,GO:0009539,GO:0016020	ATCG00080.1	0	photosystem II reaction center protein I	0	0
Pavir.Ga01463	178	151	125	91	130.552	0.0907235	0.728358	0.824521	17.99	25.14	14.5632	19.1831	0	AT1G69680.1	0	Mog1/PsbP/DUF1795-like photosystem II reaction center PsbP family protein	LOC_Os04g38610.2	RAN guanine nucleotide release factor, putative, expressed
Pavir.Ga01472	24247	24306	17673	11191	18174.3	-0.0686026	0.611103	0.781182	714.935	727.505	3473.37	2453.32	0	AT1G15820.1	CP24,LHCB6	light harvesting complex photosystem II subunit 6	LOC_Os04g38410.1	chlorophyll A-B binding protein, putative, expressed
Pavir.Ga01827	46	47	17	6	24.3688	-1.27525	0.00667071	0.0343691	2.075	0.99	2.4745	1.45701	GO:0005509,GO:0015979,GO:0009523,GO:0009654,GO:0019898	AT2G28605.1	0	Photosystem II reaction center PsbP family protein	LOC_Os04g35530.1	expressed protein
Pavir.Gb00678	113	140	100	41	89.5224	-0.225693	0.527787	0.761247	4.97	2.68	8.11227	0.00112671	GO:0005509,GO:0015979,GO:0009523,GO:0009654,GO:0019898	AT4G05180.1	PSBQ,PSBQ-2,PSII-Q	photosystem II subunit Q-2	LOC_Os04g44190.1	expressed protein
Pavir.Gb01641	126	140	51	31	76.1193	-1.00022	0.000668738	0.00506441	8.48	2.815	7.15575	3.72876	GO:0005509,GO:0015979,GO:0009523,GO:0009654,GO:0019898	AT2G28605.1	0	Photosystem II reaction center PsbP family protein	LOC_Os04g35530.1	expressed protein
Pavir.Ha00989	49324	44984	43567	23033	38006.2	0.145601	0.135876	0.337884	1372.03	1891.18	39.4231	39.2359	0	AT4G10340.1	LHCB5	light harvesting complex of photosystem II 5	LOC_Os11g13890.1	chlorophyll A-B binding protein, putative, expressed
Pavir.Ia00572	3	10	12	7	8.31005	0.881075	0.234121	0.485664	0.345	0.97	2.03799	6.16349	0	AT1G05385.1	LPA19,Psb27-H1	photosystem II 11 kDa protein-related	LOC_Os03g53640.1	expressed protein
Pavir.Ia01338	14769	17161	8603	4966	10250.9	-0.567794	0.00319132	0.0187805	343.94	320.515	234.9	187.209	0	AT3G27690.1	LHCB2,LHCB2.3,LHCB2.4	photosystem II light harvesting complex gene 2.3	LOC_Os03g39610.1	chlorophyll A-B binding protein, putative, expressed
Pavir.Ib01560	7	8	3	1	4.01072	-0.892133	0.247821	0.506025	1.84	0.3	5.12379	1.71691	0	AT1G03600.1	PSB27	photosystem II family protein	LOC_Os03g21560.1	photosystem II 11 kD protein, putative, expressed
Pavir.Ib03865	93	390	237	111	197.141	0.0941433	NA	NA	68.495	114.155	31.9514	42.9422	GO:0008137,GO:0048038,GO:0051539,GO:0055114	ATCG00430.1	0	photosystem II reaction center protein G	LOC_Os01g58022.1	NADPH-dependent oxidoreductase, putative, expressed
Pavir.J04064	4	6	36	26	21.3367	2.88846	2.3011e-07	4.3227e-06	0.385	2.13	2.77556	21.3704	0	AT1G05385.1	LPA19,Psb27-H1	photosystem II 11 kDa protein-related	LOC_Os03g53640.1	expressed protein
Pavir.J04253	493	316	212	114	251.797	-0.627711	0.0432512	0.148733	27.405	23.395	25.6909	9.95671	GO:0005509,GO:0015979,GO:0009523,GO:0009654,GO:0019898	AT5G27390.1	0	Mog1/PsbP/DUF1795-like photosystem II reaction center PsbP family protein	LOC_Os05g33300.1	tat pathway signal sequence family protein, expressed
Pavir.J07858	45401	60523	46796	26111	42412.9	0.107314	0.691945	0.797833	4750.23	6064.76	4612.78	5006.01	GO:0015979,GO:0009507,GO:0009523	AT2G30570.1	PSBW	photosystem II reaction center W	LOC_Os05g43310.1	photosystem II reaction center W protein, chloroplast precursor, putative, expressed
Pavir.J07999	1096	959	1004	488	835.055	0.171931	0.309111	0.588439	77.265	66.88	156.891	122.79	0	AT5G23120.1	HCF136	photosystem II stability/assembly factor, chloroplast (HCF136)	0	0
Pavir.J09513	7	24	8	7	10.8758	-0.24769	0.743537	0.835733	2.08	1.405	1.2674	1.18294	GO:0045156,GO:0009772,GO:0019684	ATCG00270.1	0	photosystem II reaction center protein D	LOC_Os10g41689.1	photosystem II D2 protein, putative, expressed
Pavir.J09830	829	2	111	57	203.933	-0.637275	NA	NA	26.245	11.505	11.3527	4.04379	GO:0015979,GO:0009523,GO:0009654,GO:0016020	AT4G28660.2	PSB28	photosystem II reaction center PSB28 protein	LOC_Os01g71190.1	photosystem II reaction center PSB28 protein, chloroplast precursor, putative, expressed
Pavir.J10229	7677	10487	3452	1321	4870.35	-1.28268	0.000523113	0.0040941	451.57	180.735	951.287	314.315	0	AT2G34420.1	LHB1B2,LHCB1.5	photosystem II light harvesting complex gene B1B2	LOC_Os01g52240.1	chlorophyll A-B binding protein, putative, expressed
Pavir.J11132	116	52	31	10	43.305	-1.23112	0.0378946	0.135066	1.21	2.72	7.84774	6.91864	GO:0005509,GO:0015979,GO:0009523,GO:0009654,GO:0019898	AT5G11450.1	0	Mog1/PsbP/DUF1795-like photosystem II reaction center PsbP family protein	LOC_Os01g43070.1	psbP-related thylakoid lumenal protein 4, chloroplast precursor, putative, expressed
Pavir.J13085	2008	2817	848	378	1289.1	-1.31359	9.9334e-05	0.000966058	181.955	77.515	470.953	208.744	GO:0015979,GO:0009523,GO:0009654,GO:0016020	AT4G28660.2	PSB28	photosystem II reaction center PSB28 protein	LOC_Os01g71190.1	photosystem II reaction center PSB28 protein, chloroplast precursor, putative, expressed
Pavir.J14576	60268	50196	26029	12990	32705.5	-0.854328	1.4404e-07	2.8166e-06	2504.39	1472.71	712.309	413.541	0	AT2G34420.1	LHB1B2,LHCB1.5	photosystem II light harvesting complex gene B1B2	LOC_Os01g41710.1	chlorophyll A-B binding protein, putative, expressed
Pavir.J16518	220	208	228	141	194.958	0.453017	0.0116471	0.0538235	16	26.665	26.8251	43.3702	GO:0005509,GO:0015979,GO:0009523,GO:0009654,GO:0019898	AT3G05410.2	0	Photosystem II reaction center PsbP family protein	LOC_Os01g70820.1	lumenal PsbP, putative, expressed
Pavir.Ba00664	5182	3266	2359	1215	2673.67	-0.569998	0.0566101	0.182232	374.825	238.105	151.373	124.852	GO:0010027,GO:0015979,GO:0009523	AT2G20890.1	PSB29,THF1	photosystem II reaction center PSB29 protein	LOC_Os07g37250.1	THYLAKOID FORMATION1, chloroplast precursor, putative, expressed
Pavir.J18097	85	113	72	35	69.8374	-0.243583	0.499748	0.750654	7.39	7.305	7.37966	6.45591	0	AT1G69680.1	0	Mog1/PsbP/DUF1795-like photosystem II reaction center PsbP family protein	LOC_Os04g38610.2	RAN guanine nucleotide release factor, putative, expressed
Pavir.J19648	1077	1335	1066	646	986.798	0.168876	0.482526	0.742143	28.725	38.28	8.99939	10.7829	GO:0005509,GO:0015979,GO:0009523,GO:0009654,GO:0019898	AT5G27390.1	0	Mog1/PsbP/DUF1795-like photosystem II reaction center PsbP family protein	LOC_Os05g33300.1	tat pathway signal sequence family protein, expressed
Pavir.Ba01374	106313	127083	57678	32527	72139.6	-0.706484	0.000702314	0.00527512	7239.62	5208.64	21141.3	14158.7	0	AT2G34420.1	LHB1B2,LHCB1.5	photosystem II light harvesting complex gene B1B2	LOC_Os01g41710.1	chlorophyll A-B binding protein, putative, expressed
Pavir.J21023	6	5	3	2	3.64883	-0.325793	0.671176	0.78252	2.615	2.255	1.40437	1.00086	GO:0016168,GO:0009767,GO:0019684,GO:0009521,GO:0016020	ATCG00680.1	0	photosystem II reaction center protein B	LOC_Os06g39708.1	photosystem II P680 chlorophyll A apoprotein, putative, expressed
Pavir.J21910	1	0	0	0	0.185013	-0.171497	0.669392	0.781182	1.025	0	1.86211	0	0	AT1G69680.1	0	Mog1/PsbP/DUF1795-like photosystem II reaction center PsbP family protein	LOC_Os04g38610.2	RAN guanine nucleotide release factor, putative, expressed
Pavir.J24074	4	24	8	3	8.64959	-0.483428	0.555116	0.765077	0	0	21.7768	12.3373	GO:0015979,GO:0009523,GO:0009539,GO:0016020	ATCG00560.1	0	photosystem II reaction center protein L	0	0
Pavir.J24647	45	29	11	11	21.2806	-0.891508	0.103086	0.281086	5.955	2.42	28.8322	12.0195	0	AT2G34420.1	LHB1B2,LHCB1.5	photosystem II light harvesting complex gene B1B2	LOC_Os01g41710.1	chlorophyll A-B binding protein, putative, expressed
Pavir.J27474	1	4	21	11	10.558	2.50071	0.000425174	0.00341024	0.765	0.19	0.849497	6.97249	GO:0015979,GO:0009523,GO:0009654,GO:0016020	AT4G28660.2	PSB28	photosystem II reaction center PSB28 protein	LOC_Os01g71190.1	photosystem II reaction center PSB28 protein, chloroplast precursor, putative, expressed
ATP synthase
Pavir.J38579	821	1085	401	341	604.613	-0.598157	0.104122	0.283269	49.515	35.47	29.2952	15.5529	GO:0046933,GO:0015986	AT4G09650.1	ATPD	ATP synthase delta-subunit gene	LOC_Os03g52660.1	ATP synthase F1, delta subunit family protein, putative, expressed
Pavir.J09119	9159	14460	12912	6438	10315.3	0.318918	0.382649	0.668535	588.615	851.07	1236.86	1345.22	GO:0046933,GO:0015986	AT4G09650.1	ATPD	ATP synthase delta-subunit gene	LOC_Os02g51470.1	ATP synthase F1, delta subunit family protein, putative, expressed
Pavir.J19831	31	70	35	19	35.8564	-0.230417	0.694701	0.79982	0.595	1.69	50.9881	44.722	GO:0046933,GO:0015986	AT4G09650.1	ATPD	ATP synthase delta-subunit gene	LOC_Os02g51470.1	ATP synthase F1, delta subunit family protein, putative, expressed
Pavir.Bb02867	239	184	135	79	145.739	-0.30724	0.198471	0.4321	2.15	1.65	21.726	17.7902	GO:0046933,GO:0046961,GO:0015986,GO:0045261	AT4G04640.1	ATPC1	ATPase, F1 complex, gamma subunit protein	LOC_Os07g32880.1	ATP synthase gamma chain, putative, expressed
Pavir.Ba00842	3929	6443	5127	2881	4424.63	0.258192	0.492363	0.745273	164.02	217.325	139.429	260.654	GO:0046933,GO:0046961,GO:0015986,GO:0045261	AT4G04640.1	ATPC1	ATPase, F1 complex, gamma subunit protein	LOC_Os07g32880.1	ATP synthase gamma chain, putative, expressed
Cytochrome b6/f complex
Pavir.Ab01045	3296	2224	1852	1327	2044.64	-0.0781504	0.791856	0.86853	88.9	81.895	246.499	206.195	GO:0016491,GO:0051537,GO:0055114,GO:0009496,GO:0042651	AT4G03280.1	PETC,PGR1	photosynthetic electron transfer C	LOC_Os07g37030.1	cytochrome b6-f complex iron-sulfur subunit, chloroplast precursor, putative, expressed

## Sheet: Transporters C4 metabolites
gene	BS1_count	BS2_count	MC1_count	MC2_count	baseMean	log2FoldChange(MC/BS)	p value	p adjust	BS_TPM	MC_TPM	BS_FPKM	MC_FPKM	GO	Arab_ID	Arab_Nick name	Arab_Annotation	Rice_ID	Rice_Annotation
DiT2
Pavir.J34275	31	36	54	30	38.2223	0.935216	0.00918475	0.0444691	1.27	3.035	0.431274	1.14133	GO:0005215,GO:0006814,GO:0055085,GO:0016020	AT5G64290.1	DCT,DIT2.1	dicarboxylate transport 2.1	LOC_Os09g29430.1	citrate transporter, putative, expressed
Pavir.Ba01956	971	758	269	141	452.657	-1.4014	9.30027e-12	3.53471e-10	29.505	13.81	11.3909	5.36432	GO:0005215,GO:0006814,GO:0055085,GO:0016020	AT5G64290.1	DCT,DIT2.1	dicarboxylate transport 2.1	LOC_Os09g29430.1	citrate transporter, putative, expressed
Pavir.Bb02278	225	103	11	8	67.9981	-2.94008	2.3978e-07	4.49146e-06	8.315	0.86	2.49672	0.202265	GO:0005215,GO:0006814,GO:0055085,GO:0016020	AT5G64290.1	DCT,DIT2.1	dicarboxylate transport 2.1	LOC_Os09g29430.1	citrate transporter, putative, expressed
Pavir.Fa00634	82	60	14	5	32.4763	-2.06493	1.70611e-05	0.000204587	1.86	0.62	1.35035	0.422986	GO:0005215,GO:0006814,GO:0055085,GO:0016020	AT5G64290.1	DCT,DIT2.1	dicarboxylate transport 2.1	LOC_Os08g37600.1	citrate transporter, putative, expressed
Pavir.Fb01796	329	387	49	26	160.074	-2.52062	3.56825e-17	2.49044e-15	10.85	2.72	1.27448	0.194394	GO:0005215,GO:0006814,GO:0055085,GO:0016020	AT5G64290.1	DCT,DIT2.1	dicarboxylate transport 2.1	LOC_Os08g37600.1	citrate transporter, putative, expressed
DiT1
Pavir.Ca02367	564	703	2271	1163	1268.62	2.02813	1.66154e-16	1.08071e-14	22.52	130.06	26.0176	135.182	GO:0005215,GO:0006814,GO:0055085,GO:0016020	AT5G12860.1	DiT1	dicarboxylate transporter 1	LOC_Os12g33080.1	2-oxoglutarate/malate translocator, chloroplast precursor, putative, expressed
Pavir.Cb00929	675	438	1549	909	959.139	1.76846	2.08617e-10	6.54317e-09	13.99	54.97	13.2899	57.8313	GO:0005215,GO:0006814,GO:0055085,GO:0016020	AT5G12860.1	DiT1	dicarboxylate transporter 1	LOC_Os12g33080.1	2-oxoglutarate/malate translocator, chloroplast precursor, putative, expressed
PPT
Pavir.J33600	320	597	60	32	205.153	-2.44662	2.83763e-07	5.22988e-06	27.03	5.165	6.58451	1.12803	GO:0016020,GO:0055085	AT5G33320.1	ARAPPT,CUE1,PPT	Glucose-6-phosphate/phosphate translocator-related	LOC_Os05g07870.1	triose phosphate/phosphate translocator, non-green plastid,chloroplast precursor, putative, expressed
Pavir.Ea00394	1049	1030	93	59	444.971	-3.06564	8.43815e-61	4.03054e-58	38.885	0.645	32.67	2.74086	GO:0016020,GO:0055085	AT5G33320.1	ARAPPT,CUE1,PPT	Glucose-6-phosphate/phosphate translocator-related	LOC_Os01g07730.1	phosphate/phosphoenolpyruvate translocator-related protein, putative, expressed
Pavir.Fa00799	4277	5955	16273	9263	9704.17	1.90975	8.33467e-11	2.76146e-09	206.735	913.195	39.5537	201.325	GO:0016020	AT5G33320.1	ARAPPT,CUE1,PPT	Glucose-6-phosphate/phosphate translocator-related	LOC_Os08g25624.1	phosphate/phosphate translocator, putative, expressed
Pavir.Fb00666	2842	2615	8366	4827	5046.54	1.93457	5.6076e-152	1.2857e-148	129.985	649.52	21.5728	104.936	GO:0016020,GO:0055085	AT5G33320.1	ARAPPT,CUE1,PPT	Glucose-6-phosphate/phosphate translocator-related	LOC_Os08g25624.1	phosphate/phosphate translocator, putative, expressed
Pavir.J15038	2186	763	11	6	560.8	-5.62929	2.18686e-20	1.97011e-18	115.38	1.26	93.2238	0.862232	GO:0016020,GO:0055085	AT5G33320.1	ARAPPT,CUE1,PPT	Glucose-6-phosphate/phosphate translocator-related	LOC_Os01g07730.1	phosphate/phosphoenolpyruvate translocator-related protein, putative, expressed
TPT
Pavir.Ea00012	24134	34293	31907	20010	27196	0.482905	0.1201	0.310232	2958.95	4862.68	1028.76	1905.54	GO:0016020,GO:0055085	AT5G46110.4	APE2,TPT	Glucose-6-phosphate/phosphate translocator-related	LOC_Os01g13770.1	DUF250 domain containing protein, putative, expressed
Pavir.Eb00065	11514	13938	20304	14058	15585.6	1.10148	1.50982e-05	0.000183495	627.595	1291.17	319.24	734.809	GO:0016020	AT5G46110.4	APE2,TPT	Glucose-6-phosphate/phosphate translocator-related	LOC_Os01g13770.1	DUF250 domain containing protein, putative, expressed
Pavir.J13676	83	77	247	140	147.736	1.90584	3.67322e-20	3.22674e-18	7.035	31.94	12.9819	50.4643	0	AT5G46110.3	APE2,TPT	Glucose-6-phosphate/phosphate translocator-related	LOC_Os01g13770.1	DUF250 domain containing protein, putative, expressed
Pavir.J14483	78	52	77	37	58.4731	0.432713	0.230998	0.48101	1.695	3.425	0.860624	1.48788	GO:0016020	AT5G46110.1	APE2,TPT	Glucose-6-phosphate/phosphate translocator-related	LOC_Os05g15160.1	phosphate/phosphate translocator, putative, expressed
NHD
Pavir.Ba03078	7215	11876	9104	4993	7935.86	0.192479	0.610478	0.781182	38.475	272.66	11.1995	35.9558	GO:0015137,GO:0015746,GO:0055085,GO:0016021	AT3G19490.1	ATNHD1,NHD1	sodium:hydrogen antiporter 1	LOC_Os09g02214.1	Citrate transporter protein, putative, expressed
Bile acid Sodium symporter
Pavir.Ea02237	7088	8446	35266	19479	19494.2	2.42935	1.13421e-31	2.00036e-29	241.645	1488.26	128.509	776.825	GO:0008508,GO:0006814,GO:0016020	AT2G26900.1	0	Sodium Bile acid symporter family	LOC_Os01g45750.1	bile acid sodium symporter family protein, putative, expressed
Pavir.Eb01809	4172	6795	27279	14588	14688.3	2.43608	6.80119e-11	2.29315e-09	210.06	1861.48	77.7999	526.599	GO:0008508,GO:0006814,GO:0016020	AT2G26900.1	0	Sodium Bile acid symporter family	LOC_Os01g45750.1	bile acid sodium symporter family protein, putative, expressed
DIC
Pavir.Fa00645	473	520	5	5	193.863	-5.46404	4.35306e-35	9.1146e-33	5.25	0	194.728	1.90308	0	AT2G22500.1	ATPUMP5,DIC1,UCP5	uncoupling protein 5	LOC_Os08g37370.1	mitochondrial carrier protein, putative, expressed
Pavir.Fb01780	12234	12934	344	195	4990.38	-4.84348	4.4721e-205	1.5775e-201	817.82	29.49	5697.27	177.115	0	AT2G22500.1	ATPUMP5,DIC1,UCP5	uncoupling protein 5	LOC_Os08g37370.1	mitochondrial carrier protein, putative, expressed
PIC
Pavir.Aa03115	543	510	364	225	381.955	-0.164162	0.258745	0.522452	34.075	36.005	4.96707	2.65889		AT2G15290.1	ATTIC21,CIA5,PIC1,TIC21	translocon at inner membrane of chloroplasts 21	LOC_Os02g09470.1		tic21, putative, expressed
Pavir.J21280	69	22	2	3	18.8549	-2.34229	0.0021072	0.0133332	2.64	0.22	1.18954	0.078529		AT2G15290.1	ATTIC21,CIA5,PIC1,TIC21	translocon at inner membrane of chloroplasts 21	LOC_Os06g43130.1		tic21, putative, expressed
Pavir.J03567	23805	12304	689	392	7170.48	-4.13486	4.57603e-26	6.28245e-24	544.365	33.55	169.396	9.23685	0	AT5G14040.1	PHT3;1	phosphate transporter 3;1	LOC_Os02g52860.1	phosphate carrier protein, mitochondrial precursor, putative, expressed
Pavir.Aa00590	7889	6641	438	245	2982.28	-3.72202	6.12728e-149	1.22159e-145	297.385	25.795	77.9691	7.5182	0	AT5G14040.1	PHT3;1	phosphate transporter 3;1	LOC_Os02g52860.1	phosphate carrier protein, mitochondrial precursor, putative, expressed
Pavir.Db02024	709	807	191	113	383.685	-1.62702	9.82467e-14	4.79777e-12	35.225	13.66	18.0658	7.77243	0	AT5G14040.1	PHT3;1	phosphate transporter 3;1	LOC_Os02g52860.1	phosphate carrier protein, mitochondrial precursor, putative, expressed
