# Supplementary material for: Comparative cell-specific transcriptomics reveals differentiation of C4 photosynthesis pathways in switchgrass and other C4 lineages
Source: J Exp Bot. 2016 Feb 19;67(6):1649–62. doi: 10.1093/jxb/erv553 (PMC4783356; doi:10.1093/jxb/erv553)
Supplement: Supplementary Data [file supp_erv553_supplementary_data_files_S4.xlsx]

## Sheet: Microarray
Enzyme	Transcript ID	Microarray ID	E4_root	E4_crown	E4_node	E4_LFB	E4_LSH	E4i3m	E4i3mVB	E4i4t	E4i4m	E4i4b	Inflo_meristem	Inflo_floret	Inflo_REL	Inflo-PEM	AP13_Seed0dap	AP13_Seed5dap	AP13_Seed10dap	AP13_Seed15dap	AP13_Seed20dap	AP13_Seed25dap	AP13_Seed30dap
CA	Pavir.J05107	KanlowCTG19434_s_at	140.4	151.1	1351.4	14337.5	12508.5	3894.3	6803.8	6867.1	2976.9	163.6	36.8	26.6	240.2	2008.1	3584.2	3335	4313.3	1159.4	781.7	803.8	488.6
PEPC	Pavir.Da00871	KanlowCTG05897_s_at	27.2	23.3	367.9	9855.8	8505	2672.9	2989.3	3131.6	1692.9	35.1	22.2	26.2	71.4	772.5	959.4	1264.9	1125.1	111.1	67.3	61.5	47
PPDK	Pavir.J15849	KanlowCTG00002_s_at	280.8	156.3	1533.2	14077.8	12430.6	6284.8	8088.1	7435.8	3489.3	90.9	91.7	138.4	146	2236.9	3735.6	4280.7	5285.1	3281.6	2527.9	1638.8	825.5
ASP-AT(M)	Pavir.Eb03232	KanlowCTG12111_s_at	2112.8	3188.3	2922	8339.7	5180.5	2407.1	2769.6	2417.5	1131	974.3	1013.2	1197	1559.7	2176.7	2480.4	3298.1	3934.3	3667.1	4587.3	4526.9	5337.4
ASP-AT(BS)	Pavir.J06248	AP13CTG05326_s_at	128.7	187.2	245.2	2694.3	1171.3	494	557.7	1143.7	660.2	218.1	86.6	76	236.5	696.2	457.4	542.6	586.2	480.3	525.4	612	553.6
ALA-AT	Pavir.Ba00407	AP13CTG11629_s_at	84	79	69.7	102.5	75.1	57	73.6	62.9	57.9	71.9	119.7	120.6	82.3	68.6	79.9	107.5	82.4	65.5	67.6	68	87.4
ALA-AT	Chr09b:40205613..40215051	AP13CTG00178_at	736.9	687.3	1149.2	6902.4	5144.9	1141.9	2251.2	1634.8	785.1	633.4	249.1	298.9	452.4	809.2	2361.8	3040.4	3073.7	1974.5	1938.7	1758.9	1280.8
NADP-MDH	Pavir.Fa00047	AP13CTG44497_s_at	32	138.3	237.8	727.5	620.6	318.9	457.7	534.9	487.1	236.2	126	141	192.4	330.6	206.1	192.4	274.9	378.5	283.3	235.1	50.5
NADP-ME	Pavir.Ea00263	KanlowCTG11207_s_at	800.3	721	1133.4	7133.9	4722.1	1258.4	1884.2	674.4	559.5	929.9	1567	1808.6	1514.2	1247.4	2249.2	2897.3	2943.6	1738.2	1842.7	2105.8	1799.1
NADP-ME	Pavir.Eb00308	KanlowCTG46676_s_at	522.9	500.5	615.5	9203.1	6000.5	1018.3	1254.7	593.4	424.7	536.8	925	1111	675.5	597.4	871.2	1006.1	1215.5	819.1	869.5	828.3	618.6
NAD-ME	Pavir.Ia01553	KanlowSLT56058_s_at	374.1	405.5	369.2	963	816.4	422.3	657.2	669.5	563.9	519.7	410.4	375.9	228.1	292.1	200.6	173.3	234.6	233.6	184.3	158.2	88.8
NAD-MDH	Pavir.J08443	KanlowCTG00246_at	148.2	83.8	111	608.2	285.3	113.3	145.6	124.6	111.2	144.7	51.7	49	118.7	172.6	390.8	328.9	318.4	175.7	147.5	154.9	113.9
PEPCK	Pavir.Ia03881	AP13CTG12487_s_at	182.7	99.5	197.8	430.8	489.7	428.9	507.2	365.1	142.1	113.8	142.3	147.4	101.8	120.9	362.6	415.5	488.9	552.7	536.9	439.8	257.9
RBCS	Pavir.Ca02105	AP13CTG18946_at	22.3	26.6	503.8	10467.4	8230.3	2739.4	6030.7	6780.8	5075.7	665.2	33.1	17.8	1139.4	4087.7	1767.1	1583.7	1889	940.3	665.4	761	315.4
RCA	Pavir.Hb00014	KanlowCTG00420_s_at	83.9	87.8	304.4	3025.2	3233.5	770.3	810.5	1231.1	1117.6	535.5	133.7	151.8	109.9	282.8	559.6	500.8	827.4	349.5	247.4	186.2	88.6
PRK	Pavir.Aa01018	AP13CTG03755_at	15.7	29.4	508.9	4651.6	3393	1398.1	1939.6	2129.9	1215.2	465.5	25.6	29	151.2	695.2	580.6	707.7	599.4	254.4	211.1	213.8	135.1
CP12	Pavir.J38955	AP13ITG60873_at	14.9	12.9	58.8	323.2	303.1	151.9	236.2	150.3	51.4	11	12.4	11.8	22.5	111.3	139	129.2	111.5	100.3	92.4	89.5	42.4
RPI	Pavir.Bb00418	AP13CTG01360_at	477.3	373.5	584.5	2364.2	1783.7	591.6	930.8	553.5	338.8	310.8	125.5	126.5	343.1	691.7	453.5	433.6	432.7	301.8	216.5	197.3	111.5
RPE	Pavir.Ia04312	AP13ITG50745_s_at	381.9	367.2	663.4	6143	3534.1	1469.3	1925.1	1790.3	1302.6	637.6	192.2	166.2	371.4	932	579.3	595.6	784.6	561.8	448.5	536.2	219.3
TKL	Pavir.Da02287	AP13ITG61801_s_at	1530.9	991.8	1194.7	4049.1	3468	2002.3	2247.6	2275.9	1783.3	1311.9	448.6	375.6	595.8	898.9	965.1	1003.1	1170.9	739	648.1	558.1	301.2
SBP	Pavir.J03580	KanlowCTG10396_s_at	27.6	33.6	301.7	3580.8	2779	905.4	902.8	1796.9	1256	529.1	55.4	68.1	87.4	320.1	292.4	296.8	400.8	163.9	111.8	133.8	65
FBP	Pavir.J33737	AP13CTG21552_s_at	30.1	82.1	310.3	3823.3	2558.6	798	1001.8	1066.3	987.1	343.3	37.3	27.6	116.2	315.6	301.8	283.6	331.7	162.4	114.1	117.5	55
FBA	Pavir.J02023	KanlowCTG05124_s_at	13.7	35.1	1597.2	10658.7	6677.8	2872.3	2984.6	3734.6	2211.9	1318.2	127.4	161.3	305.2	1173.9	2672.6	1998.5	2234	791.8	504	554.4	315.8
PGK	Pavir.J00566	AP13ITG52979_s_at	169	230.4	705	5402.2	3460.5	1179.5	1785.7	2940.2	2299.4	1779.1	427.8	353.8	491.7	1074.3	946.1	949.3	1080.5	609.5	397.2	323.6	124.7
GADPH(A)	Pavir.Ca01865	KanlowCTG14699_at	827.7	828.3	809.6	537.1	584.6	746.8	456.9	658.4	677.4	883.8	522.6	522	641	617.5	514.5	458.5	532.9	509.5	470.5	599.9	510.8
GADPH(B)	Pavir.J23272	KanlowCTG00038_x_at	39.4	197.1	1268.1	7249.9	6322.4	2641.3	3617.7	3547.4	2580.8	1559.6	307.5	364.6	491.9	1301.5	2755.4	2622.9	2677.9	1460	1036.2	1064.6	536.2
TPI	Pavir.J26504	KanlowCTG37809_s_at	1010.4	1010.8	1430.7	5431.7	4537.3	2402.5	2494.6	3325.2	2587.1	1153.2	699.5	535.1	688.9	1456.8	993.8	853.3	1133	806.8	674.2	664.1	290

## Sheet: QPCR
primers for qRT-PCR
Pv.Ea00263	Forward	GTTCCGCCGGATGTGTATG	NADP-ME
	Reverse	CCCAGCAGCACCAGCAA
Pv.Ia01553	Forward	GGCCACAAGAGAAGGTTGAT	NAD-ME
	Reverse	ACACCAAGGTCACCTAAGCC
Pv.J05107	Forward	CATCCTCGGATTCGACAAC	RbcS
	Reverse	GGCTTGTAGGCGATGAACA
Pv.Ib01141	Forward	CAAGATCTACGCCTTCAACG	FBP
	Reverse	GGCTGTCCATGTACTGCTTG
Pv.Ia03881	Forward	GTGTGGGCAAGAGGATCAG	PEPCK
	Reverse	TTCTTGTAGTTGGCGGTGAG
Pv.J15849	Forward	GGAGCTTGACAATGACCTGA	PPDK
	Reverse	GCCTGGACGTAGACATCCTT
Pv.Da00871	Forward	CTCTTTCCAGGGAGATCCAA	PEPC
	Reverse	GTAACGCATTTCGTCCTGTG
ACTIN12	Forward	CAGCCATCCATGATCGGTATG	Reference (Gimeno et al, 2014)
	Reverse	TGCCGTACAGGTCCTTTCTGA
primer sets for qRT-PCR of NADP-ME and NAD-ME
NADP-ME (Pv.Ea00263)		Seq	Start-position	Position description
NADP primer set1	Forward	ACAACCTGCGGCAGTACCA	197	Initial
	Reverse	TCATTTCTCTCCTGAAGGTCCAT	244
NADP primer set2	Forward	GTGAGGCCTGCCAGAAGTAT	338	N-terminal domain
	Reverse	GTCCCTCAGGGTGACATACA	386
NADP primer set3	Forward	ATGATGATATCCAGGGCACA	818	linkage
	Reverse	CACCTTAAGTGCCGCTAACA	860
NADP primer set4	Forward	GTTCCGCCGGATGTGTATG	1746	Tail
	Reverse	CCCAGCAGCACCAGCAA	1804
NAD-ME (Pv.Ia01553)		Seq	Start-position	Position description
NADP primer set1	Forward	CTTCAAGCAGGAGCTGAGTG	1570	N-terminal domain
	Reverse	TGGAGACTTCAGGGAAGAGG	1632
NADP primer set2	Forward	GGCCACAAGAGAAGGTTGAT	521	NAD-binding domain
	Reverse	ACACCAAGGTCACCTAAGCC	574

## Sheet: In_situ
primers for designing probes in situ hybridization
PRK	Forward	CCTTGATGACTACCACTCCTTG
	Reverse	AGAGACCTGTTCCGTTGTTG
PEPC	Forward	GCTCAAGGAGATGTACAAGGAG
	Reverse	GATACCCTTCATGGTGAGGATG
PPDK	Forward	GGCTGTGAGGCAGATGATTA
	Reverse	GTTGGAGGATACCCTGAGAAAG
PEPCK	Forward	CCAGGAGAAAGAGCCTGATATT
	Reverse	GACCTCCGTCTTCTTGTAGTTG
NADME	Forward	GCATGGCGAAACAGGAAATG
	Reverse	TACTGGAGACTTCAGGGAAGAG
CA	Forward	CCGACGGAGAACAACAAGAA
	Reverse	GGCTTGTAGGCGATGAACA
