# Supplementary material for: Comparative cell-specific transcriptomics reveals differentiation of C4 photosynthesis pathways in switchgrass and other C4 lineages
Source: J Exp Bot. 2016 Feb 19;67(6):1649–62. doi: 10.1093/jxb/erv553 (PMC4783356; doi:10.1093/jxb/erv553)
Supplement: Supplementary Data [file supp_erv553_supplementary_data_files_S5.xlsx]

## Sheet: C4 patheway
			Switchgrass				Setaria virdis				maize				cleome gynandra
Gene	Role	Cell type	ID	M(TPM)	BS(TPM)	Log2(M/BS)	ID	M(TPM)	BS(TPM)	Log2(M/BS)	ID	M(TPM)	BS(TPM)	Log2(M/BS)	ID	M	BS	Log2(M/BS)
CA	core pathway	M	Pavir.J05107	10360.1	2559.41	1.73912	Si003882m.g	40093.3	1069.28	5.2023	GRMZM2G348512	693.405	29.2668	5.127	AT5G14740	8324.16	2741.14	1.60253
PEPC	core pathway	M	Pavir.Da00871	404.89	132.94	1.34532	Si005789m.g	30312.4	993.856	4.9067	GRMZM2G083841	1962.8	147.456	4.2892	AT2G42600	215692	85441.8	1.33596
PPDK	core pathway	M	Pavir.J15849	10630.5	1774.5	2.24012	Si021174m.g	4937.33	237.459	4.3546	GRMZM2G306345	11975.5	3520.42	2.3175	AT4G15530	175347	73633.2	1.25178
ASP-AT(M)	core pathway	M	Pavir.Eb03232	2699.88	559.12	1.79365	Si017156m.g	2612.64	345.554	2.8854	GRMZM5G836910	5207.48	155.823	5.6141	AT5G11520	50.6326	83.777	-0.726488
ASP-AT(BS)	core pathway	BS	Pavir.J06248	91.64	1045.03	-3.27167	Si001361m.g	11.0003	17.213	-0.676	GRMZM2G094712	10.9062	57.7538	-1.8456	AT2G30970	45606.8	41781	0.126402
ALA-AT	core pathway	BS/M	Pavir.Ba00407	4.815	17.775	-2.09132	Si035074m.g	162.358	14.9215	3.4019	GRMZM2G088064	99.3798	49.7576	1.5506	AT1G72330	24665.9	22860.8	0.109639
NADP-MDH	core pathway	M	Pavir.Fa00047	193.63	39.84	1.71466	Si013632m.g	1979.64	82.0586	4.5655	GRMZM2G129513	7457.28	294.314	5.216	AT5G58330	2061.83	1162.96	0.826127
NADP-ME	core pathway	BS	Pavir.Eb00308	188.455	4081.74	-4.57675	Si000645m.g	59.9097	8549.79	-7.2049	GRMZM2G085019	129.428	19138.3	-6.6616	AT1G79750	2184.65	3052.21	-0.482451
NAD-ME	core pathway	BS	Pavir.Ia01553	18.635	695.885	-4.84105	Si034747m.g	30.5908	53.1381	-0.8385	GRMZM2G085747	4.34303	18.8665	-1.5706	AT4G00570	9842.32	26766.4	-1.44335
NAD-MDH	core pathway	BS	Pavir.J08443	108.92	1566.72	-4.35276	Si022574m.g	96.7343	222.665	-1.2366	GRMZM2G154595	65.7082	294.276	-1.6139	AT1G53240	4669.82	6983.85	-0.580657
PEPCK	core pathway	BS	Pavir.Ia03881	9.77	59.155	-2.55888	Si034404m.g	2.04081	26.2134	-3.7229	GRMZM5G870932	0.788977	68.4196	-5.8682	AT4G37870	29.3914	31.0016	-0.0769456
RBCS	Calvin cycle	BS	Pavir.Ca02105	279.455	8643.5	-5.17632	Si023465m.g	188.422	19554.6	-6.7388	GRMZM2G098520	98.8984	4549.61	-4.9818	AT1G67090	221.66	98.8284	1.16535
RCA	Calvin cycle	BS	Pavir.Hb00014	23.07	627.48	-4.6359	Si026402m.g	212.523	2551.72	-3.6313	GRMZM2G162200	22.4953	3914.72	-6.883	AT2G39730	25549.2	60148.4	-1.23525
PRK	Calvin cycle	BS	Pavir.Aa01018	68.425	1903.16	-4.86482	Si017390m.g	30.7413	4650.34	-7.287	GRMZM2G162529	81.0384	9779.57	-6.364	AT1G32060	18115.1	30793.2	-0.765422
CP12	Calvin cycle	BS	Pavir.J38955	0.85	19.27	-3.90744	Si003343m.g	683.167	10025.5	-3.9187	GRMZM2G480850	0.291211	10.5884	-4.5868	AT3G62410	179.104	328.948	-0.877063
RPI	Calvin cycle	BS	Pavir.Bb00418	130.41	2702.07	-4.51776	Si030780m.g	26.7069	1480.99	-5.8341	GRMZM5G891282	6.73346	24.3473	-1.2899	AT3G04790	1914.32	5090.38	-1.41094
RPE	Calvin cycle	BS	Pavir.Ia04312	133.335	3492.42	-4.71897	Si036994m.g	68.5901	3061.4	-5.5283	GRMZM2G026807	577.636	6024.28	-2.8303	AT5G61410	3162.46	7509.28	-1.24763
TKL	Calvin cycle	BS	Pavir.Da02287	44.74	1504.45	-5.27943	Si005927m.g	603.064	3123.32	-2.4271	GRMZM2G033208	72.2365	798.822	-2.9091	AT2G45290	7177.3	19020.7	-1.40606
SBP	Calvin cycle	BS	Pavir.J03580	6.705	287.19	-4.90667	Si001775m.g	42.5057	4734.13	-6.844	GRMZM6G741210	133.415	4038.1	-4.3679	AT3G55800	676.546	1798.33	-1.4104
FBP	Calvin cycle	BS	Pavir.J33737	7.735	81.385	-3.35582	Si035941m.g	34.3092	618.191	-4.2145	GRMZM2G306732	75.9367	1038.27	-3.2197	AT3G54050	5892.94	14453.5	-1.29436
FBA	Calvin cycle	BS	Pavir.J02023	56.925	1424.97	-4.53199	Si010312m.g	205.511	26606.2	-7.0633	GRMZM2G046284	78.8558	22994.2	-7.6289	AT4G38970	2594.66	4878.69	-0.910948
PGK	Calvin cycle	M	Pavir.J00566	5471.47	1559.81	1.32874	Si017403m.g	183.541	164.418	0.15873	GRMZM2G382914	167.726	205.443	-0.2926	AT1G79550	1818.13	2107.66	-0.213182
GADPH(A)	Calvin cycle	BS	Pavir.Ca01865	30.68	54.795	-1.07102	Si010261m.g	6064.83	14222.2	-1.2685	GRMZM2G337113	0.0518262	0.170429	-1.7174	AT1G12900	39873.9	38647	0.0450905
GADPH(B)	Calvin cycle	M	Pavir.J23272	3301.02	1316.48	1.1673	Si035707m.g	2466.11	1294.86	0.8858	GRMZM5G845611	11714.4	2123.6	3.0172	AT1G42970	50357.1	31638.1	0.670533
TPI	Calvin cycle	M	Pavir.J26504	815.95	108.9	2.62474	Si030636m.g	815.182	47.5153	4.0704	GRMZM5G852968	1555.18	43.1554	5.7212	AT2G21170	8204.72	2616.92	1.64859

## Sheet: transcrporter
			Switchgrass				Setaria virdis				maize				cleome gynandra
Gene	Role	Cell type	ID	M(TPM)	BS(TPM)	Log2(M/BS)	ID	M(TPM)	BS(TPM)	Log2(M/BS)	ID	M(TPM)	BS(TPM)	Log2(M/BS)	ID	M	BS	Log2(M/BS)
DIC	Mitochondria carrier	BS	Pavir.Fb01780	29.49	817.82	-4.84348	Si014081m.g	13.6196	23.6767	-0.797786	GRMZM2G436593	NA	NA	NA	AT2G22500	1942.6	4436.86	-1.19155
PIC1	Choloroplast Phosphate Transporter		Pavir.Aa03115	36.005	34.075	-0.164162	Si018022m.g	1238.27	319.786	1.9175	GRMZM2G012342	638.765	193.198	2.2819	AT2G15290	570.114	573.738	-0.0091407
PIC2	Mitochondrial Phosphate Transporter	BS	Pavir.Aa00590	25.795	297.385	-3.72202	Si017569m.g	47.3298	267.655	-2.5433	GRMZM2G152827	23.4055	75.5116	-1.68985	AT5G14040	3147.8	5430.28	-0.78668
