# Supplementary material for: Comparative cell-specific transcriptomics reveals differentiation of C4 photosynthesis pathways in switchgrass and other C4 lineages
Source: J Exp Bot. 2016 Feb 19;67(6):1649–62. doi: 10.1093/jxb/erv553 (PMC4783356; doi:10.1093/jxb/erv553)
Supplement: Supplementary Data [file supp_erv553_supplementary_data_files_S6.xlsx]

## Sheet: switchgrass-M
	BS1	BS2	MC1	MC2	baseMean	log2FoldChange	lfcSE	pvalue	padj	GO	Arab_ID	Arab_Nickname	Arab_Annotation	Rice_ID	Rice_Annotation	Setaria_Homology	Maize_Homology	Mapbin	Mapbin_description
Pavir.Ea04105	5008	4376	4500	2568	3934.95	0.254139	0.0968655	0.00869986	0.0427442	0	AT5G09810.1	ACT7	actin 7	LOC_Os05g01600.1	actin, putative, expressed	Si004277m	GRMZM2G067985_T15	31.1	cell.organisation
Pavir.Ea00432	1289	1133	1183	683	1029.21	0.287866	0.111085	0.00955868	0.0458391	GO:0003676,GO:0005524,GO:0008026,GO:0004386	AT5G05450.1	0	P-loop containing nucleoside triphosphate hydrolases superfamily protein	0	0	Si000633m	GRMZM2G303752	29.2.2.2.1	protein.synthesis.ribosome biogenesis.Assembly factors.DExD-box helicases
Pavir.Ba03480	1211	1105	1111	669	986.289	0.290279	0.11098	0.00890703	0.0435404	GO:0016491,GO:0055114	AT3G04870.1	PDE181,SPC1,ZDS	zeta-carotene desaturase	LOC_Os07g10490.1	zeta-carotene desaturase, chloroplast/chromoplast precursor, putative, expressed	Si029336m	GRMZM2G454952	16.1.4.3	secondary metabolism.isoprenoids.carotenoids.zeta-carotene desaturase
Pavir.Cb01951	1369	1312	1375	739	1148.46	0.307854	0.107703	0.00425835	0.0238654	0	AT5G55120.1	VTC5	galactose-1-phosphate guanylyltransferase (GDP)s;GDP-D-glucose phosphorylases;quercetin 4\'-O-glucosyltransferases	LOC_Os12g08810.1	VTC2, putative, expressed	Si012068m	GRMZM2G057186	21.2.1.2	redox.ascorbate and glutathione.ascorbate.GDP-L-galactose-hexose-1-phosphate guanyltransferase
Pavir.J33996	1141	1008	1058	620	921.059	0.309256	0.113595	0.00648019	0.0335269	0	AT5G59400.1	0	0	LOC_Os05g02010.1	expressed protein	Si022918m	GRMZM2G047577	35.2	not assigned.unknown
Pavir.Bb02078	972	889	960	514	798.657	0.314923	0.115976	0.00661946	0.0341588	GO:0008152,GO:0016829,GO:0006520	AT5G65720.1	ATNFS1,ATNIFS1,NFS1,NIFS1	nitrogen fixation S (NIFS)-like 1	LOC_Os09g16910.1	cysteine desulfurase 1, mitochondrial precursor, putative, expressed	Si006411m	GRMZM2G322314	13.1.5.3	amino acid metabolism.synthesis.serine-glycine-cysteine group.cysteine
Pavir.Ba00993	1306	1305	1282	773	1127.55	0.323001	0.122527	0.00838483	0.0414869	0	0	0	0	0	0	NA	NA	NA	NA
Pavir.Hb01186	2454	2374	2384	1428	2087.06	0.327985	0.100226	0.00106619	0.00751799	0	AT4G31390.1	0	Protein kinase superfamily protein	LOC_Os11g11000.1	ELMO/CED-12 family protein, putative, expressed	Si006000m	GRMZM2G377115	34.16	transport.ABC transporters and multidrug resistance systems
Pavir.Fa02411	3547	3456	3562	2037	3037.79	0.337991	0.0861329	8.70687e-05	0.000861389	GO:0009055,GO:0051536	AT1G60950.1	ATFD2,FED A	2Fe-2S ferredoxin-like superfamily protein	LOC_Os08g01380.1	2Fe-2S iron-sulfur cluster binding domain containing protein, expressed	Si014624m	GRMZM2G122337	1.1.5.2	PS.lightreaction.other electron carrier (ox/red).ferredoxin
Pavir.Eb02151	1726	1466	1580	955	1383.94	0.340211	0.132764	0.0103917	0.049059	0	AT3G54500.1	0	0	LOC_Os01g31360.3	expressed protein	Si000479m	GRMZM2G131074	35.2	not assigned.unknown
Pavir.Cb00878	2087	1941	2082	1160	1749.68	0.344342	0.0857271	5.90145e-05	0.000610584	GO:0003723,GO:0005515,GO:0003746,GO:0006414,GO:0005622	AT4G29060.1	emb2726	elongation factor Ts family protein	LOC_Os12g35630.1	elongation factor TS family protein, expressed	Si021092m	GRMZM2G037778	29.2.4	protein.synthesis.elongation
Pavir.Db00920	4637	4097	4664	2525	3831.96	0.371641	0.100961	0.000232304	0.00201911	0	AT5G20140.1	0	SOUL heme-binding family protein	LOC_Os06g39690.1	SOUL heme-binding protein, putative, expressed	Si006578m	GRMZM2G148872	21.3	redox.heme
Pavir.J33748	2250	2106	2312	1270	1913.09	0.372569	0.0878879	2.24383e-05	0.000260087	GO:0008565,GO:0015031	AT5G52440.1	HCF106	Bacterial sec-independent translocation protein mttA/Hcf106	LOC_Os11g37130.1	mttA/Hcf106 family protein, putative, expressed	Si002725m	GRMZM5G898735	29.3.3	protein.targeting.chloroplast
Pavir.Ia04505	1884	1728	1906	1064	1588.02	0.375648	0.088903	2.38544e-05	0.000274766	GO:0004672,GO:0005524,GO:0006468,GO:0007165	AT1G01140.1	CIPK9,PKS6,SnRK3.12	CBL-interacting protein kinase 9	LOC_Os03g03510.1	CAMK_KIN1/SNF1/Nim1_like.15 - CAMK includes calcium/calmodulin depedent protein kinases, expressed	Si035646m	GRMZM2G055575	29.4	protein.postranslational modification
Pavir.J09623	4489	4581	4956	2594	3998.66	0.376758	0.131637	0.00420848	0.0236321	0	AT1G75690.1	0	DnaJ/Hsp40 cysteine-rich domain superfamily protein	LOC_Os03g14040.1	expressed protein	Si018575m	GRMZM2G071996	29.6	protein.folding
Pavir.Da00631	4151	3534	4032	2287	3381.01	0.37929	0.113844	0.0008633	0.00629258	0	AT5G20140.1	0	SOUL heme-binding family protein	LOC_Os06g39690.1	SOUL heme-binding protein, putative, expressed	Si006578m	GRMZM2G148872	21.3	redox.heme
Pavir.Ba01092	852	878	941	500	763.916	0.381502	0.144296	0.00819579	0.0407214	GO:0016787	AT3G12600.1	atnudt16,NUDT16	nudix hydrolase homolog 16	LOC_Os03g59580.1	hydrolase, NUDIX family, domain containing protein, expressed	Si031295m	GRMZM2G062186	23.3.3	nucleotide metabolism.salvage.NUDIX hydrolases
Pavir.Bb00383	30163	28488	32067	16875	25889	0.3838	0.0992101	0.00010948	0.00105016	0	AT1G55480.1	ZKT	protein containing PDZ domain, a K-box domain, and a TPR region	LOC_Os07g07540.1	SHOOT1 protein, putative, expressed	Si030457m	GRMZM2G312910	35.2	not assigned.unknown
Pavir.Ib00081	953	806	898	544	776.507	0.385101	0.142954	0.0070624	0.035951	GO:0004733,GO:0010181,GO:0055114	AT2G46580.1	0	Pyridoxamine 5\'-phosphate oxidase family protein	LOC_Os03g02450.1	pyridoxamine 5\'-phosphate oxidase family protein, putative, expressed	Si037542m	GRMZM2G126218	18	Co-factor and vitamine metabolism
Pavir.J21249	1225	1026	1187	673	992.93	0.385805	0.134707	0.00418295	0.0235032	GO:0003676	AT5G66010.1	0	RNA-binding (RRM/RBD/RNP motifs) family protein	LOC_Os11g03890.1	RNA recognition motif containing protein, putative, expressed	Si022780m	GRMZM2G159028	27.4	RNA.RNA binding
Pavir.Ea03055	461	469	485	284	412.027	0.387037	0.147266	0.00858511	0.0423029	GO:0005525,GO:0006614,GO:0008312,GO:0048500	AT1G48900.1	0	Signal recognition particle, SRP54 subunit protein	LOC_Os01g56600.1	signal recognition particle 54 kDa protein, putative, expressed	Si001166m	GRMZM2G079257	29.3.4.99	protein.targeting.secretory pathway.unspecified
Pavir.Aa00086	801	682	821	425	655.812	0.393474	0.152473	0.00986276	0.0470366	GO:0003723	AT5G04430.2	BTR1,BTR1L,BTR1S	binding to TOMV RNA 1L (long form)	LOC_Os02g57640.1	KH domain containing protein, putative, expressed	Si017697m	GRMZM2G008410	27.4	RNA.RNA binding
Pavir.Bb02781	4263	4415	4811	2536	3865.29	0.401804	0.136274	0.00319312	0.0187887	GO:0005515	AT1G48590.2	0	Calcium-dependent lipid-binding (CaLB domain) family protein	LOC_Os07g31720.1	GTPase activating protein, putative, expressed	Si031290m	GRMZM2G180272	35.1.19	not assigned.no ontology.C2 domain-containing protein
Pavir.Ha01034	659	569	656	372	545.835	0.403753	0.133294	0.00245331	0.0150658	0	AT2G43970.1	0	RNA-binding protein	LOC_Os11g14300.1	la domain containing protein, expressed	Si026319m	GRMZM2G072339	35.1	not assigned.no ontology
Pavir.Fb01597	151544	154850	163294	93847	136699	0.40702	0.108217	0.00016914	0.00152705	0	AT3G47470.1	CAB4,LHCA4	light-harvesting chlorophyll-protein complex I subunit A4	LOC_Os08g33820.1	chlorophyll A-B binding protein, putative, expressed	Si014351m	GRMZM2G160268	1.1.2.1	PS.lightreaction.photosystem I.LHC-I
Pavir.Bb01722	1460	1280	1529	797	1219.74	0.409069	0.129953	0.00164491	0.0107815	GO:0003676	AT4G24770.1	ATRBP31,ATRBP33,CP31,RBP31	31-kDa RNA binding protein	LOC_Os09g39180.1	RNA recognition motif containing protein, putative, expressed	Si015936m	GRMZM2G011129	27.4	RNA.RNA binding
Pavir.Fa00150	329	327	354	199	292.852	0.409086	0.153548	0.00771654	0.0387178	GO:0008270	AT3G26935.1	0	DHHC-type zinc finger family protein	LOC_Os08g42370.1	zinc finger DHHC domain-containing protein, putative, expressed	Si013762m	GRMZM2G068657	27.3.99	RNA.regulation of transcription.unclassified
Pavir.Gb02127	318	304	340	190	279.174	0.424619	0.150383	0.00474904	0.0261425	0	AT2G45980.1	0	0	LOC_Os04g08310.1	expressed protein	Si010987m	GRMZM2G323912	35.2	not assigned.unknown
Pavir.J03039	657	638	688	409	582.196	0.425737	0.124523	0.000628642	0.0048004	0	0	0	0	LOC_Os12g32284.1	glycine-rich protein, putative, expressed	Si022790m	GRMZM2G512386	NA	NA
Pavir.Ca02037	288	257	293	170	244.796	0.425816	0.160295	0.00789683	0.0394602	GO:0003676,GO:0008270	AT3G02830.1	ZFN1	zinc finger protein 1	LOC_Os12g21700.1	zinc finger C-x8-C-x5-C-x3-H type family protein, expressed	Si026440m	GRMZM2G100794	27.3.12	RNA.regulation of transcription.C3H zinc finger family
Pavir.Hb01303	5468	5545	6070	3372	4960.32	0.431398	0.108184	6.67375e-05	0.000680055	0	AT1G71500.1	0	Rieske (2Fe-2S) domain-containing protein	LOC_Os11g13850.1	rieske domain containing protein, expressed	Si026739m	AC203535.4_FGT004	26.30	misc. other Ferredoxins and Rieske domain
Pavir.J13909	519	466	524	313	443.536	0.431728	0.134858	0.00136779	0.00925482	0	AT5G52030.1	0	TraB family protein	LOC_Os08g43230.1	TraB family protein, putative, expressed	Si014002m	GRMZM2G159581	35.1	not assigned.no ontology
Pavir.J29248	420	438	469	267	387.396	0.434487	0.157171	0.00570223	0.0303547	GO:0005515	AT2G47900.3	AtTLP3,TLP3	tubby like protein 3	LOC_Os03g22800.1	OsFBT5 - F-box and tubby domain containing protein, expressed	Si035997m	GRMZM2G378907	29.5.11.4.3.2	protein.degradation.ubiquitin.E3.SCF.FBOX
Pavir.Ib03617	628	649	715	394	579.152	0.447684	0.143589	0.00182192	0.0117784	GO:0020037	AT3G48890.1	ATMAPR3,ATMP2,MAPR3,MSBP2	membrane-associated progesterone binding protein 3	LOC_Os10g35870.1	cytochrome b5-like Heme/Steroid binding domain containing protein, expressed	Si037431m	GRMZM5G882228	21.2	redox.ascorbate and glutathione
Pavir.J39806	1484	1497	1713	894	1351.39	0.44829	0.134028	0.000823596	0.00604546	GO:0008168,GO:0008152	AT1G78140.1	0	S-adenosyl-L-methionine-dependent methyltransferases superfamily protein	LOC_Os08g31750.1	methyltransferase, putative, expressed	Si014008m	GRMZM2G093666	13.1.3.4.12	amino acid metabolism.synthesis.aspartate family.methionine.homocysteine S-methyltransferase
Pavir.Bb02395	365	350	385	231	324.799	0.449937	0.147304	0.00225445	0.0140345	0	0	0	0	LOC_Os10g33490.1	expressed protein	Si013373m	NA	NA	NA
Pavir.J17570	511	475	587	284	446.677	0.451565	0.174201	0.00953608	0.0457594	0	AT5G25270.1	0	Ubiquitin-like superfamily protein	LOC_Os08g19830.1	ubiquitin family protein, putative, expressed	Si029109m	GRMZM2G062354	35.2	not assigned.unknown
Pavir.Ga00995	891	725	937	482	732.334	0.454684	0.172486	0.00838766	0.0414949	0	AT1G12760.1	0	Zinc finger, C3HC4 type (RING finger) family protein	LOC_Os04g48050.1	RING zinc finger protein, putative, expressed	Si010353m	GRMZM2G072462	29.5.11.4.2	protein.degradation.ubiquitin.E3.RING
Pavir.Ea01032	11249	9983	12532	6248	9644.94	0.457037	0.142038	0.00129221	0.00884524	GO:0004672,GO:0005524,GO:0006468,GO:0007165	AT3G17510.1	CIPK1,SnRK3.16	CBL-interacting protein kinase 1	LOC_Os01g18800.1	CAMK_KIN1/SNF1/Nim1_like.9 - CAMK includes calcium/calmodulin depedent protein kinases, expressed	Si001346m	GRMZM2G170120	29.4	protein.postranslational modification
Pavir.J01223	868	878	1020	521	794.401	0.457529	0.150599	0.00238103	0.0146987	GO:0003676	AT5G66010.1	0	RNA-binding (RRM/RBD/RNP motifs) family protein	LOC_Os11g03890.1	RNA recognition motif containing protein, putative, expressed	Si022780m	GRMZM2G159028	27.4	RNA.RNA binding
Pavir.Ba00568	619	661	695	416	584.31	0.458813	0.162458	0.00473999	0.0261115	0	AT5G47540.1	0	Mo25 family protein	LOC_Os07g39630.1	calcium-binding protein, putative, expressed	Si030445m	GRMZM2G066051	35.1.3	not assigned.no ontology.armadillo/beta-catenin repeat family protein
Pavir.Aa02724	2098	1933	2163	1317	1834.95	0.460192	0.105036	1.17985e-05	0.000148022	0	AT3G25480.1	0	Rhodanese/Cell cycle control phosphatase superfamily protein	LOC_Os02g15750.1	expressed protein	Si017188m	GRMZM2G095082	26.23	misc.rhodanese
Pavir.Ib04122	351	361	399	224	324.787	0.461142	0.158602	0.00364291	0.0209804	GO:0003677,GO:0003899,GO:0006351	AT4G21710.1	EMB1989,NRPB2,RPB2	DNA-directed RNA polymerase family protein	LOC_Os03g44484.2	DNA-directed RNA polymerase II subunit RPB2, putative, expressed	Si033950m	GRMZM2G113928	27.2	RNA.transcription
Pavir.Aa01507	261	270	295	169	242.435	0.461194	0.173463	0.00784343	0.0392343	0	AT1G36980.1	0	0	LOC_Os02g35880.1	salt tolerant protein, putative, expressed	Si031452m	GRMZM2G070804	35.2	not assigned.unknown
Pavir.Eb01761	607	620	714	370	559.254	0.461821	0.154529	0.00280275	0.0168066	0	AT4G19003.1	VPS25	E2F/DP family winged-helix DNA-binding domain	LOC_Os01g46932.1	vacuolar protein-sorting-associated protein 25, putative, expressed	Si003089m	GRMZM5G822563	29.3.4.3	protein.targeting.secretory pathway.vacuole
Pavir.Ea01461	866	941	998	582	826.782	0.464627	0.162755	0.00430681	0.0241083	GO:0005515	AT4G03020.1	0	transducin family protein / WD-40 repeat family protein	LOC_Os01g28680.1	WD domain, G-beta repeat domain containing protein, expressed	Si001291m	GRMZM2G037350	33.99	development.unspecified
Pavir.Db01554	1091	1169	1225	742	1034.33	0.465454	0.158822	0.00338237	0.0197351	0	AT1G64140.1	0	0	LOC_Os06g33180.2	expressed protein	Si006069m	GRMZM2G092154	20.1	stress.biotic
Pavir.J17871	242	228	263	149	214.643	0.466447	0.164757	0.00463862	0.0256363	GO:0016773	AT1G60490.1	ATVPS34,PI3K,VPS34	vacuolar protein sorting 34	LOC_Os05g08810.1	phosphatidylinositol 3-kinase, root isoform, putative, expressed	Si013268m	GRMZM2G103721	30.9	signalling.lipids
Pavir.J10087	355	325	398	204	309.798	0.467112	0.161294	0.00377918	0.0216428	0	AT2G46910.1	0	Plastid-lipid associated protein PAP / fibrillin family protein	0	0	Si036931m	NA	31.1	cell.organisation
Pavir.J06584	33389	28649	35534	19108	28273.6	0.467431	0.115045	4.84375e-05	0.000515576	0	AT5G09810.1	ACT7	actin 7	LOC_Os11g06390.2	actin, putative, expressed	Si010361m	GRMZM2G126190	31.1	cell.organisation
Pavir.J16870	732	586	770	398	600.631	0.468591	0.181424	0.00979882	0.0467949	GO:0005634	AT2G26460.1	SMU2	RED family protein	LOC_Os11g04950.1	splicing factor, putative, expressed	Si026163m	GRMZM2G015592	35.1	not assigned.no ontology
Pavir.J15310	840	832	937	530	764.162	0.46863	0.116917	6.11732e-05	0.000630468	GO:0004672,GO:0005524,GO:0006468	AT5G04510.2	ATPDK1,PDK1	3\'-phosphoinositide-dependent protein kinase 1	LOC_Os12g14699.1	protein kinase domain containing protein, expressed	Si026202m	GRMZM2G106389	29.4	protein.postranslational modification
Pavir.Gb01382	1621	1665	1957	979	1503.47	0.46897	0.15957	0.00329313	0.0193177	GO:0004672,GO:0005524,GO:0006468	AT1G67580.1	0	Protein kinase superfamily protein	LOC_Os04g41100.1	cyclin-dependent kinase G-2, putative, expressed	Si009511m	GRMZM2G179097	29.4	protein.postranslational modification
Pavir.Aa00545	378	376	434	233	344.823	0.471542	0.151425	0.00184546	0.0119138	0	AT1G77180.1	SKIP	chromatin protein family	LOC_Os02g52250.1	SKIP/SNW domain containing protein, expressed	Si016686m	GRMZM2G478709	28.1	DNA.synthesis/chromatin structure
Pavir.Ga01281	13517	12661	15310	7961	11970.4	0.472474	0.107571	1.12198e-05	0.00014142	GO:0004014,GO:0006597,GO:0008295	AT3G25570.1	0	Adenosylmethionine decarboxylase family protein	LOC_Os04g42095.1	S-adenosyl-l-methionine decarboxylase leader peptide, putative, expressed	Si010280m	GRMZM2G154397	22.1.2	polyamine metabolism.synthesis.SAM decarboxylase
Pavir.J39485	584	577	629	386	532.985	0.475208	0.140111	0.000694746	0.00522856	0	AT5G54600.1	0	Translation protein SH3-like family protein	LOC_Os06g46930.1	ribosomal protein L24, putative, expressed	Si007333m	GRMZM2G463913	29.2.1.1.1.2.24	protein.synthesis.ribosomal protein.prokaryotic.chloroplast.50S subunit.L24
Pavir.Aa02778	1409	1466	1699	874	1319.69	0.476716	0.153416	0.00188781	0.0121367	GO:0004672,GO:0005524,GO:0006468	AT4G18710.1	ATSK21,BIN2,DWF12,SK21,UCU1	Protein kinase superfamily protein	LOC_Os02g14130.1	CGMC_GSK.4 - CGMC includes CDA, MAPK, GSK3, and CLKC kinases, expressed	Si017348m	GRMZM2G121790	17.3.2.1	hormone metabolism.brassinosteroid.signal transduction.BRI
Pavir.Ca00221	636	707	742	442	618.592	0.478481	0.181746	0.00847124	0.0418297	GO:0005515	AT3G53390.1	0	Transducin/WD40 repeat-like superfamily protein	LOC_Os12g07450.1	WD domain, G-beta repeat domain containing protein, expressed	Si009723m	GRMZM2G096070	35.1	not assigned.no ontology
Pavir.Aa02893	487	431	530	285	420.403	0.47948	0.140924	0.000667958	0.00506017	GO:0003723	AT2G25970.1	0	KH domain-containing protein	LOC_Os02g13130.1	KH domain-containing protein, putative, expressed	Si016525m	GRMZM2G177781	27.4	RNA.RNA binding
Pavir.Eb03510	5801	5686	6550	3627	5270.35	0.479525	0.0883287	5.67118e-08	1.19729e-06	GO:0005515	AT5G21090.1	0	Leucine-rich repeat (LRR) family protein	LOC_Os01g59440.1	BRASSINOSTEROID INSENSITIVE 1-associated receptor kinase 1 precursor, putative, expressed	Si002883m	GRMZM2G121820	35.1	not assigned.no ontology
Pavir.J00709	193	193	214	127	177.818	0.481116	0.185244	0.00939884	0.0452144	GO:0006886,GO:0016192,GO:0030117	AT1G31730.1	0	Adaptin family protein	LOC_Os01g68750.1	adaptin, putative, expressed	Si000182m	GRMZM2G146697	31.4	cell.vesicle transport
Pavir.Eb00743	414	345	446	232	347.77	0.48206	0.174065	0.00561535	0.0299583	0	AT2G37570.1	SLT1	HSP20-like chaperones superfamily protein	LOC_Os01g05790.1	SLT1 protein, putative, expressed	Si000963m	GRMZM2G519073	20.2	stress.abiotic
Pavir.J07667	392	340	407	239	336.376	0.483279	0.151317	0.00140403	0.0094679	GO:0003723,GO:0004652,GO:0043631,GO:0005634	AT1G17980.1	PAPS1	poly(A) polymerase 1	LOC_Os06g21470.1	expressed protein	Si029038m	GRMZM2G068024	27.1.3.1	RNA.processing.3' end processing.PAP
Pavir.J03973	411	394	456	258	370.163	0.484213	0.136072	0.000372983	0.00304923	GO:0005515	AT4G16420.1	ADA2B,PRZ1	homolog of yeast ADA2 2B	LOC_Os03g53960.1	transcriptional adaptor, putative, expressed	Si034940m	GRMZM2G177974	27.3.54	RNA.regulation of transcription.Histone acetyltransferases
Pavir.Ea03599	973	986	1131	618	902.107	0.486853	0.126752	0.000122544	0.00115504	0	AT5G49820.1	EMB1879,RUS6	Protein of unknown function, DUF647	LOC_Os01g66350.1	DUF647 domain containing protein, putative, expressed	Si000532m	GRMZM2G081188	35.2	not assigned.unknown
Pavir.J11938	4925	4128	5454	2726	4162.88	0.488648	0.160864	0.00238435	0.0147133	0	AT1G65260.1	PTAC4,VIPP1	plastid transcriptionally active 4	LOC_Os01g67000.1	membrane-associated 30 kDa protein, chloroplast precursor, putative, expressed	Si001668m	GRMZM2G017077	27.3.99	RNA.regulation of transcription.unclassified
Pavir.J00475	269	233	281	165	231.586	0.491492	0.169732	0.00378326	0.0216527	GO:0005515	AT2G02470.1	AL6	alfin-like 6	LOC_Os05g34640.1	PHD finger protein, putative, expressed	Si023009m	GRMZM2G016817	27.3.2	RNA.regulation of transcription.Alfin-like
Pavir.J05399	2539	2039	2742	1393	2106.73	0.491617	0.175347	0.0050522	0.0275173	GO:0005488	AT5G36230.1	0	ARM repeat superfamily protein	LOC_Os11g21990.1	expressed protein	Si026430m	GRMZM2G012416	29.2.3	protein.synthesis.initiation
Pavir.J23354	212	209	227	145	195.11	0.49173	0.191238	0.0101318	0.0480251	0	AT1G18950.1	0	DDT domain superfamily	LOC_Os07g09580.1	aminoacyl-tRNA synthetase, putative, expressed	Si029015m	GRMZM2G458665	29.1	protein.aa activation
Pavir.Db01253	284	240	306	164	241.265	0.492724	0.177153	0.00541342	0.02905	0	AT1G22750.4	0	0	LOC_Os06g38320.2	expressed protein	Si006748m	GRMZM2G092256	35.2	not assigned.unknown
Pavir.J30569	604	607	701	384	558.886	0.492762	0.133994	0.000235538	0.00203977	0	0	0	0	LOC_Os07g13890.1	OsFBX230 - F-box domain containing protein, expressed	Si032684m	GRMZM2G156506	NA	NA
Pavir.Ba02179	1587	1481	1712	1011	1415.92	0.494156	0.0950281	1.99178e-07	3.78348e-06	GO:0015079,GO:0071805,GO:0016020	AT1G60160.1	0	Potassium transporter family protein	LOC_Os09g21000.1	potassium transporter, putative, expressed	Si028913m	GRMZM2G036916	34.15	transport.potassium
Pavir.J04944	1745	1380	1736	1034	1440.44	0.495311	0.168279	0.00324638	0.0190727	0	AT2G23390.1	0	0	LOC_Os04g36062.1	expressed protein	Si009980m	GRMZM2G158097	35.2	not assigned.unknown
Pavir.Ba02622	3222	2825	3206	2117	2801.51	0.503654	0.15895	0.00153161	0.0101951	0	AT2G27680.1	0	NAD(P)-linked oxidoreductase superfamily protein	LOC_Os09g39390.1	oxidoreductase, aldo/keto reductase family protein, putative, expressed	Si030159m	GRMZM2G085153	3.5	minor CHO metabolism.others
Pavir.J06555	567	524	573	389	507.296	0.505166	0.181507	0.00538293	0.0290103	0	AT1G59510.1	CF9	Carbohydrate-binding protein	LOC_Os03g56000.1	PHLOEM 2-LIKE A10, putative, expressed	Si036252m	GRMZM2G091487	35.2	not assigned.unknown
Pavir.J01424	589	488	605	359	499.291	0.506712	0.15672	0.00122398	0.00844241	0	AT4G13220.1	0	0	LOC_Os12g17830.1	expressed protein	Si031320m	GRMZM5G867125	35.2	not assigned.unknown
Pavir.Eb02975	526	464	599	307	459.729	0.514321	0.153429	0.00080181	0.0059092	0	AT1G04790.1	0	RING/U-box superfamily protein	LOC_Os01g48310.1	expressed protein	Si004189m	GRMZM2G027856	29.5.11.4.2	protein.degradation.ubiquitin.E3.RING
Pavir.Ia02739	1116	1087	1273	722	1025.74	0.51531	0.103798	6.88593e-07	1.15916e-05	0	AT5G48150.1	PAT1	GRAS family transcription factor	LOC_Os10g22430.1	gibberellin response modulator protein, putative, expressed	Si035053m	GRMZM2G116638	30.11	signalling.light
Pavir.Ia04668	394	421	461	276	381.077	0.516463	0.172415	0.00274026	0.0164988	GO:0016779	AT3G61690.1	0	nucleotidyltransferases	LOC_Os03g11240.1	nucleotidyltransferase, putative, expressed	Si033922m	GRMZM2G002002	35.2	not assigned.unknown
Pavir.Aa03374	2857	3027	3490	1891	2747.01	0.516819	0.142116	0.000276255	0.00234891	GO:0016779,GO:0009058	AT2G32260.1	ATCCT1,CCT1	phosphorylcholine cytidylyltransferase	LOC_Os02g07720.2	cytidylyltransferase domain containing protein, expressed	Si017822m	GRMZM2G085926	11.3.6	lipid metabolism.Phospholipid synthesis.choline-phosphate cytidylyltransferase
Pavir.J38956	158	150	178	102	143.829	0.517767	0.193302	0.00739453	0.037405	0	AT1G19580.1	GAMMA CA1	gamma carbonic anhydrase 1	LOC_Os01g18070.1	bacterial transferase hexapeptide domain containing protein, expressed	Si002591m	GRMZM2G140885	9.1.1.5	mitochondrial electron transport / ATP synthesis.NADH-DH.complex I.carbonic anhydrase
Pavir.Ab01218	1961	1822	2234	1218	1763.09	0.521019	0.0921052	1.54235e-08	3.59737e-07	GO:0016491,GO:0008152,GO:0003824,GO:0050662,GO:0044237	AT4G18810.1	0	NAD(P)-binding Rossmann-fold superfamily protein	LOC_Os02g13970.1	Complex I intermediate-associated protein 30 domain containing protein, putative, expressed	Si016723m	GRMZM2G019358	30.11	signalling.light
Pavir.J03258	475	520	574	334	466.74	0.524267	0.175823	0.00286571	0.0171416	GO:0016772,GO:0016020	AT4G22340.3	CDS2	cytidinediphosphate diacylglycerol synthase 2	LOC_Os01g55360.1	phosphatidate cytidylyltransferase, putative, expressed	Si001560m	GRMZM2G452529	11.3.3	lipid metabolism.Phospholipid synthesis.phosphatidate cytidylyltransferase
Pavir.Ib03770	770	637	814	467	657.042	0.526263	0.148043	0.000378266	0.00308692	GO:0016020	AT3G06170.1	0	Serinc-domain containing serine and sphingolipid biosynthesis protein	LOC_Os03g34300.1	TMS membrane protein/tumour differentially expressed protein, putative, expressed	Si035884m	GRMZM2G024145	35.1	not assigned.no ontology
Pavir.Fa00858	207	185	234	126	183.151	0.526428	0.180923	0.00361798	0.0208499	0	AT4G01150.1	0	0	LOC_Os08g33380.1	expressed protein	Si014574m	GRMZM2G124203	35.2	not assigned.unknown
Pavir.Da02367	279	242	329	157	243.271	0.527828	0.205263	0.0101266	0.0480143	GO:0004672,GO:0005524,GO:0006468	AT4G19110.1	0	Protein kinase superfamily protein	LOC_Os06g02550.1	CPuORF21 - conserved peptide uORF-containing transcript, expressed	Si006360m	GRMZM5G864414	29.4	protein.postranslational modification
Pavir.Da01931	417	403	456	287	385.174	0.529579	0.154764	0.000621959	0.00475649	GO:0003700,GO:0043565,GO:0046983,GO:0006355	AT1G45249.1	ABF2,AREB1,ATAREB1	abscisic acid responsive elements-binding factor 2	LOC_Os06g10880.1	bZIP transcription factor, putative, expressed	Si006889m	GRMZM2G033413	17.1.3	hormone metabolism.abscisic acid.induced-regulated-responsive-activated
Pavir.J06341	299	288	331	203	275.783	0.530069	0.160391	0.000950282	0.00680225	0	AT3G60590.3	0	0	LOC_Os04g45200.2	DNA binding protein, putative, expressed	Si010578m	GRMZM2G373685	35.2	not assigned.unknown
Pavir.Aa03575	455	370	499	263	385.842	0.53162	0.177785	0.00278765	0.0167467	0	AT4G25690.1	0	0	LOC_Os02g01365.1	expressed protein	Si019985m	GRMZM2G308106	35.2	not assigned.unknown
Pavir.Ab02495	358	351	420	232	332.427	0.531835	0.14585	0.000265876	0.00227158	GO:0005515	AT5G14170.1	CHC1	SWIB/MDM2 domain superfamily protein	LOC_Os04g31320.1	SWIB/MDM2 domain containing protein, expressed	Si016863m	GRMZM2G052416	27.3.44	RNA.regulation of transcription.Chromatin Remodeling Factors
Pavir.J12472	186	162	205	115	163.228	0.533175	0.189168	0.00482436	0.0264777	GO:0006886,GO:0016192,GO:0005198,GO:0030130,GO:0030132	AT3G11130.1	0	Clathrin, heavy chain	LOC_Os11g01380.1	clathrin heavy chain, putative, expressed	Si025817m	GRMZM2G057576	31.4	cell.vesicle transport
Pavir.Aa00078	393	329	437	231	338.159	0.535028	0.169268	0.0015732	0.0103917	0	0	0	0	0	0	NA	NA	NA	NA
Pavir.J40470	229	183	233	143	193.69	0.535524	0.209043	0.0104136	0.0491423	GO:0004672,GO:0005524,GO:0006468,GO:0016773,GO:0009103,GO:0016020	AT2G41140.1	ATCBK3,ATCRK1,CRK1	CDPK-related kinase 1	LOC_Os07g44710.1	CAMK_CAMK_like.36 - CAMK includes calcium/calmodulin depedent protein kinases, expressed	Si029300m	GRMZM2G015703	29.4	protein.postranslational modification
Pavir.Ib02304	260	245	293	172	238.073	0.541505	0.159994	0.000712989	0.00534567	0	AT4G17890.1	AGD8	ARF-GAP domain 8	LOC_Os10g42420.1	GTPase-activating protein, putative, expressed	Si035275m	GRMZM2G094390	29.5.11.5	protein.degradation.ubiquitin.ubiquitin protease
Pavir.Ib00914	199	182	220	131	179.843	0.543076	0.179549	0.00248913	0.0152348	0	AT1G18260.1	0	HCP-like superfamily protein	LOC_Os03g15350.1	Sel1 repeat domain containing protein, putative, expressed	Si034521m	GRMZM2G372398	35.1	not assigned.no ontology
Pavir.Fb01675	193	168	227	112	169.681	0.54403	0.208199	0.00897428	0.0437987	0	0	0	0	0	0	NA	NA	NA	NA
Pavir.Hb00670	326	307	394	199	297.826	0.544614	0.167781	0.0011705	0.00812859	GO:0003677,GO:0003700,GO:0016987,GO:0006352,GO:0006355	AT1G08540.1	ABC1,ATSIG1,ATSIG2,SIG1,SIG2,SIGA,SIGB	RNApolymerase sigma subunit 2	LOC_Os11g26160.1	RNA polymerase sigma factor, putative, expressed	Si026195m	GRMZM2G143392	27.3.85	RNA.regulation of transcription.sigma like plant
Pavir.J34373	1676	1591	2032	1032	1538.92	0.545013	0.131464	3.3874e-05	0.000375862	0	AT1G20575.1	0	Nucleotide-diphospho-sugar transferases superfamily protein	LOC_Os03g60939.1	dolichyl-phosphate beta-glycosyltransferase, putative, expressed	Si037228m	NA	29.7	protein.glycosylation
Pavir.Db02477	896	931	1066	622	863.202	0.545892	0.137577	7.25053e-05	0.000732418	0	AT5G47120.1	ATBI-1,ATBI1,BI-1,BI1	BAX inhibitor 1	LOC_Os02g03280.2	transmembrane BAX inhibitor motif-containing protein, putative, expressed	Si007155m	GRMZM2G163877	20.1	stress.biotic
Pavir.Ab02915	403	329	440	241	344.899	0.548451	0.172623	0.00148725	0.0099459	GO:0003924,GO:0005525,GO:0007264,GO:0004871,GO:0019001,GO:0007186,GO:0005634,GO:0005737,GO:0005622	AT5G37680.1	ARLA1A,ATARLA1A	ADP-ribosylation factor-like A1A	LOC_Os02g49980.1	ADP-ribosylation factor, putative, expressed	Si018040m	GRMZM2G171060	29.3.4.99	protein.targeting.secretory pathway.unspecified
Pavir.J04638	139	143	168	95	133.628	0.550013	0.208491	0.00833815	0.041299	0	AT1G43130.1	LCV2	like COV 2	LOC_Os01g64780.2	COV1, putative, expressed	Si022976m	GRMZM2G052855	35.1	not assigned.no ontology
Pavir.Ba02048	209	178	226	133	183.16	0.552395	0.187276	0.00318157	0.0187304	0	AT1G36980.1	0	0	LOC_Os09g27960.1	transmembrane protein 50A, putative, expressed	Si031452m	GRMZM2G134430	35.2	not assigned.unknown
Pavir.Fb00982	288	236	318	172	247.403	0.553192	0.184844	0.00276478	0.0166246	0	AT1G55740.1	AtSIP1,SIP1	seed imbibition 1	LOC_Os08g38710.1	uncharacterized glycosyltransferase, putative, expressed	Si013295m	GRMZM2G037265	3.1.2.2	minor CHO metabolism.raffinose family.raffinose synthases.putative
Pavir.Ia04667	296	280	338	197	272.797	0.553502	0.151805	0.000266206	0.00227359	0	AT2G03420.1	0	0	LOC_Os03g11230.1	expressed protein	Si037853m	GRMZM2G113205	35.2	not assigned.unknown
Pavir.Ia01589	193	158	211	117	165.99	0.554494	0.203036	0.00631404	0.0328899	0	AT4G16530.1	0	Family of unknown function (DUF577)	LOC_Os10g36340.2	expressed protein	Si037170m	GRMZM2G159975	35.2	not assigned.unknown
Pavir.J18337	410	346	450	254	357.369	0.554841	0.155874	0.000371505	0.00303877	0	AT1G24050.1	0	RNA-processing, Lsm domain	LOC_Os02g50830.1	expressed protein	Si019521m	GRMZM2G415327	35.2	not assigned.unknown
Pavir.J04431	576	609	736	383	561.991	0.555688	0.167111	0.000883388	0.00640945	GO:0003924,GO:0005525	AT4G33650.1	ADL2,DRP3A	dynamin-related protein 3A	LOC_Os01g69130.1	dynamin family protein, putative, expressed	Si000322m	GRMZM2G129155	26.17	misc.dynamin
Pavir.Ca00209	1761	1528	1944	1113	1555.11	0.556577	0.109321	3.55788e-07	6.43576e-06	0	AT4G26570.1	ATCBL3,CBL3	calcineurin B-like 3	LOC_Os12g06510.1	calcineurin B, putative, expressed	Si011014m	GRMZM2G010093	30.3	signalling.calcium
Pavir.Ca01036	487	423	591	278	430.372	0.556712	0.197466	0.0048132	0.0264322	0	AT4G39470.1	0	Tetratricopeptide repeat (TPR)-like superfamily protein	LOC_Os05g08930.1	chloroplast lumen common family protein, putative, expressed	Si022286m	GRMZM5G847615	35.1	not assigned.no ontology
Pavir.J33742	49466	45055	56903	31562	44775.2	0.560919	0.0691191	4.84756e-16	3.00792e-14	0	AT1G44575.1	NPQ4,PSBS	Chlorophyll A-B binding family protein	LOC_Os01g64960.1	chlorophyll A-B binding protein, putative, expressed	Si002574m	GRMZM2G077333	1.1.1.2	PS.lightreaction.photosystem II.PSII polypeptide subunits
Pavir.J02124	123	123	147	84	117.123	0.560987	0.214285	0.00884602	0.0433046	GO:0010181,GO:0016491,GO:0008168,GO:0003824,GO:0051536,GO:0008152	AT1G75200.1	0	flavodoxin family protein / radical SAM domain-containing protein	LOC_Os03g56380.1	methyltransferase, putative, expressed	Si034421m	GRMZM2G068158	35.1	not assigned.no ontology
Pavir.J05905	1101	1064	1332	709	1026.98	0.562221	0.115639	1.1629e-06	1.86059e-05	GO:0003676,GO:0005524,GO:0008026,GO:0004386	AT5G63120.2	0	P-loop containing nucleoside triphosphate hydrolases superfamily protein	0	0	Si000841m	GRMZM2G362850	27.1	RNA.processing
Pavir.Ba02746	431	322	438	263	357.408	0.563103	0.217046	0.00947579	0.0454987	0	0	0	0	LOC_Os01g73070.2	expressed protein	NA	GRMZM2G111147	NA	NA
Pavir.Aa02344	191	169	222	118	170.829	0.564243	0.188549	0.00276647	0.0166326	GO:0006457,GO:0005515	AT3G25230.2	ATFKBP62,FKBP62,ROF1	rotamase FKBP 1	LOC_Os02g28980.1	peptidyl-prolyl isomerase, putative, expressed	Si016552m	GRMZM2G336858	29.6	protein.folding
Pavir.Aa01140	160	145	174	110	145.601	0.564351	0.204422	0.00576752	0.030665	0	AT1G13870.1	DRL1	calmodulin binding;purine nucleotide binding	0	0	Si017918m	GRMZM2G019200	27.3	RNA.regulation of transcription
Pavir.Bb02341	609	659	698	473	606.59	0.566779	0.208733	0.00662097	0.0341628	GO:0016787,GO:0008152	AT1G47480.1	0	alpha/beta-Hydrolases superfamily protein	LOC_Os09g28620.1	gibberellin receptor GID1L2, putative, expressed	Si030180m	GRMZM2G003246	11.9.3.2	lipid metabolism.lipid degradation.lysophospholipases.carboxylesterase
Pavir.Ib00357	344	298	394	212	304.804	0.566801	0.159071	0.000366368	0.00300318	GO:0046872,GO:0030001,GO:0055085,GO:0016021	AT2G16800.1	0	high-affinity nickel-transport family protein	LOC_Os03g06090.1	high-affinity nickel-transport family protein, putative, expressed	Si036268m	GRMZM2G141636	34.12	transport.metal
Pavir.J39191	2246	2453	2869	1579	2242.44	0.567386	0.158582	0.000346397	0.00286096	GO:0015078,GO:0015986,GO:0045263	AT4G32260.1	0	ATPase, F0 complex, subunit B/B\', bacterial/chloroplast	LOC_Os03g17070.1	ATP synthase B chain, chloroplast precursor, putative, expressed	Si037485m	GRMZM5G825759	1.1.4.9	PS.lightreaction.ATP synthase.subunit B_ (ATPX)
Pavir.Eb00986	273	266	335	176	256.281	0.567511	0.16595	0.000626744	0.00478909	GO:0016884	AT1G08980.1	AMI1,ATAMI1,ATTOC64-I,TOC64-I	amidase 1	LOC_Os04g02780.1	amidase family protein, putative, expressed	Si001473m	GRMZM2G169087	26.8	misc.nitrilases, *nitrile lyases, berberine bridge enzymes, reticuline oxidases, troponine reductases
Pavir.Ia04401	243	221	271	164	221.606	0.571254	0.16911	0.000730125	0.00545897	0	AT5G57230.1	0	Thioredoxin superfamily protein	LOC_Os10g07538.1	expressed protein	Si003184m	GRMZM5G812270	35.2	not assigned.unknown
Pavir.Ia03465	213	194	245	139	194.088	0.571721	0.172237	0.000902129	0.00652582	GO:0005509,GO:0007165,GO:0005578	AT2G27030.3	ACAM-2,CAM5	calmodulin 5	LOC_Os03g20370.1	OsCam1-1 - Calmodulin, expressed	Si002816m	GRMZM2G117582	30.3	signalling.calcium
Pavir.Ba02902	1112	1007	1243	741	1009.96	0.572556	0.1088	1.42141e-07	2.78303e-06	GO:0005515	AT4G36910.1	CDCP2,LEJ2	Cystathionine beta-synthase (CBS) family protein	LOC_Os09g02710.1	CBS domain containing membrane protein, putative, expressed	Si031024m	GRMZM2G090675	35.1	not assigned.no ontology
Pavir.J35267	652	619	737	453	607.517	0.57503	0.130275	1.01495e-05	0.000129279	GO:0005524	AT1G33290.1	0	P-loop containing nucleoside triphosphate hydrolases superfamily protein	LOC_Os12g10640.1	uncharacterized protein ycf45, putative, expressed	Si022475m	GRMZM2G162800	35.1	not assigned.no ontology
Pavir.Cb01750	188	157	200	124	165.18	0.57614	0.20528	0.00500671	0.0273215	GO:0016787	AT3G10840.1	0	alpha/beta-Hydrolases superfamily protein	LOC_Os12g02589.1	hydrolase, alpha/beta fold family protein, putative, expressed	Si021982m	GRMZM2G118597	35.1	not assigned.no ontology
Pavir.Ba02604	1644	1538	2000	1039	1517.82	0.576497	0.117851	9.99459e-07	1.6184e-05	GO:0003676	AT4G24770.1	ATRBP31,ATRBP33,CP31,RBP31	31-kDa RNA binding protein	LOC_Os09g39180.1	RNA recognition motif containing protein, putative, expressed	Si015936m	GRMZM2G011129	27.4	RNA.RNA binding
Pavir.Da01986	487	500	543	373	473.932	0.576987	0.201803	0.0042477	0.0238141	GO:0016881	AT5G50430.1	UBC33	ubiquitin-conjugating enzyme 33	LOC_Os06g09330.1	ubiquitin-conjugating enzyme, putative, expressed	Si007181m	GRMZM2G177276	29.5.11	protein.degradation.ubiquitin
Pavir.Ca02575	111	110	130	79	106.202	0.577463	0.225307	0.0103772	0.049016	GO:0005509,GO:0015979,GO:0009523,GO:0009654,GO:0019898	AT4G15510.1	0	Photosystem II reaction center PsbP family protein	LOC_Os07g17390.1	PsbP, putative, expressed	Si023012m	GRMZM2G176840	1.1.1.2	PS.lightreaction.photosystem II.PSII polypeptide subunits
Pavir.J02703	7683	6920	8432	5224	6977.06	0.579917	0.11202	2.25599e-07	4.24666e-06	GO:0015979,GO:0009522,GO:0009538	AT1G52230.1	PSAH-2,PSAH2,PSI-H	photosystem I subunit H2	LOC_Os05g48630.2	expressed protein	Si023570m	GRMZM2G451224	1.1.2.2	PS.lightreaction.photosystem I.PSI polypeptide subunits
Pavir.Ea02768	162	143	189	102	145.793	0.580063	0.198006	0.00339475	0.0197998	GO:0047800,GO:0055114	AT3G58670.1	0	Protein of unknown function (DUF1637)	LOC_Os04g06790.1	2-aminoethanethiol dioxygenase, putative, expressed	Si002693m	GRMZM2G136250	35.2	not assigned.unknown
Pavir.Ga01034	477	464	565	326	450.531	0.580662	0.130195	8.1978e-06	0.000107066	GO:0004672,GO:0005524,GO:0006468	AT1G76040.2	CPK29	calcium-dependent protein kinase 29	LOC_Os04g47300.1	CAMK_CAMK_like.26 - CAMK includes calcium/calmodulin depedent protein kinases, expressed	Si009791m	GRMZM2G112057	30.3	signalling.calcium
Pavir.Aa00475	132	143	172	92	132.029	0.581093	0.225564	0.0099901	0.047545	GO:0003700,GO:0006355	AT5G57390.1	AIL5,CHO1,EMK	AINTEGUMENTA-like 5	LOC_Os01g67410.1	AP2/EREBP transcription factor BABY BOOM, putative, expressed	Si017580m	GRMZM2G130459	33.99	development.unspecified
Pavir.J33594	174	165	211	113	162.191	0.58126	0.188028	0.00199246	0.0127089	GO:0006886,GO:0005783,GO:0016021	AT1G48440.1	0	B-cell receptor-associated 31-like	LOC_Os03g13750.1	erwinia induced protein 2, putative, expressed	Si038018m	GRMZM2G099528	35.2	not assigned.unknown
Pavir.J15600	322	296	375	212	295.827	0.582405	0.146593	7.09913e-05	0.000718928	0	AT5G49410.1	0	0	LOC_Os08g27140.1	expressed protein	Si040183m	GRMZM2G317330	35.2	not assigned.unknown
Pavir.J37561	268	245	340	159	245.277	0.582696	0.207914	0.00506953	0.0275953	0	AT5G64550.1	0	loricrin-related	LOC_Os04g54830.1	expressed protein	Si009550m	AC191113.2_FGT002	35.1	not assigned.no ontology
Pavir.Ea00428	155	125	165	100	134.397	0.582794	0.223974	0.00926659	0.0448133	0	AT2G40390.1	0	0	LOC_Os01g07130.1	expressed protein	Si001144m	GRMZM2G083328	35.2	not assigned.unknown
Pavir.Ib03479	1125	987	1304	710	1009.93	0.584379	0.116838	5.68472e-07	9.79237e-06	0	AT5G64850.1	0	0	LOC_Os10g26540.1	expressed protein	Si037420m	GRMZM2G104024	35.2	not assigned.unknown
Pavir.J09439	1158	1247	1301	932	1159.61	0.584861	0.228001	0.0103126	0.048766	0	0	0	0	0	0	NA	NA	NA	NA
Pavir.Bb02464	600	590	736	401	570.186	0.585047	0.127638	4.56952e-06	6.34187e-05	0	0	0	0	LOC_Os05g04390.1	expressed protein	Si039694m	NA	NA	NA
Pavir.Db02044	153	140	180	100	140.561	0.58556	0.195831	0.0027886	0.0167469	0	AT3G13990.2	0	Kinase-related protein of unknown function (DUF1296)	LOC_Os06g10430.3	protein of unknown function DUF1296 domain containing protein, expressed	Si005847m	GRMZM2G033130	35.1.41	not assigned.no ontology.hydroxyproline rich proteins
Pavir.Ib03991	165	175	206	119	163.828	0.587703	0.202408	0.00368957	0.0212171	GO:0003700,GO:0043565,GO:0006355	AT5G28650.1	ATWRKY74,WRKY74	WRKY DNA-binding protein 74	LOC_Os12g40570.2	WRKY94, expressed	Si036408m	GRMZM2G070211	27.3.32	RNA.regulation of transcription.WRKY domain transcription factor family
Pavir.Eb01230	200	164	221	127	175.026	0.592051	0.198851	0.0029075	0.0173571	GO:0004252,GO:0006508	AT4G17040.1	CLPR4	CLP protease R subunit 4	LOC_Os01g16530.1	OsClp1 - Putative Clp protease homologue, expressed	Si002447m	GRMZM5G819807	29.5.5	protein.degradation.serine protease
Pavir.Eb01633	298	355	407	225	316.109	0.593044	0.228225	0.00936315	0.0451754	GO:0005515	AT5G46410.2	SSP4	SCP1-like small phosphatase 4	LOC_Os01g43870.1	NLI interacting factor-like phosphatase, putative, expressed	Si001362m	GRMZM2G068690	26.13	misc.acid and other phosphatases
Pavir.Eb01401	426	358	451	289	377.567	0.593265	0.179021	0.00091989	0.00663012	GO:0005515	AT1G02910.1	LPA1	tetratricopeptide repeat (TPR)-containing protein	LOC_Os01g25600.1	tetratricopeptide repeat domain containing protein, expressed	Si001395m	GRMZM2G383154	35.1.5	not assigned.no ontology.pentatricopeptide (PPR) repeat-containing protein
Pavir.Hb01673	317	302	390	207	297.563	0.594594	0.154086	0.000113919	0.00108693	0	AT1G73840.1	ESP1	hydroxyproline-rich glycoprotein family protein	LOC_Os11g07490.1	RNA recognition motif containing protein, putative, expressed	Si027602m	GRMZM2G096480	35.1.41	not assigned.no ontology.hydroxyproline rich proteins
Pavir.Gb00243	202	195	249	134	191.111	0.595525	0.177528	0.000794984	0.00586927	0	AT3G47160.1	0	RING/U-box superfamily protein	LOC_Os07g46700.3	zinc finger, RING-type, putative, expressed	Si023019m	GRMZM2G440259	29.5.11.4.2	protein.degradation.ubiquitin.E3.RING
Pavir.Ib00796	678	538	699	449	585.581	0.596169	0.194371	0.002161	0.0136247	0	AT2G01690.2	0	ARM repeat superfamily protein	LOC_Os03g12300.1	HEAT repeat family protein, putative, expressed	Si035393m	GRMZM2G063369	35.2	not assigned.unknown
Pavir.J06006	924	787	1047	595	824.048	0.600563	0.128717	3.07471e-06	4.45723e-05	0	AT3G04780.1	0	Protein of unknown function (DUF1000)	LOC_Os03g58130.1	thioredoxin, putative, expressed	Si037609m	GRMZM2G052471	35.2	not assigned.unknown
Pavir.J04895	120	130	154	88	121.289	0.601402	0.227943	0.00833016	0.0412639	GO:0016491,GO:0008152,GO:0003854,GO:0016616,GO:0006694,GO:0055114,GO:0003824,GO:0050662,GO:0044237,GO:0009058,GO:0008831,GO:0045226	AT4G23920.1	ATUGE2,UGE2	UDP-D-glucose/UDP-D-galactose 4-epimerase 2	LOC_Os05g51670.1	NAD dependent epimerase/dehydratase family protein, putative, expressed	Si022486m	GRMZM2G038598	10.1.2	cell wall.precursor synthesis.UGE
Pavir.J05712	137	112	152	88	120.391	0.602005	0.224402	0.00730282	0.0369925	GO:0005515,GO:0004252,GO:0016021	AT3G58460.1	ATRBL15,RBL15	RHOMBOID-like protein 15	LOC_Os03g44830.1	OsRhmbd9 - Putative Rhomboid homologue, expressed	Si036024m	GRMZM2G093855	29.5.11.3	protein.degradation.ubiquitin.E2
Pavir.Ib03580	233	261	292	182	240.189	0.602994	0.214395	0.00491519	0.0268893	GO:0003723	AT5G15270.1	0	RNA-binding KH domain-containing protein	LOC_Os10g35220.1	KH domain containing protein, putative, expressed	Si034316m	GRMZM5G871419	27.4	RNA.RNA binding
Pavir.Ia03588	135	148	176	99	137.449	0.604946	0.223256	0.0067354	0.0346285	GO:0031072	AT3G08970.1	ATERDJ3A,TMS1	DNAJ heat shock N-terminal domain-containing protein	LOC_Os03g18200.1	heat shock protein DnaJ, putative, expressed	Si034850m	GRMZM5G898471	20.2.1	stress.abiotic.heat
Pavir.Ib02809	718	571	736	485	623.346	0.605237	0.201871	0.00271629	0.0163867	0	AT4G23890.1	0	0	LOC_Os07g09800.1	expressed protein	Si037219m	AC234522.1_FGT005	35.2	not assigned.unknown
Pavir.Ca02035	21931	25764	29962	16562	23195.6	0.605845	0.199119	0.00234526	0.014517	GO:0015979,GO:0009522,GO:0009538	AT4G12800.1	PSAL	photosystem I subunit l	LOC_Os12g23200.1	photosystem I reaction center subunit XI, chloroplast precursor, putative, expressed	Si023254m	GRMZM2G026015	1.1.2.2	PS.lightreaction.photosystem I.PSI polypeptide subunits
Pavir.Ea00085	262	227	322	158	235.909	0.605878	0.196009	0.0019943	0.0127189	GO:0006886,GO:0005622	AT4G32760.1	0	ENTH/VHS/GAT family protein	LOC_Os01g12880.1	VHS and GAT domain containing protein, expressed	Si000478m	GRMZM2G062953	31.4	cell.vesicle transport
Pavir.Ib00134	250	261	307	185	248.148	0.606279	0.179693	0.000740924	0.0055253	GO:0003723,GO:0008173,GO:0006396	AT4G17610.1	0	tRNA/rRNA methyltransferase (SpoU) family protein	LOC_Os03g01110.1	RNA methyltransferase, TrmH family protein, putative, expressed	Si033870m	GRMZM2G399700	27.1	RNA.processing
Pavir.Bb01601	608	580	701	436	575.999	0.608111	0.136946	8.97373e-06	0.000115782	GO:0003676,GO:0003723,GO:0006396	AT3G52120.1	0	SWAP (Suppressor-of-White-APricot)/surp domain-containing protein / D111/G-patch domain-containing protein	LOC_Os09g10930.1	gamma response I protein, putative, expressed	Si029961m	GRMZM2G384327	27.1	RNA.processing
Pavir.Ab03038	803	822	1035	551	787.368	0.609179	0.14013	1.37869e-05	0.000169945	0	AT4G26480.1	0	RNA-binding KH domain-containing protein	LOC_Os02g49080.1	KH domain containing protein, putative, expressed	Si018005m	GRMZM2G029029	27.4	RNA.RNA binding
Pavir.J10140	342	373	444	251	347.462	0.609476	0.180172	0.000717666	0.0053781	0	AT3G54670.3	ATSMC1,SMC1,TTN8	Structural maintenance of chromosomes (SMC) family protein	LOC_Os05g41750.1	RecF/RecN/SMC N terminal domain containing protein, expressed	Si013129m	GRMZM2G416069	31.2	cell.division
Pavir.Ha01860	233	217	287	152	217.747	0.610329	0.170589	0.000346541	0.00286112	0	AT3G10300.3	0	Calcium-binding EF-hand family protein	LOC_Os12g04240.1	peflin, putative, expressed	Si026676m	GRMZM2G357595	30.3	signalling.calcium
Pavir.Ib04370	2709	2069	2879	1716	2311.59	0.611637	0.186495	0.00103935	0.00736282	GO:0005198,GO:0009507	AT3G26070.1	0	Plastid-lipid associated protein PAP / fibrillin family protein	LOC_Os03g49720.1	PAP fibrillin family domain containing protein, expressed	Si037112m	GRMZM2G153444	31.1	cell.organisation
Pavir.Ab03047	446	361	524	268	390.416	0.612313	0.18735	0.00108204	0.00761112	0	AT5G56170.1	LLG1	LORELEI-LIKE-GPI-ANCHORED PROTEIN 1	LOC_Os02g48980.1	GPI-anchored protein, putative, expressed	Si018516m	GRMZM2G150172	35.1	not assigned.no ontology
Pavir.J31356	247	222	296	161	227.225	0.613042	0.166056	0.0002227	0.00194698	GO:0005515	AT4G25230.1	RIN2	RPM1 interacting protein 2	LOC_Os07g30100.1	RIN3, putative, expressed	Si029586m	GRMZM2G117612	29.5.11.4.2	protein.degradation.ubiquitin.E3.RING
Pavir.Cb01286	219	216	279	147	210.971	0.61338	0.177582	0.000552214	0.00428601	GO:0005515	AT5G66240.2	0	Transducin/WD40 repeat-like superfamily protein	LOC_Os07g40030.1	WD domain, G-beta repeat domain containing protein, expressed	Si022646m	GRMZM2G032260	33.99	development.unspecified
Pavir.J00315	153	165	208	106	154.669	0.614047	0.2228	0.00585047	0.0310214	GO:0006355,GO:0005634	AT5G59710.1	AtVIP2,VIP2	VIRE2 interacting protein 2	LOC_Os02g54120.1	CCR4-NOT transcription factor, putative, expressed	Si021324m	GRMZM2G010357	27.3.99	RNA.regulation of transcription.unclassified
Pavir.Da01644	2505	2384	2829	1836	2374.56	0.614387	0.141839	1.48042e-05	0.000180352	GO:0008113,GO:0055114	AT1G53670.1	ATMSRB1,MSRB1	methionine sulfoxide reductase B 1	LOC_Os06g27760.1	peptide methionine sulfoxide reductase msrB, putative, expressed	Si020811m	GRMZM2G025322	29.4	protein.postranslational modification
Pavir.J39841	388	332	448	252	349.213	0.615949	0.152072	5.11337e-05	0.000540261	0	AT4G25170.1	0	Uncharacterised conserved protein (UCP012943)	LOC_Os02g44010.1	expressed protein	Si017860m	GRMZM2G026922	35.2	not assigned.unknown
Pavir.Db01503	7426	8445	10058	5524	7743.08	0.61624	0.180673	0.000647729	0.00493054	GO:0005515	AT4G05320.2	UBQ10	polyubiquitin 10	LOC_Os06g46770.1	ubiquitin family protein, putative, expressed	Si002798m	GRMZM2G409726	29.5.11.1	protein.degradation.ubiquitin.ubiquitin
Pavir.J35300	5522	4404	6427	3330	4811.33	0.616295	0.170022	0.000289195	0.00244639	0	AT1G64720.1	CP5	Polyketide cyclase/dehydrase and lipid transport superfamily protein	LOC_Os02g03230.1	membrane related protein CP5, putative, expressed	Si017321m	GRMZM2G133958	11.6	lipid metabolism.lipid transfer proteins etc
Pavir.Eb01844	375	421	534	261	388.622	0.618606	0.219832	0.00489291	0.0267898	GO:0016491,GO:0055114,GO:0016705,GO:0016117	AT5G57030.1	LUT2	Lycopene beta/epsilon cyclase protein	LOC_Os01g39960.1	lycopene epsilon cyclase, chloroplast precursor, putative, expressed	Si000944m	GRMZM2G012966	16.1.4.4	secondary metabolism.isoprenoids.carotenoids.lycopene epsilon cyclase
Pavir.J20474	2208	2426	2947	1618	2264.86	0.623526	0.162448	0.000123878	0.00116618	0	AT5G04250.1	0	Cysteine proteinases superfamily protein	LOC_Os02g57410.10	OTU-like cysteine protease family protein, putative, expressed	Si018406m	GRMZM2G064386	29.5.3	protein.degradation.cysteine protease
Pavir.J25351	210	173	239	136	186.692	0.625028	0.193605	0.00124498	0.00856546	0	0	0	0	0	0	NA	NA	NA	NA
Pavir.J04642	517	454	607	344	473.439	0.628338	0.132378	2.06925e-06	3.1305e-05	GO:0008236,GO:0006508,GO:0016787,GO:0004806,GO:0016042	AT5G20060.1	0	alpha/beta-Hydrolases superfamily protein	LOC_Os01g07960.1	acyl-protein thioesterase, putative, expressed	Si004020m	GRMZM2G080521	11.9.3.2	lipid metabolism.lipid degradation.lysophospholipases.carboxylesterase
Pavir.Fb01650	143	115	156	96	126.388	0.62887	0.230787	0.00643225	0.0333617	GO:0016020	AT1G14270.1	0	CAAX amino terminal protease family protein	LOC_Os08g33900.1	CAAX amino terminal protease family protein, putative, expressed	Si014106m	GRMZM2G152485	29.5	protein.degradation
Pavir.Hb00551	280	240	346	172	253.362	0.629244	0.190944	0.000982683	0.00699921	GO:0005515	AT2G43210.1	0	Ubiquitin-like superfamily protein	LOC_Os11g18880.1	UBX domain-containing protein, putative, expressed	Si027955m	GRMZM2G014004	29.5	protein.degradation
Pavir.J40833	114	99	134	76	104.273	0.630343	0.224873	0.00506127	0.0275602	0	AT2G32230.1	PRORP1	proteinaceous RNase P 1	LOC_Os04g59600.1	pentatricopeptide, putative, expressed	Si021640m	GRMZM2G418206	35.1.5	not assigned.no ontology.pentatricopeptide (PPR) repeat-containing protein
Pavir.Ia03429	229	217	290	152	217.719	0.630816	0.173055	0.000267212	0.00228006	GO:0003677	AT4G28610.1	AtPHR1,PHR1	phosphate starvation response 1	LOC_Os03g21240.1	myb-like DNA-binding domain containing protein, expressed	Si035682m	GRMZM2G006477	27.3.20	RNA.regulation of transcription.G2-like transcription factor family, GARP
Pavir.J11083	3359	3771	4627	2472	3499.97	0.63158	0.178314	0.000397165	0.00322165	0	AT4G24280.1	cpHsc70-1	chloroplast heat shock protein 70-1	LOC_Os05g23740.1	DnaK family protein, putative, expressed	Si021389m	GRMZM2G111475	20.2.1	stress.abiotic.heat
Pavir.Ea03179	910	688	1052	540	780.042	0.632272	0.208817	0.00246279	0.0151058	GO:0003735,GO:0006412,GO:0005622,GO:0005840	AT1G29070.1	0	Ribosomal protein L34	LOC_Os01g59060.1	50S ribosomal protein, putative, expressed	Si003139m	GRMZM2G042492	29.2.1.1.1.2.34	protein.synthesis.ribosomal protein.prokaryotic.chloroplast.50S subunit.L34
Pavir.Aa03511	482	490	594	358	476.863	0.634193	0.1471	1.62286e-05	0.000195815	0	AT4G37920.1	0	0	LOC_Os01g20110.1	expressed protein	Si035784m	GRMZM2G136680	1.1.6	PS.lightreaction.NADH DH
Pavir.Bb00329	497	488	638	340	482.165	0.63627	0.138047	4.04476e-06	5.67541e-05	GO:0004672,GO:0005524,GO:0006468	AT5G04870.1	ATCPK1,CPK1	calcium dependent protein kinase 1	LOC_Os07g06740.1	CAMK_CAMK_like.31 - CAMK includes calcium/calmodulin depedent protein kinases, expressed	Si029343m	GRMZM2G012326	30.3	signalling.calcium
Pavir.Ib00360	1146	1187	1455	843	1144.86	0.636953	0.13091	1.14115e-06	1.82772e-05	GO:0016020	AT5G06530.1	0	ABC-2 type transporter family protein	LOC_Os03g06139.1	ABC-2 type transporter domain containing protein, expressed	Si034371m	GRMZM5G813886	34.16	transport.ABC transporters and multidrug resistance systems
Pavir.Ia00715	305	369	414	252	333.121	0.637404	0.239031	0.00766198	0.0384735	0	AT5G65840.1	0	Thioredoxin superfamily protein	LOC_Os03g51950.1	expressed protein	Si037097m	GRMZM2G019958	35.2	not assigned.unknown
Pavir.J37288	221	187	254	148	200.076	0.637571	0.182966	0.000492803	0.00388406	GO:0031625,GO:0006511,GO:0031461	AT5G46210.1	ATCUL4,CUL4	cullin4	LOC_Os03g57290.1	cullin, putative, expressed	Si034265m	AC155496.2_FGT009	29.5.11.4.3.3	protein.degradation.ubiquitin.E3.SCF.cullin
Pavir.Ba01746	16073	18099	20895	12702	16827.6	0.638423	0.179575	0.000377695	0.00308281	GO:0015979,GO:0009522,GO:0016020	AT1G55670.1	PSAG	photosystem I subunit G	LOC_Os09g30340.1	photosystem I reaction center subunit, chloroplast precursor, putative, expressed	Si031456m	GRMZM2G329047	1.1.2.2	PS.lightreaction.photosystem I.PSI polypeptide subunits
Pavir.Bb00154	158	184	218	123	168.836	0.638912	0.235681	0.00670963	0.0345309	0	AT4G37210.1	0	Tetratricopeptide repeat (TPR)-like superfamily protein	LOC_Os07g03070.1	tetratricopeptide repeat containing protein, putative, expressed	Si032437m	GRMZM2G103955	35.1.27	not assigned.no ontology.tetratricopeptide repeat (TPR)
Pavir.J00972	158	138	183	109	145.562	0.639718	0.199293	0.00132766	0.00902054	0	AT3G51130.1	0	0	LOC_Os06g49990.1	UPF0183 protein, putative, expressed	Si006479m	GRMZM2G116434	35.2	not assigned.unknown
Pavir.Fb00474	110	122	150	82	114.397	0.639797	0.240217	0.00773515	0.0388027	GO:0031625,GO:0006511,GO:0031461	AT1G26830.1	ATCUL3,ATCUL3A,CUL3,CUL3A	cullin 3	LOC_Os08g07400.1	cullin, putative, expressed	Si013362m	GRMZM2G027750	29.5.11.4.5.1	protein.degradation.ubiquitin.E3.BTB/POZ Cullin3.Cullin3
Pavir.Ia00847	2454	1880	2784	1518	2121.68	0.63987	0.184056	0.000507998	0.00398533	0	AT1G65820.1	0	microsomal glutathione s-transferase, putative	LOC_Os03g50130.1	microsomal glutathione S-transferase 3, putative, expressed	Si037912m	GRMZM2G042040	26.9	misc.glutathione S transferases
Pavir.Ia01727	146	133	184	95	136.739	0.640002	0.206736	0.00196313	0.0125462	GO:0005515	AT3G19840.1	ATPRP40C,PRP40C	pre-mRNA-processing protein 40C	0	0	Si034032m	GRMZM2G477694	27.1.1	RNA.processing.splicing
Pavir.Ea00081	96	100	124	71	96.6785	0.640167	0.237206	0.0069593	0.0355287	GO:0004672,GO:0005524,GO:0006468	AT4G28880.1	ckl3	casein kinase I-like 3	LOC_Os01g13060.1	CK1_CaseinKinase_1.1 - CK1 includes the casein kinase 1 kinases, expressed	Si001531m	GRMZM2G156035	29.4	protein.postranslational modification
Pavir.Fb00092	508	573	717	372	533.169	0.642562	0.199512	0.00127889	0.00876586	GO:0005515	AT1G21780.1	0	BTB/POZ domain-containing protein	LOC_Os08g01320.2	C3-BTB1 - Bric-a-Brac, Tramtrack, Broad Complex BTB domain with C3 subfamily conserved sequence, expressed	Si014041m	GRMZM2G163671	29.5.11.4.5.2	protein.degradation.ubiquitin.E3.BTB/POZ Cullin3.BTB/POZ
Pavir.J32975	94	93	114	71	92.5474	0.642626	0.240676	0.00758314	0.0381821	0	0	0	0	0	0	NA	NA	NA	NA
Pavir.Ea02672	100	99	132	68	97.8658	0.642772	0.236513	0.0065736	0.0339412	GO:0005515	AT5G61210.1	ATSNAP33,ATSNAP33B,SNAP33,SNP33	soluble N-ethylmaleimide-sensitive factor adaptor protein 33	LOC_Os02g24080.4	SNARE domain containing protein, putative, expressed	Si017979m	GRMZM2G153683	31.4	cell.vesicle transport
Pavir.Ab01816	186	164	237	116	171.638	0.643797	0.208836	0.00205071	0.0130243	0	AT5G22280.1	0	0	LOC_Os02g33290.1	expressed protein	Si018496m	GRMZM5G844257	35.2	not assigned.unknown
Pavir.J10056	397	326	456	260	354.93	0.64413	0.16677	0.000112285	0.0010729	GO:0003735,GO:0006412,GO:0005622,GO:0005840	AT2G43030.1	0	Ribosomal protein L3 family protein	LOC_Os02g04460.1	ribosomal protein L3, putative, expressed	Si018102m	GRMZM2G109165	29.2.1.1.1.2.3	protein.synthesis.ribosomal protein.prokaryotic.chloroplast.50S subunit.L3
Pavir.Eb01003	225	262	308	178	241.034	0.645095	0.222819	0.00378965	0.0216811	GO:0008152,GO:0016831,GO:0030170,GO:0019752	AT1G27980.1	ATDPL1,DPL1	dihydrosphingosine phosphate lyase	LOC_Os01g01080.1	decarboxylase, putative, expressed	Si000972m	GRMZM2G044337	11.8.1	lipid metabolism.'exotics' (steroids, squalene etc).sphingolipids
Pavir.Da01786	453	541	632	362	492.297	0.645897	0.221016	0.00347346	0.0201768	GO:0006810,GO:0005886,GO:0010044	AT3G18440.1	ALMT9,AtALMT9	aluminum-activated malate transporter 9	LOC_Os02g49790.1	aluminum-activated malate transporter, putative, expressed	Si006116m	GRMZM2G057983	35.2	not assigned.unknown
Pavir.Bb02885	121	94	138	77	105.944	0.647611	0.24805	0.00903289	0.0438496	0	0	0	0	0	0	NA	NA	NA	NA
Pavir.Fa01702	210	205	259	153	204.885	0.648394	0.172698	0.000173694	0.00156263	0	AT1G17680.1	0	tetratricopeptide repeat (TPR)-containing protein	LOC_Os11g16540.1	tetratricopeptide repeat domain containing protein, expressed	Si013226m	GRMZM2G146862	27.3.50	RNA.regulation of transcription.General Transcription
Pavir.J00241	88	83	115	58	84.2612	0.648905	0.250882	0.00969583	0.0464143	0	AT2G34410.1	0	O-acetyltransferase family protein	LOC_Os05g50510.1	CAS1 domain-containing protein 1 precursor, putative, expressed	Si021422m	GRMZM2G076394	26.5	misc.acyl transferases
Pavir.Da00656	257	234	324	169	241.442	0.649535	0.16918	0.00012338	0.00116196	0	AT4G37880.1	0	LisH/CRA/RING-U-box domains-containing protein	LOC_Os06g38940.1	RMD5 homolog A, putative, expressed	Si006624m	GRMZM2G449083	29.5.11.4.2	protein.degradation.ubiquitin.E3.RING
Pavir.J34894	185	205	263	133	192.853	0.650474	0.22362	0.00362776	0.0209036	GO:0003677	AT5G37260.1	CIR1,RVE2	Homeodomain-like superfamily protein	LOC_Os08g06110.2	MYB family transcription factor, putative, expressed	Si014682m	GRMZM2G175265	27.3.26	RNA.regulation of transcription.MYB-related transcription factor family
Pavir.Ab00678	218	163	241	139	187.918	0.651724	0.23153	0.00487997	0.0267285	GO:0003677,GO:0005515	AT2G33610.1	ATSWI3B,CHB2,SWI3B	switch subunit 3	LOC_Os02g10060.1	SWIRM domain containing protein, expressed	Si017006m	GRMZM2G064328	27.3.44	RNA.regulation of transcription.Chromatin Remodeling Factors
Pavir.Ea00566	732	868	1023	584	794.29	0.652477	0.211826	0.00206827	0.0131158	GO:0003700,GO:0043565,GO:0006355,GO:0003677,GO:0005634	AT4G34610.1	BLH6	BEL1-like homeodomain 6	LOC_Os12g43950.1	homeobox domain containing protein, expressed	Si021437m	GRMZM2G099319	27.3.22	RNA.regulation of transcription.HB,Homeobox transcription factor family
Pavir.Ab02276	239	243	311	172	238.063	0.652517	0.170434	0.000128891	0.00120643	0	AT4G32060.1	0	calcium-binding EF hand family protein	LOC_Os02g39950.1	EF hand family protein, putative, expressed	Si017085m	GRMZM2G138566	30.3	signalling.calcium
Pavir.J14295	89	82	107	64	84.8559	0.65358	0.242457	0.00702501	0.0357985	0	0	0	0	LOC_Os11g11256.1	expressed protein	NA	NA	NA	NA
Pavir.J01603	1159	1174	1504	835	1152.98	0.656131	0.119572	4.0805e-08	8.87626e-07	GO:0009055,GO:0016491,GO:0055114	AT1G57770.1	0	FAD/NAD(P)-binding oxidoreductase family protein	LOC_Os03g62510.1	amine oxidase, flavin-containing, domain containing protein, expressed	Si034793m	GRMZM2G144273	16.1.4	secondary metabolism.isoprenoids.carotenoids
Pavir.Ia02971	101	113	138	78	106.428	0.65645	0.246704	0.00779359	0.0390363	GO:0004797,GO:0005524	AT3G07800.1	0	Thymidine kinase	LOC_Os03g02200.1	thymidine kinase, putative, expressed	Si036941m	GRMZM2G048821	23.3.2.3	nucleotide metabolism.salvage.nucleoside kinases.thymidine kinase
Pavir.Ib01137	261	313	383	202	285.632	0.656999	0.238508	0.00587613	0.0311395	GO:0005515	AT1G31440.1	0	SH3 domain-containing protein	LOC_Os03g16000.1	src homology-3 domain protein 3, putative, expressed	Si036799m	GRMZM2G046274	31.4	cell.vesicle transport
Pavir.J34895	289	277	376	196	279.509	0.658037	0.162238	4.99239e-05	0.000529452	GO:0005515	AT5G64270.1	0	splicing factor, putative	LOC_Os02g05310.1	splicing factor 3B subunit 1, putative, expressed	Si016116m	GRMZM2G410393	27.1.1	RNA.processing.splicing
Pavir.J17930	345	322	446	229	329.191	0.658067	0.158527	3.30846e-05	0.000368191	GO:0000156,GO:0000160,GO:0006355,GO:0000155,GO:0007165,GO:0016020,GO:0005524	AT2G01830.2	AHK4,ATCRE1,CRE1,WOL,WOL1	CHASE domain containing histidine kinase protein	LOC_Os03g50860.1	histidine kinase, putative, expressed	Si034118m	GRMZM2G155767	17.4.2	hormone metabolism.cytokinin.signal transduction
Pavir.J33566	179	154	213	121	164.753	0.658519	0.190741	0.000555593	0.00431079	GO:0005524,GO:0051082,GO:0006457,GO:0006950	AT2G04030.1	AtHsp90.5,CR88,EMB1956,Hsp88.1,HSP90.5	Chaperone protein htpG family protein	LOC_Os09g29840.1	heat shock protein, putative, expressed	Si013283m	GRMZM2G002220	20.2.1	stress.abiotic.heat
Pavir.Ha00116	625	583	851	394	597.795	0.659978	0.194156	0.000675814	0.00511134	0	AT4G34190.1	41883	stress enhanced protein 1	LOC_Os11g40600.1	expressed protein	Si027007m	GRMZM2G058447	20	stress
Pavir.Ib00492	633	776	841	560	704.512	0.661299	0.255501	0.00964676	0.0462131	0	AT2G26280.1	CID7	CTC-interacting domain 7	LOC_Os03g08270.1	ataxin-2 C-terminal region family protein, expressed	Si035246m	GRMZM2G017254	28.1	DNA.synthesis/chromatin structure
Pavir.Db00170	185	183	241	131	182.435	0.662541	0.182375	0.000280299	0.00237933	0	0	0	0	LOC_Os06g50070.1	expressed protein	NA	AC202129.3_FGT001	NA	NA
Pavir.Ea04026	914	996	1291	662	949.533	0.663619	0.179132	0.000211695	0.00186142	GO:0003676	AT4G36960.1	0	RNA-binding (RRM/RBD/RNP motifs) family protein	LOC_Os01g71770.1	RNA recognition motif containing protein, putative, expressed	Si001959m	GRMZM2G030902	27.4	RNA.RNA binding
Pavir.Aa01155	622	452	726	371	531.994	0.665182	0.23402	0.00447733	0.0249372	GO:0031072	AT5G16650.1	0	Chaperone DnaJ-domain superfamily protein	LOC_Os02g46640.1	heat shock protein DnaJ, putative, expressed	Si018720m	GRMZM2G112626	20.2.1	stress.abiotic.heat
Pavir.Hb00053	265	238	341	172	249.003	0.665904	0.178664	0.000193672	0.00171975	GO:0015031	AT2G06530.1	VPS2.1	SNF7 family protein	LOC_Os11g47710.1	SNF7 domain containing protein, putative, expressed	Si026828m	GRMZM2G431900	27.3.71	RNA.regulation of transcription.SNF7
Pavir.J10966	117	127	170	82	121.43	0.666363	0.252099	0.00821114	0.0407712	GO:0005198,GO:0009507	AT2G46910.1	0	Plastid-lipid associated protein PAP / fibrillin family protein	0	0	Si036931m	GRMZM2G026800	31.1	cell.organisation
Pavir.J02878	1291	1395	1673	1021	1339.03	0.669416	0.162886	3.96122e-05	0.000431966	GO:0009987	AT4G37040.1	MAP1D	methionine aminopeptidase 1D	LOC_Os02g52420.1	peptidase, M24 family protein, putative, expressed	Si019925m	GRMZM2G101438	29.5.7	protein.degradation.metalloprotease
Pavir.Cb00787	846	661	998	534	747.526	0.670413	0.18264	0.000241913	0.00208749	0	AT5G48160.1	OBE2	Protein of unknown function (DUF1423)	LOC_Os12g32980.1	potyvirus VPg interacting protein, putative, expressed	Si021545m	GRMZM2G162786	31.1	cell.organisation
Pavir.Aa03474	285	313	403	210	298.162	0.670493	0.197963	0.000706723	0.00530398	0	AT5G37475.1	0	Translation initiation factor eIF3 subunit	LOC_Os02g02990.1	translation initiation factor eIF3 subunit, putative, expressed	Si018257m	GRMZM2G060567	29.2.3	protein.synthesis.initiation
Pavir.J08879	108	119	150	82	113.432	0.670935	0.238801	0.00496033	0.0271027	GO:0006284	AT1G19480.2	0	DNA glycosylase superfamily protein	LOC_Os05g50290.1	hhH-GPD superfamily base excision DNA repair protein, putative, expressed	Si025156m	GRMZM2G114592	28.2	DNA.repair
Pavir.Cb01484	133	140	169	106	136.757	0.671518	0.221457	0.00242723	0.0149413	0	0	0	0	0	0	NA	NA	NA	NA
Pavir.J40601	724	492	790	444	604.484	0.671633	0.257863	0.00919775	0.0445179	GO:0003677,GO:0003918,GO:0006265,GO:0005694,GO:0003917	AT5G55310.1	TOP1,TOP1BETA	DNA topoisomerase 1 beta	LOC_Os08g05840.1	DNA topoisomerase 1, putative, expressed	Si013227m	GRMZM2G092451	28.1	DNA.synthesis/chromatin structure
Pavir.J08838	215	210	276	155	211.672	0.672601	0.169063	6.93782e-05	0.00070446	0	AT4G33210.1	SLOMO	F-box family protein	LOC_Os10g25680.1	OsFBL52 - F-box domain and LRR containing protein, expressed	Si034066m	GRMZM2G040182	29.5.11.4.3.2	protein.degradation.ubiquitin.E3.SCF.FBOX
Pavir.Db00443	227	176	247	157	201.105	0.674056	0.226097	0.00287054	0.0171659	GO:0051258,GO:0043234,GO:0003924,GO:0005525,GO:0006184	AT5G62690.1	TUB2	tubulin beta chain 2	LOC_Os02g07060.1	tubulin/FtsZ domain containing protein, putative, expressed	Si006433m	GRMZM2G043822	31.1	cell.organisation
Pavir.Ca02263	208	191	256	148	198.939	0.674854	0.170923	7.87105e-05	0.000788395	0	AT5G45190.1	0	Cyclin family protein	LOC_Os12g30020.1	cyclin-T1-4, putative, expressed	Si021535m	GRMZM2G377311	31.3	cell.cycle
Pavir.Eb03371	160	188	230	127	174.519	0.675229	0.238859	0.00470018	0.0259327	GO:0005515	AT1G04300.1	0	TRAF-like superfamily protein	LOC_Os01g56800.3	MATH domain containing protein, expressed	Si000084m	GRMZM2G368448	35.1	not assigned.no ontology
Pavir.Ia00490	1086	842	1263	696	958.388	0.675281	0.180425	0.000182034	0.00163094	0	AT3G59060.2	PIF5,PIL6	phytochrome interacting factor 3-like 6	LOC_Os03g56950.1	phytochrome-interacting factor 4, putative, expressed	Si035818m	GRMZM2G065374	27.3.6	RNA.regulation of transcription.bHLH,Basic Helix-Loop-Helix family
Pavir.Ab01750	161	160	207	119	160.352	0.675508	0.189757	0.000371065	0.00303572	GO:0016020	AT4G13800.1	0	Protein of unknown function (DUF803)	LOC_Os04g30450.1	DUF803 domain containing, putative, expressed	Si017791m	GRMZM2G092991	34.99	transport.misc
Pavir.J09934	605	712	825	507	660.704	0.675573	0.21642	0.00179885	0.0116605	GO:0016791	AT4G33140.1	0	Haloacid dehalogenase-like hydrolase (HAD) superfamily protein	LOC_Os06g09320.1	expressed protein	Si006731m	GRMZM2G177231	35.2	not assigned.unknown
Pavir.Ca02309	666	699	846	526	682.336	0.675839	0.161234	2.76926e-05	0.000313233	0	AT5G48160.1	OBE2	Protein of unknown function (DUF1423)	LOC_Os12g32980.1	potyvirus VPg interacting protein, putative, expressed	Si021545m	GRMZM2G162786	31.1	cell.organisation
Pavir.Cb01882	356	445	524	298	402.949	0.677004	0.248613	0.00646675	0.0334725	0	AT2G43950.1	ATOEP37,OEP37	chloroplast outer envelope protein 37	LOC_Os12g12370.1	outer envelope protein, putative, expressed	Si022601m	GRMZM2G047042	35.2	not assigned.unknown
Pavir.J01644	189	161	234	124	174.228	0.677096	0.194666	0.000504715	0.0039616	GO:0003677,GO:0005524,GO:0016787,GO:0004386,GO:0008270,GO:0000184,GO:0005737	AT5G47010.1	ATUPF1,LBA1,UPF1	RNA helicase, putative	LOC_Os09g04440.1	DNA-binding protein, putative, expressed	Si028712m	GRMZM2G138230	27.1.2	RNA.processing.RNA helicase
Pavir.Aa00307	216	175	250	147	195.406	0.681351	0.197918	0.000576158	0.00444178	GO:0000166,GO:0004812,GO:0005524,GO:0006418,GO:0005737,GO:0003824	AT5G49030.3	OVA2	tRNA synthetase class I (I, L, M and V) family protein	LOC_Os02g53770.1	tRNA synthetase class I, putative, expressed	Si016174m	GRMZM2G478664	29.1.5	protein.aa activation.isoleucine-tRNA ligase
Pavir.Fb00684	143	112	173	90	127.321	0.682471	0.239796	0.00442662	0.0247028	0	0	0	0	0	0	NA	NA	NA	NA
Pavir.Bb02551	325	396	481	264	363.089	0.682555	0.237635	0.00407517	0.0229947	GO:0004672,GO:0005524,GO:0006468	AT2G17530.1	0	Protein kinase superfamily protein	LOC_Os09g37949.1	serine/threonine-protein kinase SRPK1, putative, expressed	Si029043m	AC233910.1_FGT010	29.4	protein.postranslational modification
Pavir.Ib01110	88	93	112	72	91.3804	0.682805	0.256442	0.00775377	0.0388876	0	AT3G19770.1	ATVPS9A,VPS9,VPS9A	Vacuolar sorting protein 9 (VPS9) domain	LOC_Os03g15650.3	vacuolar sorting protein, putative, expressed	Si035389m	GRMZM2G119627	29.3.4.3	protein.targeting.secretory pathway.vacuole
Pavir.Aa02182	178	181	230	136	180.222	0.684534	0.187603	0.00026343	0.00225407	GO:0008270	AT3G60800.1	0	DHHC-type zinc finger family protein	LOC_Os03g58960.1	DHHC zinc finger domain containing protein, expressed	Si017831m	GRMZM2G027307	27.3.99	RNA.regulation of transcription.unclassified
Pavir.J36348	436	551	647	371	498.455	0.684831	0.251929	0.00656095	0.0338798	0	AT4G27030.1	FAD4,FADA	fatty acid desaturase A	LOC_Os08g08850.1	carotenoid synthesis regulator CarF, putative, expressed	Si014355m	GRMZM2G175401	35.2	not assigned.unknown
Pavir.Ab01599	127	94	142	84	110.928	0.686391	0.262661	0.00896945	0.0437966	0	AT4G27510.1	0	0	LOC_Os02g26300.1	expressed protein	Si016724m	GRMZM2G113382	35.2	not assigned.unknown
Pavir.Fa02195	709	525	807	455	616.881	0.686823	0.209712	0.00105633	0.00746463	0	AT1G33810.1	0	0	LOC_Os08g02060.1	expressed protein	Si014602m	GRMZM2G157296	35.2	not assigned.unknown
Pavir.Fb01959	228	164	262	142	196.205	0.686889	0.249962	0.00599653	0.0316782	0	AT1G56423.1	0	0	LOC_Os03g19400.1	expressed protein	Si037139m	GRMZM2G179155	35.2	not assigned.unknown
Pavir.J05141	286	247	327	211	267.643	0.687552	0.185207	0.000205358	0.00181194	0	0	0	0	0	0	NA	NA	NA	NA
Pavir.Ea00642	332	323	442	233	327.706	0.687625	0.153957	7.95667e-06	0.000104274	0	AT1G13360.1	0	0	LOC_Os01g04010.1	expressed protein	Si003018m	GRMZM2G032107	35.2	not assigned.unknown
Pavir.Ib00104	158	196	235	132	179.01	0.688211	0.262719	0.00880403	0.0431405	0	0	0	0	0	0	NA	NA	NA	NA
Pavir.Cb00133	220	260	298	191	242.77	0.688873	0.243832	0.00472511	0.0260358	GO:0000166,GO:0046872,GO:0003824,GO:0008152	AT5G62670.1	AHA11,HA11	H(+)-ATPase 11	LOC_Os12g44150.1	plasma membrane ATPase, putative, expressed	Si021111m	GRMZM2G035520	34.1	transport.p- and v-ATPases
Pavir.Bb01536	3666	3227	4722	2415	3447.67	0.688897	0.131553	1.63526e-07	3.15859e-06	GO:0016881	AT4G36800.1	RCE1	RUB1 conjugating enzyme 1	LOC_Os10g11260.1	ubiquitin-conjugating enzyme, putative, expressed	Si031226m	GRMZM2G102421	29.5.11.3	protein.degradation.ubiquitin.E2
Pavir.Hb00643	129	123	169	91	126.38	0.689073	0.207084	0.000876285	0.006368	0	0	0	0	LOC_Os11g11970.1	expressed protein	Si027336m	NA	NA	NA
Pavir.Bb01893	458	318	480	306	389.545	0.690399	0.262618	0.00856585	0.042221	GO:0005509,GO:0005544	AT1G68090.1	ANN5,ANNAT5	annexin 5	LOC_Os09g23160.1	annexin, putative, expressed	Si030120m	GRMZM2G009136	31.1	cell.organisation
Pavir.Ea04114	547	466	623	400	508.562	0.691416	0.168838	4.21894e-05	0.000455842	GO:0005524,GO:0016887,GO:0006810,GO:0016020	AT4G39850.1	ACN2,AtABCD1,CTS,PED3,PXA1	peroxisomal ABC transporter 1	LOC_Os01g73530.2	ABC transporter, ATP-binding protein, putative, expressed	Si000064m	GRMZM2G060045	34.16	transport.ABC transporters and multidrug resistance systems
Pavir.J40613	124	140	189	90	133.154	0.693194	0.262687	0.00831852	0.0412107	0	0	0	0	0	0	NA	NA	NA	NA
Pavir.J33781	1541	1715	2105	1236	1641.08	0.693465	0.17136	5.19144e-05	0.000546872	0	AT2G21960.1	0	0	LOC_Os04g54640.1	peptidase, cysteine peptidase active site, putative, expressed	Si010646m	GRMZM2G004352	35.2	not assigned.unknown
Pavir.J19525	268	268	348	202	269.7	0.694104	0.159761	1.39501e-05	0.000171634	0	AT2G06005.1	FIP1	FRIGIDA interacting protein 1	LOC_Os02g53780.1	expressed protein	Si017634m	GRMZM2G151237	35.2	not assigned.unknown
Pavir.J23782	69	64	88	50	67.2288	0.69667	0.265664	0.00873185	0.0428647	0	AT2G47490.1	ATNDT1,NDT1	NAD+ transporter 1	LOC_Os05g28870.1	mitochondrial carrier protein, putative, expressed	Si022578m	GRMZM2G102745	34.9	transport.metabolite transporters at the mitochondrial membrane
Pavir.Ib02408	465	552	689	373	514.823	0.697534	0.219549	0.00148746	0.0099459	GO:0005506,GO:0009055,GO:0016705,GO:0020037,GO:0055114	AT3G53130.1	CYP97C1,LUT1	Cytochrome P450 superfamily protein	LOC_Os10g39930.1	cytochrome P450 97B2, putative, expressed	Si035021m	GRMZM2G143202	16.1.4.7	secondary metabolism.isoprenoids.carotenoids.carotenoid epsilon ring hydroxylase
Pavir.J34533	377	389	515	279	385.659	0.697933	0.156814	8.55853e-06	0.000111113	GO:0005515	AT5G57660.1	ATCOL5,COL5	CONSTANS-like 5	LOC_Os02g08150.1	CCT/B-box zinc finger protein, putative, expressed	Si017487m	GRMZM2G148772	27.3.7	RNA.regulation of transcription.C2C2(Zn) CO-like, Constans-like zinc finger family
Pavir.Ia04898	182	198	249	144	192.183	0.699489	0.201852	0.000529514	0.00413643	GO:0005515	AT2G22300.1	CAMTA3,SR1	signal responsive 1	LOC_Os03g09100.1	calmodulin-binding transcription activator, putative, expressed	Si034076m	GRMZM2G447551	27.3.39	RNA.regulation of transcription.AtSR Transcription Factor family
Pavir.Eb04014	294	316	427	214	307.79	0.699731	0.199141	0.000441828	0.00352962	0	AT5G42130.1	0	Mitochondrial substrate carrier family protein	LOC_Os01g73420.1	mitochondrial carrier protein, putative, expressed	Si005547m	GRMZM2G047457	34.9	transport.metabolite transporters at the mitochondrial membrane
Pavir.J05808	105	108	147	76	107.478	0.700222	0.23345	0.00270468	0.0163317	GO:0032968	AT3G09210.1	PTAC13	plastid transcriptionally active 13	LOC_Os03g61030.1	transcription termination factor nusG family protein, expressed	NA	GRMZM2G156937	27.3.99	RNA.regulation of transcription.unclassified
Pavir.J33876	259	229	320	183	245.72	0.70043	0.161406	1.42778e-05	0.000174728	GO:0008270	AT3G09320.1	0	DHHC-type zinc finger family protein	LOC_Os05g38360.1	DHHC zinc finger domain containing protein, expressed	Si002510m	GRMZM2G035849	27.3.99	RNA.regulation of transcription.unclassified
Pavir.Ab01521	600	602	798	445	605.663	0.701432	0.128738	5.07907e-08	1.08225e-06	GO:0005524,GO:0016887	AT5G58290.1	RPT3	regulatory particle triple-A ATPase 3	LOC_Os02g21970.1	26S protease regulatory subunit 6B, putative, expressed	Si017324m	GRMZM2G038126	29.5.11.20	protein.degradation.ubiquitin.proteasom
Pavir.Ea00084	245	219	295	181	234.379	0.702312	0.170878	3.95631e-05	0.000431632	0	AT1G33760.1	0	Integrase-type DNA-binding superfamily protein	LOC_Os05g29810.1	AP2 domain containing protein, expressed	Si036118m	NA	27.3.3	RNA.regulation of transcription.AP2/EREBP, APETALA2/Ethylene-responsive element binding protein family
Pavir.Eb02057	992	768	1136	671	885.74	0.702578	0.182752	0.000120829	0.00114122	0	AT2G34090.1	MEE18	maternal effect embryo arrest 18	LOC_Os01g42800.1	MEE18, putative, expressed	Si001264m	GRMZM2G001296	35.2	not assigned.unknown
Pavir.J15449	265	207	311	177	237.827	0.702936	0.202435	0.000515838	0.00404268	0	AT1G08680.1	AGD14,ZIGA4	ARF GAP-like zinc finger-containing protein ZIGA4	LOC_Os01g59850.1	GTPase-activating protein, putative, expressed	Si000404m	GRMZM2G054821	27.3.99	RNA.regulation of transcription.unclassified
Pavir.Eb03022	495	649	770	432	583.476	0.703441	0.270351	0.00926938	0.0448221	GO:0003735,GO:0006412,GO:0005622,GO:0005840	AT1G67430.1	0	Ribosomal protein L22p/L17e family protein	LOC_Os09g08430.1	ribosomal protein L22, putative, expressed	Si011234m	GRMZM2G126594	29.2.1.2.2.17	protein.synthesis.ribosomal protein.eukaryotic.60S subunit.L17
Pavir.Ga01856	25283	18021	27599	16779	21810.7	0.703811	0.226585	0.00189526	0.0121752	0	AT1G08380.1	PSAO	photosystem I subunit O	LOC_Os04g33830.1	membrane protein, putative, expressed	Si011260m	GRMZM2G001653	1.1.2.2	PS.lightreaction.photosystem I.PSI polypeptide subunits
Pavir.J04405	321	339	449	240	333.428	0.704088	0.172888	4.65106e-05	0.000497143	0	AT2G38580.1	0	Mitochondrial ATP synthase D chain-related protein	LOC_Os03g21520.1	expressed protein	Si035676m	GRMZM2G019991	35.2	not assigned.unknown
Pavir.J01006	7711	9303	11387	6391	8643.55	0.704363	0.214645	0.00103247	0.00731968	GO:0042578,GO:0005975	AT1G43670.1	0	Inositol monophosphatase family protein	LOC_Os01g64660.2	fructose-1,6-bisphosphatase, putative, expressed	Si002088m	GRMZM5G836250	2.1.1.3	major CHO metabolism.synthesis.sucrose.FBPase
Pavir.J40378	315	307	428	222	313.47	0.70452	0.160696	1.1642e-05	0.000146258	GO:0003824,GO:0008152	AT5G65940.1	CHY1	beta-hydroxyisobutyryl-CoA hydrolase 1	LOC_Os12g16350.1	enoyl-CoA hydratase/isomerase family protein, putative, expressed	Si035769m	GRMZM2G115630	13.2.6.3	amino acid metabolism.degradation.aromatic aa.tryptophan
Pavir.Db00254	890	806	1107	640	854.566	0.704694	0.106573	3.78357e-11	1.32845e-09	GO:0003700,GO:0008270,GO:0043565,GO:0006355,GO:0005515	AT3G21175.2	GATA24,TIFY2B,ZML1	ZIM-like 1	LOC_Os06g48534.1	GATA transcription factor 25, putative, expressed	Si006750m	GRMZM2G058479	27.3.9	RNA.regulation of transcription.C2C2(Zn) GATA transcription factor family
Pavir.Ca00397	97	91	112	80	95.9914	0.705252	0.269649	0.00891107	0.0435533	0	AT5G48545.1	HINT3	histidine triad nucleotide-binding 3	LOC_Os12g13120.1	histidine triad family protein, putative, expressed	Si023125m	GRMZM2G022283	35.1	not assigned.no ontology
Pavir.J10374	89	87	112	70	89.5405	0.705416	0.2437	0.00379629	0.021711	0	AT2G14680.1	MEE13	myosin heavy chain-related	LOC_Os03g31730.1	expressed protein	Si040053m	GRMZM2G168760	31.1	cell.organisation
Pavir.J15145	132	96	156	83	115.155	0.705439	0.269544	0.00886664	0.043387	0	AT2G20280.1	0	Zinc finger C-x8-C-x5-C-x3-H type family protein	LOC_Os01g61830.1	zinc finger C-x8-C-x5-C-x3-H type family protein, expressed	Si001455m	GRMZM2G032258	27.3.99	RNA.regulation of transcription.unclassified
Pavir.J37526	70	76	98	55	74.255	0.706177	0.269715	0.0088387	0.0432873	GO:0005515	AT5G08560.1	0	transducin family protein / WD-40 repeat family protein	LOC_Os02g19210.1	WD repeat-containing protein, putative, expressed	Si013449m	GRMZM2G061186	33.99	development.unspecified
Pavir.Ea00429	221	191	269	157	208.19	0.706739	0.176056	5.96259e-05	0.000616354	GO:0003700,GO:0006355	AT5G05410.1	DREB2,DREB2A	DRE-binding protein 2A	LOC_Os01g07120.2	AP2 domain containing protein, expressed	Si002067m	GRMZM2G006745	27.3.3	RNA.regulation of transcription.AP2/EREBP, APETALA2/Ethylene-responsive element binding protein family
Pavir.Fb00219	1417	1581	2054	1094	1520.14	0.707429	0.178225	7.2086e-05	0.000728565	0	0	0	0	LOC_Os08g04430.1	expressed protein	Si014692m	GRMZM2G138809	NA	NA
Pavir.Ha00878	3342	2248	3668	2125	2822.34	0.707593	0.256721	0.00584649	0.0310075	GO:0016491,GO:0008152,GO:0003824,GO:0050662,GO:0044237	AT5G02540.1	0	NAD(P)-binding Rossmann-fold superfamily protein	LOC_Os11g07922.1	short chain dehydrogenase/reductase protein, putative, expressed	Si026496m	GRMZM2G121034	26.22	misc.short chain dehydrogenase/reductase (SDR)
Pavir.Gb00095	1471	1140	1722	980	1316.29	0.707685	0.176728	6.21841e-05	0.000638767	0	AT5G50100.1	0	Putative thiol-disulphide oxidoreductase DCC	LOC_Os04g57310.1	thiol-disulphide oxidoreductase DCC, putative, expressed	Si023245m	GRMZM2G179518	35.2	not assigned.unknown
Pavir.Fb00102	116	110	149	86	114.562	0.707829	0.212958	0.000888014	0.00643691	0	AT1G71980.1	0	Protease-associated (PA) RING/U-box zinc finger family protein	LOC_Os03g07130.1	RING finger protein 13, putative, expressed	Si014887m	GRMZM2G157925	29.5.11.4.2	protein.degradation.ubiquitin.E3.RING
Pavir.Db00429	364	356	480	268	363.81	0.708296	0.140711	4.81114e-07	8.4333e-06	GO:0016780,GO:0008654,GO:0016020	AT4G38570.1	PIS2	probable CDP-diacylglycerol--inositol 3-phosphatidyltransferase 2	LOC_Os02g03110.1	CDP-alcohol phosphatidyltransferase, putative, expressed	Si007265m	GRMZM2G110646	11.3.4	lipid metabolism.Phospholipid synthesis.CDP-diacylglycerol-inositol 3-phosphatidyltransferase
Pavir.Ib03783	1782	1528	2098	1293	1670.75	0.708907	0.133735	1.15279e-07	2.30131e-06	GO:0003723,GO:0003735,GO:0006412,GO:0005622,GO:0005840	AT2G33800.1	0	Ribosomal protein S5 family protein	LOC_Os03g34040.1	ribosomal protein, putative, expressed	Si039107m	GRMZM2G025855	29.2.1.1.1.1.5	protein.synthesis.ribosomal protein.prokaryotic.chloroplast.30S subunit.S5
Pavir.Bb01298	163	196	244	134	182.907	0.70927	0.247971	0.00423254	0.0237498	0	AT1G47056.1	VFB1	VIER F-box proteine 1	LOC_Os04g42670.1	OsFBL19 - F-box domain and LRR containing protein, expressed	Si032499m	GRMZM2G067460	29.5.11.4.3.2	protein.degradation.ubiquitin.E3.SCF.FBOX
Pavir.J02050	413	369	543	278	394.584	0.710384	0.156664	5.77583e-06	7.82656e-05	GO:0003676,GO:0005524,GO:0008026,GO:0004386	AT1G55150.1	0	DEA(D/H)-box RNA helicase family protein	0	0	Si001187m	GRMZM2G143246	17.5.3	hormone metabolism.ethylene.induced-regulated-responsive-activated
Pavir.J31170	325	274	408	218	302.361	0.710662	0.168685	2.52053e-05	0.000287796	GO:0003677,GO:0046983	AT3G42170.1	0	BED zinc finger ;hAT family dimerisation domain	LOC_Os09g21430.1	ZOS9-05 - C2H2 zinc finger protein, expressed	Si000431m	NA	28.99	DNA.unspecified
Pavir.Ib03416	1753	1556	2291	1184	1671.2	0.711979	0.127507	2.35242e-08	5.32957e-07	GO:0008270,GO:0016491,GO:0055114	AT3G03080.1	0	Zinc-binding dehydrogenase family protein	LOC_Os11g14910.1	NADP-dependent oxidoreductase, putative, expressed	Si022499m	GRMZM2G110965	26.7	misc.oxidases - copper, flavone etc
Pavir.Ga01990	412	361	468	320	392.559	0.712641	0.196704	0.0002913	0.00246177	GO:0046422,GO:0055114,GO:0009507	AT1G08550.1	AVDE1,NPQ1	non-photochemical quenching 1	LOC_Os04g31040.1	violaxanthin de-epoxidase, putative, expressed	Si010081m	GRMZM2G027219	16.1.4.21	secondary metabolism.isoprenoids.carotenoids.violaxanthin de-epoxidase
Pavir.Ca01354	129	124	171	94	128.306	0.713111	0.204711	0.000494906	0.00389662	0	AT1G16445.1	0	S-adenosyl-L-methionine-dependent methyltransferases superfamily protein	LOC_Os05g43582.1	tRNA methyltran, putative, expressed	Si025048m	GRMZM2G142217	35.1	not assigned.no ontology
Pavir.Ba01601	73	62	88	53	68.8258	0.713199	0.27065	0.00841038	0.0415804	GO:0016757	AT3G61130.1	GAUT1,LGT1	galacturonosyltransferase 1	LOC_Os09g36190.2	glycosyl transferase family 8, putative, expressed	Si029123m	GRMZM2G379577	10.4.1.1	cell wall.pectin synthesis.homogalacturonan.Galacturonic Acid Trnasferase
Pavir.J21897	6261	5197	7913	4124	5789.68	0.713294	0.146479	1.11821e-06	1.79411e-05	GO:0005515	AT4G05320.2	UBQ10	polyubiquitin 10	LOC_Os06g46770.1	ubiquitin family protein, putative, expressed	Si002798m	GRMZM2G409726	29.5.11.1	protein.degradation.ubiquitin.ubiquitin
Pavir.Hb01955	1244	1319	1721	958	1300.34	0.713529	0.142903	5.94149e-07	1.01887e-05	GO:0016491,GO:0008152,GO:0003854,GO:0016616,GO:0006694,GO:0055114,GO:0003824,GO:0050662,GO:0044237	AT1G50450.1	0	Saccharopine dehydrogenase	LOC_Os12g04260.1	astaxanthin synthase KC28, putative, expressed	Si026424m	GRMZM2G123652	35.2	not assigned.unknown
Pavir.Ib03873	122	97	146	83	111.13	0.71398	0.23733	0.00262645	0.0159602	GO:0005525,GO:0015093,GO:0015684,GO:0016021	AT3G07050.1	0	GTP-binding family protein	LOC_Os01g27730.1	GTPase of unknown function domain containing protein, putative, expressed	Si034781m	GRMZM2G403149	29.2.2.1	protein.synthesis.ribosome biogenesis.export from nucleus
Pavir.J00708	368	287	425	254	331.969	0.71564	0.196004	0.00026106	0.00223546	GO:0005515	AT2G41020.1	0	WW domain-containing protein	LOC_Os01g68760.1	WW domain containing protein, expressed	Si001189m	GRMZM5G812921	35.1	not assigned.no ontology
Pavir.Bb02688	87	85	113	67	87.758	0.716286	0.240339	0.00287955	0.0172154	GO:0001104,GO:0006357,GO:0016592	AT5G02850.1	0	hydroxyproline-rich glycoprotein family protein	LOC_Os09g36890.1	hydroxyproline-rich glycoprotein family protein, putative, expressed	Si030044m	GRMZM2G331754	35.1.41	not assigned.no ontology.hydroxyproline rich proteins
Pavir.Eb03573	1959	2407	2732	1788	2235.02	0.716703	0.246701	0.00367075	0.0211195	0	AT3G56290.1	0	0	LOC_Os01g60830.1	expressed protein	Si003146m	GRMZM2G027478	35.2	not assigned.unknown
Pavir.Gb02128	752	592	925	489	680.33	0.717153	0.182092	8.20216e-05	0.000818164	0	AT3G59500.1	0	Integral membrane HRF1 family protein	LOC_Os04g08320.1	YIF1B, putative, expressed	Si010828m	GRMZM2G135599	35.1	not assigned.no ontology
Pavir.J05400	174	152	238	111	165.187	0.717982	0.230201	0.00181509	0.0117425	0	AT1G24350.1	0	Acid phosphatase/vanadium-dependent haloperoxidase-related protein	LOC_Os01g67560.1	Divergent PAP2 family domain containing protein, expressed	Si003138m	GRMZM2G091435	35.2	not assigned.unknown
Pavir.J36896	241	278	356	193	264.826	0.718148	0.217347	0.000952633	0.00681482	0	AT3G04240.1	SEC	Tetratricopeptide repeat (TPR)-like superfamily protein	LOC_Os02g28830.1	tetratricopeptide repeat domain containing protein, expressed	Si016197m	GRMZM2G025598	29.7	protein.glycosylation
Pavir.Ba01545	275	249	360	191	265.481	0.718494	0.161219	8.32574e-06	0.000108614	GO:0008270	AT3G26935.1	0	DHHC-type zinc finger family protein	LOC_Os09g33450.1	zinc finger DHHC domain-containing protein, putative, expressed	Si029843m	GRMZM5G868588	27.3.99	RNA.regulation of transcription.unclassified
Pavir.Ia03138	69	59	86	49	65.3452	0.71996	0.273519	0.00848316	0.0418815	GO:0003899,GO:0046983,GO:0006351	AT3G52090.1	ATRPB13.6,NRPB11,NRPD11,NRPE11	DNA-directed RNA polymerase, RBP11-like	LOC_Os07g07610.1	RNA polymerase subunit, putative, expressed	Si031392m	GRMZM2G130207_T10	27.2	RNA.transcription
Pavir.Aa03400	447	533	617	402	502.753	0.722465	0.239312	0.00253671	0.0154991	0	AT1G06570.1	HPD,PDS1	phytoene desaturation 1	LOC_Os02g07160.1	glyoxalase family protein, putative, expressed	Si017217m	GRMZM2G088396	16.1.3.1	secondary metabolism.isoprenoids.tocopherol biosynthesis.hydroxyphenylpyruvate dioxygenase
Pavir.Aa02796	149	139	191	111	146.829	0.723069	0.192734	0.000175681	0.00157834	0	0	0	0	0	0	NA	NA	NA	NA
Pavir.Ia02501	113	115	135	100	117.524	0.724085	0.277407	0.00904921	0.0439148	GO:0008168,GO:0008152	AT1G23360.1	MENG	S-adenosyl-L-methionine-dependent methyltransferases superfamily protein	LOC_Os10g10180.1	methyltransferase domain containing protein, putative, expressed	Si036315m	GRMZM2G005260	18.5.2.8	Co-factor and vitamine metabolism.folate & vitamine K.vitamine K.2-phytyl-1,4-naphthoquinone methyltransferase
Pavir.Aa01206	952	732	1040	692	857.191	0.724226	0.217167	0.000853347	0.00622894	GO:0005524,GO:0004222,GO:0006508,GO:0008270,GO:0016021	AT3G47060.1	ftsh7	FTSH protease 7	LOC_Os02g43350.1	OsFtsH7 FtsH protease, homologue of AtFtsH7, expressed	Si016322m	GRMZM2G163193	29.5.7	protein.degradation.metalloprotease
Pavir.Ha00633	442	492	656	340	477.054	0.724444	0.194875	0.000201214	0.0017795	0	0	0	0	0	0	NA	NA	NA	NA
Pavir.Eb00042	263	306	415	200	291.375	0.724518	0.244984	0.00310236	0.0183441	GO:0003723	AT5G64390.3	HEN4	RNA-binding KH domain-containing protein	LOC_Os01g13470.1	KH domain containing protein, putative, expressed	Si000419m	GRMZM2G076705	27.4	RNA.RNA binding
Pavir.Aa01494	366	333	450	277	356.26	0.724556	0.150158	1.39802e-06	2.19768e-05	GO:0004672,GO:0005524,GO:0006468	AT2G11520.1	CRCK3	calmodulin-binding receptor-like cytoplasmic kinase 3	LOC_Os09g03620.1	wall-associated receptor kinase-like 20 precursor, putative, expressed	Si029459m	GRMZM2G159992	29.4.1.54	protein.postranslational modification.kinase.receptor like cytoplasmatic kinase IV
Pavir.Ib04259	242	206	284	181	228.636	0.724589	0.191065	0.00014922	0.00137144	GO:0003676,GO:0008270	AT5G04280.1	0	RNA-binding (RRM/RBD/RNP motifs) family protein with retrovirus zinc finger-like domain	LOC_Os03g47800.1	RNA recognition motif containing protein, expressed	Si036711m	GRMZM2G161242	27.4	RNA.RNA binding
Pavir.J04313	652	642	874	486	658.381	0.725195	0.12049	1.75812e-09	4.78732e-08	GO:0016787	AT3G58500.1	PP2A-4	protein phosphatase 2A-4	LOC_Os03g59060.1	OsPP2Ac-2 - Phosphatase 2A isoform 2 belonging to family 2, expressed	Si036763m	GRMZM2G108355	29.4	protein.postranslational modification
Pavir.Fb02366	131	110	149	101	123.604	0.72585	0.24503	0.00305353	0.0180997	0	AT3G05545.1	0	RING/U-box superfamily protein	LOC_Os08g42640.1	zinc finger, C3HC4 type domain containing protein, expressed	Si013782m	GRMZM2G011473	29.5.11.4.2	protein.degradation.ubiquitin.E3.RING
Pavir.J38870	476	341	523	327	416.414	0.726522	0.242053	0.00268655	0.0162437	0	AT1G06690.1	0	NAD(P)-linked oxidoreductase superfamily protein	LOC_Os07g04990.1	oxidoreductase, aldo/keto reductase family protein, putative, expressed	Si010354m	GRMZM2G111954	3.5	minor CHO metabolism.others
Pavir.Eb01259	354	391	527	270	380.889	0.727397	0.198526	0.000248317	0.00213712	GO:0016021	AT3G05890.1	RCI2B	Low temperature and salt responsive protein family	LOC_Os05g04700.1	OsRCI2-6 - Hydrophobic protein LTI6B, expressed	Si003691m	GRMZM2G066870	20.2.3	stress.abiotic.drought/salt
Pavir.J25179	329	235	392	208	287.395	0.728585	0.245715	0.00302518	0.017948	0	AT5G43170.1	AZF3,ZF3	zinc-finger protein 3	LOC_Os03g55540.1	ZOS3-18 - C2H2 zinc finger protein, expressed	Si039857m	GRMZM2G035103	27.3.11	RNA.regulation of transcription.C2H2 zinc finger family
Pavir.J19402	394	407	554	296	408.732	0.729045	0.158084	3.99282e-06	5.61283e-05	GO:0005515	AT2G24790.1	ATCOL3,COL3	CONSTANS-like 3	LOC_Os06g44450.1	CCT/B-box zinc finger protein, putative, expressed	Si006690m	GRMZM2G038783	27.3.7	RNA.regulation of transcription.C2C2(Zn) CO-like, Constans-like zinc finger family
Pavir.Ib02855	737	766	1084	532	767.749	0.729056	0.178699	4.50738e-05	0.000483363	0	AT5G41350.1	0	RING/U-box superfamily protein	LOC_Os11g18947.1	zinc finger, C3HC4 type domain containing protein, expressed	Si037750m	GRMZM2G032171	29.5.11.4.2	protein.degradation.ubiquitin.E3.RING
Pavir.J29994	2076	2100	2825	1577	2129.74	0.729323	0.110833	4.6935e-11	1.62064e-09	GO:0003677,GO:0005634	AT1G15340.1	MBD10	methyl-CPG-binding domain 10	LOC_Os12g42550.1	methyl-CpG binding domain containing protein, putative, expressed	Si024364m	GRMZM2G022365	27.3.59	RNA.regulation of transcription.Methyl binding domain proteins
Pavir.J36649	266	260	308	232	270.784	0.731292	0.252058	0.00371636	0.0213529	GO:0005198,GO:0009507	AT5G09820.2	0	Plastid-lipid associated protein PAP / fibrillin family protein	LOC_Os04g34460.1	PAP fibrillin family domain containing protein, expressed	Si010851m	GRMZM2G124473	31.1	cell.organisation
Pavir.J16659	16530	17622	21974	13672	17479	0.731744	0.155329	2.46576e-06	3.67373e-05	GO:0015979,GO:0009522,GO:0009538	AT4G02770.1	PSAD-1	photosystem I subunit D-1	LOC_Os08g44680.1	photosystem I reaction center subunit II, chloroplast precursor, putative, expressed	Si037566m	GRMZM2G013342	1.1.2.2	PS.lightreaction.photosystem I.PSI polypeptide subunits
Pavir.Gb00164	352	264	431	226	314.176	0.732467	0.221139	0.000925512	0.00665402	GO:0008466,GO:0016758,GO:0007047,GO:0030244,GO:0005618,GO:0030054	AT5G16510.1	0	Alpha-1,4-glucan-protein synthase family protein	LOC_Os04g56520.1	alpha-1,4-glucan-protein synthase, putative, expressed	Si024494m	GRMZM2G173341	10.5.5	cell wall.cell wall proteins.RGP
Pavir.Ab02192	379	264	440	243	328.41	0.732833	0.252556	0.00371182	0.0213344	GO:0004672,GO:0005524,GO:0006468	AT4G24740.1	AFC2,AME1,FC2	FUS3-complementing gene 2	LOC_Os12g27520.1	serine/threonine-protein kinase AFC2, putative, expressed	Si001513m	GRMZM2G179308	29.4	protein.postranslational modification
Pavir.J04317	79	70	96	61	76.7628	0.732871	0.261545	0.00507731	0.0276246	GO:0003824,GO:0008152	AT5G63380.1	0	AMP-dependent synthetase and ligase family protein	LOC_Os01g67540.1	AMP-binding domain containing protein, expressed	Si000889m	GRMZM5G805585	16.2.1.3	secondary metabolism.phenylpropanoids.lignin biosynthesis.4CL
Pavir.Ab00381	428	336	509	295	389.85	0.732982	0.185776	7.96257e-05	0.000795996	0	AT2G20580.1	ATRPN1A,RPN1A	26S proteasome regulatory subunit S2 1A	LOC_Os02g05340.1	proteasome/cyclosome repeat containing protein, expressed	Si016271m	GRMZM2G155384	29.5.11.20	protein.degradation.ubiquitin.proteasom
Pavir.Ib01127	170	166	196	150	173.547	0.733241	0.271825	0.00698683	0.0356494	0	0	0	0	0	0	NA	NA	NA	NA
Pavir.Ab03305	2158	2935	3449	2004	2636.93	0.733316	0.283547	0.0097034	0.046436	0	AT5G04250.1	0	Cysteine proteinases superfamily protein	LOC_Os02g57410.1	OTU-like cysteine protease family protein, putative, expressed	Si017944m	GRMZM2G064386	29.5.3	protein.degradation.cysteine protease
Pavir.J08773	74	75	95	62	77.0093	0.733595	0.268499	0.00629123	0.0327935	GO:0005515	AT1G14030.1	0	Rubisco methyltransferase family protein	LOC_Os09g24530.1	ribulose-1,5 bisphosphate carboxylase/oxygenase large subunit N-methyltransferase, chloroplast precursor, putative, expressed	Si029660m	GRMZM2G418752	1.3.13	PS.calvin cycle.rubisco interacting
Pavir.Ia00229	250	202	319	164	230.528	0.733829	0.202508	0.000290412	0.00245563	GO:0005524	AT3G06580.1	GAL1,GALK	Mevalonate/galactokinase family protein	LOC_Os03g61710.1	GHMP kinases ATP-binding protein, putative, expressed	Si035310m	GRMZM2G458549	3.8.1	minor CHO metabolism.galactose.galactokinases
Pavir.J05337	2342	2637	3134	2056	2558.86	0.733984	0.204259	0.000326386	0.00272067	GO:0016491,GO:0055114	AT4G01690.1	HEMG1,PPO1,PPOX	Flavin containing amine oxidoreductase family	LOC_Os01g18320.1	protoporphyrinogen oxidase, chloroplast precursor, putative, expressed	Si000973m	GRMZM2G039396	19.9	tetrapyrrole synthesis.protoporphyrin IX oxidase
Pavir.Aa00363	98	91	132	70	96.7456	0.734968	0.231771	0.00151869	0.0101279	GO:0003676,GO:0005524,GO:0008026,GO:0004386	AT4G35740.1	ATRECQ3,RecQl3	DEAD/DEAH box RNA helicase family protein	0	0	Si019782m	GRMZM2G039683	28.99	DNA.unspecified
Pavir.Aa03480	679	660	950	484	684.148	0.735845	0.144321	3.4205e-07	6.19948e-06	GO:0003676,GO:0008270	AT4G36020.1	CSDP1	cold shock domain protein 1	LOC_Os02g02870.1	glycine-rich protein 2, putative, expressed	NA	GRMZM2G389768	20.2.2	stress.abiotic.cold
Pavir.J00206	97	86	118	75	94.3355	0.737264	0.242268	0.00234091	0.014494	GO:0003824	AT4G33920.1	0	Protein phosphatase 2C family protein	LOC_Os03g55320.1	protein phosphatase 2C, putative, expressed	Si036198m	GRMZM2G377904	29.4	protein.postranslational modification
Pavir.Fb00040	524	604	830	401	581.211	0.738874	0.229753	0.00130017	0.00888513	GO:0009055,GO:0051536	AT1G60950.1	ATFD2,FED A	2Fe-2S ferredoxin-like superfamily protein	LOC_Os08g01380.1	2Fe-2S iron-sulfur cluster binding domain containing protein, expressed	Si014624m	GRMZM2G122337	1.1.5.2	PS.lightreaction.other electron carrier (ox/red).ferredoxin
Pavir.Ib01608	1047	817	1239	726	953.054	0.739184	0.176595	2.84227e-05	0.00032075	GO:0003676	AT1G09140.1	ATSRP30,ATSRP30.1,ATSRP30.2	SERINE-ARGININE PROTEIN 30	LOC_Os03g22380.1	RNA recognition motif containing protein, expressed	Si036913m	GRMZM2G436092	27.1.1	RNA.processing.splicing
Pavir.Fa00193	950	1060	1357	780	1033.84	0.739854	0.174258	2.17865e-05	0.000253429	GO:0003676	AT4G24770.1	ATRBP31,ATRBP33,CP31,RBP31	31-kDa RNA binding protein	LOC_Os08g44290.1	RNA recognition motif containing protein, putative, expressed	Si015936m	GRMZM2G158462	27.4	RNA.RNA binding
Pavir.J36856	215	203	292	155	214.082	0.741279	0.17203	1.63982e-05	0.000197561	0	AT5G23040.1	CDF1	Protein of unknown function (DUF3353)	LOC_Os08g32130.2	heat shock protein DnaJ, putative, expressed	Si014305m	GRMZM2G179800	31.5.1	cell.cell death.plants
Pavir.J34055	161	203	267	132	188.548	0.741559	0.284266	0.0090891	0.0440758	0	AT1G20100.1	0	0	LOC_Os03g13810.1	expressed protein	Si035589m	GRMZM2G175642	35.2	not assigned.unknown
Pavir.J18947	764	686	1006	540	741.716	0.7419	0.121039	8.81967e-10	2.51979e-08	GO:0003676,GO:0008270	AT1G27650.1	ATU2AF35A	U2 snRNP auxiliary factor small subunit, putative	LOC_Os05g48960.1	splicing factor U2AF, putative, expressed	Si014141m	GRMZM2G031827	27.1.1	RNA.processing.splicing
Pavir.J38436	200	145	260	119	177.174	0.743541	0.286618	0.0094814	0.0455209	GO:0055085,GO:0016021	AT5G20380.1	PHT4;5	phosphate transporter 4;5	LOC_Os09g38410.1	sialin, putative, expressed	Si016832m	GRMZM2G146240	34.7	transport.phosphate
Pavir.Ca02332	1375	1860	2229	1270	1682.74	0.744311	0.281349	0.00815698	0.040555	GO:0003723,GO:0005515,GO:0003746,GO:0006414,GO:0005622	AT4G29060.1	emb2726	elongation factor Ts family protein	LOC_Os12g35630.1	elongation factor TS family protein, expressed	Si021092m	GRMZM2G037778	29.2.4	protein.synthesis.elongation
Pavir.J15601	332	284	439	224	315.503	0.744588	0.175021	2.09721e-05	0.00024495	GO:0003723	AT5G16180.1	ATCRS1,CRS1	ortholog of maize chloroplast splicing factor CRS1	LOC_Os08g27150.1	chloroplastic group IIA intron splicing facilitator CRS1, chloroplast precursor, putative, expressed	Si013311m	GRMZM2G078412	27.1.1	RNA.processing.splicing
Pavir.Ha00306	980	1325	1615	891	1199.54	0.745282	0.282884	0.00842401	0.0416433	0	0	0	0	0	0	Si026368m	GRMZM2G062129	NA	NA
Pavir.J00167	175	192	245	146	189.585	0.745307	0.207827	0.000335551	0.00278291	0	AT5G17440.1	0	LUC7 related protein	LOC_Os03g62640.2	RNA-binding protein Luc7-like, putative, expressed	Si035369m	GRMZM2G069916	35.1	not assigned.no ontology
Pavir.Ga01995	211	167	262	143	194.072	0.746555	0.207264	0.000315845	0.00264967	GO:0005515	AT3G07170.1	0	Sterile alpha motif (SAM) domain-containing protein	LOC_Os04g30910.2	SAM domain family protein, expressed	Si011053m	GRMZM2G082207	35.1	not assigned.no ontology
Pavir.Ca02597	940	801	1245	633	892.656	0.746716	0.155194	1.49801e-06	2.33246e-05	GO:0000902	AT3G12580.1	ATHSP70,HSP70	heat shock protein 70	LOC_Os11g47760.1	DnaK family protein, putative, expressed	Si021433m	GRMZM2G340251	20.2.1	stress.abiotic.heat
Pavir.Ga00747	699	565	896	465	648.262	0.747296	0.174275	1.80272e-05	0.000214599	GO:0005524,GO:0016301,GO:0008152	AT1G32060.1	PRK	phosphoribulokinase	LOC_Os02g47020.1	phosphoribulokinase/Uridine kinase family protein, expressed	Si010287m	GRMZM2G463280	1.3.12	PS.calvin cycle.PRK
Pavir.Ia02508	607	669	900	478	658.236	0.748108	0.179306	3.01618e-05	0.00033849	0	AT4G23890.1	0	0	LOC_Os07g09800.1	expressed protein	Si037219m	AC234522.1_FGT005	35.2	not assigned.unknown
Pavir.Ca02859	1159	1350	1796	933	1298.12	0.748717	0.208199	0.000322944	0.00269738	GO:0003677,GO:0005634	AT1G15340.1	MBD10	methyl-CPG-binding domain 10	LOC_Os12g42550.1	methyl-CpG binding domain containing protein, putative, expressed	Si024364m	GRMZM2G022365	27.3.59	RNA.regulation of transcription.Methyl binding domain proteins
Pavir.Ib00052	303	207	363	190	262.631	0.750162	0.271802	0.00578084	0.030709	0	AT3G02950.1	AtTHO7,THO7	Tho complex subunit 7/Mft1p	LOC_Os08g06360.1	THO complex subunit 7, putative, expressed	Si037237m	GRMZM2G116681	35.2	not assigned.unknown
Pavir.J08824	206	160	220	162	189.728	0.750618	0.277382	0.00680821	0.034905	GO:0003824,GO:0008152	AT1G30520.1	AAE14	acyl-activating enzyme 14	LOC_Os08g03630.1	acyl-activating enzyme 14, putative, expressed	Si013502m	GRMZM2G066426	18.5.2.4	Co-factor and vitamine metabolism.folate & vitamine K.vitamine K.o-Succinyl-BenzoylCoa Synthetase
Pavir.J01689	876	886	1213	674	907.198	0.750957	0.122799	9.63579e-10	2.7376e-08	GO:0005515,GO:0003712,GO:0004402,GO:0008270,GO:0006355,GO:0005634	AT1G05690.1	BT3	BTB and TAZ domain protein 3	LOC_Os01g66890.1	BTBZ1 - Bric-a-Brac, Tramtrack, and Broad Complex BTB domain with TAZ zinc finger and Calmodulin-binding domains, expressed	Si001548m	GRMZM5G807064	29.5.11.4.5.2	protein.degradation.ubiquitin.E3.BTB/POZ Cullin3.BTB/POZ
Pavir.J24979	180	187	257	139	189.443	0.752731	0.19076	7.94793e-05	0.000794707	0	0	0	0	0	0	NA	NA	NA	NA
Pavir.Ga00268	497	447	633	372	486.22	0.753027	0.128811	5.03557e-09	1.27291e-07	GO:0005525,GO:0007264,GO:0005634,GO:0005737,GO:0005622	AT1G43890.1	ATRAB-C1,ATRAB18,ATRABC1,RAB18,RAB18-1,RABC1	RAB GTPASE HOMOLOG B18	LOC_Os10g31830.1	ras-related protein, putative, expressed	Si023208m	GRMZM5G836471	30.5	signalling.G-proteins
Pavir.Ba01745	313	227	399	193	278.243	0.753111	0.258614	0.00359007	0.020715	0	AT5G56210.1	WIP2	WPP domain interacting protein 2	LOC_Os09g30350.1	expressed protein	Si029416m	GRMZM2G176407	35.2	not assigned.unknown
Pavir.J05672	87	83	116	67	88.0737	0.753799	0.237952	0.00153567	0.0102159	GO:0003700,GO:0043565,GO:0046983,GO:0006355	AT3G56850.1	AREB3,DPBF3	ABA-responsive element binding protein 3	LOC_Os05g41070.1	bZIP transcription factor, putative, expressed	Si022639m	GRMZM2G161009	17.1.3	hormone metabolism.abscisic acid.induced-regulated-responsive-activated
Pavir.Eb01725	179	131	222	115	159.823	0.754179	0.254982	0.00309867	0.0183297	GO:0016788,GO:0006629	AT1G28600.1	0	GDSL-like Lipase/Acylhydrolase superfamily protein	LOC_Os01g46080.1	GDSL-like lipase/acylhydrolase, putative, expressed	Si004792m	GRMZM2G104226	26.28	misc.GDSL-motif lipase
Pavir.Gb01947	181	163	247	126	177.066	0.754204	0.193594	9.78722e-05	0.000952695	GO:0003676,GO:0006810,GO:0005622	AT5G60980.2	0	Nuclear transport factor 2 (NTF2) family protein with RNA binding (RRM-RBD-RNP motifs) domain	LOC_Os04g30430.1	nuclear transport factor 2, putative, expressed	Si009891m	GRMZM2G069174	29.3.1	protein.targeting.nucleus
Pavir.Ib02471	156	153	230	109	159.321	0.754301	0.224082	0.000762172	0.00566257	0	AT4G25680.1	0	PPPDE putative thiol peptidase family protein	LOC_Os10g38970.1	ethylene-responsive element-binding protein, putative, expressed	Si037155m	GRMZM2G162292	35.2	not assigned.unknown
Pavir.Da00178	130	123	163	106	131.408	0.7547	0.219033	0.000569782	0.00440671	GO:0005524,GO:0009378,GO:0006281,GO:0006310,GO:0016887	AT4G27680.1	0	P-loop containing nucleoside triphosphate hydrolases superfamily protein	LOC_Os06g50050.1	AAA-type ATPase family protein, putative, expressed	Si006266m	GRMZM2G158136	27.3.99	RNA.regulation of transcription.unclassified
Pavir.Ba02670	158	189	245	133	180.414	0.755786	0.246595	0.00217749	0.013676	0	AT4G12700.1	0	0	LOC_Os01g59070.1	expressed protein	Si029795m	GRMZM2G017528	35.2	not assigned.unknown
Pavir.J26196	149	167	213	127	164.286	0.757199	0.222877	0.000680332	0.00514125	0	AT2G25760.2	0	Protein kinase family protein	LOC_Os05g11140.2	CK1_CaseinKinase_1a.5 - CK1 includes the casein kinase 1 kinases, expressed	Si021518m	GRMZM2G158177	29.4	protein.postranslational modification
Pavir.Eb00235	190	159	239	136	180.217	0.757244	0.19128	7.53226e-05	0.000757937	0	AT1G78700.1	BEH4	BES1/BZR1 homolog 4	LOC_Os01g10610.1	BES1/BZR1 homolog protein, putative, expressed	Si000892m	GRMZM5G812774	17.3.2.2	hormone metabolism.brassinosteroid.signal transduction.BZR
Pavir.J02537	394	417	536	330	420.647	0.758879	0.171403	9.53566e-06	0.000122344	0	AT5G55660.1	0	DEK domain-containing chromatin associated protein	LOC_Os03g40010.1	DEK C terminal domain containing protein, expressed	Si034619m	GRMZM2G375984	35.2	not assigned.unknown
Pavir.J34105	538	532	783	388	552.942	0.759914	0.165168	4.20747e-06	5.89111e-05	0	AT2G01220.2	0	Nucleotidylyl transferase superfamily protein	LOC_Os01g49670.1	cytidylyltransferase domain containing protein, expressed	Si001830m	GRMZM2G092018	35.2	not assigned.unknown
Pavir.Aa02959	500	471	711	351	501.273	0.760127	0.16319	3.19432e-06	4.60904e-05	GO:0003755,GO:0006457	AT4G32420.1	0	Cyclophilin-like peptidyl-prolyl cis-trans isomerase family protein	LOC_Os02g10970.1	peptidyl-prolyl cis-trans isomerase, putative, expressed	Si016315m	GRMZM2G078832	31.3.1	cell.cycle.peptidylprolyl isomerase
Pavir.J25259	2486	2665	3622	1968	2670.11	0.761678	0.148456	2.88697e-07	5.31015e-06	0	0	0	0	0	0	NA	NA	NA	NA
Pavir.Ab00811	338	288	458	227	323.169	0.762071	0.185913	4.14811e-05	0.000449354	0	AT3G22290.1	0	Endoplasmic reticulum vesicle transporter protein	LOC_Os03g57100.1	endoplasmic reticulum-Golgi intermediate compartment protein 3, putative, expressed	Si036403m	GRMZM2G140837	35.2	not assigned.unknown
Pavir.Ia01149	129	148	206	101	144.295	0.76471	0.256448	0.00286432	0.0171377	GO:0016787,GO:0005515	AT2G27210.1	BSL3	BRI1 suppressor 1 (BSU1)-like 3	LOC_Os03g44500.1	serine/threonine protein phosphatase, putative, expressed	Si034069m	GRMZM2G009593	29.5.11.4.3.2	protein.degradation.ubiquitin.E3.SCF.FBOX
Pavir.Eb03625	280	338	425	247	322.873	0.765453	0.23365	0.00105263	0.00744307	GO:0016772,GO:0016020	AT5G58560.1	0	Phosphatidate cytidylyltransferase family protein	LOC_Os01g61560.1	phosphatidate cytidylyltransferase, putative, expressed	Si002310m	GRMZM2G046293	11.3.3	lipid metabolism.Phospholipid synthesis.phosphatidate cytidylyltransferase
Pavir.J15009	1489	1433	2102	1087	1512.59	0.765969	0.123667	5.87301e-10	1.73411e-08	GO:0005634,GO:0005737	AT5G16620.1	ATTIC40,PDE120,TIC40	hydroxyproline-rich glycoprotein family protein	LOC_Os04g35900.1	translocon Tic40, putative, expressed	Si010149m	GRMZM2G353213	29.3.3	protein.targeting.chloroplast
Pavir.Ha00152	153	103	186	96	132.98	0.76623	0.299576	0.0105362	0.0496341	GO:0016740,GO:0030170,GO:0009058,GO:0016829,GO:0006520	AT5G53970.1	0	Tyrosine transaminase family protein	LOC_Os11g42510.1	tyrosine aminotransferase, putative, expressed	Si026370m	GRMZM2G006480	13.2.6.2	amino acid metabolism.degradation.aromatic aa.tyrosine
Pavir.Aa01358	1257	1018	1624	854	1176.61	0.766576	0.162983	2.5587e-06	3.7897e-05	GO:0006888,GO:0005622	AT1G80500.1	0	SNARE-like superfamily protein	LOC_Os02g40000.1	trafficking protein particle complex subunit, putative, expressed	Si007486m	GRMZM2G097568	35.1	not assigned.no ontology
Pavir.Bb01736	70	77	93	65	77.4444	0.766633	0.298012	0.0100969	0.0479188	0	AT5G35430.1	0	Tetratricopeptide repeat (TPR)-like superfamily protein	LOC_Os09g03600.1	immunoglobulin/major histocompatibility complex, putative, expressed	Si028942m	GRMZM2G158575	35.2	not assigned.unknown
Pavir.Ca01447	78	70	105	57	77.0428	0.768997	0.253617	0.00242847	0.0149433	GO:0046907,GO:0005643	AT1G52380.1	0	NUP50 (Nucleoporin 50 kDa) protein	LOC_Os05g28190.1	ranBP1 domain containing protein, expressed	Si021985m	GRMZM2G157317	30.5	signalling.G-proteins
Pavir.Ba02063	303	411	520	275	375.845	0.7693	0.296325	0.00942778	0.0453061	GO:0003677,GO:0005524,GO:0003676,GO:0004386,GO:0004519	AT5G07810.1	0	SNF2 domain-containing protein / helicase domain-containing protein / HNH endonuclease domain-containing protein	ChrUn.fgenesh.mRNA.85	expressed protein	Si032832m	GRMZM2G313553	27.3.44	RNA.regulation of transcription.Chromatin Remodeling Factors
Pavir.Fa01980	1156	1242	1656	944	1247.52	0.769387	0.150031	2.92567e-07	5.37701e-06	0	AT2G47910.1	CRR6	chlororespiratory reduction 6	LOC_Os08g07060.1	CRR6, putative, expressed	Si014291m	GRMZM2G106164	35.2	not assigned.unknown
Pavir.J20897	1195	1428	1808	1048	1371.13	0.769544	0.213082	0.000304439	0.00256007	GO:0008299	AT4G36810.1	GGPS1	geranylgeranyl pyrophosphate synthase 1	LOC_Os07g39270.1	polyprenyl synthetase, putative, expressed	Si030285m	AC194970.5_FGT001	16.1.1.10	secondary metabolism.isoprenoids.non-mevalonate pathway.geranylgeranyl pyrophosphate synthase
Pavir.J08501	495	438	559	421	486.974	0.769661	0.243296	0.00155896	0.010311	GO:0003913,GO:0006281	AT2G47590.1	PHR2	photolyase/blue-light receptor 2	LOC_Os03g22330.1	blue-light photoreceptor PHR2, putative, expressed	Si035700m	GRMZM2G158662	30.11	signalling.light
Pavir.Aa01453	335	227	431	199	292.416	0.770086	0.300678	0.0104321	0.0491994	0	AT4G24750.1	0	Rhodanese/Cell cycle control phosphatase superfamily protein	LOC_Os02g38240.1	rhodanese family protein, putative, expressed	Si017976m	GRMZM2G399952	35.2	not assigned.unknown
Pavir.J02325	155	157	212	126	162.759	0.771064	0.194233	7.19377e-05	0.000727387	0	AT2G41940.1	ZFP8	zinc finger protein 8	LOC_Os02g53530.1	ZOS2-17 - C2H2 zinc finger protein, expressed	Si018078m	GRMZM2G085945	27.3.11	RNA.regulation of transcription.C2H2 zinc finger family
Pavir.Fa02360	734	659	935	562	723.153	0.771099	0.121608	2.28505e-10	7.11829e-09	0	AT1G64680.1	0	0	LOC_Os08g02210.1	expressed protein	Si014252m	GRMZM2G175989	35.2	not assigned.unknown
Pavir.Eb03917	2382	1645	2916	1514	2091.44	0.771247	0.249733	0.00201314	0.0128158	GO:0003676	AT4G36960.1	0	RNA-binding (RRM/RBD/RNP motifs) family protein	LOC_Os01g71770.1	RNA recognition motif containing protein, putative, expressed	Si001959m	GRMZM2G030902	27.4	RNA.RNA binding
Pavir.Fb00120	300	250	383	214	285.373	0.771493	0.169473	5.30592e-06	7.26278e-05	GO:0042578	AT1G22620.1	ATSAC1	Phosphoinositide phosphatase family protein	LOC_Os08g01750.1	SAC domain containing protein, putative, expressed	Si013231m	GRMZM5G871143	30.4	signalling.phosphinositides
Pavir.J31252	189	136	231	125	168.978	0.771899	0.254688	0.00243933	0.0149961	GO:0003676	AT1G01080.1	0	RNA-binding (RRM/RBD/RNP motifs) family protein	LOC_Os08g02390.1	RNA recognition motif containing protein, putative, expressed	Si014049m	GRMZM5G878823	27.4	RNA.RNA binding
Pavir.J38487	243	288	375	208	277.954	0.772592	0.227408	0.000680342	0.00514125	0	AT2G03470.1	0	ELM2 domain-containing protein	LOC_Os03g31230.1	MYB family transcription factor, putative, expressed	Si038913m	GRMZM2G100431	27.3.25	RNA.regulation of transcription.MYB domain transcription factor family
Pavir.Da01761	141	145	193	117	149.52	0.77302	0.20515	0.000164514	0.00149027	0	0	0	0	0	0	NA	NA	NA	NA
Pavir.Ib02018	648	564	793	504	630.474	0.773481	0.154175	5.25093e-07	9.11705e-06	GO:0003676	AT2G05160.1	0	CCCH-type zinc fingerfamily protein with RNA-binding domain	LOC_Os08g03310.3	zinc finger family protein, putative, expressed	Si036277m	GRMZM2G148090	27.3.99	RNA.regulation of transcription.unclassified
Pavir.J34681	97	102	148	73	103.792	0.774111	0.24977	0.00193985	0.0124217	GO:0004363,GO:0005524,GO:0006750	AT5G27380.1	GSH2,GSHB	glutathione synthetase 2	LOC_Os11g42350.1	glutathione synthetase, chloroplast precursor, putative, expressed	Si026207m	GRMZM2G379252	21.2.2	redox.ascorbate and glutathione.glutathione
Pavir.Ga01035	479	410	627	342	461.598	0.775382	0.144993	8.90749e-08	1.8202e-06	GO:0016491,GO:0055114	AT4G14210.1	PDE226,PDS,PDS3	phytoene desaturase 3	LOC_Os04g47290.3	amine oxidase, putative, expressed	Si009818m	GRMZM2G088601	16.1.4.2	secondary metabolism.isoprenoids.carotenoids.phytoene dehydrogenase
Pavir.Ea00387	381	465	606	329	443.953	0.775697	0.236005	0.00101341	0.00719347	0	AT1G52590.1	0	Putative thiol-disulphide oxidoreductase DCC	LOC_Os01g07800.2	thiol-disulphide oxidoreductase DCC, putative, expressed	Si002990m	GRMZM2G054387	35.2	not assigned.unknown
Pavir.Ib04146	85	91	119	73	92.5082	0.77674	0.251198	0.00198717	0.0126769	GO:0006355,GO:0005634	AT5G18230.1	0	transcription regulator NOT2/NOT3/NOT5 family protein	LOC_Os03g44900.1	CCR4-NOT transcription factor, putative, expressed	Si034226m	GRMZM2G340749	27.3.67	RNA.regulation of transcription.putative transcription regulator
Pavir.J18796	79	78	109	63	82.2698	0.776966	0.24684	0.00164586	0.0107855	0	AT2G41940.1	ZFP8	zinc finger protein 8	LOC_Os09g27320.1	ZOS9-13 - C2H2 zinc finger protein, expressed	Si030680m	GRMZM2G128212	27.3.11	RNA.regulation of transcription.C2H2 zinc finger family
Pavir.J39328	315	308	426	250	324.892	0.776975	0.147464	1.37243e-07	2.69751e-06	0	AT2G37920.1	emb1513	copper ion transmembrane transporters	LOC_Os02g35620.1	expressed protein	Si019272m	GRMZM2G436328	34.12	transport.metal
Pavir.Ib00085	83	78	120	59	83.9496	0.777474	0.257151	0.0024994	0.0152956	GO:0005524,GO:0044267	AT3G18190.1	0	TCP-1/cpn60 chaperonin family protein	LOC_Os02g22780.1	T-complex protein, putative, expressed	Si035102m	GRMZM2G085909	29.6	protein.folding
Pavir.Eb02417	96	114	146	85	110.525	0.777995	0.265074	0.00333532	0.0194929	GO:0006511	AT4G15420.1	0	Ubiquitin fusion degradation UFD1 family protein	LOC_Os01g35040.1	ZOS1-09 - C2H2 zinc finger protein, expressed	Si000843m	GRMZM2G053574	27.1	RNA.processing
Pavir.Da00875	1174	1235	1766	901	1257.61	0.778368	0.162025	1.55524e-06	2.41792e-05	GO:0004665,GO:0008977,GO:0006571,GO:0055114	AT5G34930.1	0	arogenate dehydrogenase	LOC_Os06g35050.1	arogenate dehydrogenase 1, chloroplast precursor, putative, expressed	Si006643m	GRMZM2G324297	13.1.6.4.1	amino acid metabolism.synthesis.aromatic aa.tyrosine.arogenate dehydrogenase \& prephenate dehydrogenase
Pavir.Ca01751	244	286	351	224	278.731	0.77856	0.235463	0.000944691	0.00677449	0	AT1G55340.1	0	Protein of unknown function (DUF1639)	LOC_Os05g46395.1	expressed protein	Si023147m	GRMZM2G094884	35.2	not assigned.unknown
Pavir.Ia04046	168	155	250	113	168.356	0.779062	0.238766	0.00110291	0.00773536	0	AT4G08230.1	0	glycine-rich protein	LOC_Os03g15720.1	expressed protein	Si039137m	GRMZM2G151582	35.1.40	not assigned.no ontology.glycine rich proteins
Pavir.Ba02775	188	205	275	156	205.866	0.780418	0.19889	8.71393e-05	0.000861715	0	AT1G01770.1	0	0	LOC_Os07g27350.1	atuA, putative, expressed	Si029322m	GRMZM2G161587	35.2	not assigned.unknown
Pavir.J40316	4071	4890	6318	3561	4709.85	0.781649	0.212519	0.000235057	0.00203715	GO:0005515	AT4G05320.2	UBQ10	polyubiquitin 10	LOC_Os06g46770.1	ubiquitin family protein, putative, expressed	Si031505m	GRMZM2G409726	29.5.11.1	protein.degradation.ubiquitin.ubiquitin
Pavir.J12619	248	317	411	220	298.186	0.782439	0.267911	0.00349448	0.0202732	GO:0004553,GO:0005975	AT3G47000.1	0	Glycosyl hydrolase family protein	LOC_Os05g37700.1	periplasmic beta-glucosidase precursor, putative, expressed	Si021490m	GRMZM2G181259	10.6.1	cell wall.degradation.cellulases and beta -1,4-glucanases
Pavir.Ba02029	770	561	935	524	694.511	0.783679	0.217592	0.000316265	0.00265222	GO:0003700,GO:0043565,GO:0046983,GO:0006355	AT3G19290.1	ABF4,AREB2	ABRE binding factor 4	LOC_Os09g28310.1	bZIP transcription factor, putative, expressed	Si030300m	GRMZM2G002075	17.1.2	hormone metabolism.abscisic acid.signal transduction
Pavir.Eb01721	615	671	915	502	673.7	0.783926	0.168024	3.07762e-06	4.4589e-05	GO:0005525,GO:0007264,GO:0003723,GO:0003724,GO:0005622	AT5G55190.1	ATRAN3,RAN3	RAN GTPase 3	LOC_Os05g49890.1	ras-related protein, putative, expressed	Si002835m	GRMZM2G157334	30.5	signalling.G-proteins
Pavir.Ga00352	277	178	308	189	238.6	0.784045	0.303345	0.00974741	0.0466006	0	0	0	0	LOC_Os04g54430.1	immediate-early protein RSP40, putative, expressed	NA	GRMZM5G829840	NA	NA
Pavir.J04592	57	50	74	44	56.4039	0.78412	0.290146	0.00688192	0.0352081	0	AT2G39340.1	0	SAC3/GANP/Nin1/mts3/eIF-3 p25 family	LOC_Os05g38730.1	SAC3/GANP family protein, putative, expressed	Si021089m	GRMZM2G390400	35.1	not assigned.no ontology
Pavir.J12679	190	221	285	167	216.377	0.784689	0.225753	0.000509201	0.00399408	GO:0004672,GO:0005524,GO:0006468	AT5G60550.1	ATSNAK1,GRIK2	geminivirus rep interacting kinase 2	LOC_Os03g50330.1	CAMK_KIN1/SNF1/Nim1_like.18 - CAMK includes calcium/calmodulin depedent protein kinases, expressed	Si010180m	GRMZM2G057084	29.4	protein.postranslational modification
Pavir.Ab00732	204	184	277	150	202.631	0.785473	0.173935	6.30514e-06	8.45881e-05	0	AT5G25360.1	0	0	LOC_Os02g10720.1	expressed protein	Si018492m	GRMZM2G497531	35.2	not assigned.unknown
Pavir.Hb00671	153	142	227	105	154.202	0.786335	0.233039	0.000740116	0.00552107	0	0	0	0	LOC_Os11g25550.1	hypothetical protein	Si004849m	NA	NA	NA
Pavir.Fb01193	986	1106	1538	795	1098.85	0.786588	0.190165	3.52873e-05	0.000389154	GO:0005515	AT1G78070.1	0	Transducin/WD40 repeat-like superfamily protein	LOC_Os08g31560.1	WD-40 repeat family protein, putative, expressed	Si013748m	GRMZM2G144547	35.1	not assigned.no ontology
Pavir.Ia03945	98	88	131	74	97.5848	0.786693	0.228838	0.000586513	0.00451251	GO:0003700,GO:0043565,GO:0046983,GO:0006355,GO:0003677,GO:0006351,GO:0005634	AT2G35530.1	AtbZIP16,bZIP16	basic region/leucine zipper transcription factor 16	LOC_Os03g13614.1	transcription factor, putative, expressed	Si040286m	GRMZM2G157177	27.3.35	RNA.regulation of transcription.bZIP transcription factor family
Pavir.Bb03675	813	882	1115	721	891.125	0.787567	0.186912	2.51361e-05	0.000287149	0	AT3G05500.1	0	Rubber elongation factor protein (REF)	LOC_Os07g47510.1	stress-related protein, putative, expressed	Si030881m	AC208892.3_FGT005	35.1	not assigned.no ontology
Pavir.Da01270	172	140	197	139	164.405	0.787723	0.252509	0.00181107	0.0117215	0	0	0	0	LOC_Os01g53670.3	ENTH domain containing protein, expressed	Si000670m	NA	NA	NA
Pavir.Ca02853	676	679	1017	499	709.529	0.787928	0.169663	3.41598e-06	4.88432e-05	GO:0016787,GO:0005515	AT2G27210.1	BSL3	BRI1 suppressor 1 (BSU1)-like 3	LOC_Os12g42310.1	serine/threonine-protein phosphatase BSL2, putative, expressed	Si021021m	GRMZM2G009593	29.5.11.4.3.2	protein.degradation.ubiquitin.E3.SCF.FBOX
Pavir.Aa00364	104	92	134	81	103.124	0.788458	0.227981	0.000543307	0.00422404	GO:0004806,GO:0006629,GO:0004091,GO:0016042	AT3G14075.1	0	Mono-/di-acylglycerol lipase, N-terminal;Lipase, class 3	LOC_Os02g54010.1	lipase class 3 family protein, putative, expressed	Si016585m	GRMZM2G039792	11.9.2.1	lipid metabolism.lipid degradation.lipases.triacylglycerol lipase
Pavir.Fa01218	213	197	286	164	214.859	0.789349	0.165953	1.97017e-06	2.99941e-05	GO:0003743,GO:0006413,GO:0008270,GO:0045893,GO:0005634	AT3G09360.1	0	Cyclin/Brf1-like TBP-binding protein	LOC_Os05g23940.1	transcription initiation factor IIB, putative, expressed	Si006145m	GRMZM2G096389	27.2	RNA.transcription
Pavir.Ga01743	876	757	1117	663	854.246	0.79034	0.126451	4.0997e-10	1.23273e-08	0	AT2G23390.1	0	0	LOC_Os04g36062.2	expressed protein	Si009980m	GRMZM2G158097	35.2	not assigned.unknown
Pavir.Aa02704	281	210	335	202	257.523	0.7908	0.224241	0.000420987	0.0033808	0	0	0	0	0	0	NA	NA	NA	NA
Pavir.J13274	140	148	205	114	151.524	0.791774	0.206681	0.000127676	0.00119579	0	AT1G72320.1	APUM23,PUM23	pumilio 23	LOC_Os10g25110.1	pumilio-family RNA binding repeat containing protein, expressed	Si016306m	GRMZM2G449779	35.1.12	not assigned.no ontology.pumilio/Puf RNA-binding domain-containing protein
Pavir.J37901	105	118	153	93	117.986	0.792027	0.244724	0.00121043	0.0083641	0	0	0	0	0	0	NA	NA	NA	NA
Pavir.Eb01313	167	191	247	148	189.217	0.793131	0.225147	0.00042714	0.00342422	0	0	0	0	0	0	NA	NA	NA	NA
Pavir.Ab03014	1672	1388	2264	1149	1601.89	0.79327	0.161563	9.10834e-07	1.49069e-05	0	AT1G16810.1	0	0	LOC_Os02g49530.1	AGAP000425-PA, putative, expressed	Si003313m	GRMZM2G111390	35.2	not assigned.unknown
Pavir.J34793	324	342	457	274	350.682	0.793756	0.169539	2.843e-06	4.15574e-05	GO:0015031,GO:0016021	AT2G20840.1	0	Secretory carrier membrane protein (SCAMP) family protein	LOC_Os03g38590.1	secretory carrier-associated membrane protein 4, putative, expressed	Si036732m	GRMZM2G011078	34.99	transport.misc
Pavir.Gb01241	807	960	1230	726	934.861	0.796418	0.213786	0.00019508	0.00172991	GO:0003735,GO:0006412,GO:0005622,GO:0005840,GO:0009536	AT1G68590.1	0	Ribosomal protein PSRP-3/Ycf65	LOC_Os04g38750.1	plastid-specific 30S ribosomal protein 3, chloroplast precursor, putative, expressed	Si011158m	GRMZM2G361569	29.2.1.1.1.1.83	protein.synthesis.ribosomal protein.prokaryotic.chloroplast.30S subunit.PSRP3
Pavir.J37473	9511	5917	11433	5933	8124.96	0.796866	0.302671	0.00846895	0.0418249	GO:0003700,GO:0043565,GO:0006355,GO:0003677,GO:0005634	AT5G25220.1	KNAT3	KNOTTED1-like homeobox gene 3	LOC_Os06g43860.1	homeobox protein knotted-1, putative, expressed	Si006932m	GRMZM2G055243	27.3.22	RNA.regulation of transcription.HB,Homeobox transcription factor family
Pavir.Bb01414	194	240	301	181	230.53	0.797358	0.256106	0.00184949	0.0119331	GO:0005515	AT5G27660.1	0	Trypsin family protein with PDZ domain	LOC_Os09g26550.2	protease Do-like 14, putative, expressed	Si001675m	GRMZM2G017804	29.5.5	protein.degradation.serine protease
Pavir.Ab03275	848	905	1123	775	926.619	0.797473	0.208668	0.00013252	0.00123686	0	AT5G37360.1	0	0	LOC_Os02g57030.1	expressed protein	Si017905m	GRMZM2G078118	35.2	not assigned.unknown
Pavir.J30896	65	52	87	45	61.7838	0.800356	0.294601	0.00659278	0.034025	GO:0003676,GO:0008270	AT1G10320.1	0	Zinc finger C-x8-C-x5-C-x3-H type family protein	LOC_Os02g35150.1	splicing factor U2AF, putative, expressed	Si016530m	GRMZM2G128228	27.1.1	RNA.processing.splicing
Pavir.Ea04168	661	842	1085	605	799.489	0.801025	0.252124	0.00148749	0.0099459	GO:0016655,GO:0055114,GO:0005886	AT1G74880.1	NDH-O	NAD(P)H:plastoquinone dehydrogenase complex subunit O	LOC_Os01g72950.1	expressed protein	Si003147m	GRMZM2G133844	1.1.6	PS.lightreaction.NADH DH
Pavir.Ia02984	356	417	519	332	410.417	0.801325	0.228435	0.000451667	0.00359819	0	AT1G27760.3	ATSAT32,SAT32	interferon-related developmental regulator family protein / IFRD protein family	LOC_Os03g33590.2	interferon-related developmental regulator, putative, expressed	Si035715m	GRMZM2G057412	35.1	not assigned.no ontology
Pavir.Bb00643	627	468	681	499	578.887	0.801738	0.269831	0.00296581	0.0176459	GO:0016192,GO:0016021	AT1G04750.1	AT VAMP7B,ATVAMP721,VAMP721,VAMP7B	vesicle-associated membrane protein 721	LOC_Os07g09600.1	vesicle-associated membrane protein, putative, expressed	Si031049m	GRMZM2G008919	31.4	cell.vesicle transport
Pavir.Gb00765	516	711	913	486	656.153	0.802298	0.298389	0.0071716	0.0364139	0	AT5G10650.1	0	RING/U-box superfamily protein	LOC_Os04g51400.1	zinc finger, C3HC4 type domain containing protein, expressed	Si010377m	GRMZM2G140924	29.5.11.4.2	protein.degradation.ubiquitin.E3.RING
Pavir.Ab00157	2311	2177	3282	1727	2359.62	0.802542	0.106976	6.28232e-14	3.15182e-12	0	AT1G64720.1	CP5	Polyketide cyclase/dehydrase and lipid transport superfamily protein	LOC_Os02g03230.1	membrane related protein CP5, putative, expressed	Si017321m	GRMZM2G133958	11.6	lipid metabolism.lipid transfer proteins etc
Pavir.Ib03389	335	311	484	243	340.029	0.805142	0.166623	1.35095e-06	2.12879e-05	0	AT1G60690.1	0	NAD(P)-linked oxidoreductase superfamily protein	LOC_Os10g28320.1	oxidoreductase, aldo/keto reductase family protein, putative, expressed	Si036472m	GRMZM5G813143	17.2.3	hormone metabolism.auxin.induced-regulated-responsive-activated
Pavir.J03203	271	263	372	219	282.063	0.805194	0.153978	1.70176e-07	3.27599e-06	GO:0000166,GO:0004820,GO:0005524,GO:0006426,GO:0005737	AT3G48110.1	EDD,EDD1	glycine-tRNA ligases	LOC_Os06g01400.1	glycyl-tRNA synthetase 2, chloroplast/mitochondrial precursor, putative, expressed	Si005746m	GRMZM5G805350	29.1.14	protein.aa activation.glycine-tRNA ligase
Pavir.J02493	105	106	137	95	112.646	0.806585	0.254721	0.00154261	0.0102457	GO:0004371,GO:0006071	AT3G17770.1	0	Dihydroxyacetone kinase	LOC_Os03g51000.2	3,4-dihydroxy-2-butanone kinase, putative, expressed	Si034805m	GRMZM2G073912	3.5	minor CHO metabolism.others
Pavir.J04941	258	302	409	222	297.424	0.806819	0.221142	0.000263851	0.00225725	GO:0005515	AT3G25800.1	PDF1,PP2AA2,PR 65	protein phosphatase 2A subunit A2	LOC_Os09g07510.1	HEAT repeat family protein, putative, expressed	Si029309m	GRMZM2G164352	29.4	protein.postranslational modification
Pavir.J01007	6567	8000	10103	6111	7751.87	0.807102	0.224484	0.00032394	0.00270422	GO:0000287,GO:0004427,GO:0006796,GO:0005737	AT2G46860.1	AtPPa3,PPa3	pyrophosphorylase 3	LOC_Os04g59040.1	soluble inorganic pyrophosphatase, putative, expressed	Si002889m	GRMZM2G061928	23.4.99	nucleotide metabolism.phosphotransfer and pyrophosphatases.misc
Pavir.J02672	122	117	168	99	127	0.812875	0.206333	8.16104e-05	0.00081424	GO:0016020	AT5G61840.1	GUT1	Exostosin family protein	LOC_Os04g32670.1	exostosin family domain containing protein, expressed	Si009832m	GRMZM2G023020	26.2	misc.UDP glucosyl and glucoronyl transferases
Pavir.Ea03715	69	66	89	61	72.4583	0.813513	0.281944	0.00390947	0.0222087	0	0	0	0	0	0	NA	NA	NA	NA
Pavir.J04785	206	205	281	175	218.558	0.813658	0.181624	7.46761e-06	9.84835e-05	GO:0051258,GO:0043234,GO:0003924,GO:0005525,GO:0006184	AT4G14960.2	TUA6	Tubulin/FtsZ family protein	LOC_Os11g14220.1	tubulin/FtsZ domain containing protein, putative, expressed	Si035654m	GRMZM2G153292	31.1	cell.organisation
Pavir.Eb01779	68	73	97	61	75.5597	0.814008	0.273197	0.00288659	0.0172462	0	AT2G36330.1	0	Uncharacterised protein family (UPF0497)	LOC_Os01g45360.1	membrane associated DUF588 domain containing protein, putative, expressed	Si001820m	GRMZM2G159498	35.1	not assigned.no ontology
Pavir.Ib04391	1063	954	1450	803	1065.42	0.814637	0.104497	6.40227e-15	3.59775e-13	0	AT1G15200.1	0	protein-protein interaction regulator family protein	LOC_Os03g49520.1	pinin/SDK/memA protein, putative, expressed	Si035632m	GRMZM5G810275	35.1	not assigned.no ontology
Pavir.J01931	47	54	76	40	54.1502	0.817251	0.317558	0.0100661	0.0478125	0	AT4G18150.1	0	Kinase-related protein of unknown function (DUF1296)	LOC_Os05g49180.1	protein of unknown function DUF1296 domain containing protein, expressed	Si021205m	GRMZM2G101515	35.2	not assigned.unknown
Pavir.J02696	77	70	106	60	78.3486	0.817971	0.250407	0.00108858	0.00765241	GO:0005524,GO:0009378,GO:0006281,GO:0006310	AT2G45500.1	0	AAA-type ATPase family protein	LOC_Os06g03940.1	spastin, putative, expressed	Si006313m	GRMZM2G122061	29.5.9	protein.degradation.AAA type
Pavir.Ib04199	3449	3064	4090	2990	3465.44	0.819363	0.215753	0.000146046	0.00134639	GO:0008168,GO:0006412	0	0	0	LOC_Os07g20150.1	expressed protein	NA	NA	NA	NA
Pavir.J28399	6162	5888	7921	5299	6401.14	0.819564	0.15881	2.46071e-07	4.59242e-06	0	0	0	0	LOC_Os01g34680.1	expressed protein	Si008026m	GRMZM2G039683	NA	NA
Pavir.J35491	142	95	173	96	126.273	0.819838	0.297674	0.00588452	0.0311768	0	AT4G38370.1	0	Phosphoglycerate mutase family protein	LOC_Os04g14760.1	phosphoglycerate mutase, putative, expressed	Si011345m	GRMZM2G463227	35.1	not assigned.no ontology
Pavir.Ea02295	139	129	200	104	142.209	0.819886	0.203307	5.51287e-05	0.000575444	GO:0003676	AT5G53180.1	ATPTB2,PTB2	polypyrimidine tract-binding protein 2	LOC_Os01g43170.1	polypyrimidine tract-binding protein, putative, expressed	Si000863m	GRMZM2G058039	27.1	RNA.processing
Pavir.Ea02148	60	70	97	52	69.7248	0.820201	0.295192	0.00546048	0.029241	GO:0008080,GO:0016747	AT5G11340.1	0	Acyl-CoA N-acyltransferases (NAT) superfamily protein	LOC_Os01g42470.1	acetyltransferase, GNAT family, putative, expressed	Si003092m	GRMZM2G137961	26.24	misc.GCN5-related N-acetyltransferase
Pavir.J04879	88	75	117	67	86.9102	0.820578	0.245023	0.000811076	0.00596789	0	AT4G23330.2	0	0	0	0	Si031269m	GRMZM2G097170	29.2.3	protein.synthesis.initiation
Pavir.Aa03124	182	160	247	138	181.67	0.821421	0.181581	6.07604e-06	8.18499e-05	GO:0005515	AT5G32440.3	0	Ubiquitin system component Cue protein	LOC_Os02g09180.1	CUE domain containing protein, expressed	Si018050m	GRMZM2G462639	28.1	DNA.synthesis/chromatin structure
Pavir.J32360	517	451	709	382	512.93	0.821575	0.138111	2.70322e-09	7.12391e-08	GO:0046872	AT3G43230.1	0	RING/FYVE/PHD-type zinc finger family protein	LOC_Os07g17130.1	FYVE zinc finger domain containing protein, expressed	Si029612m	GRMZM5G872216	27.3.99	RNA.regulation of transcription.unclassified
Pavir.Ca01310	1358	1435	2036	1118	1486.04	0.821889	0.141382	6.12728e-09	1.53115e-07	0	AT4G27390.1	0	0	LOC_Os05g42280.1	expressed protein	Si023414m	GRMZM2G082894	35.2	not assigned.unknown
Pavir.Ab01273	48	39	62	37	46.7855	0.8235	0.321081	0.0103244	0.0488168	GO:0008703,GO:0009231,GO:0055114	AT3G47390.2	PHS1	cytidine/deoxycytidylate deaminase family protein	0	0	Si016643m	GRMZM2G090068	23.5.3	nucleotide metabolism.deoxynucleotide metabolism.cytosine deaminase
Pavir.Db00796	440	381	568	347	436.719	0.824107	0.15028	4.16219e-08	9.02398e-07	GO:0005515,GO:0008060,GO:0008270,GO:0032312	AT4G21160.1	AGD12,ZAC	Calcium-dependent ARF-type GTPase activating protein family	LOC_Os06g40704.1	stromal membrane-associated protein, putative, expressed	Si006867m	GRMZM2G071582	27.3.11	RNA.regulation of transcription.C2H2 zinc finger family
Pavir.Ga00660	876	707	1065	688	842.437	0.825714	0.184846	7.93092e-06	0.000104025	GO:0003676	AT2G44710.1	0	RNA-binding (RRM/RBD/RNP motifs) family protein	LOC_Os04g45930.1	RNA recognition motif containing protein, expressed	Si009469m	GRMZM2G019919	27.4	RNA.RNA binding
Pavir.Ab01767	74	52	89	54	67.6838	0.826897	0.316679	0.00902374	0.0438175	GO:0005515,GO:0003677,GO:0005622	AT1G04880.1	0	HMG (high mobility group) box protein with ARID/BRIGHT DNA-binding domain	LOC_Os02g27060.1	high mobility group, putative, expressed	Si017168m	GRMZM2G024976	27.3.38	RNA.regulation of transcription.AT-rich interaction domain containing transcription factor family
Pavir.Fa00674	89	120	151	89	113.277	0.827826	0.318604	0.00936893	0.0451983	GO:0003700,GO:0043565,GO:0046983,GO:0006355	AT1G45249.1	ABF2,AREB1,ATAREB1	abscisic acid responsive elements-binding factor 2	LOC_Os08g36790.1	bZIP transcription factor, putative, expressed	Si013979m	GRMZM2G478417	17.1.3	hormone metabolism.abscisic acid.induced-regulated-responsive-activated
Pavir.Bb00644	527	373	609	394	480.597	0.828917	0.253319	0.00106703	0.00752171	0	AT2G32670.1	ATVAMP725,VAMP725	vesicle-associated membrane protein 725	LOC_Os07g09600.1	vesicle-associated membrane protein, putative, expressed	Si031049m	GRMZM2G008919	31.4	cell.vesicle transport
Pavir.J04842	89	75	117	69	87.9308	0.830718	0.246494	0.000751307	0.00559	GO:0003723,GO:0009982,GO:0001522,GO:0009451	AT3G06950.1	0	Pseudouridine synthase family protein	LOC_Os05g19954.1	tRNA pseudouridine synthase family protein, putative, expressed	Si019261m	GRMZM2G095782	29.1.30	protein.aa activation.pseudouridylate synthase
Pavir.Ia00077	163	191	252	150	190.499	0.831189	0.234708	0.000398044	0.00322816	0	AT2G37210.1	0	lysine decarboxylase family protein	LOC_Os03g64070.1	uncharacterized protein PA4923, putative, expressed	Si037340m	GRMZM5G896859	35.2	not assigned.unknown
Pavir.Ba03278	1661	1535	2119	1419	1707.38	0.831988	0.162542	3.07797e-07	5.63885e-06	GO:0005525,GO:0007264,GO:0004871,GO:0019001,GO:0007186,GO:0005634,GO:0005737,GO:0005622	AT2G47170.1	ARF1A1C	Ras-related small GTP-binding family protein	LOC_Os07g12170.1	ADP-ribosylation factor, putative, expressed	Si031229m	GRMZM2G105996	29.4	protein.postranslational modification
Pavir.J03084	376	260	494	243	339.879	0.831992	0.272564	0.00226975	0.0141086	GO:0003676,GO:0004386,GO:0005524	AT2G42520.1	0	P-loop containing nucleoside triphosphate hydrolases superfamily protein	0	0	Si029176m	GRMZM2G092327	27.1.2	RNA.processing.RNA helicase
Pavir.Ba01065	121	82	148	84	108.864	0.83247	0.297975	0.00520994	0.0282023	0	AT1G27760.3	ATSAT32,SAT32	interferon-related developmental regulator family protein / IFRD protein family	LOC_Os07g39900.1	interferon-related developmental regulator, putative, expressed	Si029901m	GRMZM2G057023	35.1	not assigned.no ontology
Pavir.Da00185	118	124	174	101	129.908	0.832721	0.215987	0.000115534	0.00110051	0	AT2G17990.1	0	0	LOC_Os06g50146.1	calcium-dependent protein kinase CPK1 adapter protein 2, putative, expressed	Si006822m	GRMZM5G823891	35.2	not assigned.unknown
Pavir.Ab00132	365	300	449	293	355.981	0.834273	0.195171	1.91503e-05	0.000225916	GO:0003700,GO:0043565,GO:0046983,GO:0006355	AT1G32150.1	AtbZIP68,bZIP68	basic region/leucine zipper transcription factor 68	LOC_Os02g03580.1	transcription factor, putative, expressed	Si017637m	GRMZM2G153144	27.3.35	RNA.regulation of transcription.bZIP transcription factor family
Pavir.J31256	102	75	134	70	94.7888	0.834415	0.278855	0.00276888	0.0166427	GO:0004672,GO:0005524,GO:0006468	AT1G01540.2	0	Protein kinase superfamily protein	LOC_Os03g03410.1	serine/threonine-protein kinase, putative, expressed	Si035192m	GRMZM2G176604	29.4.1.55	protein.postranslational modification.kinase.receptor like cytoplasmatic kinase V
Pavir.Ba03768	748	585	982	535	710.95	0.8348	0.179495	3.30588e-06	4.74185e-05	GO:0004221,GO:0006511,GO:0005515	AT5G06600.1	UBP12	ubiquitin-specific protease 12	LOC_Os07g06950.1	ubiquitin carboxyl-terminal hydrolase, putative, expressed	Si028747m	GRMZM5G864266	29.5.11.5	protein.degradation.ubiquitin.ubiquitin protease
Pavir.J00474	2090	1850	2936	1555	2099.93	0.83489	0.1143	2.78512e-13	1.28871e-11	0	AT5G49820.1	EMB1879,RUS6	Protein of unknown function, DUF647	LOC_Os05g34650.1	DUF647 domain containing protein, putative, expressed	Si021796m	GRMZM5G833124	35.2	not assigned.unknown
Pavir.Bb03098	121	147	190	116	145.086	0.837514	0.264247	0.00152734	0.0101782	GO:0005506,GO:0009055,GO:0020037	AT5G45040.1	0	Cytochrome c	LOC_Os07g38000.1	cytochrome c, putative, expressed	Si031212m	GRMZM5G897592	1.1.5	PS.lightreaction.other electron carrier (ox/red)
Pavir.Aa03280	481	541	729	432	549.746	0.838175	0.188148	8.39451e-06	0.000109231	GO:0003676,GO:0008270	AT3G21810.1	0	Zinc finger C-x8-C-x5-C-x3-H type family protein	LOC_Os02g06584.2	zinc finger C-x8-C-x5-C-x3-H type family protein, expressed	Si017218m	GRMZM2G119640	27.3.99	RNA.regulation of transcription.unclassified
Pavir.Ia04370	521	668	830	523	644.313	0.838306	0.265931	0.00161966	0.0106515	0	AT2G26280.1	CID7	CTC-interacting domain 7	LOC_Os03g08270.1	ataxin-2 C-terminal region family protein, expressed	Si035235m	GRMZM2G017254	28.1	DNA.synthesis/chromatin structure
Pavir.Aa03361	254	257	399	194	273.692	0.838368	0.19677	2.03839e-05	0.000239054	0	AT1G55250.1	HUB2	histone mono-ubiquitination 2	LOC_Os10g41590.1	zinc finger, C3HC4 type domain containing protein, expressed	Si034244m	GRMZM2G341271	29.5.11.4.99	protein.degradation.ubiquitin.E3.unspecified
Pavir.Fa01084	333	332	443	300	357.904	0.838507	0.195186	1.73963e-05	0.00020787	0	AT1G64430.1	0	Pentatricopeptide repeat (PPR) superfamily protein	LOC_Os08g24390.1	expressed protein	Si013508m	GRMZM2G013650	35.2	not assigned.unknown
Pavir.J34650	389	257	481	262	346.542	0.838984	0.279964	0.00272872	0.0164423	0	0	0	0	0	0	NA	NA	NA	NA
Pavir.Eb01856	79	88	135	62	90.0054	0.839263	0.292189	0.00407466	0.0229947	0	AT3G51290.2	0	Protein of unknown function (DUF630) ;Protein of unknown function (DUF632)	LOC_Os01g40330.1	DUF630/DUF632 domains containing protein, putative, expressed	Si000450m	GRMZM2G142913	35.1.42	not assigned.no ontology.proline rich family
Pavir.Ba00413	67	51	84	51	63.7503	0.839329	0.299143	0.00501959	0.0273788	GO:0003824,GO:0055114,GO:0016491,GO:0018580	AT3G14130.1	0	Aldolase-type TIM barrel family protein	LOC_Os07g42440.1	hydroxyacid oxidase 1, putative, expressed	Si030190m	GRMZM2G148194	1.2.2	PS.photorespiration.glycolate oxydase
Pavir.Da02176	85	92	132	72	95.3742	0.839762	0.247901	0.000705361	0.00529627	0	AT1G29120.1	0	Hydrolase-like protein family	LOC_Os06g06080.1	serine esterase family protein, putative, expressed	Si006688m	GRMZM2G103137	35.1	not assigned.no ontology
Pavir.Da00472	51	42	67	40	50.3754	0.840885	0.31042	0.00675138	0.0347068	0	AT2G15290.1	ATTIC21,CIA5,PIC1,TIC21	translocon at inner membrane of chloroplasts 21	LOC_Os06g43130.1	tic21, putative, expressed	Si007057m	GRMZM2G008859	29.3.3	protein.targeting.chloroplast
Pavir.Aa02910	122	78	145	85	107.962	0.842137	0.32485	0.00953121	0.0457456	GO:0004197,GO:0006508	AT1G08750.1	0	Peptidase C13 family	LOC_Os02g12740.1	GPI-anchor transamidase precursor, putative, expressed	Si035976m	AC209242.3_FGT003	29.4	protein.postranslational modification
Pavir.Ab00341	372	471	599	366	457.274	0.842383	0.25798	0.00109347	0.00768094	GO:0016491,GO:0008152,GO:0003854,GO:0016616,GO:0006694,GO:0055114,GO:0003824,GO:0050662,GO:0044237	AT1G16720.1	HCF173	high chlorophyll fluorescence phenotype 173	LOC_Os02g04510.1	UOS1, putative, expressed	Si016738m	GRMZM2G397247	35.2	not assigned.unknown
Pavir.J01119	152	108	192	107	139.806	0.843364	0.265801	0.00150916	0.0100717	GO:0005515	AT1G03060.1	SPI	Beige/BEACH domain ;WD domain, G-beta repeat protein	LOC_Os03g53280.1	WD domain containing protein, putative, expressed	Si033826m	GRMZM2G056645	35.1	not assigned.no ontology
Pavir.Ca00908	78	57	110	50	72.7282	0.844289	0.32732	0.00989727	0.0471766	0	AT1G79830.1	GC5	golgin candidate 5	LOC_Os05g48620.1	tRNA-binding arm, putative, expressed	Si021064m	GRMZM2G150257	31.4	cell.vesicle transport
Pavir.J12592	74	71	110	58	78.1056	0.844527	0.254701	0.000913962	0.00659892	GO:0008289	AT1G04970.1	0	lipid-binding serum glycoprotein family protein	LOC_Os09g30474.1	BPI/LBP family protein At3g20270 precursor, putative, expressed	Si029629m	GRMZM2G161377	35.1	not assigned.no ontology
Pavir.Ib01658	158	115	207	109	146.699	0.844736	0.258028	0.00106104	0.00748884	GO:0000398,GO:0005681	AT1G77180.1	SKIP	chromatin protein family	LOC_Os02g52250.1	SKIP/SNW domain containing protein, expressed	Si016686m	GRMZM2G478709	28.1	DNA.synthesis/chromatin structure
Pavir.Eb03585	251	235	338	212	261.818	0.845525	0.16911	5.7372e-07	9.86795e-06	GO:0006886,GO:0005622	AT2G38410.1	0	ENTH/VHS/GAT family protein	LOC_Os01g61030.1	VHS and GAT domain containing protein, expressed	Si000684m	GRMZM2G118363	31.4	cell.vesicle transport
Pavir.Da00738	2987	2772	4245	2335	3085.22	0.846185	0.0812094	2.0139e-25	2.669e-23	0	AT1G22750.4	0	0	LOC_Os06g38320.2	expressed protein	Si006748m	GRMZM2G092256	35.2	not assigned.unknown
Pavir.Db01157	70	54	87	55	67.2832	0.846529	0.2954	0.00416084	0.0234006	0	AT1G67140.1	SWEETIE	HEAT repeat-containing protein	LOC_Os06g30894.1	expressed protein	Si040602m	GRMZM2G516387	35.2	not assigned.unknown
Pavir.J39593	60	73	96	58	72.5889	0.847524	0.304617	0.00539824	0.0290372	0	AT2G20280.1	0	Zinc finger C-x8-C-x5-C-x3-H type family protein	LOC_Os01g61830.1	zinc finger C-x8-C-x5-C-x3-H type family protein, expressed	Si001455m	GRMZM2G032258	27.3.99	RNA.regulation of transcription.unclassified
Pavir.Db00309	1073	1153	1520	991	1201.88	0.84786	0.18383	3.98448e-06	5.60283e-05	0	AT2G34750.1	0	RNA polymerase I specific transcription initiation factor RRN3 protein	LOC_Os06g47350.1	RNA polymerase I specific transcription initiation factor RRN3 family protein, putative, expressed	Si006085m	GRMZM2G415846	27.1	RNA.processing
Pavir.J31237	326	303	462	258	337.823	0.848175	0.140812	1.70723e-09	4.65704e-08	0	AT5G23890.1	0	0	LOC_Os03g64400.1	oxidoreductase/ transition metal ion binding protein, putative, expressed	Si033973m	GRMZM2G077222	35.1	not assigned.no ontology
Pavir.Eb01636	556	725	952	538	697.311	0.84853	0.265477	0.0013923	0.00939989	GO:0004672,GO:0005524,GO:0006468,GO:0016773,GO:0009103,GO:0016020	AT2G42880.1	ATMPK20,MPK20	MAP kinase 20	LOC_Os01g43910.1	CGMC_MAPKCMGC_2.4 - CGMC includes CDA, MAPK, GSK3, and CLKC kinases, expressed	Si000725m	GRMZM2G131334	30.6	signalling.MAP kinases
Pavir.J38946	74	72	98	68	79.6335	0.848693	0.278004	0.00226714	0.0140943	GO:0016787	AT3G52820.1	ATPAP22,PAP22	purple acid phosphatase 22	LOC_Os11g05400.1	Ser/Thr protein phosphatase family protein, putative, expressed	Si009895m	GRMZM2G111425	26.13	misc.acid and other phosphatases
Pavir.Ib02979	278	325	403	279	328.073	0.849608	0.255673	0.000890466	0.0064506	0	0	0	0	0	0	NA	NA	NA	NA
Pavir.Ga01565	113	81	153	75	104.612	0.849685	0.293177	0.00375317	0.0215127	GO:0004345,GO:0050661,GO:0006006,GO:0055114	AT5G40760.1	G6PD6	glucose-6-phosphate dehydrogenase 6	LOC_Os02g38840.1	glucose-6-phosphate 1-dehydrogenase, cytoplasmic isoform, putative, expressed	Si009890m	GRMZM2G130230	7.1.1	OPP.oxidative PP.G6PD
Pavir.Ia01251	554	681	937	504	670.454	0.850063	0.236222	0.000319962	0.00267688	0	0	0	0	0	0	NA	NA	NA	NA
Pavir.Eb02800	59	75	97	59	73.4555	0.85236	0.319441	0.00762402	0.0383249	0	AT5G11960.1	0	Protein of unknown function (DUF803)	LOC_Os01g51190.1	expressed protein	Si002297m	GRMZM2G027023	35.2	not assigned.unknown
Pavir.Ib00710	95	98	142	81	104.547	0.852528	0.229582	0.000204499	0.0018061	GO:0016779,GO:0009058	AT1G74910.1	0	ADP-glucose pyrophosphorylase family protein	LOC_Os03g11050.1	mannose-1-phosphate guanyltransferase, putative, expressed	Si035885m	GRMZM2G178254	2.1.2.1	major CHO metabolism.synthesis.starch.AGPase
Pavir.J40121	211	137	251	150	188.439	0.853781	0.300576	0.00450456	0.0250706	0	AT5G01500.1	TAAC	thylakoid ATP/ADP carrier	LOC_Os01g16040.1	mitochondrial carrier protein, putative, expressed	Si001727m	GRMZM2G178460	34.9	transport.metabolite transporters at the mitochondrial membrane
Pavir.Ea02965	370	497	648	367	474.106	0.854027	0.28463	0.00269551	0.0162828	0	AT5G45740.1	0	Ubiquitin domain-containing protein	LOC_Os01g53079.1	ubiquitin domain-containing protein 1, putative, expressed	Si023660m	GRMZM2G101282	35.2	not assigned.unknown
Pavir.Ib04369	2247	1679	2446	1912	2127.92	0.854168	0.290631	0.00329262	0.0193177	GO:0005515,GO:0008270	AT2G17900.1	SDG37	SET domain group 37	LOC_Os03g49730.2	zinc finger protein, putative, expressed	Si035418m	GRMZM2G457881	27.3.69	RNA.regulation of transcription.SET-domain transcriptional regulator family
Pavir.Eb03637	93	106	155	79	108.013	0.854668	0.261351	0.00107472	0.00756777	GO:0015078,GO:0015991,GO:0033177	AT2G28520.1	VHA-A1	vacuolar proton ATPase A1	LOC_Os01g61780.1	vacuolar ATP synthase 98 kDa subunit, putative, expressed	Si000327m	GRMZM2G058910	34.1	transport.p- and v-ATPases
Pavir.Da01937	112	85	148	81	106.54	0.856372	0.255631	0.000808038	0.0059484	GO:0003677,GO:0006334,GO:0000786,GO:0005634	AT1G48620.1	HON5	high mobility group A5	LOC_Os05g51850.1	AT hook-containing DNA-binding protein, putative, expressed	Si006032m	GRMZM2G008456	28.1.3.1	DNA.synthesis/chromatin structure.histone.H1
Pavir.J03534	74	74	106	65	80.6754	0.857749	0.254446	0.000748831	0.00557701	GO:0045892,GO:0005634	AT2G47210.1	0	myb-like transcription factor family protein	LOC_Os05g46330.1	MYB family transcription factor, putative, expressed	Si035742m	GRMZM2G159155	27.3.25	RNA.regulation of transcription.MYB domain transcription factor family
Pavir.Hb01463	60	78	107	57	75.7731	0.860172	0.325697	0.00826564	0.0410063	GO:0008270,GO:0006886,GO:0006888,GO:0030127	AT3G23660.1	0	Sec23/Sec24 protein transport family protein	LOC_Os11g24560.1	protein transport protein, putative, expressed	Si026001m	GRMZM2G045987	29.3.4.2	protein.targeting.secretory pathway.golgi
Pavir.Ab02959	72	55	97	52	68.9716	0.860569	0.290231	0.00302569	0.0179487	GO:0008233,GO:0006508,GO:0016485,GO:0016021	AT3G52640.1	0	Zn-dependent exopeptidases superfamily protein	LOC_Os02g50360.1	nicalin, putative, expressed	Si016564m	GRMZM2G168337	34.99	transport.misc
Pavir.Ba00445	55	70	89	57	68.9899	0.86192	0.33015	0.00903601	0.0438601	GO:0005515	AT3G50690.1	0	Leucine-rich repeat (LRR) family protein	LOC_Os07g41694.1	acidic leucine-rich nuclear phosphoprotein 32-related protein 1, putative, expressed	Si033526m	GRMZM2G009538	35.1	not assigned.no ontology
Pavir.Ea03377	1134	1178	1670	988	1252.47	0.86208	0.134453	1.4384e-10	4.61245e-09	GO:0016779,GO:0009058	AT2G39770.1	CYT1,EMB101,GMP1,SOZ1,VTC1	Glucose-1-phosphate adenylyltransferase family protein	LOC_Os08g13930.1	mannose-1-phosphate guanyltransferase, putative, expressed	Si001969m	GRMZM2G149265	10.1.1.1	cell wall.precursor synthesis.NDP sugar pyrophosphorylase.GDP mannose
Pavir.J01440	197	251	336	190	245.333	0.862815	0.266587	0.00120996	0.00836211	0	AT2G24100.1	0	0	LOC_Os06g08740.1	expressed protein	Si006356m	GRMZM2G142443	35.2	not assigned.unknown
Pavir.J17619	765	674	1065	596	776.922	0.863057	0.116633	1.3644e-13	6.56391e-12	0	0	0	0	0	0	NA	NA	NA	NA
Pavir.Eb01682	56	57	83	49	61.8316	0.863491	0.281691	0.00217392	0.0136661	GO:0005524	AT3G50940.1	0	P-loop containing nucleoside triphosphate hydrolases superfamily protein	LOC_Os01g45450.1	AAA family ATPase, putative, expressed	Si001133m	GRMZM2G063672	29.5.9	protein.degradation.AAA type
Pavir.Aa03008	97	130	180	92	124.876	0.864181	0.318545	0.00666973	0.0343679	GO:0019867	AT5G19620.1	ATOEP80,EMB213,OEP80,TOC75	outer envelope protein of 80 kDa	LOC_Os02g10260.1	outer membrane protein, OMP85 family protein, expressed	Si016588m	GRMZM2G130064	29.3.3	protein.targeting.chloroplast
Pavir.Ia03604	5416	6120	8235	5055	6281.7	0.865712	0.184413	2.67368e-06	3.93964e-05	GO:0006629,GO:0016717,GO:0055114	AT5G05580.1	FAD8	fatty acid desaturase 8	LOC_Os03g18070.1	omega-3 fatty acid desaturase, chloroplast precursor, putative, expressed	Si035778m	GRMZM2G128971	11.2.3	lipid metabolism.FA desaturation.omega 3 desaturase
Pavir.Da02027	360	442	586	349	439.117	0.867155	0.239118	0.000287321	0.00243218	0	AT5G08450.1	0	0	LOC_Os07g29450.1	expressed protein	Si005886m	GRMZM2G464000	35.2	not assigned.unknown
Pavir.Gb00882	201	140	259	141	185.322	0.867929	0.265928	0.00109936	0.00771403	0	AT1G12760.1	0	Zinc finger, C3HC4 type (RING finger) family protein	LOC_Os04g48050.1	RING zinc finger protein, putative, expressed	Si010353m	GRMZM2G072462	29.5.11.4.2	protein.degradation.ubiquitin.E3.RING
Pavir.Ib03370	644	634	841	605	697.2	0.868389	0.214669	5.22662e-05	0.000549946	GO:0003735,GO:0006412,GO:0005622,GO:0005840	AT2G33450.1	0	Ribosomal L28 family	LOC_Os05g01110.1	ribosomal protein L28 protein, putative, expressed	Si037955m	GRMZM2G042061	29.2.1.1.1.2.28	protein.synthesis.ribosomal protein.prokaryotic.chloroplast.50S subunit.L28
Pavir.Fb02166	186	201	290	162	210.77	0.868474	0.194733	8.20266e-06	0.000107099	0	0	0	0	0	0	NA	NA	NA	NA
Pavir.Ab01901	384	286	495	283	363.462	0.868671	0.213609	4.76968e-05	0.000508542	GO:0004672,GO:0005524,GO:0006468	AT1G10940.1	ASK1,SNRK2-4,SNRK2.4,SRK2A	Protein kinase superfamily protein	LOC_Os02g34600.1	CAMK_CAMK_like.13 - CAMK includes calcium/calmodulin depedent protein kinases, expressed	Si017579m	GRMZM2G130018	29.4	protein.postranslational modification
Pavir.J00746	326	245	431	236	309.777	0.869526	0.214078	4.87132e-05	0.00051827	GO:0004222,GO:0006508	AT5G35220.1	EGY1	Peptidase M50 family protein	LOC_Os03g57840.1	peptidase M50, mammalian sterol-regulatory element binding protein, putative, expressed	Si034819m	GRMZM2G007907	29.5	protein.degradation
Pavir.J09292	2204	1453	2594	1623	1989.56	0.870028	0.275316	0.00157708	0.0104098	GO:0008236,GO:0006508	AT3G57680.1	0	Peptidase S41 family protein	LOC_Os06g21380.1	OsCttP3 - Putative C-terminal processing peptidase homologue, expressed	Si006239m	GRMZM2G092379	29.5	protein.degradation
Pavir.J06703	159	102	198	110	142.589	0.87217	0.312785	0.00529684	0.0286119	GO:0008484,GO:0008152,GO:0003824	AT4G29680.1	0	Alkaline-phosphatase-like family protein	LOC_Os01g10020.1	ectonucleotide pyrophosphatase/phosphodiesterase family member 1, putative, expressed	Si001304m	GRMZM2G143165	23.4.99	nucleotide metabolism.phosphotransfer and pyrophosphatases.misc
Pavir.Ea00221	174	157	250	137	179.889	0.872629	0.181006	1.42847e-06	2.23634e-05	0	AT1G78700.1	BEH4	BES1/BZR1 homolog 4	LOC_Os01g10610.1	BES1/BZR1 homolog protein, putative, expressed	Si000892m	GRMZM5G812774	17.3.2.2	hormone metabolism.brassinosteroid.signal transduction.BZR
Pavir.Da00299	55	65	98	47	65.957	0.873233	0.319654	0.00629882	0.0328293	GO:0016616,GO:0051287,GO:0008152,GO:0055114,GO:0016597,GO:0048037	AT1G17745.1	PGDH	D-3-phosphoglycerate dehydrogenase	LOC_Os06g44460.1	D-3-phosphoglycerate dehydrogenase, chloroplast precursor, putative, expressed	Si006100m	GRMZM2G098423	13.1.5.1.1	amino acid metabolism.synthesis.serine-glycine-cysteine group.serine.phosphoglycerate dehydrogenase
Pavir.Ib03977	97	129	166	101	125.115	0.874505	0.310239	0.00482021	0.0264676	GO:0005515	AT2G26490.1	0	Transducin/WD40 repeat-like superfamily protein	LOC_Os03g42710.1	WD-40 repeat family protein, putative, expressed	Si038893m	GRMZM2G099023	35.1	not assigned.no ontology
Pavir.Ba02240	967	637	1372	593	878.575	0.87646	0.321815	0.00645955	0.0334474	GO:0003677	AT4G37180.1	0	Homeodomain-like superfamily protein	LOC_Os07g02800.2	MYB family transcription factor, putative, expressed	Si030286m	GRMZM2G173882	27.3.20	RNA.regulation of transcription.G2-like transcription factor family, GARP
Pavir.Gb01630	184	261	320	205	247.379	0.876536	0.329729	0.00785237	0.0392747	GO:0004672,GO:0005524,GO:0006468	AT1G53570.4	MAP3KA,MAPKKK3	mitogen-activated protein kinase kinase kinase 3	LOC_Os04g35700.1	STE_MEKK_ste11_MAP3K.16 - STE kinases include homologs to sterile 7, sterile 11 and sterile 20 from yeast, expressed	Si009483m	GRMZM2G140726	30.6	signalling.MAP kinases
Pavir.Cb02103	60	47	75	50	59.1083	0.87719	0.313618	0.00515787	0.0279998	0	AT1G54920.2	0	0	LOC_Os11g05100.1	nucleolar GTPase, putative, expressed	Si009590m	GRMZM2G025126	35.2	not assigned.unknown
Pavir.J01737	318	405	554	306	398.452	0.877946	0.25876	0.000691563	0.00520973	0	AT3G55005.1	TON1B	tonneau 1b (TON1b)	LOC_Os11g01170.1	tonneau 1b, putative, expressed	Si026767m	GRMZM2G151268	31.1	cell.organisation
Pavir.J17601	69	50	93	49	65.2227	0.878355	0.311057	0.00474623	0.0261302	0	AT1G71710.1	0	DNAse I-like superfamily protein	LOC_Os05g45900.1	endonuclease/exonuclease/phosphatase family domain containing protein, expressed	Si021608m	GRMZM2G158972	3.4.1	minor CHO metabolism.myo-inositol.poly-phosphatases
Pavir.Db00092	409	508	697	390	504.742	0.878676	0.241795	0.000279102	0.00237032	GO:0004672,GO:0005524,GO:0006468,GO:0016773,GO:0009103,GO:0016020	AT2G46700.1	ATCRK3,CRK3	CDPK-related kinase 3	LOC_Os06g50030.1	CAMK_CAMK_like.30 - CAMK includes calcium/calmodulin depedent protein kinases, expressed	Si006075m	GRMZM2G173928	30.3	signalling.calcium
Pavir.Aa01167	390	251	495	266	350.532	0.878795	0.294208	0.00281745	0.0168837	GO:0005515	AT4G05320.2	UBQ10	polyubiquitin 10	LOC_Os06g46770.1	ubiquitin family protein, putative, expressed	Si016746m	GRMZM2G419891	29.5.11.1	protein.degradation.ubiquitin.ubiquitin
Pavir.J10700	76	80	139	55	85.8895	0.879554	0.338753	0.00941944	0.0452803	GO:0005515	AT5G07910.1	0	Leucine-rich repeat (LRR) family protein	LOC_Os03g11360.2	leucine rich repeat containing protein, expressed	Si037087m	GRMZM5G890241	35.1	not assigned.no ontology
Pavir.Aa02404	80	54	95	62	73.9567	0.879909	0.333166	0.00826488	0.0410063	0	AT5G43820.1	0	Pentatricopeptide repeat (PPR) superfamily protein	LOC_Os02g20160.1	PPR repeat domain containing protein, putative, expressed	Si006203m	GRMZM2G059703	35.1.5	not assigned.no ontology.pentatricopeptide (PPR) repeat-containing protein
Pavir.Ea01866	85	97	136	79	100.239	0.880125	0.257241	0.000622981	0.00476193	GO:0004222,GO:0008270,GO:0006508	AT5G56730.1	0	Insulinase (Peptidase family M16) protein	LOC_Os01g37825.1	M16 domain containing zinc peptidase, putative, expressed	Si000154m	GRMZM2G392649	29.5.7	protein.degradation.metalloprotease
Pavir.Ia04486	289	385	543	274	373.142	0.880678	0.293269	0.00267362	0.0161868	GO:0003824	AT2G33700.1	0	Protein phosphatase 2C family protein	LOC_Os10g39540.1	protein phosphatase 2C, putative, expressed	Si036260m	GRMZM2G009163	29.4	protein.postranslational modification
Pavir.Ib00534	799	848	1124	769	903.985	0.881459	0.203018	1.41341e-05	0.000173155	GO:0016491,GO:0055114	AT4G14210.1	PDE226,PDS,PDS3	phytoene desaturase 3	LOC_Os03g08570.1	amine oxidase, flavin-containing, domain containing protein, expressed	Si034914m	GRMZM2G410515	16.1.4.2	secondary metabolism.isoprenoids.carotenoids.phytoene dehydrogenase
Pavir.J01681	102	102	145	93	112.361	0.881506	0.232475	0.000149537	0.00137388	0	AT1G32200.1	ACT1,ATS1	phospholipid/glycerol acyltransferase family protein	LOC_Os10g42720.1	acyltransferase, putative, expressed	Si035674m	GRMZM2G159890	11.3.1	lipid metabolism.Phospholipid synthesis.1-acylglycerol-3-phosphate O-acyltransferase
Pavir.Ib02671	105	74	133	78	98.2506	0.881515	0.287358	0.00215745	0.0136117	GO:0005515,GO:0008270	AT1G64260.1	0	MuDR family transposase	ChrUn.fgenesh.mRNA.95	expressed protein	Si025979m	GRMZM2G034372	27.3.99	RNA.regulation of transcription.unclassified
Pavir.Ia03619	1943	1955	2756	1746	2130.62	0.882015	0.141374	4.40744e-10	1.32267e-08	GO:0016209,GO:0016491,GO:0055114	AT2G37240.1	0	Thioredoxin superfamily protein	LOC_Os03g17600.1	expressed protein	Si037096m	GRMZM2G052479	35.1	not assigned.no ontology
Pavir.J03885	139	143	223	113	154.203	0.882119	0.213328	3.54913e-05	0.000391121	GO:0003824	AT5G53140.1	0	Protein phosphatase 2C family protein	LOC_Os05g50970.1	protein phosphatase 2C, putative, expressed	Si021863m	GRMZM2G412937	29.4	protein.postranslational modification
Pavir.Cb00909	332	462	591	354	441.177	0.882407	0.305539	0.00387662	0.0220549	GO:0000049,GO:0004812,GO:0005524,GO:0043039,GO:0005737,GO:0000287,GO:0004826,GO:0006432,GO:0008033	AT3G58140.1	0	phenylalanyl-tRNA synthetase class IIc family protein	LOC_Os12g34860.1	phenylalanyl-tRNA synthetase, putative, expressed	Si021996m	GRMZM2G078756	29.1.20	protein.aa activation.phenylalanine-tRNA ligase
Pavir.Da01463	415	361	590	322	422.906	0.883313	0.142973	6.4845e-10	1.90363e-08	0	AT2G45260.1	0	Plant protein of unknown function (DUF641)	LOC_Os10g23220.1	GIL1, putative, expressed	Si035847m	GRMZM2G111720	35.2	not assigned.unknown
Pavir.Ea00889	481	518	794	400	547.246	0.883508	0.186191	2.08332e-06	3.14971e-05	GO:0004672,GO:0005524,GO:0006468	AT5G26751.1	ATSK11,SK 11	shaggy-related kinase 11	LOC_Os01g14860.1	CGMC_GSK.1 - CGMC includes CDA, MAPK, GSK3, and CLKC kinases, expressed	Si001664m	GRMZM2G024151	29.4	protein.postranslational modification
Pavir.Gb00751	170	237	339	162	226.576	0.883753	0.332522	0.00786696	0.0393305	0	AT3G49590.3	0	Autophagy-related protein 13	LOC_Os04g45570.1	expressed protein	Si009859m	GRMZM5G825909	35.2	not assigned.unknown
Pavir.Fb00419	277	198	368	196	259.73	0.884139	0.246348	0.000331961	0.00276113	GO:0003676,GO:0005524,GO:0008026,GO:0004386	AT1G20920.1	0	P-loop containing nucleoside triphosphate hydrolases superfamily protein	0	0	Si013166m	GRMZM2G030659	27.1.2	RNA.processing.RNA helicase
Pavir.Ia04679	181	254	326	194	242.265	0.884616	0.317386	0.00531671	0.0287057	0	AT5G07980.1	0	dentin sialophosphoprotein-related	LOC_Os03g11460.1	expressed protein	Si033880m	GRMZM2G103079	35.1	not assigned.no ontology
Pavir.J38906	57	44	84	39	55.4991	0.885248	0.331148	0.00751162	0.0378844	GO:0005198,GO:0006886,GO:0016192,GO:0030117,GO:0005515,GO:0030126	AT2G21390.1	0	Coatomer, alpha subunit	LOC_Os09g04110.1	coatomer alpha subunit, putative, expressed	Si033952m	GRMZM2G010054	31.4	cell.vesicle transport
Pavir.Ba03417	147	130	191	130	152.613	0.885333	0.228174	0.000104425	0.00100809	0	AT5G26740.1	0	Protein of unknown function (DUF300)	LOC_Os07g14090.1	domain of unknown function domain containing protein, expressed	Si029450m	GRMZM2G035445	35.1	not assigned.no ontology
Pavir.J07886	64	56	89	53	66.2087	0.88636	0.272823	0.00115872	0.00807005	0	AT3G11780.1	0	MD-2-related lipid recognition domain-containing protein / ML domain-containing protein	LOC_Os03g57420.1	ML domain protein, putative, expressed	Si037884m	GRMZM2G434533	35.1	not assigned.no ontology
Pavir.J36855	202	197	265	194	220.373	0.886557	0.243947	0.000278823	0.00236899	GO:0016491,GO:0016706,GO:0055114	AT1G52820.1	0	2-oxoglutarate (2OG) and Fe(II)-dependent oxygenase superfamily protein	LOC_Os08g32170.1	oxidoreductase, 2OG-FeII oxygenase domain containing protein, putative, expressed	Si014110m	GRMZM2G542847	17.6.1	hormone metabolism.gibberelin.synthesis-degradation
Pavir.Fa02127	179	182	270	155	198.037	0.886572	0.180566	9.10893e-07	1.49069e-05	GO:0005515	AT2G33060.1	AtRLP27,RLP27	receptor like protein 27	LOC_Os01g04070.1	verticillium wilt disease resistance protein, putative, expressed	Si015689m	GRMZM2G123963	30.2.99	signalling.receptor kinases.misc
Pavir.Fa00170	128	132	188	117	143.351	0.887961	0.213389	3.16531e-05	0.000353581	GO:0005515	AT3G11540.1	SPY	Tetratricopeptide repeat (TPR)-like superfamily protein	LOC_Os08g44510.1	UDP-N-acetylglucosamine--peptide N-acetylglucosaminyltransferase SPINDLY, putative, expressed	Si013225m	GRMZM2G357804	17.6.2	hormone metabolism.gibberelin.signal transduction
Pavir.J24631	259	235	387	200	269.915	0.888324	0.167823	1.20173e-07	2.38964e-06	GO:0005515	AT3G58170.1	ATBET11,ATBS14A,BET11,BS14A	BET1P/SFT1P-like protein 14A	LOC_Os02g57510.1	SNARE domain containing protein, putative, expressed	Si020385m	GRMZM2G101571	29.3.4.2	protein.targeting.secretory pathway.golgi
Pavir.J35824	184	198	246	193	212.313	0.888554	0.293021	0.00242627	0.0149378	GO:0005198,GO:0009507	AT3G23400.1	FIB4	Plastid-lipid associated protein PAP / fibrillin family protein	LOC_Os11g38260.1	PAP fibrillin family domain containing protein, expressed	Si026729m	GRMZM2G015285	31.1	cell.organisation
Pavir.J34835	180	190	272	163	203.625	0.888729	0.191972	3.66617e-06	5.19506e-05	GO:0004672,GO:0005524,GO:0006468	AT4G35230.1	BSK1	BR-signaling kinase 1	LOC_Os03g04050.1	protein kinase family protein, putative, expressed	Si035207m	GRMZM2G099598	29.4.1.52	protein.postranslational modification.kinase.receptor like cytoplasmatic kinase II
Pavir.Ba03893	1217	1677	2191	1276	1610.72	0.889283	0.291594	0.00229047	0.0142278	GO:0005783	AT3G10260.3	0	Reticulon family protein	LOC_Os07g04910.1	reticulon domain containing protein, putative, expressed	Si030956m	GRMZM2G167892	35.1	not assigned.no ontology
Pavir.Ab02615	147	182	251	142	182.176	0.889341	0.259773	0.000618114	0.00473262	0	AT5G51380.1	0	RNI-like superfamily protein	LOC_Os02g44104.1	F-box family protein, putative, expressed	Si016252m	GRMZM2G119490	29.5.11.4.3.2	protein.degradation.ubiquitin.E3.SCF.FBOX
Pavir.Ia02785	1190	700	1470	799	1041.65	0.89046	0.330852	0.00711498	0.0361704	GO:0003913,GO:0006281	AT1G12370.2	PHR1,UVR2	photolyase 1	LOC_Os10g08580.1	FAD binding domain of DNA photolyase domain containing protein, expressed	Si035328m	GRMZM2G029519	28.2	DNA.repair
Pavir.J26505	136	109	162	121	135.772	0.890511	0.287486	0.0019511	0.0124798	GO:0003743,GO:0006413,GO:0008270,GO:0006355	AT3G10330.1	0	Cyclin-like family protein	LOC_Os09g36440.1	transcription initiation factor IIB, putative, expressed	Si030598m	GRMZM2G091586	27.2	RNA.transcription
Pavir.J04278	61	63	83	62	69.3772	0.891018	0.31829	0.00511988	0.02781	0	AT1G48880.1	TBL7	TRICHOME BIREFRINGENCE-LIKE 7	LOC_Os05g35190.1	powdery mildew resistant protein 5, putative, expressed	Si022013m	GRMZM2G129065	35.2	not assigned.unknown
Pavir.Ea04146	252	197	342	190	246.228	0.893085	0.200884	8.75741e-06	0.000113438	0	AT2G39670.1	0	Radical SAM superfamily protein	LOC_Os01g74190.1	radical SAM enzyme, putative, expressed	Si001678m	GRMZM2G168412	29.2.2.3.3	protein.synthesis.ribosome biogenesis.Pre-rRNA processing and modifications.methylotransferases
Pavir.Ib00078	367	315	476	316	375.342	0.893936	0.18875	2.17886e-06	3.27472e-05	GO:0003735,GO:0006412,GO:0005622,GO:0005840	AT4G01310.1	0	Ribosomal L5P family protein	LOC_Os03g03360.1	ribosomal protein L5, putative, expressed	Si036951m	GRMZM2G119471	29.2.1.1.1.2.5	protein.synthesis.ribosomal protein.prokaryotic.chloroplast.50S subunit.L5
Pavir.J32180	64	66	90	63	72.6062	0.894576	0.294246	0.00236399	0.0146152	0	0	0	0	LOC_Os01g07590.1	universal stress protein domain containing protein, putative, expressed	Si003193m	NA	NA	NA
Pavir.Da01517	206	177	289	164	210.311	0.894893	0.176261	3.8326e-07	6.86499e-06	0	AT5G64680.1	0	0	LOC_Os01g15520.1	expressed protein	Si004168m	GRMZM2G132944	35.2	not assigned.unknown
Pavir.Ca01024	101	115	158	98	119.927	0.895236	0.250767	0.000357	0.00293795	0	0	0	0	LOC_Os02g11890.1	syntaxin-related protein, putative, expressed	Si010687m	GRMZM2G168017	NA	NA
Pavir.Eb03171	63	76	99	66	77.793	0.89532	0.31101	0.00399256	0.0225967	GO:0005515	AT3G63220.2	0	Galactose oxidase/kelch repeat superfamily protein	LOC_Os10g24900.1	OsFBK22 - F-box domain and kelch repeat containing protein, expressed	Si036416m	GRMZM2G016878	29.5.11.4.3.2	protein.degradation.ubiquitin.E3.SCF.FBOX
Pavir.J23297	153	222	300	160	210.365	0.895852	0.337551	0.00795497	0.0396754	0	0	0	0	0	0	NA	NA	NA	NA
Pavir.Bb03381	660	802	1145	616	810.213	0.89646	0.228287	8.60484e-05	0.000853874	GO:0005515	AT1G78070.1	0	Transducin/WD40 repeat-like superfamily protein	LOC_Os03g26870.1	WD-40 repeat family protein, putative, expressed	Si030175m	GRMZM2G078806	35.1	not assigned.no ontology
Pavir.Ab02190	102	111	158	95	118.066	0.897025	0.234152	0.000127645	0.00119575	GO:0003677,GO:0004803,GO:0006313,GO:0008270	AT1G52520.1	FRS6	FAR1-related sequence 6	LOC_Os11g19030.1	FAR1 family protein, expressed	Si005823m	GRMZM2G106653	30.11	signalling.light
Pavir.Cb00845	53	70	91	57	69.0946	0.897062	0.340422	0.00841013	0.0415804	GO:0003824,GO:0008152	AT1G18640.2	PSP	3-phosphoserine phosphatase	LOC_Os12g31820.1	phosphoserine phosphatase, chloroplast precursor, putative, expressed	Si026323m	GRMZM2G165383	13.1.5.1.3	amino acid metabolism.synthesis.serine-glycine-cysteine group.serine.phosphoserine phosphatase
Pavir.Ib03528	1038	1371	1887	1030	1342.02	0.897137	0.270277	0.00090235	0.00652638	0	AT3G15780.1	0	0	LOC_Os01g29740.1	expressed protein	NA	GRMZM2G428356	35.2	not assigned.unknown
Pavir.Ba00548	44	41	70	34	47.0874	0.898565	0.323065	0.00541291	0.02905	0	0	0	0	LOC_Os07g38950.1	expressed protein	Si030543m	GRMZM2G072500	NA	NA
Pavir.Ea01354	243	200	347	183	243.42	0.899849	0.188214	1.74428e-06	2.68673e-05	GO:0003777,GO:0005524,GO:0007018	AT3G16630.1	ATKINESIN-13A,KINESIN-13A	P-loop containing nucleoside triphosphate hydrolases superfamily protein	LOC_Os05g06280.1	ATKINESIN-13A/KINESIN-13A, putative, expressed	Si000351m	GRMZM2G117401	31.1	cell.organisation
Pavir.Ga02339	214	166	291	162	209.25	0.900924	0.210324	1.83972e-05	0.000218494	0	AT5G51340.1	0	Tetratricopeptide repeat (TPR)-like superfamily protein	LOC_Os04g28010.1	expressed protein	Si009384m	GRMZM2G079796	35.2	not assigned.unknown
Pavir.J18978	108	69	132	80	98.4128	0.902302	0.330522	0.00633478	0.032983	0	AT1G07060.1	0	0	LOC_Os11g01540.1	expressed protein	Si026781m	GRMZM2G092167	35.2	not assigned.unknown
Pavir.Fa01167	67	94	120	75	90.8456	0.903051	0.349582	0.00978797	0.0467626	0	0	0	0	0	0	NA	NA	NA	NA
Pavir.J01237	201	163	269	162	201.028	0.903489	0.198851	5.53172e-06	7.5381e-05	0	AT1G53560.1	0	Ribosomal protein L18ae family	LOC_Os01g47680.1	60S ribosomal protein L18a-1, putative, expressed	Si003029m	GRMZM2G045270	35.2	not assigned.unknown
Pavir.Ba01708	199	172	254	179	205.984	0.903624	0.232315	0.000100386	0.000974638	0	AT5G13020.1	0	Emsy N Terminus (ENT)/ plant Tudor-like domains-containing protein	LOC_Os04g56440.1	ENT domain containing protein, expressed	Si030128m	GRMZM2G103902	35.1	not assigned.no ontology
Pavir.Ab00518	359	467	627	368	461.558	0.904365	0.268459	0.000755178	0.0056156	0	AT3G10730.1	ATSUN2,SUN2	SAD1/UNC-84 domain protein 2	LOC_Os05g18770.1	Sad1 / UNC-like C-terminal domain containing protein, putative, expressed	Si019764m	GRMZM2G109818	35.1	not assigned.no ontology
Pavir.Ia02581	231	249	408	185	266.227	0.905485	0.243485	0.000200133	0.00177061	0	AT1G03280.1	0	Transcription factor TFIIE, alpha subunit	LOC_Os08g25460.1	transcription initiation factor, putative, expressed	Si035579m	GRMZM2G064390	27.2	RNA.transcription
Pavir.Bb01197	1436	966	1974	965	1328.87	0.905865	0.276386	0.00104718	0.00741024	GO:0008080,GO:0008652	AT4G37670.2	NAGS2	N-acetyl-l-glutamate synthase 2	LOC_Os07g39690.1	GCN5-related N-acetyltransferase, putative, expressed	Si029301m	GRMZM2G134426	26.24	misc.GCN5-related N-acetyltransferase
Pavir.J35683	324	472	618	355	448.506	0.906022	0.326921	0.00558199	0.0298046	0	AT3G50830.1	ATCOR413-PM2,COR413-PM2	cold-regulated 413-plasma membrane 2	LOC_Os03g55850.1	cold acclimation protein WCOR413, putative, expressed	Si037487m	GRMZM2G040030	35.1	not assigned.no ontology
Pavir.J20487	80	51	104	56	72.9915	0.907087	0.346239	0.00879732	0.0431211	GO:0005515	AT5G26210.1	AL4	alfin-like 4	LOC_Os02g35600.1	PHD finger protein, putative, expressed	Si010902m	GRMZM2G107807	27.3.2	RNA.regulation of transcription.Alfin-like
Pavir.Cb00896	45	33	57	37	43.8544	0.907752	0.354365	0.0104181	0.0491585	0	AT4G03180.1	0	0	LOC_Os12g35270.1	expressed protein	Si022900m	GRMZM2G042143	35.2	not assigned.unknown
Pavir.J04995	112	94	151	94	114.467	0.907847	0.230897	8.43045e-05	0.000839111	GO:0032934	AT5G42890.1	ATSCP2,SCP2	sterol carrier protein 2	LOC_Os02g52720.1	peroxisomal multifunctional enzyme type 2, putative, expressed	Si007382m	GRMZM2G150656	11.8	lipid metabolism.'exotics'(steroids, squalene etc)
Pavir.Ea01378	221	203	394	148	236.478	0.90819	0.32115	0.00468492	0.0258641	0	AT2G26430.1	ATRCY1,RCY1	arginine-rich cyclin 1	LOC_Os01g27940.1	cyclin-L1-1, putative, expressed	Si001621m	GRMZM2G108463	31.3	cell.cycle
Pavir.Ea01588	338	479	660	349	459.946	0.908389	0.315881	0.00403093	0.0227912	0	AT2G34670.2	0	Protein of unknown function (DUF630 and DUF632)	LOC_Os01g40330.1	DUF630/DUF632 domains containing protein, putative, expressed	Si000450m	GRMZM2G142913	35.1.42	not assigned.no ontology.proline rich family
Pavir.Ib00377	601	543	850	505	631.563	0.908474	0.121598	7.95022e-14	3.92419e-12	0	AT4G02715.1	0	0	LOC_Os03g06420.1	expressed protein	Si037649m	GRMZM2G115674	35.2	not assigned.unknown
Pavir.Eb02911	384	535	711	409	516.729	0.908509	0.302902	0.00270559	0.0163346	0	AT3G24430.1	HCF101	ATP binding	LOC_Os01g52170.1	expressed protein	Si000977m	GRMZM2G129208	29.8	protein.assembly and cofactor ligation
Pavir.J12998	40	46	67	38	48.2975	0.90901	0.327792	0.00555204	0.0296792	0	AT4G30710.1	0	Family of unknown function (DUF566)	LOC_Os09g25500.1	expressed protein	Si029359m	GRMZM2G142875	35.2	not assigned.unknown
Pavir.Ga01969	40	32	53	34	40.5283	0.909067	0.348151	0.00902437	0.0438175	GO:0003824,GO:0008152	AT2G43180.2	0	Phosphoenolpyruvate carboxylase family protein	LOC_Os04g31700.1	methylisocitrate lyase 2, putative, expressed	Si010665m	GRMZM2G164714	35.2	not assigned.unknown
Pavir.Ga00664	56	39	75	41	53.0224	0.909203	0.339029	0.00732314	0.0370889	GO:0055085	AT5G53550.1	ATYSL3,YSL3	YELLOW STRIPE like 3	0	0	Si009559m	GRMZM2G051179	34.12	transport.metal
Pavir.J05458	422	430	637	377	472.013	0.910577	0.144773	3.18102e-10	9.70867e-09	GO:0005198	AT4G21450.1	0	PapD-like superfamily protein	LOC_Os08g04620.1	MSP domain containing protein, putative, expressed	Si014390m	GRMZM2G063363	31.4	cell.vesicle transport
Pavir.Ea00388	117	156	200	129	153.935	0.911741	0.312029	0.00347818	0.0201965	GO:0004650,GO:0005975	AT5G44840.1	0	Pectin lyase-like superfamily protein	LOC_Os01g07790.1	polygalacturonase, putative, expressed	Si035806m	GRMZM2G054410	10.6.3	cell wall.degradation.pectate lyases and polygalacturonases
Pavir.Ib04020	4455	4460	7189	3646	4937.91	0.913045	0.138991	5.06277e-11	1.74159e-09	GO:0022857,GO:0055085,GO:0016021	AT3G13050.1	0	Major facilitator superfamily protein	LOC_Os03g43720.1	transporter family protein, putative, expressed	Si035446m	GRMZM2G066801	34.99	transport.misc
Pavir.J36204	38	33	56	31	39.8152	0.91314	0.336863	0.00671385	0.0345359	0	AT1G59820.1	ALA3	aminophospholipid ATPase 3	LOC_Os10g27220.1	phospholipid-transporting ATPase 3, putative, expressed	Si033945m	GRMZM2G020553	34.1	transport.p- and v-ATPases
Pavir.Ia02362	46	34	66	33	44.7026	0.913255	0.349926	0.00905808	0.0439486	0	0	0	0	0	0	NA	NA	NA	NA
Pavir.Hb01900	321	235	402	257	308.76	0.913578	0.240461	0.000145114	0.00133833	GO:0009966	AT5G53000.1	TAP46	2A phosphatase associated protein of 46 kD	LOC_Os12g04290.1	PP2A regulatory subunit TAP46, putative, expressed	Si026423m	GRMZM2G095392	29.4	protein.postranslational modification
Pavir.Ca00543	87	86	130	78	96.587	0.914788	0.234564	9.6212e-05	0.000937883	GO:0005524,GO:0016887,GO:0006810,GO:0016020	AT4G39850.1	ACN2,AtABCD1,CTS,PED3,PXA1	peroxisomal ABC transporter 1	LOC_Os01g73530.2	ABC transporter, ATP-binding protein, putative, expressed	Si020984m	GRMZM2G060045	34.16	transport.ABC transporters and multidrug resistance systems
Pavir.Fa01905	4633	6506	8572	5028	6282.05	0.914995	0.299662	0.00226246	0.0140748	GO:0003677	AT1G01060.1	LHY,LHY1	Homeodomain-like superfamily protein	LOC_Os08g06110.2	MYB family transcription factor, putative, expressed	Si013398m	GRMZM2G014902	27.3.26	RNA.regulation of transcription.MYB-related transcription factor family
Pavir.Ib01324	100	140	199	101	135.683	0.915867	0.33626	0.00645576	0.0334417	GO:0005097,GO:0032313,GO:0005622	AT3G55020.1	0	Ypt/Rab-GAP domain of gyp1p superfamily protein	LOC_Os03g17540.1	TBC domain containing protein, expressed	Si034197m	GRMZM2G154883	30.5	signalling.G-proteins
Pavir.Db02089	474	406	641	402	488.27	0.916567	0.159307	8.74396e-09	2.11809e-07	GO:0016881	AT5G50430.1	UBC33	ubiquitin-conjugating enzyme 33	LOC_Os06g09330.1	ubiquitin-conjugating enzyme, putative, expressed	Si007181m	GRMZM2G177276	29.5.11	protein.degradation.ubiquitin
Pavir.J03432	335	323	487	298	366.098	0.919274	0.149087	7.0027e-10	2.03879e-08	GO:0003723,GO:0003735,GO:0006412,GO:0005622,GO:0005840	AT3G15190.1	0	chloroplast 30S ribosomal protein S20, putative	LOC_Os01g48690.1	ribosomal protein rpS20, putative, expressed	Si002825m	GRMZM2G163988	29.2.1.1.1.1.20	protein.synthesis.ribosomal protein.prokaryotic.chloroplast.30S subunit.S20
Pavir.Ca02615	691	443	907	481	631.894	0.919609	0.291491	0.0016058	0.0105765	0	AT5G27860.1	0	0	LOC_Os12g36740.1	splicing factor, arginine/serine-rich 18, putative, expressed	Si025188m	GRMZM2G139085	35.2	not assigned.unknown
Pavir.J29375	267	192	400	176	255.93	0.91981	0.294712	0.00180207	0.0116797	0	0	0	0	0	0	NA	NA	NA	NA
Pavir.Hb00976	165	232	329	168	224.793	0.92012	0.325416	0.00469098	0.0258882	GO:0005506	AT5G51010.1	0	Rubredoxin-like superfamily protein	LOC_Os11g32500.1	rubredoxin family protein, putative, expressed	Si026962m	GRMZM2G130379	21.1	redox.thioredoxin
Pavir.J01220	707	1013	1265	823	975.698	0.920818	0.324109	0.00449614	0.0250298	GO:0008299	AT1G17050.1	SPS2	solanesyl diphosphate synthase 2	LOC_Os05g50550.1	polyprenyl synthetase, putative, expressed	Si022129m	GRMZM2G112728	16.1.2.8	secondary metabolism.isoprenoids.mevalonate pathway.geranyl diphosphate synthase
Pavir.J01679	278	218	395	208	275.301	0.92082	0.202698	5.55086e-06	7.55745e-05	0	0	0	0	0	0	NA	NA	NA	NA
Pavir.Eb00498	59	75	99	64	76.0191	0.921275	0.324362	0.00450759	0.0250794	0	AT2G15530.1	0	RING/U-box superfamily protein	LOC_Os01g06590.1	zinc finger, C3HC4 type domain containing protein, expressed	Si001038m	GRMZM2G305901	29.5.11.4.2	protein.degradation.ubiquitin.E3.RING
Pavir.J34696	24287	32567	42568	26388	32077.3	0.92164	0.279456	0.000973843	0.0069438	0	AT4G10340.1	LHCB5	light harvesting complex of photosystem II 5	LOC_Os11g13890.1	chlorophyll A-B binding protein, putative, expressed	Si026725m	GRMZM2G149428	1.1.1.1	PS.lightreaction.photosystem II.LHC-II
Pavir.J33981	157	147	224	140	169.844	0.921785	0.193322	1.85952e-06	2.84607e-05	GO:0005515	AT3G19420.1	ATPEN2,PEN2	PTEN 2	LOC_Os12g21890.1	PTEN, putative, expressed	Si029178m	GRMZM2G132468	29.4	protein.postranslational modification
Pavir.J00121	551	595	888	498	638.715	0.921877	0.16111	1.05246e-08	2.51619e-07	GO:0003735,GO:0019843,GO:0006412,GO:0005840	AT1G64510.1	0	Translation elongation factor EF1B/ribosomal protein S6 family protein	LOC_Os03g62630.1	ribosomal protein S6, putative, expressed	Si037440m	GRMZM2G118005	29.2.1.1.1.1.6	protein.synthesis.ribosomal protein.prokaryotic.chloroplast.30S subunit.S6
Pavir.J27380	100	63	125	74	91.5751	0.923357	0.338262	0.00633901	0.0330013	0	AT1G55340.2	0	Protein of unknown function (DUF1639)	LOC_Os05g46395.1	expressed protein	Si023147m	GRMZM2G094884	35.2	not assigned.unknown
Pavir.Ba03570	74	70	111	64	80.6515	0.923442	0.248239	0.000199246	0.00176345	0	AT1G54460.1	0	TPX2 (targeting protein for Xklp2) protein family	LOC_Os07g08790.1	targeting protein for Xklp2, putative, expressed	Si029611m	AC148167.6_FGT001	35.2	not assigned.unknown
Pavir.Aa00082	78	53	101	59	73.5592	0.923971	0.319546	0.0038339	0.0218946	GO:0005515	AT5G04420.1	0	Galactose oxidase/kelch repeat superfamily protein	LOC_Os02g57690.1	kelch repeat protein, putative, expressed	Si016963m	GRMZM2G085547	35.1	not assigned.no ontology
Pavir.J06395	405	483	710	380	497.954	0.924071	0.223204	3.47254e-05	0.000384065	0	AT5G57910.1	0	0	LOC_Os09g25410.1	expressed protein	Si030786m	GRMZM2G093731	35.2	not assigned.unknown
Pavir.Ia03657	104	86	154	79	105.846	0.924505	0.241599	0.000129924	0.00121461	GO:0004664,GO:0009094,GO:0016597,GO:0008152	AT3G07630.1	ADT2	arogenate dehydratase 2	LOC_Os03g17730.1	P-protein, putative, expressed	Si036019m	GRMZM2G141273	13.1.6.3.1	amino acid metabolism.synthesis.aromatic aa.phenylalanine.arogenate dehydratase / prephenate dehydratase
Pavir.Ea03853	86	96	147	77	102.001	0.924832	0.254758	0.000283154	0.00240045	GO:0016740,GO:0030170,GO:0009058	AT5G23670.1	LCB2	long chain base2	LOC_Os01g70380.1	serine palmitoyltransferase 2, putative, expressed	Si001208m	GRMZM2G010202	11.8.1.2	lipid metabolism.'exotics' (steroids, squalene etc).sphingolipids.serine C-palmitoyltransferase
Pavir.Ia01647	222	289	421	216	288.528	0.926123	0.282651	0.00105079	0.00743122	0	AT4G33630.1	EX1	Protein of unknown function (DUF3506)	LOC_Os10g34400.1	expressed protein	Si034485m	GRMZM2G048435	35.2	not assigned.unknown
Pavir.Ba02857	475	590	811	484	599.537	0.926343	0.24206	0.000129757	0.00121354	0	AT3G07700.1	0	Protein kinase superfamily protein	LOC_Os09g07660.1	ELMO/CED-12 family protein, putative, expressed	Si029073m	GRMZM2G040511	35.1.1	not assigned.no ontology.ABC1 family protein
Pavir.Ba01468	296	246	393	254	302.926	0.927992	0.192715	1.46939e-06	2.29335e-05	0	0	0	0	0	0	NA	NA	NA	NA
Pavir.Fb01815	118	123	192	103	134.817	0.928237	0.214836	1.55559e-05	0.000188458	GO:0003677,GO:0005634	AT1G22310.2	ATMBD8,MBD8	methyl-CPG-binding domain 8	LOC_Os08g37920.1	ZOS8-09 - C2H2 zinc finger protein, expressed	Si015222m	GRMZM2G301098	27.3.59	RNA.regulation of transcription.Methyl binding domain proteins
Pavir.Eb04068	380	444	638	366	462.659	0.928654	0.208823	8.70398e-06	0.000112874	0	0	0	0	0	0	NA	NA	NA	NA
Pavir.J12617	521	668	885	558	671.99	0.92909	0.265538	0.000467189	0.00370896	GO:0005524,GO:0016887	AT1G70610.1	ATTAP1,TAP1	transporter associated with antigen processing protein 1	LOC_Os01g68330.1	antigen peptide transporter-like 1, chloroplast precursor, putative, expressed	Si000553m	GRMZM2G432390	34.16	transport.ABC transporters and multidrug resistance systems
Pavir.Ea03554	414	243	504	299	369.309	0.929129	0.338928	0.00611831	0.0322329	GO:0004672,GO:0005524,GO:0006468	AT3G59350.2	0	Protein kinase superfamily protein	LOC_Os01g67340.1	STRUBBELIG-RECEPTOR FAMILY 8 precursor, putative, expressed	Si001928m	GRMZM2G346132	29.4.1.58	protein.postranslational modification.kinase.receptor like cytoplasmatic kinase VIII
Pavir.Da00199	92	132	169	107	128.003	0.929214	0.348197	0.00761585	0.0383006	GO:0003676,GO:0008270	AT1G53720.1	ATCYP59,CYP59	cyclophilin 59	LOC_Os06g45910.1	peptidyl-prolyl cis-trans isomerase-like 4, putative, expressed	Si006214m	GRMZM2G146190	31.3	cell.cycle
Pavir.Aa01640	495	518	789	441	565.779	0.929263	0.147807	3.23664e-10	9.8681e-09	0	AT3G04600.1	0	Nucleotidylyl transferase superfamily protein	LOC_Os12g35570.1	tRNA synthetase, putative, expressed	Si022203m	GRMZM2G002687	29.1	protein.aa activation
Pavir.Da01617	2742	3235	4615	2665	3357.36	0.929705	0.202558	4.43629e-06	6.17566e-05	GO:0005515,GO:0008236,GO:0006508	AT3G57680.1	0	Peptidase S41 family protein	LOC_Os06g21380.1	OsCttP3 - Putative C-terminal processing peptidase homologue, expressed	Si006239m	GRMZM2G092379	29.5	protein.degradation
Pavir.Gb00911	151	134	246	111	159.263	0.93138	0.245851	0.000151623	0.00139054	GO:0003824	AT4G28400.1	0	Protein phosphatase 2C family protein	LOC_Os04g52000.1	protein phosphatase 2C, putative, expressed	Si010625m	GRMZM2G155991	29.4	protein.postranslational modification
Pavir.J13028	234	274	427	208	285.857	0.931476	0.244628	0.000140252	0.0013003	0	0	0	0	0	0	NA	NA	NA	NA
Pavir.J20321	365	325	485	335	387.029	0.932083	0.201046	3.54946e-06	5.0531e-05	GO:0005524,GO:0016887	AT4G25450.3	ATNAP8,NAP8	non-intrinsic ABC protein 8	LOC_Os07g28090.1	ABC transporter, ATP-binding protein, putative, expressed	Si033678m	GRMZM2G077361	34.16	transport.ABC transporters and multidrug resistance systems
Pavir.J34227	202	282	387	216	275.37	0.932207	0.3113	0.00274837	0.0165346	GO:0008138,GO:0006470,GO:0004484,GO:0006370,GO:0006397	AT3G09100.2	0	mRNA capping enzyme family protein	LOC_Os11g11070.1	mRNA-capping enzyme, putative, expressed	Si026068m	GRMZM2G030463	28.1	DNA.synthesis/chromatin structure
Pavir.J25295	111	108	166	100	123.124	0.933442	0.212717	1.14299e-05	0.000143711	0	0	0	0	0	0	NA	NA	NA	NA
Pavir.J07299	62	63	99	55	70.4354	0.93399	0.267068	0.000470177	0.00372881	0	AT2G16940.2	0	Splicing factor, CC1-like	LOC_Os10g30370.1	RNA recognition motif containing protein, putative, expressed	Si035008m	GRMZM2G071589	27.4	RNA.RNA binding
Pavir.J02905	71	55	115	47	70.97	0.934567	0.349123	0.00743076	0.0375675	0	AT5G57950.1	0	26S proteasome regulatory subunit, putative	LOC_Os09g25310.1	26S proteasome non-ATPase regulatory subunit 9, putative, expressed	Si031093m	GRMZM2G160770	29.5.11.20	protein.degradation.ubiquitin.proteasom
Pavir.J34275	31	36	54	30	38.2223	0.935216	0.358994	0.00918475	0.0444691	GO:0005215,GO:0006814,GO:0055085,GO:0016020	AT5G64290.1	DCT,DIT2.1	dicarboxylate transport 2.1	LOC_Os09g29430.1	citrate transporter, putative, expressed	Si029415m	GRMZM2G040933	34.9	transport.metabolite transporters at the mitochondrial membrane
Pavir.Da02010	108	99	167	88	116.009	0.936992	0.218554	1.80908e-05	0.000215301	GO:0004579,GO:0006486,GO:0005783,GO:0016021	AT2G01720.1	0	Ribophorin I	LOC_Os05g23600.1	dolichyl-diphosphooligosaccharide--protein glycosyltransferase 67 kDasubunit precursor, putative, expressed	Si029572m	GRMZM2G177273	29.7	protein.glycosylation
Pavir.Db00214	1135	1082	1746	956	1238.29	0.937082	0.100075	7.689e-21	7.22498e-19	0	AT4G02530.1	0	chloroplast thylakoid lumen protein	LOC_Os06g49160.1	thylakoid lumenal 16.5 kDa protein, chloroplast precursor, putative, expressed	Si007203m	GRMZM5G854533	35.1	not assigned.no ontology
Pavir.Ca01768	320	215	430	231	300.394	0.937691	0.274034	0.000622077	0.0047566	0	AT2G47210.1	0	myb-like transcription factor family protein	LOC_Os05g46330.1	MYB family transcription factor, putative, expressed	Si035742m	GRMZM2G159155	27.3.25	RNA.regulation of transcription.MYB domain transcription factor family
Pavir.Ib01076	135	97	185	101	130.312	0.937861	0.264697	0.000395378	0.00320829	0	AT3G51140.1	0	Protein of unknown function (DUF3353)	LOC_Os03g15033.1	expressed protein	Si018023m	GRMZM2G013814	35.2	not assigned.unknown
Pavir.Ea03615	73	98	140	75	97.4956	0.938018	0.323768	0.00376523	0.0215765	0	AT1G57680.1	0	0	LOC_Os01g66190.1	expressed protein	Si001751m	GRMZM2G050803	35.2	not assigned.unknown
Pavir.Eb01035	363	217	445	267	327.347	0.93845	0.33186	0.00468615	0.0258678	GO:0003725,GO:0005622	AT2G01130.1	0	DEA(D/H)-box RNA helicase family protein	LOC_Os09g33460.2	double-stranded RNA binding motif containing protein, expressed	Si000063m	GRMZM2G373175	28.1	DNA.synthesis/chromatin structure
Pavir.J03007	244	350	451	284	340.22	0.939854	0.328109	0.00417722	0.0234796	GO:0016747	AT3G62160.1	0	HXXXD-type acyl-transferase family protein	LOC_Os06g48560.1	transferase family protein, putative, expressed	Si019828m	GRMZM2G079616	35.1	not assigned.no ontology
Pavir.J14182	58	81	112	63	79.6912	0.940469	0.348564	0.00697304	0.035587	GO:0005515	AT2G23740.2	0	nucleic acid binding;sequence-specific DNA binding transcription factors;zinc ion binding	LOC_Os02g47900.1	SET domain protein SDG117, putative, expressed	Si016095m	GRMZM2G125432	27.3.11	RNA.regulation of transcription.C2H2 zinc finger family
Pavir.Ea03538	111	86	167	80	110.645	0.940614	0.270308	0.000501824	0.0039421	0	AT3G48500.1	PDE312,PTAC10	Nucleic acid-binding, OB-fold-like protein	LOC_Os01g67570.1	PDE312/PTAC10, putative, expressed	Si000600m	GRMZM2G091419	35.2	not assigned.unknown
Pavir.Fa00265	117	150	217	117	151.767	0.940971	0.284593	0.00094511	0.0067745	GO:0016787	AT2G02970.1	0	GDA1/CD39 nucleoside phosphatase family protein	LOC_Os08g33850.1	nucleoside-triphosphatase, putative, expressed	Si013538m	GRMZM2G152457	23.2	nucleotide metabolism.degradation
Pavir.J04226	386	604	786	461	570.303	0.941054	0.360387	0.00902165	0.0438175	0	AT1G18870.1	ATICS2,ICS2	isochorismate synthase 2	LOC_Os09g19734.1	isochorismate synthase 1, chloroplast precursor, putative, expressed	Si028948m	GRMZM2G022837	18.5.2.1	Co-factor and vitamine metabolism.folate & vitamine K.vitamine K.isochorismate synthase
Pavir.Ib02238	549	464	791	445	567.211	0.942282	0.140629	2.07746e-11	7.53655e-10	0	AT5G61500.1	ATATG3,ATG3	autophagy 3 (APG3)	LOC_Os01g10290.1	autophagy-related protein 3, putative, expressed	Si036690m	GRMZM5G818887	29.5.2	protein.degradation.autophagy
Pavir.Ab02843	189	211	328	170	225.669	0.943807	0.214638	1.09655e-05	0.000138557	GO:0005515	AT3G27960.1	0	Tetratricopeptide repeat (TPR)-like superfamily protein	LOC_Os02g47880.1	tetratricopeptide repeat domain containing protein, expressed	Si016482m	GRMZM2G147377	31.1	cell.organisation
Pavir.Fa01565	58	68	97	59	71.8829	0.944508	0.294695	0.00135047	0.00915385	0	AT2G46180.1	GC4	golgin candidate 4	LOC_Os08g29730.1	intracellular protein transport protein USO1-related, putative, expressed	Si015033m	GRMZM2G167651	31.4	cell.vesicle transport
Pavir.Ea04145	188	166	274	159	199.151	0.945305	0.175859	7.64286e-08	1.5808e-06	GO:0006886,GO:0016192,GO:0030117	AT3G55480.2	PAT2	protein affected traf&#64257;cking 2	LOC_Os01g74180.1	adaptin, putative, expressed	Si000124m	AC205677.3_FGT001	31.4	cell.vesicle transport
Pavir.Fa01559	264	224	398	206	273.777	0.94599	0.178903	1.23856e-07	2.45225e-06	GO:0003676,GO:0006397	AT1G60200.1	0	splicing factor PWI domain-containing protein / RNA recognition motif (RRM)-containing protein	LOC_Os11g07490.1	RNA recognition motif containing protein, putative, expressed	Si013306m	GRMZM2G132857	27.1.1	RNA.processing.splicing
Pavir.J00231	113	157	204	131	155.178	0.946673	0.329802	0.00409918	0.0231146	GO:0004970,GO:0005234,GO:0016020,GO:0005215,GO:0006810,GO:0030288	AT2G29100.1	ATGLR2.9,GLR2.9	glutamate receptor 2.9	LOC_Os02g54640.1	glutamate receptor, putative, expressed	Si016208m	GRMZM2G428379	30.1	signalling.in sugar and nutrient physiology
Pavir.Fb00888	183	159	262	156	192.737	0.947166	0.182635	2.14738e-07	4.05719e-06	0	AT2G41350.1	0	0	LOC_Os08g14220.1	expressed protein	Si013996m	GRMZM2G104704	27.3.67	RNA.regulation of transcription.putative transcription regulator
Pavir.Ca01297	56	68	104	53	70.6676	0.947499	0.311436	0.0023473	0.0145257	0	AT1G05270.1	0	TraB family protein	LOC_Os05g42010.1	TraB family protein, putative, expressed	Si022235m	GRMZM2G089962	27.3.35	RNA.regulation of transcription.bZIP transcription factor family
Pavir.Db02243	240	154	294	188	223.256	0.947806	0.309909	0.00222569	0.0138818	0	AT5G37370.1	ATSRL1	PRP38 family protein	LOC_Os05g08600.1	splicing factor, putative, expressed	Si006617m	GRMZM2G173693	27.1.1	RNA.processing.splicing
Pavir.J30806	157	159	251	139	178.213	0.948342	0.187419	4.19262e-07	7.44876e-06	GO:0005524,GO:0016887	AT4G39850.2	ACN2,AtABCD1,CTS,PED3,PXA1	peroxisomal ABC transporter 1	LOC_Os05g01700.1	ABC transporter, ATP-binding protein, putative, expressed	Si020984m	GRMZM2G060045	34.16	transport.ABC transporters and multidrug resistance systems
Pavir.Fb02286	793	959	1238	881	998.729	0.948393	0.268536	0.000412881	0.00332736	GO:0003854,GO:0016616,GO:0006694,GO:0055114,GO:0003824,GO:0050662,GO:0044237	AT4G35250.1	0	NAD(P)-binding Rossmann-fold superfamily protein	LOC_Os08g44000.1	uncharacterized protein ycf39, putative, expressed	Si013906m	GRMZM2G143917	35.1	not assigned.no ontology
Pavir.Eb01549	75	57	115	53	74.6133	0.948423	0.311998	0.00236709	0.0146304	GO:0004672,GO:0005524,GO:0006468	AT1G70520.1	CRK2	cysteine-rich RLK (RECEPTOR-like protein kinase) 2	LOC_Os01g36790.1	TKL_IRAK_DUF26-lf.2 - DUF26 kinases have homology to DUF26 containing loci, expressed	Si000576m	GRMZM2G352858	30.2.17	signalling.receptor kinases.DUF 26
Pavir.Aa01681	35	38	59	33	41.7989	0.949953	0.337372	0.00486648	0.0266706	GO:0000156,GO:0000160,GO:0006355	AT3G57040.1	ARR9,ATRR4	response regulator 9	LOC_Os02g35180.1	OsRR2 type-A response regulator, expressed	Si018248m	GRMZM2G096171	27.3.5	RNA.regulation of transcription.ARR
Pavir.J06024	301	406	624	291	405.853	0.952668	0.314571	0.00245798	0.0150861	GO:0003735,GO:0006412,GO:0005622,GO:0005840	AT1G79850.1	CS17,PRPS17,RPS17	ribosomal protein S17	LOC_Os04g59494.1	transportin-2, putative, expressed	Si024263m	GRMZM2G038013	29.2.1.1.1.1.17	protein.synthesis.ribosomal protein.prokaryotic.chloroplast.30S subunit.S17
Pavir.Ia01146	76	61	113	59	77.6232	0.955158	0.271393	0.000432424	0.00346173	GO:0003700,GO:0006355,GO:0005634	AT5G06510.1	NF-YA10	nuclear factor Y, subunit A10	LOC_Os03g44540.1	nuclear transcription factor Y subunit, putative, expressed	Si036465m	GRMZM2G165488	27.3.14	RNA.regulation of transcription.CCAAT box binding factor family, HAP2
Pavir.J12742	295	175	361	222	267.702	0.955165	0.340064	0.00497293	0.0271598	0	AT5G20380.1	PHT4;5	phosphate transporter 4;5	LOC_Os09g38410.1	sialin, putative, expressed	Si029432m	GRMZM2G146240	34.7	transport.phosphate
Pavir.Gb00427	184	162	249	171	196.698	0.955373	0.220778	1.50945e-05	0.000183495	GO:0019901,GO:0000079	AT3G21870.1	CYCP2;1	cyclin p2;1	LOC_Os04g53680.1	cyclin, putative, expressed	Si011027m	GRMZM2G148621	31.3	cell.cycle
Pavir.J21279	234	189	343	183	238.625	0.9561	0.193475	7.74302e-07	1.28737e-05	0	AT1G21065.1	0	0	LOC_Os02g09460.1	GA16396-PA, putative, expressed	Si018616m	GRMZM2G092988	35.2	not assigned.unknown
Pavir.Ab01044	2267	1951	3317	1872	2375.56	0.956979	0.109234	1.93837e-18	1.53248e-16	GO:0004252,GO:0016021	AT5G38510.1	0	Rhomboid-related intramembrane serine protease family protein	LOC_Os02g22100.7	OsRhmbd6 - Putative Rhomboid homologue, expressed	Si017220m	GRMZM2G322593	29.5.5	protein.degradation.serine protease
Pavir.Ea04133	713	713	1020	704	809.473	0.957313	0.19308	7.1183e-07	1.19258e-05	GO:0020037	AT2G32720.1	ATCB5-B,B5 #4,CB5-B	cytochrome B5 isoform B	LOC_Os01g73990.1	cytochrome b5-like Heme/Steroid binding domain containing protein, expressed	Si003315m	GRMZM2G067601	21.2	redox.ascorbate and glutathione
Pavir.Bb01758	446	453	651	440	510.656	0.957356	0.191454	5.71994e-07	9.84194e-06	GO:0005506,GO:0009055,GO:0016705,GO:0020037,GO:0055114	AT5G25120.1	CYP71B11	ytochrome p450, family 71, subfamily B, polypeptide 11	LOC_Os10g08540.1	cytochrome P450, putative, expressed	Si029548m	GRMZM2G321033	26.10	misc.cytochrome P450
Pavir.J38358	277	274	446	239	311.273	0.957734	0.156442	9.24191e-10	2.63222e-08	0	AT5G32440.1	0	Ubiquitin system component Cue protein	LOC_Os02g09180.1	CUE domain containing protein, expressed	Si018050m	GRMZM2G462639	28.1	DNA.synthesis/chromatin structure
Pavir.Ea00859	1505	1447	2466	1238	1667.81	0.958704	0.140076	7.69259e-12	2.96175e-10	GO:0004222,GO:0006508,GO:0016020	AT3G27110.1	0	Peptidase family M48 family protein	LOC_Os01g73910.2	peptidase, putative, expressed	Si005069m	GRMZM2G111200	29.5	protein.degradation
Pavir.Ea03407	343	348	535	316	391.447	0.958714	0.149493	1.4258e-10	4.57844e-09	0	AT5G47120.1	ATBI-1,ATBI1,BI-1,BI1	BAX inhibitor 1	LOC_Os02g03280.2	transmembrane BAX inhibitor motif-containing protein, putative, expressed	Si007155m	GRMZM2G163877	20.1	stress.biotic
Pavir.Gb01255	33	28	54	25	34.9175	0.959052	0.37427	0.0103933	0.0490618	0	AT4G31400.1	CTF7	damaged DNA binding;DNA-directed DNA polymerases	LOC_Os04g42120.1	N-acetyltransferase ESCO2, putative, expressed	Si010587m	GRMZM2G075145	35.2	not assigned.unknown
Pavir.Ea00235	4969	5634	9089	4415	6037.97	0.959675	0.210788	5.29405e-06	7.25303e-05	0	AT4G32870.1	0	Polyketide cyclase/dehydrase and lipid transport superfamily protein	LOC_Os01g10210.1	lachrymatory factor synthase, putative, expressed	Si004671m	GRMZM2G035278	35.2	not assigned.unknown
Pavir.J35717	137	209	289	157	200.964	0.960049	0.360943	0.00781785	0.0391234	0	AT5G63190.1	0	MA3 domain-containing protein	LOC_Os08g02690.1	MA3 domain containing protein, expressed	Si013261m	GRMZM2G412470	28.99	DNA.unspecified
Pavir.Db02148	64	54	91	56	67.5404	0.962303	0.277444	0.000523456	0.00409609	GO:0008378,GO:0006486,GO:0016020	AT1G53290.1	0	Galactosyltransferase family protein	LOC_Os06g06280.1	galactosyltransferase family protein, putative, expressed	Si006727m	GRMZM2G130449	29.7	protein.glycosylation
Pavir.Da00607	76	79	112	79	89.3097	0.963811	0.281992	0.00063113	0.00481699	GO:0016758,GO:0008152	AT4G15550.1	IAGLU	indole-3-acetate beta-D-glucosyltransferase	LOC_Os06g39330.1	UDP-glucoronosyl and UDP-glucosyl transferase domain containing protein, expressed	Si006350m	GRMZM2G344993	26.2	misc.UDP glucosyl and glucoronyl transferases
Pavir.Ia02258	521	661	959	533	677.722	0.963893	0.250802	0.000121418	0.00114631	0	AT4G00440.3	0	Protein of unknown function (DUF3741)	LOC_Os10g40250.1	expressed protein	Si034195m	GRMZM2G118022	35.2	not assigned.unknown
Pavir.J01267	444	512	752	439	545.536	0.964857	0.199986	1.40265e-06	2.2042e-05	GO:0005515	AT1G33420.1	0	RING/FYVE/PHD zinc finger superfamily protein	LOC_Os01g65600.1	PHD-finger domain containing protein, putative, expressed	Si000481m	GRMZM2G068331	27.3.99	RNA.regulation of transcription.unclassified
Pavir.Bb01926	61	45	83	50	60.7957	0.965094	0.311176	0.00192579	0.0123386	GO:0003700,GO:0043565,GO:0006355,GO:0003677,GO:0005634	AT3G01470.1	ATHB-1,ATHB1,HAT5,HB-1,HD-ZIP-1	homeobox 1	LOC_Os09g21180.1	homeobox associated leucine zipper, putative, expressed	Si030640m	GRMZM2G002915	27.3.22	RNA.regulation of transcription.HB,Homeobox transcription factor family
Pavir.Fa00238	348	392	636	309	422.142	0.965131	0.221945	1.37063e-05	0.000169136	GO:0005515	AT5G42220.1	0	Ubiquitin-like superfamily protein	LOC_Os07g31540.1	ubiquitin family protein, putative, expressed	Si013209m	GRMZM2G077253	29.2.3	protein.synthesis.initiation
Pavir.J28431	7781	6136	10751	6393	7878.61	0.966136	0.164448	4.22765e-09	1.0812e-07	GO:0000287,GO:0004427,GO:0006796,GO:0005737	AT5G09650.1	AtPPa6,PPa6	pyrophosphorylase 6	LOC_Os02g52940.2	soluble inorganic pyrophosphatase, putative, expressed	Si017993m	GRMZM2G090718	23.4.99	nucleotide metabolism.phosphotransfer and pyrophosphatases.misc
Pavir.Hb00361	95	71	125	81	95.1604	0.967842	0.280943	0.000571115	0.00440809	GO:0003697,GO:0005524,GO:0006281,GO:0009432	AT5G20850.1	ATRAD51,RAD51	RAS associated with diabetes protein 51	LOC_Os11g40150.1	DNA repair protein Rad51, putative, expressed	Si026598m	GRMZM2G121543	28.2	DNA.repair
Pavir.Ab02458	310	236	427	251	310.35	0.968807	0.20688	2.82798e-06	4.13642e-05	GO:0005198	AT5G47180.1	0	Plant VAMP (vesicle-associated membrane protein) family protein	LOC_Os10g40140.1	MSP domain containing protein, expressed	Si018250m	GRMZM2G074173	31.4	cell.vesicle transport
Pavir.Db00134	107	161	233	118	156.313	0.969372	0.365436	0.00798633	0.0398188	0	0	0	0	0	0	NA	NA	NA	NA
Pavir.J35748	72	74	118	66	83.5714	0.969513	0.250802	0.000110793	0.00106107	0	AT2G03510.1	0	SPFH/Band 7/PHB domain-containing membrane-associated protein family	LOC_Os03g30790.1	erlin-2 precursor, putative, expressed	Si036253m	GRMZM2G054020	35.1	not assigned.no ontology
Pavir.Eb02436	85	81	135	74	94.7414	0.969905	0.233483	3.26608e-05	0.000363952	0	AT1G79990.2	0	structural molecules	LOC_Os01g41040.1	SCF apoptosis response protein, putative, expressed	Si002561m	GRMZM2G034183	31.4	cell.vesicle transport
Pavir.Ib01923	99	63	130	75	92.9947	0.97029	0.331835	0.00345552	0.0201006	0	AT4G26630.1	0	DEK domain-containing chromatin associated protein	LOC_Os03g29960.1	DEK C terminal domain containing protein, expressed	Si034680m	GRMZM2G135834	35.2	not assigned.unknown
Pavir.Ha00315	445	350	625	363	451.713	0.970984	0.181083	8.22662e-08	1.69466e-06	GO:0003676	AT3G55460.1	SCL30	SC35-like splicing factor 30	LOC_Os02g15310.1	RNA recognition motif containing protein, expressed	Si026708m	GRMZM2G065066	27.1.1	RNA.processing.splicing
Pavir.J37877	240	357	496	275	347.789	0.972081	0.33995	0.00424331	0.0238073	0	0	0	0	LOC_Os06g19210.1	cadmium tolerance factor, putative, expressed	Si024992m	GRMZM2G023827	NA	NA
Pavir.Gb01426	68	67	111	60	77.2755	0.972273	0.256416	0.000149568	0.00137389	0	AT4G30220.1	RUXF	small nuclear ribonucleoprotein F	LOC_Os11g43620.2	LSM domain containing protein, expressed	Si018870m	GRMZM2G570006	27.1	RNA.processing
Pavir.Ga00607	42	55	83	43	56.3382	0.973387	0.351905	0.00567391	0.030218	GO:0008168,GO:0006364,GO:0005737	AT5G10620.1	0	methyltransferases	LOC_Os04g51786.1	containing DUF163, putative, expressed	Si011998m	GRMZM2G040672	29.2.2.3.3	protein.synthesis.ribosome biogenesis.Pre-rRNA processing and modifications.methylotransferases
Pavir.Aa00083	59	40	80	46	57.0514	0.973461	0.339569	0.00414707	0.0233416	GO:0003824,GO:0008152	AT1G20510.1	OPCL1	OPC-8:0 CoA ligase1	LOC_Os07g44560.1	AMP-binding domain containing protein, expressed	Si017575m	GRMZM2G085856	16.2	secondary metabolism.phenylpropanoids
Pavir.J35010	181	233	374	170	239.468	0.973548	0.308931	0.00162521	0.0106799	GO:0016760,GO:0030244,GO:0016020	AT5G05170.1	ATCESA3,ATH-B,CESA3,CEV1,IXR1	Cellulose synthase family protein	LOC_Os07g10770.1	CESA8 - cellulose synthase, expressed	Si028770m	GRMZM2G424832	10.2.1	cell wall.cellulose synthesis.cellulose synthase
Pavir.Ib01543	57	48	81	51	60.5934	0.974686	0.292276	0.000853564	0.00622954	0	AT5G58250.1	0	0	LOC_Os03g21370.1	expressed protein	NA	GRMZM2G010196	35.2	not assigned.unknown
Pavir.J01535	60	67	120	49	73.3359	0.975704	0.346476	0.00486132	0.026655	GO:0004672,GO:0005524,GO:0006468	AT4G08500.1	ARAKIN,ATMEKK1,MAPKKK8,MEKK1	MAPK/ERK kinase kinase 1	LOC_Os03g15570.1	STE_MEKK_ste11_MAP3K.12 - STE kinases include homologs to sterile 7, sterile 11 and sterile 20 from yeast, expressed	Si034802m	GRMZM2G066120	30.6	signalling.MAP kinases
Pavir.J14933	170	236	292	215	237.365	0.975752	0.35003	0.00530962	0.0286742	0	AT5G23490.1	0	0	LOC_Os05g01060.1	expressed protein	Si021306m	GRMZM2G104377	35.2	not assigned.unknown
Pavir.Db01028	87	123	156	109	123.044	0.976063	0.359622	0.00664494	0.0342713	0	0	0	0	LOC_Os05g08090.1	expressed protein	Si013698m	NA	NA	NA
Pavir.J05044	287	447	625	336	430.428	0.978189	0.361304	0.0067815	0.0348187	0	AT4G24090.1	0	0	LOC_Os09g35990.1	expressed protein	Si030633m	GRMZM2G052893	35.2	not assigned.unknown
Pavir.Ib03533	32	30	57	25	35.841	0.978404	0.37811	0.00966417	0.046282	GO:0008081,GO:0046872	AT1G17330.1	0	Metal-dependent phosphohydrolase	LOC_Os10g34470.1	HD domain containing protein 2, putative, expressed	Si037314m	GRMZM2G459291	35.1	not assigned.no ontology
Pavir.J35939	156	116	222	122	155.519	0.978517	0.241414	5.05065e-05	0.000535115	0	0	0	0	0	0	NA	NA	NA	NA
Pavir.J03980	1064	1168	1787	1018	1277.84	0.978692	0.162316	1.64421e-09	4.49317e-08	GO:0003824,GO:0008152	AT5G36880.2	ACS	acetyl-CoA synthetase	LOC_Os04g33190.1	AMP-binding enzyme, putative, expressed	Si009449m	GRMZM2G157269	11.1.8	lipid metabolism.FA synthesis and FA elongation.acyl coa ligase
Pavir.Bb01766	8092	9920	15374	7831	10384.3	0.978908	0.235913	3.33291e-05	0.000370589	GO:0015137,GO:0015746,GO:0055085,GO:0016021	AT3G19490.1	ATNHD1,NHD1	sodium:hydrogen antiporter 1	LOC_Os09g02214.1	Citrate transporter protein, putative, expressed	Si029362m	GRMZM2G053927	34.12	transport.metal
Pavir.J29712	358	322	464	363	391.853	0.979002	0.26627	0.000236246	0.00204552	0	0	0	0	0	0	NA	NA	NA	NA
Pavir.J00987	1249	1656	2006	1580	1695.58	0.979234	0.337803	0.00374554	0.021477	0	AT3G05500.1	0	Rubber elongation factor protein (REF)	LOC_Os05g05940.1	stress-related protein, putative, expressed	Si023018m	GRMZM2G150367	35.1	not assigned.no ontology
Pavir.Ib00270	54	52	79	54	61.61	0.979249	0.300024	0.00109891	0.00771217	GO:0003676	AT1G20220.1	0	Alba DNA/RNA-binding protein	LOC_Os04g34940.1	protein of unknown function domain containing protein, expressed	Si010874m	GRMZM2G142111	27.3.67	RNA.regulation of transcription.putative transcription regulator
Pavir.Aa00579	90	81	138	78	98.0497	0.979539	0.22995	2.04625e-05	0.000239854	GO:0005515	AT3G20280.1	0	RING/FYVE/PHD zinc finger superfamily protein	LOC_Os02g48810.1	PHD-finger family protein, expressed	Si016409m	GRMZM2G411032	27.3.67	RNA.regulation of transcription.putative transcription regulator
Pavir.Aa01282	47	63	93	50	64.1471	0.979977	0.347029	0.00474432	0.0261259	GO:0004672,GO:0005524,GO:0006468	AT4G14340.1	CKI1,CKL11	casein kinase I	LOC_Os02g40860.1	CK1_CaseinKinase_1.5 - CK1 includes the casein kinase 1 kinases, expressed	Si017146m	GRMZM2G162637	29.4	protein.postranslational modification
Pavir.Ea00938	687	942	1378	732	946.726	0.980954	0.29356	0.000833031	0.00611374	GO:0016020,GO:0005515	AT5G46860.1	ATSYP22,ATVAM3,SGR3,SYP22,VAM3	Syntaxin/t-SNARE family protein	LOC_Os01g15110.1	syntaxin, putative, expressed	Si002485m	GRMZM2G017329	31.4	cell.vesicle transport
Pavir.J35456	637	565	988	528	684.948	0.981737	0.128089	1.79537e-14	9.67411e-13	0	AT1G71810.1	0	Protein kinase superfamily protein	LOC_Os04g54790.1	ELMO/CED-12 family protein, putative, expressed	Si009500m	GRMZM2G305007	35.1.1	not assigned.no ontology.ABC1 family protein
Pavir.Ha00213	228	357	489	275	343.907	0.981983	0.364591	0.00707313	0.0359896	GO:0003747,GO:0006415,GO:0016149,GO:0005737	AT3G62910.1	APG3	Peptide chain release factor 1	LOC_Os11g43600.1	peptide chain release factor protein, putative, expressed	Si028274m	GRMZM2G070723	29.2.5	protein.synthesis.release
Pavir.J04316	139	138	215	132	159.251	0.982044	0.198473	7.49848e-07	1.24988e-05	0	AT1G24340.1	EMB2421,EMB260	FAD/NAD(P)-binding oxidoreductase family protein	LOC_Os01g67550.1	FAD binding domain containing protein, expressed	Si029064m	GRMZM2G394212	26.7	misc.oxidases - copper, flavone etc
Pavir.Aa02148	141	219	305	167	211.662	0.982179	0.368053	0.00761724	0.0383034	0	0	0	0	LOC_Os12g13390.1	aspartyl aminopeptidase, putative, expressed	Si021936m	GRMZM2G057942	NA	NA
Pavir.Gb02315	250	181	366	186	246.712	0.982355	0.249075	8.013e-05	0.000800689	0	0	0	0	LOC_Os04g54759.1	expressed protein	Si032566m	GRMZM2G456564	NA	NA
Pavir.Fa00632	60	60	98	55	69.2333	0.983472	0.267879	0.000241294	0.00208411	0	AT2G33620.1	0	AT hook motif DNA-binding family protein	LOC_Os08g40150.1	AT hook motif domain containing protein, expressed	Si013959m	GRMZM2G124638	27.3.67	RNA.regulation of transcription.putative transcription regulator
Pavir.Cb01958	233	238	348	236	271.483	0.983876	0.209006	2.509e-06	3.72692e-05	0	AT5G25800.1	0	Polynucleotidyl transferase, ribonuclease H-like superfamily protein	LOC_Os12g08740.1	exonuclease, putative, expressed	Si009935m	GRMZM2G310674	27.1.19	RNA.processing.ribonucleases
Pavir.Cb01630	49	45	72	47	54.7113	0.984699	0.304145	0.00120539	0.00833559	0	AT2G41710.3	0	Integrase-type DNA-binding superfamily protein	LOC_Os05g32270.1	AP2 domain containing protein, expressed	Si021952m	GRMZM2G013657	27.3.3	RNA.regulation of transcription.AP2/EREBP, APETALA2/Ethylene-responsive element binding protein family
Pavir.Ca01762	78	55	114	58	76.6235	0.985393	0.311123	0.00153904	0.0102309	GO:0016758,GO:0031227	AT5G04500.1	0	glycosyltransferase family protein 47	LOC_Os05g46260.1	exostosin, putative, expressed	Si021307m	GRMZM5G889321	26.2	misc.UDP glucosyl and glucoronyl transferases
Pavir.Ga01248	137	214	312	156	206.996	0.986111	0.378208	0.00912536	0.0442329	0	0	0	0	0	0	NA	NA	NA	NA
Pavir.Ib01149	51	52	81	50	59.8585	0.986202	0.290163	0.000676857	0.00511829	GO:0004672,GO:0005524,GO:0006468,GO:0016773,GO:0009103,GO:0016020,GO:0004674	AT2G37840.1	0	Protein kinase superfamily protein	LOC_Os03g16130.1	CAMK_CAMK_like_ULKh_APGy.2 - CAMK includes calcium/calmodulin depedent protein kinases, expressed	Si034479m	GRMZM2G160428	29.4	protein.postranslational modification
Pavir.Db01042	47	59	95	45	61.74	0.986333	0.345019	0.00425276	0.023837	0	AT5G01970.1	0	0	LOC_Os11g02640.1	expressed protein	Si010168m	GRMZM5G875655	35.2	not assigned.unknown
Pavir.Ha01485	72	71	119	64	82.3785	0.987169	0.250446	8.09268e-05	0.000808123	GO:0016884,GO:0016874	AT1G48520.1	GATB	GLU-ADT subunit B	LOC_Os11g34210.1	aspartyl/glutamyl-tRNA amidotransferase subunit B, putative, expressed	Si026189m	GRMZM2G091560	19.1	tetrapyrrole synthesis.glu-tRNA synthetase
Pavir.J35223	80	122	164	99	119.272	0.988666	0.373404	0.00810384	0.0403082	GO:0016491,GO:0055114	AT4G32360.1	0	Pyridine nucleotide-disulphide oxidoreductase family protein	LOC_Os02g17700.1	pyridine nucleotide-disulphide oxidoreductase domain containing protein, expressed	Si016996m	NA	1.1.5.3	PS.lightreaction.other electron carrier (ox/red).ferredoxin reductase
Pavir.J37892	89	122	154	113	124.412	0.989064	0.358957	0.00586228	0.0310805	GO:0003824	AT3G18030.1	ATHAL3,ATHAL3A,HAL3,HAL3A	HAL3-like protein A	LOC_Os06g09910.1	phosphopantothenoylcysteine decarboxylase, putative, expressed	Si006863m	GRMZM2G407396	18.4.7	Co-factor and vitamine metabolism.pantothenate.phosphopantothenoylcysteine decarboxylase (PPCDC)
Pavir.Aa00008	1132	1379	2065	1149	1452.96	0.989185	0.223696	9.77861e-06	0.000125076	GO:0003854,GO:0016616,GO:0006694,GO:0055114,GO:0003824,GO:0050662,GO:0044237	AT2G21280.1	ATSULA,GC1,SULA	NAD(P)-binding Rossmann-fold superfamily protein	LOC_Os02g58790.1	cell division inhibitor, putative, expressed	Si019802m	GRMZM2G077531	31.2.5	cell.division.plastid
Pavir.Da01110	676	650	1042	620	760.267	0.989389	0.116304	1.78666e-17	1.29837e-15	GO:0004672,GO:0005524,GO:0006468	AT5G14720.1	0	Protein kinase superfamily protein	LOC_Os06g29120.1	STE_PAK_Ste20_STLK.5 - STE kinases include homologs to sterile 7, sterile 11 and sterile 20 from yeast, expressed	Si005975m	GRMZM2G351074	29.4	protein.postranslational modification
Pavir.J02004	85	115	181	85	116.995	0.989541	0.339909	0.00360053	0.0207676	0	AT3G54190.1	0	Transducin/WD40 repeat-like superfamily protein	LOC_Os05g40410.1	expressed protein	Si021998m	GRMZM2G138840	30.5	signalling.G-proteins
Pavir.Bb01429	43	51	72	48	55.2084	0.989634	0.334775	0.00311536	0.0184045	0	AT3G45750.1	0	Nucleotidyltransferase family protein	LOC_Os08g44560.1	expressed protein	Si013920m	GRMZM2G130287	35.2	not assigned.unknown
Pavir.J24955	4488	4599	7730	3929	5218.21	0.989693	0.146526	1.43466e-11	5.33546e-10	0	AT1G63770.3	0	Peptidase M1 family protein	LOC_Os08g44860.2	aminopeptidase, putative, expressed	Si013312m	GRMZM2G389233	29.5	protein.degradation
Pavir.Ab01409	101	74	152	75	100.767	0.989978	0.286008	0.000537457	0.00419206	GO:0008104	AT1G48090.1	0	calcium-dependent lipid-binding family protein	LOC_Os02g27110.1	expressed protein	Si016089m	GRMZM2G057402	35.1.19	not assigned.no ontology.C2 domain-containing protein
Pavir.J06129	1903	2443	3655	1965	2524.83	0.990282	0.254193	9.7877e-05	0.000952695	GO:0003824,GO:0008152	AT5G65780.1	ATBCAT-5	branched-chain amino acid aminotransferase 5 / branched-chain amino acid transaminase 5 (BCAT5)	LOC_Os05g48450.1	aminotransferase domain containing protein, putative, expressed	Si035936m	GRMZM2G071208	13.1.4.1.4	amino acid metabolism.synthesis.branched chain group.common.branched-chain amino acid aminotransferase
Pavir.J29529	240	158	336	177	229.422	0.990508	0.291025	0.000665254	0.00504469	0	AT1G55460.1	0	DNA/RNA-binding protein Kin17, conserved region	LOC_Os03g37330.1	KIN, antigenic determinant of recA protein, putative, expressed	Si017281m	AC197118.3_FGT005	27.3.99	RNA.regulation of transcription.unclassified
Pavir.Gb01689	179	263	378	203	259.781	0.991627	0.339077	0.00345019	0.0200823	0	AT1G43690.1	0	ubiquitin interaction motif-containing protein	LOC_Os04g34440.1	ubiquitin interaction motif-containing protein, putative, expressed	Si010338m	GRMZM2G129781	29.5.11	protein.degradation.ubiquitin
Pavir.Gb01738	242	228	455	178	272.331	0.992045	0.298505	0.000889335	0.00644343	GO:0016020	AT5G61840.1	GUT1	Exostosin family protein	LOC_Os04g32670.1	exostosin family domain containing protein, expressed	Si009832m	GRMZM2G023020	26.2	misc.UDP glucosyl and glucoronyl transferases
Pavir.Aa00489	105	75	149	82	103.918	0.992824	0.278415	0.000362484	0.0029788	GO:0008168,GO:0008152	AT1G36310.1	0	S-adenosyl-L-methionine-dependent methyltransferases superfamily protein	LOC_Os02g51490.1	methyltransferase, putative, expressed	Si019216m	GRMZM2G012399	35.2	not assigned.unknown
Pavir.J02805	734	721	1191	654	834.642	0.992872	0.115786	9.90253e-18	7.28861e-16	GO:0003723,GO:0003676,GO:0008270	AT3G12130.1	0	KH domain-containing protein / zinc finger (CCCH type) family protein	LOC_Os06g41384.1	zinc finger C-x8-C-x5-C-x3-H type family protein, expressed	Si006771m	GRMZM2G151689	27.3.12	RNA.regulation of transcription.C3H zinc finger family
Pavir.J02300	300	207	433	222	292.06	0.993136	0.267043	0.00020001	0.00176987	0	AT4G28910.1	NINJA	novel interactor of JAZ	LOC_Os05g48500.1	expressed protein	Si021924m	GRMZM2G043764	35.2	not assigned.unknown
Pavir.J30146	115	164	235	130	163.876	0.993528	0.33192	0.00275998	0.0165979	0	AT2G37320.1	0	Tetratricopeptide repeat (TPR)-like superfamily protein	LOC_Os08g13990.1	pentatricopeptide, putative, expressed	Si032802m	GRMZM2G059132	35.1.5	not assigned.no ontology.pentatricopeptide (PPR) repeat-containing protein
Pavir.Ib02198	127	81	166	100	120.733	0.994831	0.321903	0.00199839	0.0127343	0	0	0	0	0	0	NA	NA	NA	NA
Pavir.Ea02094	919	1190	1861	916	1230.32	0.995072	0.275035	0.000296904	0.00250301	0	AT1G80000.1	0	CASC3/Barentsz eIF4AIII binding	LOC_Os01g41190.1	glycine-rich protein, putative, expressed	Si000486m	GRMZM2G028190	35.2	not assigned.unknown
Pavir.Aa02098	28	25	43	26	31.2047	0.995127	0.37461	0.00789719	0.0394602	GO:0008236,GO:0006508,GO:0016020,GO:0004177	AT5G24260.1	0	prolyl oligopeptidase family protein	LOC_Os02g18850.1	OsPOP5 - Putative Prolyl Oligopeptidase homologue, expressed	Si016392m	GRMZM2G174572	29.5	protein.degradation
Pavir.Gb02364	206	145	254	184	204.016	0.996609	0.302901	0.00100111	0.00711499	0	AT4G14870.1	0	secE/sec61-gamma protein transport protein	0	0	NA	GRMZM2G300408	35.2	not assigned.unknown
Pavir.Ib00546	171	137	250	142	177.459	0.996835	0.205221	1.18958e-06	1.90063e-05	GO:0015238,GO:0015297,GO:0006855,GO:0055085,GO:0016020	AT5G65380.1	0	MATE efflux family protein	LOC_Os03g08900.1	MATE efflux family protein, putative, expressed	Si035355m	GRMZM2G031177	33.99	development.unspecified
Pavir.J24967	94	75	140	77	97.6574	0.997809	0.248016	5.74216e-05	0.000595615	0	0	0	0	0	0	NA	NA	NA	NA
Pavir.Ea03824	55	54	88	52	63.492	0.997966	0.277612	0.000324612	0.00270835	0	AT5G48970.1	0	Mitochondrial substrate carrier family protein	LOC_Os01g70800.2	mitochondrial carrier protein, putative, expressed	Si002160m	GRMZM2G124911	34.9	transport.metabolite transporters at the mitochondrial membrane
Pavir.Ba03525	674	485	880	573	669.103	0.997999	0.243378	4.12067e-05	0.000446487	GO:0016192,GO:0016021	AT2G32670.1	ATVAMP725,VAMP725	vesicle-associated membrane protein 725	LOC_Os07g09600.1	vesicle-associated membrane protein, putative, expressed	Si031049m	GRMZM2G008919	31.4	cell.vesicle transport
Pavir.J03711	511	325	713	374	484.451	1.00067	0.298643	0.000806025	0.00593644	0	AT1G20575.1	0	Nucleotide-diphospho-sugar transferases superfamily protein	LOC_Os03g60939.1	dolichyl-phosphate beta-glycosyltransferase, putative, expressed	Si037228m	GRMZM2G366688	29.7	protein.glycosylation
Pavir.Fa00201	68	51	96	57	69.2903	1.00108	0.293708	0.000653416	0.00496642	GO:0016021	AT5G25100.1	0	Endomembrane protein 70 protein family	LOC_Os09g38530.1	transmembrane 9 superfamily member, putative, expressed	Si013405m	GRMZM2G180575	35.1	not assigned.no ontology
Pavir.Ba02245	24	26	42	24	29.5899	1.00144	0.387549	0.00976522	0.0466671	GO:0005515	AT3G49030.2	0	FBD, F-box and Leucine Rich Repeat domains containing protein	LOC_Os07g02760.1	OsFBD13 - F-box and FBD domain containing protein, expressed	Si033364m	GRMZM2G444533	29.5.11.4.3.2	protein.degradation.ubiquitin.E3.SCF.FBOX
Pavir.Ca02196	3979	5781	8743	4313	5759.21	1.00181	0.32794	0.00225176	0.0140196	GO:0003677,GO:0008234,GO:0006508	AT3G06910.1	ULP1A	UB-like protease 1A	LOC_Os09g11850.1	ulp1 protease family, C-terminal catalytic domain containing protein, expressed	Si034555m	AC177899.2_FGT012	29.5.3	protein.degradation.cysteine protease
Pavir.Ia03661	84	85	144	75	97.9033	1.00201	0.240145	3.01265e-05	0.000338176	GO:0003854,GO:0016616,GO:0006694,GO:0055114,GO:0003824,GO:0050662,GO:0044237,GO:0009058,GO:0008831,GO:0045226	AT1G78570.1	ATRHM1,RHM1,ROL1	rhamnose biosynthesis 1	LOC_Os03g17000.2	NAD dependent epimerase/dehydratase family domain containing protein, expressed	Si034554m	GRMZM2G166767	10.1.10	cell wall.precursor synthesis.UDP-glucose 4,6-dehydratase
Pavir.J00647	41	30	60	33	41.5606	1.00208	0.353576	0.00459507	0.0254293	GO:0016787	AT3G03305.1	0	Calcineurin-like metallo-phosphoesterase superfamily protein	LOC_Os01g66920.1	Ser/Thr protein phosphatase family protein, putative, expressed	Si000444m	GRMZM2G064723	26.27	misc.calcineurin-like phosphoesterase family protein
Pavir.Da00473	52	46	87	42	56.9359	1.00371	0.304753	0.000989451	0.00704195	0	AT1G21580.1	0	Zinc finger C-x8-C-x5-C-x3-H type family protein	LOC_Os06g43120.1	zinc finger C-x8-C-x5-C-x3-H type family protein, expressed	Si008905m	GRMZM2G012041	35.1.41	not assigned.no ontology.hydroxyproline rich proteins
Pavir.J01795	386	375	573	383	441.766	1.006	0.181053	2.75389e-08	6.15998e-07	0	AT1G21410.1	SKP2A	F-box/RNI-like superfamily protein	LOC_Os05g35110.1	OsFBL22 - F-box domain and LRR containing protein, expressed	Si022413m	GRMZM2G153075	29.5.11.4.3.2	protein.degradation.ubiquitin.E3.SCF.FBOX
Pavir.Fa01285	555	456	838	458	583.323	1.00711	0.155883	1.04231e-10	3.40664e-09	GO:0003676	AT3G21215.1	0	RNA-binding (RRM/RBD/RNP motifs) family protein	LOC_Os08g15080.1	proline rich protein 3, putative, expressed	Si014096m	GRMZM2G165137	27.4	RNA.RNA binding
Pavir.J07569	220	198	333	199	242.13	1.00712	0.165242	1.09564e-09	3.08225e-08	0	AT5G56180.1	ARP8,ATARP8	actin-related protein 8	LOC_Os04g57210.2	actin-6, putative, expressed	Si021877m	GRMZM2G043862	31.1	cell.organisation
Pavir.J03264	889	601	1301	651	864.388	1.00724	0.270733	0.000198877	0.00176086	0	AT1G30970.1	SUF4	zinc finger (C2H2 type) family protein	LOC_Os09g38790.3	ZOS9-19 - C2H2 zinc finger protein, expressed	Si030356m	GRMZM2G081812	27.3.11	RNA.regulation of transcription.C2H2 zinc finger family
Pavir.Ba00061	238	210	353	216	259.689	1.00785	0.168524	2.22547e-09	5.93999e-08	GO:0003723,GO:0003676	AT5G51300.1	0	splicing factor-related	LOC_Os01g66300.1	KH domain containing protein, putative, expressed	Si009478m	GRMZM2G034313	27.1.1	RNA.processing.splicing
Pavir.Bb00773	645	457	901	513	638.104	1.00789	0.233207	1.547e-05	0.000187567	GO:0005515	AT1G73066.1	0	Leucine-rich repeat family protein	LOC_Os06g38830.1	receptor-like protein kinase precursor, putative, expressed	Si005782m	GRMZM2G082855	30.2.11	signalling.receptor kinases.leucine rich repeat XI
Pavir.J12335	573	697	1238	502	747.749	1.00823	0.315676	0.00140379	0.00946771	0	0	0	0	0	0	NA	NA	NA	NA
Pavir.J11047	209	307	443	242	305.775	1.00906	0.335675	0.00264665	0.0160669	0	0	0	0	0	0	NA	NA	NA	NA
Pavir.J34104	433	465	741	414	521.129	1.0094	0.162073	4.722e-10	1.41429e-08	GO:0005783	AT3G18260.1	0	Reticulon family protein	LOC_Os05g47690.1	reticulon domain containing protein, putative, expressed	Si011063m	GRMZM2G091973	35.1	not assigned.no ontology
Pavir.Eb01511	158	116	235	122	158.975	1.00986	0.252591	6.38746e-05	0.000652913	GO:0003677,GO:0006352,GO:0005634,GO:0051090	AT1G04950.1	ATTAF6,TAF6,TAFII59	TATA BOX ASSOCIATED FACTOR II 59	LOC_Os01g32750.1	TATA binding protein-associated factor, putative, expressed	Si000945m	GRMZM2G013908	27.3.67	RNA.regulation of transcription.putative transcription regulator
Pavir.J17722	928	815	1417	807	1006.73	1.0103	0.111011	8.95745e-20	7.72075e-18	0	AT4G35410.2	0	Clathrin adaptor complex small chain family protein	LOC_Os03g57040.1	clathrin adaptor complex small chain domain containing protein, expressed	Si007397m	GRMZM2G361220	29.3.4.99	protein.targeting.secretory pathway.unspecified
Pavir.J02386	446	659	1071	459	659.116	1.01241	0.370454	0.00627793	0.0327353	0	AT4G01290.1	0	0	LOC_Os06g01680.1	expressed protein	Si005781m	GRMZM2G467169	35.2	not assigned.unknown
Pavir.J09299	64	93	141	71	93.4056	1.01288	0.366075	0.0056598	0.0301649	GO:0003677	AT4G40030.2	0	Histone superfamily protein	LOC_Os03g27310.1	histone H3, putative, expressed	Si011282m	GRMZM2G145758	28.1.3.2.3	DNA.synthesis/chromatin structure.histone.core.H3
Pavir.Ea01129	46	62	88	54	64.2483	1.0136	0.350143	0.003794	0.0217006	GO:0005515,GO:0003677,GO:0004803,GO:0006313,GO:0008270	AT1G64260.1	0	MuDR family transposase	ChrUn.fgenesh.mRNA.75	expressed protein	Si005940m	GRMZM2G130905	27.3.99	RNA.regulation of transcription.unclassified
Pavir.Ea03103	156	170	273	150	190.026	1.01438	0.203804	6.44928e-07	1.09531e-05	GO:0016787	AT1G27410.1	0	DNA repair metallo-beta-lactamase family protein	LOC_Os01g57440.1	DNA repair metallo-beta-lactamase, putative, expressed	Si001522m	GRMZM2G404056	28.2	DNA.repair
Pavir.Db01881	30	32	52	30	36.7696	1.01568	0.354066	0.00412254	0.0232377	GO:0016491,GO:0055114	AT5G08740.1	NDC1	NAD(P)H dehydrogenase C1	LOC_Os06g11140.1	pyridine nucleotide-disulphide oxidoreductase domain containing protein, expressed	Si008550m	GRMZM2G080044	9.2.1.3	mitochondrial electron transport / ATP synthesis.NADH-DH.type II.mitochondrial
Pavir.J32841	35	39	66	33	43.6586	1.017	0.343668	0.0030838	0.0182462	GO:0003723,GO:0016779,GO:0006396	AT5G23690.1	0	Polynucleotide adenylyltransferase family protein	LOC_Os04g32490.2	tRNA nucleotidyltransferase/polyA polymerase family protein, putative, expressed	Si009783m	GRMZM2G079658	27.1	RNA.processing
Pavir.J08736	69	43	95	53	65.981	1.01736	0.359189	0.00462024	0.025547	GO:0003824,GO:0043169,GO:0005975,GO:0004556,GO:0005509	AT1G76130.1	AMY2,ATAMY2	alpha-amylase-like 2	LOC_Os04g33040.1	alpha-amylase precursor, putative, expressed	Si010224m	GRMZM2G422938	2.2.2.1.1	major CHO metabolism.degradation.starch.starch cleavage.alpha amylase
Pavir.J00522	79	90	147	76	99.0992	1.01851	0.264763	0.000119642	0.0011314	0	AT1G24706.1	AtTHO2,THO2	THO2	LOC_Os01g68810.1	expressed protein	Si000024m	GRMZM2G461356	35.2	not assigned.unknown
Pavir.J19276	35	27	55	28	36.5801	1.01865	0.366362	0.00542833	0.0291164	0	AT5G04990.1	ATSUN1,SUN1	SAD1/UNC-84 domain protein 1	LOC_Os01g16220.1	Sad1 / UNC-like C-terminal domain containing protein, putative, expressed	Si001466m	GRMZM2G440614	35.1	not assigned.no ontology
Pavir.J36736	422	233	559	308	385.622	1.01893	0.367232	0.00552675	0.0295544	0	AT5G53490.3	0	Tetratricopeptide repeat (TPR)-like superfamily protein	LOC_Os10g35810.1	thylakoid lumenal protein, putative, expressed	Si036792m	GRMZM2G436710	35.1	not assigned.no ontology
Pavir.J01777	130	73	181	92	119.92	1.02065	0.384946	0.00801581	0.0399484	0	AT3G06010.1	ATCHR12	Homeotic gene regulator	0	0	Si021030m	GRMZM2G102625	27.3.44	RNA.regulation of transcription.Chromatin Remodeling Factors
Pavir.Da01258	136	216	298	174	211.405	1.02072	0.377936	0.00691769	0.035336	0	AT1G22050.1	MUB6	membrane-anchored ubiquitin-fold protein 6 precursor	LOC_Os02g51500.3	membrane-anchored ubiquitin-fold protein, putative, expressed	Si008354m	GRMZM2G003023	29.5.11	protein.degradation.ubiquitin
Pavir.J11002	44	50	96	36	55.8781	1.02073	0.398649	0.0104528	0.0492866	0	0	0	0	0	0	NA	NA	NA	NA
Pavir.J30238	41	36	69	34	45.3039	1.02288	0.329475	0.00190557	0.0122244	0	0	0	0	LOC_Os07g07690.1	PHD-finger domain containing protein, expressed	Si028686m	NA	NA	NA
Pavir.Aa03549	127	133	208	128	152.707	1.02421	0.211194	1.23711e-06	1.96487e-05	GO:0004190,GO:0016021	AT2G03120.1	ATSPP,SPP	signal peptide peptidase	LOC_Os05g36070.1	signal peptide peptidase domain containing protein, expressed	Si017696m	GRMZM2G150251	29.5	protein.degradation
Pavir.J04523	95	123	186	103	129.138	1.02476	0.292785	0.000465208	0.00369579	GO:0003755,GO:0006457	AT3G66654.1	0	Cyclophilin-like peptidyl-prolyl cis-trans isomerase family protein	LOC_Os07g29390.1	peptidyl-prolyl cis-trans isomerase, putative, expressed	Si018249m	GRMZM2G139210	31.3.1	cell.cycle.peptidylprolyl isomerase
Pavir.J08840	335	189	439	253	309.343	1.02583	0.358901	0.00425995	0.0238714	0	AT4G00755.1	0	F-box family protein	LOC_Os03g02560.1	cyclin-like F-box, putative, expressed	Si036046m	GRMZM2G044388	29.5.11.4.3.2	protein.degradation.ubiquitin.E3.SCF.FBOX
Pavir.Ia04786	217	319	443	268	320.497	1.02609	0.33668	0.00230615	0.0143116	0	AT1G65720.1	0	0	LOC_Os03g01960.1	expressed protein	NA	GRMZM5G802392	35.2	not assigned.unknown
Pavir.Bb01072	270	370	544	306	380.26	1.02632	0.296893	0.000546518	0.0042454	0	AT5G19980.1	GONST4	golgi nucleotide sugar transporter 4	LOC_Os09g14520.1	integral membrane protein, putative, expressed	Si030420m	GRMZM2G088849	29.7	protein.glycosylation
Pavir.J34165	1349	1406	1950	1517	1624.91	1.02682	0.261236	8.47315e-05	0.000842812	0	AT1G34000.1	OHP2	one-helix protein 2	LOC_Os01g40710.1	high light inducible protein, putative, expressed	Si003004m	GRMZM2G019807	1.1.2.1	PS.lightreaction.photosystem I.LHC-I
Pavir.J05285	498	447	810	424	550.142	1.02709	0.139041	1.50255e-13	7.17704e-12	0	0	0	0	0	0	NA	NA	NA	NA
Pavir.Aa00601	530	719	1052	602	741.785	1.02787	0.285956	0.00032499	0.00271101	GO:0008107,GO:0042546,GO:0016020	AT2G03220.1	ATFT1,ATFUT1,FT1,MUR2	fucosyltransferase 1	LOC_Os02g52640.1	xyloglucan fucosyltransferase, putative, expressed	Si019396m	GRMZM2G404762	10.3	cell wall.hemicellulose synthesis
Pavir.Gb01494	28	33	49	32	36.7214	1.02808	0.376006	0.00625315	0.0326247	GO:0008080	AT1G24040.1	0	Acyl-CoA N-acyltransferases (NAT) superfamily protein	LOC_Os04g39140.1	acetyltransferase, GNAT family, putative, expressed	Si010679m	GRMZM2G057554	26.24	misc.GCN5-related N-acetyltransferase
Pavir.Ca00545	163	161	273	150	189.537	1.02877	0.180653	1.2356e-08	2.91753e-07	0	AT1G55500.2	ECT4	evolutionarily conserved C-terminal region 4	LOC_Os05g01520.1	ECT protein, putative, expressed	Si021487m	GRMZM2G303312	35.2	not assigned.unknown
Pavir.J03988	113	80	171	86	113.282	1.02897	0.288211	0.000356693	0.002937	GO:0004221,GO:0006511	AT2G40930.1	ATUBP5,PDE323,UBP5	ubiquitin-specific protease 5	LOC_Os10g07270.1	ubiquitin carboxyl-terminal hydrolase 5, putative, expressed	Si026008m	GRMZM2G451357	29.5.11.5	protein.degradation.ubiquitin.ubiquitin protease
Pavir.Ib03772	96	63	139	73	93.7402	1.03031	0.321806	0.00136649	0.00924743	0	AT5G44280.1	ATRING1A,RING1A	RING 1A	LOC_Os05g41795.1	zinc finger C3HC4 type family protein, putative, expressed	Si036927m	GRMZM2G123791	29.5.11.4.2	protein.degradation.ubiquitin.E3.RING
Pavir.Ea00130	103	165	219	140	162.234	1.03039	0.392472	0.00865508	0.0425744	GO:0042318	0	0	0	LOC_Os01g12230.1	peptidase C45, acyl-coenzyme A/6-aminopenicillanic acid acyl-transferase, putative, expressed	Si001976m	GRMZM2G412085	NA	NA
Pavir.J19374	101	140	203	118	143.92	1.03043	0.321197	0.00133614	0.00906876	0	AT1G04420.1	0	NAD(P)-linked oxidoreductase superfamily protein	LOC_Os03g41510.1	oxidoreductase, aldo/keto reductase family protein, putative, expressed	Si035950m	GRMZM2G077214	3.5	minor CHO metabolism.others
Pavir.Cb01747	546	313	729	410	507.386	1.03051	0.346366	0.002928	0.0174504	GO:0006355,GO:0005634	AT4G29080.1	IAA27,PAP2	phytochrome-associated protein 2	LOC_Os05g14180.1	OsIAA17 - Auxin-responsive Aux/IAA gene family member, expressed	Si023069m	GRMZM2G147243	30.11	signalling.light
Pavir.Gb02528	23	23	39	23	27.6804	1.03193	0.394241	0.00885706	0.043354	0	0	0	0	0	0	Si038950m	GRMZM5G809417	NA	NA
Pavir.J14825	81	100	173	76	107.623	1.03241	0.327364	0.00161203	0.0106085	GO:0003735,GO:0006412,GO:0005622,GO:0005840	AT2G33450.1	0	Ribosomal L28 family	LOC_Os05g01110.1	ribosomal protein L28 protein, putative, expressed	Si037955m	GRMZM2G038833	29.2.1.1.1.2.28	protein.synthesis.ribosomal protein.prokaryotic.chloroplast.50S subunit.L28
Pavir.Fb00944	71	57	109	60	75.3737	1.03265	0.270342	0.000133565	0.00124535	0	AT5G13020.1	0	Emsy N Terminus (ENT)/ plant Tudor-like domains-containing protein	LOC_Os08g23930.2	ENT domain containing protein, expressed	Si013708m	GRMZM5G838910	35.1	not assigned.no ontology
Pavir.Aa02608	64	68	103	69	78.595	1.03337	0.281831	0.000245757	0.00211787	GO:0004518	0	0	0	LOC_Os02g26400.2	nuclease, EndA/NucM family protein, expressed	Si018133m	NA	NA	NA
Pavir.Cb01200	31	32	48	35	38.0942	1.03357	0.374517	0.00578469	0.0307224	0	0	0	0	0	0	NA	NA	NA	NA
Pavir.Eb03132	79	105	175	79	109.972	1.03397	0.34472	0.00270459	0.0163317	GO:0003700,GO:0043565,GO:0006355,GO:0005634	AT5G45710.1	AT-HSFA4C,HSFA4C,RHA1	winged-helix DNA-binding transcription factor family protein	LOC_Os01g54550.1	HSF-type DNA-binding domain containing protein, expressed	Si001439m	GRMZM2G118453	27.3.23	RNA.regulation of transcription.HSF,Heat-shock transcription factor family
Pavir.Ba02607	65	83	137	65	88.1522	1.03416	0.327195	0.001574	0.0103955	GO:0004672,GO:0005524,GO:0006468	AT4G24740.2	AFC2,AME1,FC2	FUS3-complementing gene 2	LOC_Os01g62080.1	serine/threonine-protein kinase AFC1, putative, expressed	Si018308m	GRMZM2G300990	29.4	protein.postranslational modification
Pavir.Ab00564	108	157	208	142	159.798	1.03495	0.359424	0.00398344	0.0225618	0	AT3G47680.1	0	DNA binding	LOC_Os06g42890.1	DNA binding protein, putative, expressed	Si027830m	GRMZM2G002656	27.3.25	RNA.regulation of transcription.MYB domain transcription factor family
Pavir.J06433	168	264	378	210	260.869	1.03506	0.36966	0.00510976	0.0277616	0	0	0	0	LOC_Os01g01150.1	RNA recognition motif, putative, expressed	Si000301m	GRMZM2G132936	NA	NA
Pavir.Hb00027	111	105	162	116	128.265	1.03583	0.256984	5.56073e-05	0.000579912	GO:0016788,GO:0006629	AT3G11210.1	0	SGNH hydrolase-type esterase superfamily protein	LOC_Os11g48070.1	GDSL-like lipase/acylhydrolase, putative, expressed	Si026769m	GRMZM2G173472	26.28	misc.GDSL-motif lipase
Pavir.Ib03871	35	29	52	33	38.3534	1.03608	0.352515	0.00329166	0.0193165	0	AT3G22440.1	0	FRIGIDA-like protein	LOC_Os03g39129.1	frigida, putative, expressed	Si039951m	GRMZM2G403218	10.5.4	cell wall.cell wall proteins.HRGP
Pavir.Ia04747	68	78	122	71	86.6626	1.03612	0.270115	0.000125135	0.00117728	GO:0016787	AT4G13720.1	0	Inosine triphosphate pyrophosphatase family protein	LOC_Os10g31940.1	inosine triphosphate pyrophosphatase, putative, expressed	Si037577m	GRMZM2G020295	35.1	not assigned.no ontology
Pavir.Ia02593	30	22	47	24	31.0939	1.03681	0.396027	0.00884369	0.0433008	0	AT4G18520.1	0	Pentatricopeptide repeat (PPR) superfamily protein	LOC_Os03g44210.1	expressed protein	Si038752m	GRMZM2G333641	35.1.5	not assigned.no ontology.pentatricopeptide (PPR) repeat-containing protein
Pavir.J20948	339	241	498	268	340.661	1.03682	0.24197	1.82804e-05	0.000217275	GO:0003747,GO:0006415	AT3G62910.1	APG3	Peptide chain release factor 1	LOC_Os11g43600.1	peptide chain release factor protein, putative, expressed	Si028274m	GRMZM2G070723	29.2.5	protein.synthesis.release
Pavir.J03407	39	28	54	35	40.2055	1.03724	0.36941	0.00498758	0.0272366	GO:0004427,GO:0009678,GO:0015992,GO:0016020	AT1G15690.1	ATAVP3,AtVHP1;1,AVP-3,AVP1	Inorganic H pyrophosphatase family protein	LOC_Os06g08080.1	inorganic H+ pyrophosphatase, putative, expressed	Si005913m	GRMZM2G014240	34.30	transport.H+ transporting pyrophosphatase
Pavir.J35801	33	44	71	35	46.302	1.0377	0.38034	0.00636539	0.0331048	GO:0016747,GO:0008152	AT2G04540.1	0	Beta-ketoacyl synthase	LOC_Os02g10320.1	3-oxoacyl-synthase, putative, expressed	Si020181m	GRMZM2G007757	11.1.3	lipid metabolism.FA synthesis and FA elongation.ketoacyl ACP synthase
Pavir.J08546	107	117	181	112	132.742	1.03812	0.23195	7.61951e-06	0.000100229	GO:0005515	AT3G28730.1	ATHMG,HMG,NFD,SSRP1	high mobility group	LOC_Os01g08970.1	SSRP1-like FACT complex subunit, putative, expressed	Si000646m	GRMZM2G032252	27.3.62	RNA.regulation of transcription.Nucleosome/chromatin assembly factor group
Pavir.J35450	343	568	811	442	553.207	1.03842	0.387268	0.00733141	0.0371226	0	AT3G26100.2	0	Regulator of chromosome condensation (RCC1) family protein	LOC_Os12g18650.1	Regulator of chromosome condensation domain containing protein, expressed	Si021716m	GRMZM2G152616	31.2	cell.division
Pavir.Cb01611	77	58	112	66	79.9008	1.03861	0.27964	0.00020394	0.00180163	GO:0005515	AT2G47790.1	0	Transducin/WD40 repeat-like superfamily protein	LOC_Os12g19590.1	WD domain, G-beta repeat domain containing protein, expressed	Si022191m	GRMZM2G150631	27.3.67	RNA.regulation of transcription.putative transcription regulator
Pavir.J21295	26	23	41	25	29.5457	1.03937	0.384713	0.00689889	0.0352517	GO:0005515	AT2G01680.1	0	Ankyrin repeat family protein	LOC_Os02g50270.1	ankyrin repeat-containing protein, putative, expressed	Si016893m	GRMZM2G181522	31.1	cell.organisation
Pavir.Ga01492	2502	3335	4681	2992	3485.06	1.03997	0.282085	0.000227168	0.00197774	0	AT2G35260.1	0	0	LOC_Os03g01014.1	expressed protein	Si010374m	GRMZM2G005859	35.2	not assigned.unknown
Pavir.J12697	266	320	501	277	347.287	1.04008	0.229583	5.88984e-06	7.96222e-05	0	AT5G13020.1	0	Emsy N Terminus (ENT)/ plant Tudor-like domains-containing protein	LOC_Os04g56440.1	ENT domain containing protein, expressed	Si030128m	GRMZM2G103902	35.1	not assigned.no ontology
Pavir.J29462	179	171	307	157	205.474	1.04018	0.185783	2.15727e-08	4.92146e-07	GO:0005515	AT5G07270.1	XBAT33	XB3 ortholog 3 in Arabidopsis thaliana	LOC_Os10g37730.1	pollen ankyrin, putative, expressed	Si034630m	GRMZM2G446313	31.1	cell.organisation
Pavir.Ia00521	156	140	256	135	173.778	1.04018	0.190203	4.53123e-08	9.7595e-07	GO:0004672,GO:0005524,GO:0006468	AT1G69220.1	SIK1	Protein kinase superfamily protein	LOC_Os03g54780.1	STE_PAK_Ste20_KHSh_GCKh_HPKh.1 - STE kinases include homologs to sterile 7, sterile 11 and sterile 20 from yeast, expressed	Si034278m	GRMZM2G024231	29.4	protein.postranslational modification
Pavir.Fb00194	171	159	257	170	195.179	1.04067	0.203411	3.11924e-07	5.70761e-06	GO:0003824,GO:0008152	AT1G30520.1	AAE14	acyl-activating enzyme 14	LOC_Os08g03630.1	acyl-activating enzyme 14, putative, expressed	Si013502m	GRMZM2G066426	18.5.2.4	Co-factor and vitamine metabolism.folate & vitamine K.vitamine K.o-Succinyl-BenzoylCoa Synthetase
Pavir.Fa00471	1070	910	1736	886	1160.56	1.04069	0.151786	7.06905e-12	2.75107e-10	GO:0008270,GO:0005622	AT1G67325.1	0	Ran BP2/NZF zinc finger-like superfamily protein	LOC_Os08g41010.1	zinc finger family protein, putative, expressed	Si014197m	GRMZM2G107106	27.3.99	RNA.regulation of transcription.unclassified
Pavir.Eb02813	87	91	155	82	105.183	1.04205	0.237027	1.10082e-05	0.000138943	0	AT5G63040.1	0	0	LOC_Os01g50830.1	expressed protein	Si001875m	GRMZM2G034975	35.2	not assigned.unknown
Pavir.Ga01455	830	994	1490	904	1081.93	1.04227	0.219588	2.06994e-06	3.13052e-05	GO:0003735,GO:0006412,GO:0005622,GO:0005840,GO:0009536	AT1G68590.1	0	Ribosomal protein PSRP-3/Ycf65	LOC_Os04g38750.1	plastid-specific 30S ribosomal protein 3, chloroplast precursor, putative, expressed	Si011158m	GRMZM2G361569	29.2.1.1.1.1.83	protein.synthesis.ribosomal protein.prokaryotic.chloroplast.30S subunit.PSRP3
Pavir.J16156	111	94	175	96	120.814	1.04285	0.219468	2.01703e-06	3.05856e-05	0	AT4G00370.1	ANTR2,PHT4;4	Major facilitator superfamily protein	LOC_Os09g39680.1	transporter, major facilitator family, putative, expressed	Si000710m	GRMZM2G046681	34.2	transport.sugars
Pavir.J32144	43	28	64	33	42.4835	1.04359	0.384049	0.0065813	0.0339772	GO:0005515	AT5G14530.1	0	Transducin/WD40 repeat-like superfamily protein	LOC_Os05g46570.1	WD domain, G-beta repeat domain containing protein, expressed	Si022686m	GRMZM2G168752	35.1	not assigned.no ontology
Pavir.Ib02240	81	88	153	75	100.079	1.04375	0.262683	7.08487e-05	0.000717801	GO:0016740,GO:0030170,GO:0009058	AT5G04620.2	ATBIOF,BIOF	biotin F	LOC_Os10g41150.1	aminotransferase, classes I and II, domain containing protein, expressed	Si035664m	GRMZM2G110932	16.99	secondary metabolism.unspecified
Pavir.Ba02986	53	55	100	47	64.0795	1.04387	0.303098	0.000573156	0.00442311	0	AT3G14910.1	0	0	LOC_Os09g14680.1	expressed protein	Si029759m	GRMZM2G137971	35.2	not assigned.unknown
Pavir.Aa01929	35	38	65	34	43.6408	1.04399	0.335927	0.00188492	0.0121276	0	AT2G27830.1	0	0	LOC_Os02g32580.1	expressed protein	Si018279m	GRMZM2G018523	35.2	not assigned.unknown
Pavir.Eb01149	141	150	245	139	172.045	1.04406	0.200471	1.90847e-07	3.64181e-06	GO:0031072	AT2G41000.1	0	Chaperone DnaJ-domain superfamily protein	LOC_Os01g17040.1	heat shock protein DnaJ, putative, expressed	Si003024m	GRMZM2G078895	20.2.1	stress.abiotic.heat
Pavir.Eb02509	38	33	63	33	42.3122	1.0441	0.332979	0.00171476	0.0111802	GO:0006886,GO:0016192,GO:0030117	AT1G48760.1	delta-ADR	delta-adaptin	LOC_Os01g32880.1	AP-3 complex subunit delta, putative, expressed	Si000205m	GRMZM2G478621	31.4	cell.vesicle transport
Pavir.J33634	118	139	229	117	152.62	1.0445	0.254283	3.99759e-05	0.000435001	GO:0003677,GO:0006289	AT1G12400.1	0	Nucleotide excision repair, TFIIH, subunit TTDA	LOC_Os07g38600.1	REX1 DNA Repair family protein, expressed	Si023901m	GRMZM2G176455	35.2	not assigned.unknown
Pavir.Ba03061	110	92	177	92	119.036	1.04458	0.229132	5.14257e-06	7.06448e-05	GO:0005515,GO:0005634	AT1G05830.1	ATX2,SDG30	trithorax-like protein 2	LOC_Os09g04890.1	histone-lysine N-methyltransferase, H3 lysine-4 specific ATX1, putative, expressed	Si028792m	GRMZM2G013794	27.3.69	RNA.regulation of transcription.SET-domain transcriptional regulator family
Pavir.J06381	1264	1085	2073	1050	1379.64	1.04473	0.150442	3.80077e-12	1.53961e-10	GO:0015078,GO:0015991,GO:0033177	AT1G19910.1	ATVHA-C2,AVA-2PE,AVA-P2	ATPase, F0/V0 complex, subunit C protein	LOC_Os05g01560.1	vacuolar ATP synthase, putative, expressed	Si026936m	GRMZM2G101020	34.1.1	transport.p- and v-ATPases.H+-transporting two-sector ATPase
Pavir.Ia04652	71	76	116	77	87.9038	1.04518	0.271667	0.000119429	0.00113009	GO:0005515	AT3G21060.1	0	Transducin/WD40 repeat-like superfamily protein	LOC_Os03g10990.1	retinoblastoma-binding protein-like, putative, expressed	Si034715m	GRMZM5G896834	33.99	development.unspecified
Pavir.Ab01383	84	101	160	88	110.304	1.04684	0.269406	0.000102027	0.000987995	GO:0005515	AT4G05320.2	UBQ10	polyubiquitin 10	LOC_Os06g46770.1	ubiquitin family protein, putative, expressed	Si015520m	GRMZM2G168829	29.5.11.1	protein.degradation.ubiquitin.ubiquitin
Pavir.Ea01512	223	184	356	185	239.52	1.0469	0.191842	4.83967e-08	1.03654e-06	0	0	0	0	0	0	NA	NA	NA	NA
Pavir.Ib04123	168	163	289	151	195.074	1.04721	0.184717	1.43408e-08	3.36366e-07	GO:0016787,GO:0005515	AT2G27210.1	BSL3	BRI1 suppressor 1 (BSU1)-like 3	LOC_Os03g44500.1	serine/threonine protein phosphatase, putative, expressed	Si034069m	GRMZM2G009593	29.5.11.4.3.2	protein.degradation.ubiquitin.E3.SCF.FBOX
Pavir.J01792	300	483	689	387	476.467	1.04765	0.374528	0.00515394	0.0279817	0	AT2G37150.1	0	RING/U-box superfamily protein	LOC_Os05g07070.2	zinc finger, C3HC4 type domain containing protein, expressed	Si009777m	GRMZM2G118344	29.5.11.4.2	protein.degradation.ubiquitin.E3.RING
Pavir.Ia04787	81	80	143	73	95.2842	1.04815	0.243893	1.7267e-05	0.000206704	0	AT2G26570.1	0	Plant protein of unknown function (DUF827)	LOC_Os09g28450.1	paramyosin, putative, expressed	Si034538m	GRMZM2G086269	35.2	not assigned.unknown
Pavir.Cb01144	58	45	72	62	62.6433	1.04908	0.391613	0.0073872	0.0373794	0	0	0	0	0	0	NA	NA	NA	NA
Pavir.Ea01165	146	141	241	138	169.819	1.05023	0.184897	1.3464e-08	3.1661e-07	0	AT1G75400.1	0	RING/U-box superfamily protein	LOC_Os01g15630.1	zinc finger, C3HC4 type domain containing protein, expressed	Si001517m	GRMZM2G064580	29.5.11.4.2	protein.degradation.ubiquitin.E3.RING
Pavir.Db01361	103	93	187	82	116.135	1.05072	0.274015	0.000125797	0.00118205	GO:0005515	AT3G13225.2	0	WW domain-containing protein	LOC_Os06g19470.2	WW domain containing protein, expressed	Si005981m	GRMZM5G858880	35.1	not assigned.no ontology
Pavir.Ib01344	307	214	459	240	308.434	1.05137	0.257541	4.45803e-05	0.000478406	GO:0016020	AT3G52760.1	0	Integral membrane Yip1 family protein	LOC_Os03g17990.1	Yip1 domain containing protein, expressed	Si037111m	GRMZM2G117207	35.1	not assigned.no ontology
Pavir.J08717	1423	1504	2433	1417	1730.89	1.0515	0.138844	3.64128e-14	1.89095e-12	GO:0003824,GO:0030170,GO:0008152	AT3G61440.1	ARATH;BSAS3;1,ATCYSC1,CYSC1	cysteine synthase C1	LOC_Os04g08350.2	cysteine synthase, chloroplast/chromoplast precursor, putative, expressed	Si010368m	GRMZM2G036708	13.1.5.3.1	amino acid metabolism.synthesis.serine-glycine-cysteine group.cysteine.OASTL
Pavir.J00862	83	83	134	85	99.1262	1.05203	0.242318	1.4149e-05	0.000173291	0	AT1G14180.1	0	RING/U-box superfamily protein	LOC_Os10g26610.1	mandelonitrile lyase, putative, expressed	Si035831m	GRMZM5G879737	35.2	not assigned.unknown
Pavir.Db00771	143	164	242	161	183.669	1.05211	0.249638	2.50298e-05	0.000286291	0	0	0	0	0	0	NA	NA	NA	NA
Pavir.J24851	1599	1352	2315	1506	1742.5	1.05238	0.164373	1.5295e-10	4.87051e-09	GO:0004672,GO:0005524,GO:0006468	AT5G58140.1	NPL1,PHOT2	phototropin 2	LOC_Os04g23890.1	AGC_PVPK_like_kin82y.10 - ACG kinases include homologs to PKA, PKG and PKC, expressed	Si009318m	GRMZM2G032351	29.4	protein.postranslational modification
Pavir.J06812	28	37	59	31	39.47	1.05291	0.386765	0.00648217	0.0335296	GO:0004784,GO:0046872,GO:0006801,GO:0055114	AT5G51100.1	FSD2	Fe superoxide dismutase 2	LOC_Os06g02500.1	superoxide dismutase, chloroplast, putative, expressed	Si038762m	GRMZM2G042080	21.6	redox.dismutases and catalases
Pavir.Ba02166	47	32	71	37	47.3491	1.05312	0.35965	0.00340955	0.0198735	0	0	0	0	0	0	NA	NA	NA	NA
Pavir.Ia01867	154	134	236	143	170.813	1.05331	0.193305	5.06639e-08	1.08005e-06	GO:0003676	AT2G16940.1	0	Splicing factor, CC1-like	LOC_Os10g30370.1	RNA recognition motif containing protein, putative, expressed	Si035051m	GRMZM2G076597	27.4	RNA.RNA binding
Pavir.Bb02653	773	784	1294	754	920.572	1.05378	0.124181	2.14219e-17	1.5404e-15	GO:0003913,GO:0006281	AT4G25290.1	0	DNA photolyases;DNA photolyases	LOC_Os09g36240.1	deoxyribodipyrimidine photolyase family protein, expressed	Si029085m	GRMZM2G104608	28.2	DNA.repair
Pavir.Cb00303	39	35	60	39	44.6884	1.05434	0.33036	0.00141542	0.00953489	GO:0016021	AT5G35730.1	0	EXS (ERD1/XPR1/SYG1) family protein	LOC_Os12g40340.1	EXS family protein, putative, expressed	Si022145m	GRMZM2G142660	34.7	transport.phosphate
Pavir.J08368	25	20	40	22	27.2753	1.05435	0.40196	0.00871529	0.0427971	GO:0055085,GO:0016021	AT3G47420.1	ATPS3,PS3	phosphate starvation-induced gene 3	LOC_Os04g46880.1	transporter, major facilitator family, putative, expressed	Si009848m	GRMZM5G843302	34.98	transport.membrane system unknown
Pavir.Ca01350	178	201	311	190	225.972	1.05445	0.215198	9.58753e-07	1.5601e-05	GO:0004672,GO:0005524,GO:0006468,GO:0004674	AT4G14350.1	0	AGC (cAMP-dependent, cGMP-dependent and protein kinase C) kinase family protein	LOC_Os05g43570.1	AGC_AGC_other_NDRh_TRCd.2 - ACG kinases include homologs to PKA, PKG and PKC, expressed	Si021647m	GRMZM2G049088	29.4	protein.postranslational modification
Pavir.Ba01589	56	60	103	54	69.2622	1.05508	0.280674	0.000170537	0.00153815	0	AT3G13180.1	0	NOL1/NOP2/sun family protein / antitermination NusB domain-containing protein	LOC_Os09g30100.1	NOL1/NOP2/sun family protein, putative, expressed	Si029366m	AC198353.5_FGT004	27.4	RNA.RNA binding
Pavir.Ba03101	30	29	56	26	35.4532	1.05527	0.370794	0.00442773	0.024706	GO:0005524,GO:0044267,GO:0016307,GO:0046488	AT3G14270.1	FAB1B	phosphatidylinositol-4-phosphate 5-kinase family protein	LOC_Os12g13440.1	phosphatidylinositol-4-phosphate 5-Kinase, putative, expressed	Si028670m	GRMZM2G343218	30.4.1	signalling.phosphinositides.phosphatidylinositol-4-phosphate 5-kinase
Pavir.Eb01883	3693	3521	5565	3762	4273.8	1.05548	0.165977	2.0284e-10	6.38822e-09	0	AT1G34000.1	OHP2	one-helix protein 2	LOC_Os01g40710.1	high light inducible protein, putative, expressed	Si003004m	GRMZM2G019807	1.1.2.1	PS.lightreaction.photosystem I.LHC-I
Pavir.J15535	224	266	395	252	293.208	1.05564	0.239712	1.06366e-05	0.000135034	0	AT2G39270.1	0	P-loop containing nucleoside triphosphate hydrolases superfamily protein	LOC_Os08g02540.1	adenylate kinase, putative, expressed	Si014164m	GRMZM2G013152	23.4.1	nucleotide metabolism.phosphotransfer and pyrophosphatases.adenylate kinase
Pavir.Ib01020	172	234	353	198	244.715	1.05595	0.299354	0.000419631	0.00337109	GO:0000062	AT5G53470.1	ACBP,ACBP1	acyl-CoA binding protein 1	LOC_Os03g14000.1	acyl CoA binding protein, putative, expressed	Si035082m	GRMZM2G108138	11.1.13	lipid metabolism.FA synthesis and FA elongation.acyl-CoA binding protein
Pavir.Ba01704	24	23	39	25	28.701	1.0561	0.392568	0.00714018	0.0362825	0	AT2G17350.1	0	0	LOC_Os09g31466.1	expressed protein	Si031549m	GRMZM5G871418	35.2	not assigned.unknown
Pavir.J22836	49	37	70	45	51.8153	1.05641	0.329853	0.00136153	0.00922062	0	0	0	0	0	0	NA	NA	NA	NA
Pavir.Fa01035	46	35	68	41	48.7179	1.05679	0.328834	0.00131014	0.00892405	0	0	0	0	0	0	NA	NA	NA	NA
Pavir.J03925	256	370	514	328	379.741	1.05686	0.331829	0.00144785	0.00971623	0	AT5G22000.1	RHF2A	RING-H2 group F2A	LOC_Os03g57500.1	zinc finger, C3HC4 type domain containing protein, expressed	Si036617m	GRMZM2G027495	29.5.11.4.2	protein.degradation.ubiquitin.E3.RING
Pavir.Da01336	1665	1899	3349	1554	2128.62	1.05697	0.233111	5.78266e-06	7.83349e-05	0	AT5G65460.1	KAC2,KCA2	kinesin like protein for actin based chloroplast movement 2	LOC_Os06g11380.1	geminivirus Rep-interacting motor protein, putative, expressed	Si005702m	GRMZM2G017257	31.1	cell.organisation
Pavir.Ha01787	159	189	272	186	209.151	1.05706	0.267771	7.89369e-05	0.000790144	GO:0009966	AT5G53000.1	TAP46	2A phosphatase associated protein of 46 kD	LOC_Os12g04290.1	PP2A regulatory subunit TAP46, putative, expressed	Si026423m	GRMZM2G140047	29.4	protein.postranslational modification
Pavir.Fb00773	473	329	659	400	476.259	1.05722	0.25024	2.39124e-05	0.000274951	0	AT1G64430.1	0	Pentatricopeptide repeat (PPR) superfamily protein	LOC_Os08g24390.1	expressed protein	Si013508m	GRMZM2G013650	35.2	not assigned.unknown
Pavir.Hb01574	123	133	199	137	153.591	1.05739	0.250333	2.40084e-05	0.000275916	GO:0005515	AT1G05500.1	ATSYTE,NTMC2T2.1,NTMC2TYPE2.1,SYT5,SYTE	Calcium-dependent lipid-binding (CaLB domain) family protein	LOC_Os08g20544.1	expressed protein	Si009699m	GRMZM2G049347	35.1.19	not assigned.no ontology.C2 domain-containing protein
Pavir.J05283	590	593	989	574	701.259	1.05942	0.125959	4.07187e-17	2.82475e-15	GO:0003700,GO:0043565,GO:0046983,GO:0006355	AT4G35040.1	bZIP19	Basic-leucine zipper (bZIP) transcription factor family protein	LOC_Os06g50310.1	E2F-related protein, putative, expressed	Si007107m	GRMZM2G000171	27.3.35	RNA.regulation of transcription.bZIP transcription factor family
Pavir.Ab02903	100	74	145	87	103.934	1.06058	0.26678	7.02406e-05	0.000712585	GO:0006886,GO:0005783,GO:0016021	AT5G17190.1	0	0	LOC_Os02g50210.1	erwinia induced protein 2, putative, expressed	Si018680m	GRMZM2G014854	35.2	not assigned.unknown
Pavir.Gb00465	188	268	384	234	276.813	1.0613	0.323876	0.00104963	0.00742418	GO:0009055,GO:0016491,GO:0055114	AT2G43020.1	ATPAO2,PAO2	polyamine oxidase 2	LOC_Os04g53190.1	CPuORF12 - conserved peptide uORF-containing transcript, expressed	Si009973m	GRMZM2G000052	26.7	misc.oxidases - copper, flavone etc
Pavir.Ea02525	74	85	129	83	95.8352	1.06139	0.27492	0.000113049	0.00107908	GO:0003723,GO:0006396	AT5G55100.2	0	SWAP (Suppressor-of-White-APricot)/surp domain-containing protein	LOC_Os01g50320.1	surp module family protein, putative, expressed	Si000213m	GRMZM2G126691	27.1	RNA.processing
Pavir.J14784	97	66	141	79	97.5014	1.0618	0.30038	0.000407974	0.00329244	0	0	0	0	0	0	NA	NA	NA	NA
Pavir.J17427	383	386	662	364	456.578	1.06346	0.141366	5.36515e-14	2.72145e-12	0	AT3G59800.1	0	0	LOC_Os04g41920.1	protein FAM133, putative, expressed	Si010965m	GRMZM2G134951	35.2	not assigned.unknown
Pavir.Aa02718	478	547	851	512	612.761	1.0636	0.197589	7.32947e-08	1.51941e-06	GO:0003723,GO:0003735,GO:0006412,GO:0005622,GO:0005840	AT1G35680.1	0	Ribosomal protein L21	LOC_Os02g15900.1	50S ribosomal protein L21, chloroplast precursor, putative, expressed	Si018321m	GRMZM2G018403	29.2.1.1.1.2.21	protein.synthesis.ribosomal protein.prokaryotic.chloroplast.50S subunit.L21
Pavir.J14142	999	698	1494	794	1009.52	1.06381	0.242321	1.13298e-05	0.00014257	0	0	0	0	0	0	NA	NA	NA	NA
Pavir.Gb00487	61	60	107	57	72.3901	1.06398	0.265488	6.13345e-05	0.000631595	0	AT5G16780.1	DOT2,MDF	SART-1 family	LOC_Os02g30730.1	SART-1 family protein, putative, expressed	Si009359m	GRMZM2G109284	33.99	development.unspecified
Pavir.Bb01557	55	43	91	44	58.6813	1.0648	0.316602	0.000770397	0.00571442	0	AT4G26190.1	0	Haloacid dehalogenase-like hydrolase (HAD) superfamily protein	LOC_Os07g01850.1	NLI interacting factor-like phosphatase, putative, expressed	Si030027m	GRMZM2G360688	35.2	not assigned.unknown
Pavir.J08698	65	101	152	81	101.965	1.0662	0.38637	0.00578837	0.0307384	GO:0007165,GO:0005622,GO:0005515	AT5G22400.1	0	Rho GTPase activating protein with PAK-box/P21-Rho-binding domain	LOC_Os12g05900.1	rhoGAP domain containing protein, expressed	Si026257m	GRMZM2G113073	30.5	signalling.G-proteins
Pavir.J33947	56	47	84	54	62.1756	1.06628	0.293906	0.000285653	0.0024185	GO:0004222,GO:0008270,GO:0006508	AT2G41790.1	0	Insulinase (Peptidase family M16) family protein	LOC_Os01g57073.1	insulin-degrading enzyme, putative, expressed	Si000181m	GRMZM2G054905	29.5.7	protein.degradation.metalloprotease
Pavir.J06368	282	264	464	263	324.516	1.06635	0.143595	1.11875e-13	5.42285e-12	0	AT3G10380.1	ATSEC8,SEC8	subunit of exocyst complex 8	LOC_Os08g22864.1	sec8 exocyst complex component specific domain containing protein, expressed	Si013171m	GRMZM2G327394	31.4	cell.vesicle transport
Pavir.J33657	114	83	169	96	117.765	1.06652	0.262603	4.87901e-05	0.000518848	0	AT4G17620.1	0	glycine-rich protein	LOC_Os05g32580.1	glycine-rich protein, putative, expressed	Si021734m	GRMZM2G427337	35.1.40	not assigned.no ontology.glycine rich proteins
Pavir.Ib00064	204	246	399	213	270.199	1.06666	0.239113	8.16162e-06	0.000106655	GO:0003735,GO:0006412,GO:0005840	AT1G32990.1	PRPL11	plastid ribosomal protein l11	LOC_Os03g03020.1	L11 domain containing ribosomal protein, putative, expressed	Si037458m	GRMZM2G176820	29.2.1.1.1.2.11	protein.synthesis.ribosomal protein.prokaryotic.chloroplast.50S subunit.L11
Pavir.J06568	74	80	125	81	93.0591	1.06966	0.263761	5.0045e-05	0.000530593	0	0	0	0	LOC_Os08g10590.1	expressed protein	Si013298m	GRMZM2G478370	NA	NA
Pavir.Ia00037	51	50	74	60	61.9785	1.07075	0.355824	0.00261937	0.0159256	0	AT5G43490.1	0	0	LOC_Os03g63040.1	expressed protein	Si034562m	GRMZM2G021313	35.2	not assigned.unknown
Pavir.Ab01496	26	29	51	26	33.5264	1.07177	0.37746	0.00451963	0.0251296	0	AT5G03780.1	TRFL10	TRF-like 10	LOC_Os11g06190.1	expressed protein	Si016246m	GRMZM2G359333	28.99	DNA.unspecified
Pavir.J38375	119	94	194	97	127.222	1.07212	0.246049	1.31653e-05	0.000162984	GO:0003950	AT1G32230.2	ATP8,CEO,CEO1,RCD1	WWE protein-protein interaction domain protein family	LOC_Os04g57640.1	RCD1, putative, expressed	Si016267m	GRMZM2G011469	20.2.5	stress.abiotic.light
Pavir.Hb00383	46	48	87	43	56.6401	1.07226	0.307005	0.000478276	0.00378323	0	0	0	0	0	0	NA	NA	NA	NA
Pavir.J33014	673	796	1306	696	883.066	1.07279	0.213617	5.11263e-07	8.90729e-06	0	0	0	0	LOC_Os10g16500.1	expressed protein	Si015241m	NA	NA	NA
Pavir.Eb00758	80	62	125	68	85.1699	1.0729	0.267469	6.03834e-05	0.000623201	0	AT5G59460.1	0	scarecrow-like transcription factor 11 (SCL11)	LOC_Os01g05130.1	expressed protein	Si003000m	GRMZM2G079625	33.99	development.unspecified
Pavir.J01099	113	191	281	151	188.55	1.07298	0.408877	0.00868478	0.0426839	0	AT3G19190.1	ATATG2,ATG2	autophagy 2	LOC_Os06g15700.1	expressed protein	Si005665m	GRMZM2G042889	35.2	not assigned.unknown
Pavir.J03446	58	54	97	55	67.4366	1.07304	0.269388	6.79823e-05	0.000691511	GO:0006396	AT5G62640.1	ELF5	proline-rich family protein	0	0	Si029495m	GRMZM2G008765	35.1.42	not assigned.no ontology.proline rich family
Pavir.Ab00580	52	43	73	54	58.0318	1.07372	0.335674	0.0013805	0.00932708	0	0	0	0	0	0	NA	NA	NA	NA
Pavir.Ab00437	78	127	183	105	126.909	1.07381	0.398987	0.00711683	0.0361759	0	AT3G21810.1	0	Zinc finger C-x8-C-x5-C-x3-H type family protein	LOC_Os02g06584.2	zinc finger C-x8-C-x5-C-x3-H type family protein, expressed	Si017193m	GRMZM2G119640	27.3.99	RNA.regulation of transcription.unclassified
Pavir.Ga02586	556	436	1118	362	605.894	1.07399	0.394306	0.00645443	0.0334389	0	0	0	0	0	0	NA	NA	NA	NA
Pavir.J01274	512	575	997	496	652.571	1.0743	0.206742	2.03287e-07	3.85514e-06	GO:0005543	AT5G35200.1	0	ENTH/ANTH/VHS superfamily protein	LOC_Os06g07830.1	ANTH/ENTH domain containing protein, putative, expressed	Si006154m	AC234171.1_FGT003	35.1.21	not assigned.no ontology.epsin N-terminal homology (ENTH) domain-containing protein
Pavir.Ab01570	109	113	205	100	133.002	1.0743	0.235753	5.19137e-06	7.12299e-05	0	AT3G07400.1	0	lipase class 3 family protein	LOC_Os02g28040.1	lipase, putative, expressed	Si016194m	GRMZM2G148913	11.9.2.1	lipid metabolism.lipid degradation.lipases.triacylglycerol lipase
Pavir.Ia01408	24	19	38	22	26.4174	1.07484	0.408189	0.00845848	0.0417866	GO:0055085,GO:0016021	AT1G64650.1	0	Major facilitator superfamily protein	LOC_Os10g37520.1	major facilitator superfamily domain-containing protein 5, putative, expressed	Si035624m	GRMZM2G067638	35.2	not assigned.unknown
Pavir.Da00204	385	404	675	384	471.958	1.07506	0.152982	2.10538e-12	8.79257e-11	GO:0003677	AT5G52660.2	0	Homeodomain-like superfamily protein	LOC_Os06g45840.2	MYB transcription factor, putative, expressed	Si006824m	GRMZM2G057408	27.3.26	RNA.regulation of transcription.MYB-related transcription factor family
Pavir.Ib03004	21	24	40	23	27.746	1.07559	0.404148	0.00778206	0.0389954	0	AT1G22060.1	0	0	LOC_Os10g21940.1	expressed protein	Si033857m	GRMZM2G302913	35.2	not assigned.unknown
Pavir.J08275	26	30	50	28	34.3229	1.07612	0.373877	0.00399873	0.0226261	0	AT2G39300.1	0	0	LOC_Os07g48700.1	expressed protein	Si028934m	GRMZM2G101390	35.2	not assigned.unknown
Pavir.Ab03046	63	94	162	68	97.1498	1.07764	0.410828	0.00871327	0.0427918	GO:0005515	AT5G56190.2	0	Transducin/WD40 repeat-like superfamily protein	LOC_Os02g48964.1	WD-40 repeat family protein, putative, expressed	Si017504m	GRMZM2G109039	33.99	development.unspecified
Pavir.J16196	60	50	104	49	66.1685	1.07802	0.300832	0.00033907	0.00280448	GO:0005506,GO:0009055,GO:0016705,GO:0020037,GO:0055114	AT2G45510.1	CYP704A2	cytochrome P450, family 704, subfamily A, polypeptide 2	LOC_Os04g48460.1	cytochrome P450, putative, expressed	Si009889m	GRMZM2G476597	26.10	misc.cytochrome P450
Pavir.J05301	40	27	52	39	41.3888	1.07815	0.407897	0.0082126	0.040774	0	AT3G08980.1	0	Peptidase S24/S26A/S26B/S26C family protein	LOC_Os04g08340.1	OsSigP3 - Putative Type I Signal Peptidase homologue; employs a putative Ser/Lys catalytic dyad, expressed	Si007398m	GRMZM2G042164	29.5	protein.degradation
Pavir.J14926	507	792	1101	692	801.232	1.07929	0.36168	0.00284401	0.0170295	GO:0003913,GO:0006281	AT2G47590.1	PHR2	photolyase/blue-light receptor 2	LOC_Os03g22330.1	blue-light photoreceptor PHR2, putative, expressed	Si035700m	GRMZM2G158662	30.11	signalling.light
Pavir.Ea00708	96	106	184	94	121.718	1.08052	0.244368	9.79357e-06	0.000125233	0	AT2G01100.1	0	0	LOC_Os01g03060.1	splicing factor, putative, expressed	Si026775m	GRMZM2G094050	35.2	not assigned.unknown
Pavir.J01518	191	105	278	139	180.208	1.08076	0.386471	0.00516622	0.0280315	GO:0005622,GO:0005515	AT5G58003.1	CPL4	C-terminal domain phosphatase-like 4	LOC_Os05g32430.1	NLI interacting factor-like phosphatase, putative, expressed	Si021686m	GRMZM2G090262	33.99	development.unspecified
Pavir.J02119	121	123	213	118	146.624	1.08082	0.20238	9.26563e-08	1.88415e-06	GO:0004190,GO:0006508	AT4G33490.2	0	Eukaryotic aspartyl protease family protein	LOC_Os12g07780.1	eukaryotic aspartyl protease domain containing protein, expressed	Si010080m	GRMZM2G103662	29.5	protein.degradation
Pavir.Ia02503	71	97	149	84	102.824	1.0811	0.325638	0.000900394	0.00651565	0	AT2G03820.1	0	nonsense-mediated mRNA decay NMD3 family protein	LOC_Os10g42320.1	nonsense-mediated mRNA decay protein 3, putative, expressed	Si035158m	GRMZM2G169931	35.1	not assigned.no ontology
Pavir.Ib00163	25	20	40	23	27.6931	1.08161	0.399771	0.00681872	0.0349394	GO:0005515	AT2G45460.2	0	SMAD/FHA domain-containing protein	LOC_Os03g03560.1	FHA domain containing protein, putative, expressed	Si034203m	GRMZM2G172021	27.3.48	RNA.regulation of transcription.FHA transcription factor
Pavir.Bb00911	37	59	86	50	59.8426	1.08172	0.417196	0.00951901	0.0456919	0	0	0	0	LOC_Os01g09750.1	RNA methyltransferase protein, putative, expressed	NA	NA	NA	NA
Pavir.J17497	105	122	173	130	138.985	1.08337	0.307037	0.00041796	0.00336002	0	0	0	0	0	0	NA	NA	NA	NA
Pavir.Da01599	38	39	70	37	46.8342	1.08404	0.320961	0.000731567	0.00546797	0	AT5G41020.1	0	myb family transcription factor	LOC_Os06g19980.1	MYB family transcription factor, putative, expressed	Si009752m	GRMZM2G098884	27.3.25	RNA.regulation of transcription.MYB domain transcription factor family
Pavir.Da00125	46	59	83	60	64.9736	1.08422	0.361489	0.00270591	0.0163346	GO:0005622,GO:0003684,GO:0003887,GO:0006281	AT5G44750.2	ATREV1,REV1	DNA-directed DNA polymerases	LOC_Os06g47580.3	REV1, putative, expressed	Si005762m	GRMZM2G067735	28.1	DNA.synthesis/chromatin structure
Pavir.Ea02143	146	126	197	161	166.011	1.08463	0.311381	0.000495269	0.00389814	0	0	0	0	0	0	NA	NA	NA	NA
Pavir.J20393	355	434	645	419	479.856	1.0868	0.250543	1.43927e-05	0.000176087	0	AT5G18860.1	0	inosine-uridine preferring nucleoside hydrolase family protein	LOC_Os05g33630.1	inosine-uridine preferring nucleoside hydrolase family protein, putative, expressed	Si021230m	GRMZM2G386229	23.2	nucleotide metabolism.degradation
Pavir.Ea00077	218	163	324	191	229.344	1.08691	0.223838	1.19913e-06	1.91255e-05	0	AT1G06240.1	0	Protein of unknown function DUF455	LOC_Os01g11590.2	uncharacterized protein HI0077, putative, expressed	Si001918m	GRMZM2G400907	35.2	not assigned.unknown
Pavir.Bb01697	252	326	521	281	352.304	1.08794	0.269519	5.42313e-05	0.000567498	0	0	0	0	0	0	NA	NA	NA	NA
Pavir.Ca00948	263	358	554	309	380.214	1.08914	0.293332	0.000204824	0.00180863	GO:0004190,GO:0006508,GO:0006629	AT1G11910.1	APA1,ATAPA1	aspartic proteinase A1	LOC_Os05g49200.1	aspartic proteinase oryzasin-1 precursor, putative, expressed	Si021807m	GRMZM2G065757	29.5.4	protein.degradation.aspartate protease
Pavir.Ib03291	25	35	50	34	37.6357	1.08943	0.418653	0.00926176	0.0447946	0	AT4G33640.1	0	0	LOC_Os03g48390.1	expressed protein	Si038267m	GRMZM2G063503	35.2	not assigned.unknown
Pavir.Aa00218	36	45	77	38	49.7328	1.08994	0.355408	0.00216414	0.0136408	0	0	0	0	LOC_Os02g55090.1	expressed protein	Si017401m	GRMZM2G156415	NA	NA
Pavir.Ea01733	50	67	103	60	72.0465	1.08996	0.336741	0.00120885	0.0083557	0	AT3G51500.1	0	0	LOC_Os02g10010.1	expressed protein	Si018199m	GRMZM2G326545	35.2	not assigned.unknown
Pavir.J39070	152	121	223	144	165.199	1.09009	0.229807	2.10046e-06	3.17457e-05	GO:0016491,GO:0055114	AT5G13700.1	APAO,ATPAO1,PAO1	polyamine oxidase 1	LOC_Os09g20284.1	amine oxidase, flavin-containing, domain containing protein, expressed	Si035357m	GRMZM2G034152	22.2.1	polyamine metabolism.degradation.polyamin oxidase
Pavir.Ea03072	31	24	49	28	33.8212	1.09092	0.372788	0.00342928	0.0199758	GO:0005515	AT2G16405.1	0	Transducin/WD40 repeat-like superfamily protein	LOC_Os01g56860.1	WD domain, G-beta repeat domain containing protein, expressed	Si001240m	GRMZM2G093239	35.1	not assigned.no ontology
Pavir.Eb00967	32	21	45	29	32.88	1.09096	0.412429	0.00816388	0.0405849	0	AT3G62330.1	0	Zinc knuckle (CCHC-type) family protein	LOC_Os01g14920.1	zinc knuckle family protein, putative, expressed	Si001265m	GRMZM2G024730	27.3.73	RNA.regulation of transcription.Zn-finger(CCHC)
Pavir.Gb00250	78	116	171	101	120.209	1.09143	0.359671	0.00240911	0.0148421	0	0	0	0	LOC_Os05g46890.1	expressed protein	Si032519m	NA	NA	NA
Pavir.J15002	51	61	106	52	68.4119	1.09181	0.31626	0.0005559	0.00431243	0	AT4G20410.1	GAMMA-SNAP,GSNAP	gamma-soluble NSF attachment protein	LOC_Os04g52760.1	gamma-soluble NSF attachment protein, putative, expressed	Si010092m	GRMZM2G145175	29.3.4.99	protein.targeting.secretory pathway.unspecified
Pavir.Ba00282	8564	12612	18191	11155	13062.6	1.0921	0.326324	0.000817876	0.00600925	GO:0005524	AT3G06483.1	ATPDHK,PDK	pyruvate dehydrogenase kinase	LOC_Os07g44330.2	kinase, putative, expressed	Si030206m	AC217975.3_FGT001	30.1.2	signalling.in sugar and nutrient physiology.pyruvate dehydrogenase kinase
Pavir.Gb00441	225	300	420	293	323.196	1.09311	0.313749	0.00049392	0.00389153	0	0	0	0	LOC_Os04g53460.1	AT hook motif family protein, expressed	Si010196m	GRMZM2G073861	NA	NA
Pavir.Fa02145	308	257	443	309	342.172	1.09331	0.221369	7.85846e-07	1.30373e-05	0	AT5G39450.1	0	F-box family protein	LOC_Os08g01430.1	OsFBX260 - F-box domain containing protein, expressed	Si013617m	GRMZM2G360352	29.5.11.4.3.2	protein.degradation.ubiquitin.E3.SCF.FBOX
Pavir.Bb01767	6555	8056	12221	7627	8896.84	1.09344	0.234271	3.0501e-06	4.42602e-05	0	0	0	0	0	0	NA	NA	NA	NA
Pavir.J38232	50	32	81	37	50.2777	1.09408	0.392913	0.0053604	0.028911	GO:0016627,GO:0055114,GO:0003997,GO:0006635,GO:0005777,GO:0003995	AT5G65110.1	ACX2,ATACX2	acyl-CoA oxidase 2	LOC_Os11g39220.1	acyl-coenzyme A oxidase, putative, expressed	Si026043m	GRMZM2G099666	11.9.4.2	lipid metabolism.lipid degradation.beta-oxidation.acyl CoA DH
Pavir.Bb01868	1470	1965	3160	1661	2105.47	1.09503	0.278629	8.49245e-05	0.000844366	GO:0005515	AT1G19180.2	JAZ1,TIFY10A	jasmonate-zim-domain protein 1	LOC_Os09g23660.1	ZIM motif family protein, expressed	Si030072m	GRMZM2G126507	17.7.2	hormone metabolism.jasmonate.signal transduction
Pavir.Eb03595	31	24	54	25	33.7546	1.0953	0.390308	0.00501233	0.027349	0	AT3G56110.1	PRA1.B1	prenylated RAB acceptor 1.B1	LOC_Os05g39670.1	prenylated rab acceptor, putative, expressed	Si002827m	GRMZM2G432662	31.4	cell.vesicle transport
Pavir.J00143	27	30	46	33	35.6474	1.09548	0.387695	0.00471868	0.0260198	GO:0016491,GO:0016706,GO:0055114	AT5G18900.1	0	2-oxoglutarate (2OG) and Fe(II)-dependent oxygenase superfamily protein	LOC_Os05g41010.1	oxidoreductase, putative, expressed	Si022739m	GRMZM2G459063	26.7	misc.oxidases - copper, flavone etc
Pavir.Gb01182	80	84	135	88	100.26	1.09605	0.25407	1.60364e-05	0.000193716	GO:0003700,GO:0008270,GO:0043565,GO:0006355	AT3G51080.1	GATA6	GATA transcription factor 6	LOC_Os04g45650.2	expressed protein	Si010126m	GRMZM2G404973	27.3.9	RNA.regulation of transcription.C2C2(Zn) GATA transcription factor family
Pavir.Bb03390	38	58	87	50	60.0667	1.09776	0.398945	0.0059293	0.031385	0	AT4G08540.1	0	DNA-directed RNA polymerase II protein	LOC_Os07g43322.1	expressed protein	Si029689m	GRMZM2G382106	35.2	not assigned.unknown
Pavir.Bb03480	212	238	398	221	273.198	1.0983	0.200213	4.11883e-08	8.94267e-07	GO:0016773,GO:0005975	AT5G49650.1	XK-2,XK2	xylulose kinase-2	LOC_Os07g44660.1	FGGY family of carbohydrate kinases, putative, expressed	Si029381m	GRMZM2G141510	3.7	minor CHO metabolism.sugar kinases
Pavir.Db00492	197	333	484	276	332.645	1.09864	0.399906	0.0060096	0.0317404	GO:0004672,GO:0005524,GO:0006468	AT5G65530.1	0	Protein kinase superfamily protein	LOC_Os06g45350.1	protein kinase domain containing protein, expressed	Si006150m	GRMZM2G095302	29.4.1.56	protein.postranslational modification.kinase.receptor like cytoplasmatic kinase VI
Pavir.Ia00518	128	198	300	165	203.071	1.09932	0.365986	0.0026669	0.0161504	GO:0004672,GO:0005524,GO:0006468,GO:0005515	AT3G02130.1	RPK2,TOAD2	receptor-like protein kinase 2	LOC_Os03g54900.1	phytosulfokine receptor precursor, putative, expressed	Si034026m	GRMZM2G017409	30.2.99	signalling.receptor kinases.misc
Pavir.Gb01254	21	23	41	22	27.3673	1.09935	0.40347	0.00643551	0.0333621	GO:0005524	AT2G03670.1	CDC48B	cell division cycle 48B	LOC_Os04g42110.1	cell division control protein 48 homolog B, putative, expressed	Si009719m	GRMZM2G149994	29.5.9	protein.degradation.AAA type
Pavir.Ba01062	138	236	324	207	235.698	1.09997	0.414435	0.00795131	0.0396614	0	AT5G67470.1	ATFH6,FH6	formin homolog 6	LOC_Os07g39920.1	formin, putative, expressed	Si028978m	GRMZM2G057247	35.1.20	not assigned.no ontology.formin homology 2 domain-containing protein
Pavir.Ea00317	66	110	155	96	110.913	1.10051	0.415454	0.00807472	0.0401852	0	AT3G63210.1	MARD1	Protein of unknown function (DUF581)	LOC_Os01g08520.1	DUF581 domain containing protein, expressed	Si002166m	GRMZM2G125020	17.1.2	hormone metabolism.abscisic acid.signal transduction
Pavir.Gb00353	32	50	75	43	51.5981	1.10148	0.416943	0.00824663	0.0409385	0	AT2G36430.1	0	Plant protein of unknown function (DUF247)	LOC_Os05g10900.1	plant protein of unknown function domain containing protein, expressed	Si011680m	AC233883.1_FGT006	35.2	not assigned.unknown
Pavir.Eb00065	11514	13938	20304	14058	15585.6	1.10148	0.254545	1.50982e-05	0.000183495	GO:0016020	AT5G46110.4	APE2,TPT	Glucose-6-phosphate/phosphate translocator-related	LOC_Os01g13770.1	DUF250 domain containing protein, putative, expressed	Si001693m	GRMZM2G070605	2.2.2.6	major CHO metabolism.degradation.starch.transporter
Pavir.J23581	42	52	81	50	58.1933	1.10154	0.330457	0.000857939	0.00625649	GO:0005515,GO:0005737	AT2G33490.1	0	hydroxyproline-rich glycoprotein family protein	LOC_Os04g32370.1	hydroxyproline-rich glycoprotein family protein, putative, expressed	Si009615m	GRMZM2G467640	35.1.41	not assigned.no ontology.hydroxyproline rich proteins
Pavir.Da00554	154	103	220	133	156.693	1.10199	0.290567	0.00014911	0.00137105	GO:0003723	AT5G20030.1	0	Plant Tudor-like RNA-binding protein	LOC_Os06g39900.1	agenet domain containing protein, putative, expressed	Si006702m	GRMZM2G160149	35.1.2	not assigned.no ontology.agenet domain-containing protein
Pavir.Eb04003	88	74	150	76	98.3048	1.10324	0.248604	9.09073e-06	0.000117226	GO:0005515,GO:0048193,GO:0016020	AT1G28490.1	ATSYP61,OSM1,SYP61	syntaxin of plants 61	LOC_Os01g73230.1	syntaxin 6, putative, expressed	Si003090m	GRMZM2G061446	31.4	cell.vesicle transport
Pavir.J14041	334	252	522	285	354.716	1.10335	0.208567	1.2221e-07	2.42385e-06	0	AT3G06210.1	0	ARM repeat superfamily protein	LOC_Os01g43110.1	expressed protein	Si021310m	GRMZM2G442387	26.13	misc.acid and other phosphatases
Pavir.Bb03709	634	871	1257	818	930.057	1.10393	0.303691	0.000277946	0.00236241	GO:0016787	AT5G17780.2	0	alpha/beta-Hydrolases superfamily protein	LOC_Os07g48610.1	hydrolase, alpha/beta fold family domain containing protein, expressed	Si029811m	GRMZM2G121333	35.1	not assigned.no ontology
Pavir.J02183	42	54	88	48	59.4157	1.10492	0.337053	0.00104485	0.00739779	GO:0005515	AT4G28710.1	ATXIH,XIH	Myosin family protein with Dil domain	LOC_Os05g46030.1	myosin head family protein, expressed	Si025303m	GRMZM2G476843	31.1	cell.organisation
Pavir.J07767	67	99	144	90	103.8	1.10654	0.365352	0.00245619	0.0150795	0	0	0	0	0	0	Si012650m	NA	NA	NA
Pavir.Ab03118	652	547	1058	586	725.002	1.10705	0.139687	2.27658e-15	1.32815e-13	GO:0004672,GO:0005524,GO:0006468,GO:0005515	AT5G57610.1	0	Protein kinase superfamily protein with octicosapeptide/Phox/Bem1p domain	LOC_Os02g54510.1	protein kinase domain containing protein, expressed	Si016155m	GRMZM2G039106	29.4	protein.postranslational modification
Pavir.Ia02382	116	89	177	105	124.983	1.10741	0.241931	4.70829e-06	6.52065e-05	GO:0003676,GO:0008270	AT1G75560.1	0	zinc knuckle (CCHC-type) family protein	LOC_Os10g39820.1	zinc knuckle domain containing protein, expressed	Si037089m	GRMZM2G127168	27.3.67	RNA.regulation of transcription.putative transcription regulator
Pavir.Ba01007	37	36	72	33	44.8581	1.10814	0.344165	0.00128282	0.00879144	GO:0016884	AT4G34880.1	0	Amidase family protein	LOC_Os04g10460.1	amidase, putative, expressed	Si029552m	GRMZM2G111309	26.8	misc.nitrilases, *nitrile lyases, berberine bridge enzymes, reticuline oxidases, troponine reductases
Pavir.J40729	327	362	613	340	419.803	1.10865	0.182247	1.17796e-09	3.28961e-08	0	AT1G32540.1	LOL1	lsd one like 1	LOC_Os08g06280.4	LSD1 zinc finger domain containing protein, expressed	Si014603m	GRMZM2G055135	27.3.99	RNA.regulation of transcription.unclassified
Pavir.Ia00905	68	89	131	87	97.6639	1.10948	0.325501	0.000653118	0.00496552	GO:0003677,GO:0008270,GO:0005515	AT4G34430.1	ATSWI3D,CHB3	DNA-binding family protein	LOC_Os03g51220.1	SWI/SNF-related matrix-associated actin-dependent regulator of chromatin subfamily C member, putative, expressed	Si034140m	GRMZM2G047038	27.3.44	RNA.regulation of transcription.Chromatin Remodeling Factors
Pavir.Ea02562	36	52	73	51	55.6022	1.10979	0.402468	0.00582529	0.0309058	0	AT1G73020.1	0	0	LOC_Os01g51040.1	transmembrane protein 16K, putative, expressed	Si000596m	GRMZM2G091494	35.2	not assigned.unknown
Pavir.Ba01214	265	179	331	266	274.207	1.11023	0.348718	0.00145378	0.00974935	GO:0004298,GO:0051603,GO:0005839,GO:0004175,GO:0006511,GO:0019773	AT5G66140.1	PAD2	proteasome alpha subunit D2	LOC_Os09g36710.1	peptidase, T1 family, putative, expressed	Si030916m	GRMZM2G138128	29.5.11.20	protein.degradation.ubiquitin.proteasom
Pavir.Ea02637	38	24	55	33	38.6294	1.11039	0.398895	0.00537505	0.0289774	0	AT2G46540.1	0	0	LOC_Os05g46450.1	fiber protein Fb11, putative, expressed	Si003657m	GRMZM2G079746	35.2	not assigned.unknown
Pavir.Aa00256	31	19	46	26	31.2825	1.11049	0.428835	0.00961029	0.0460625	GO:0003676,GO:0008270,GO:0005622	AT1G50300.1	TAF15	TBP-associated factor 15	LOC_Os07g19560.1	TATA-binding protein-associated factor 2N, putative, expressed	Si022263m	AC185415.3_FGT005	30.5	signalling.G-proteins
Pavir.Eb02884	116	121	220	112	144.457	1.11082	0.220671	4.80803e-07	8.43201e-06	GO:0005515	AT1G04140.1	0	Transducin family protein / WD-40 repeat family protein	LOC_Os02g18820.1	WD domain, G-beta repeat domain containing protein, expressed	Si000321m	GRMZM2G353548	33.99	development.unspecified
Pavir.J06769	21	21	43	19	26.1922	1.11116	0.425109	0.00895354	0.0437283	0	0	0	0	LOC_Os06g48930.1	expressed protein	Si008426m	NA	NA	NA
Pavir.J10462	54	56	99	55	67.5677	1.11137	0.275708	5.55506e-05	0.000579452	0	0	0	0	LOC_Os05g43670.1	IQ calmodulin-binding motif family protein, putative, expressed	Si022248m	NA	NA	NA
Pavir.Ca02581	134	120	255	110	155.061	1.11175	0.268402	3.44146e-05	0.000381271	0	AT2G39580.1	0	0	LOC_Os12g37890.1	expressed protein	Si020955m	GRMZM2G322024	35.2	not assigned.unknown
Pavir.Ia02215	1085	1756	2524	1526	1785.45	1.11181	0.372691	0.00285242	0.017071	GO:0003677	AT5G47390.1	0	myb-like transcription factor family protein	LOC_Os10g41200.1	MYB family transcription factor, putative, expressed	Si036696m	GRMZM2G034110	27.3.26	RNA.regulation of transcription.MYB-related transcription factor family
Pavir.Ib02281	2757	4271	6433	3623	4397.24	1.11226	0.348798	0.00142839	0.00960956	GO:0016020	AT2G41705.1	0	camphor resistance CrcB family protein	LOC_Os10g41749.1	crcB-like protein, expressed	Si035382m	GRMZM2G116327	35.1	not assigned.no ontology
Pavir.J20123	60	98	137	89	100.227	1.11358	0.413881	0.00713257	0.0362478	GO:0004672,GO:0005524,GO:0006468	AT3G17850.1	0	Protein kinase superfamily protein	LOC_Os03g50390.2	AGC_AGC_other_GWLd.2 - ACG kinases include homologs to PKA, PKG and PKC, expressed	Si037072m	GRMZM2G113771	29.4	protein.postranslational modification
Pavir.J23348	25	34	54	31	37.1335	1.11367	0.398226	0.0051646	0.0280315	GO:0003700,GO:0006355	AT2G28550.3	RAP2.7,TOE1	related to AP2.7	LOC_Os05g03040.1	AP2 domain containing protein, expressed	Si025305m	GRMZM2G700665	27.3.3	RNA.regulation of transcription.AP2/EREBP, APETALA2/Ethylene-responsive element binding protein family
Pavir.Da01876	695	780	1015	953	922.267	1.1144	0.367229	0.00240854	0.0148406	GO:0004602,GO:0006979,GO:0055114,GO:0016209,GO:0016491	AT2G25080.1	ATGPX1,GPX1	glutathione peroxidase 1	LOC_Os06g08670.1	glutathione peroxidase, putative, expressed	Si007214m	GRMZM2G012479	21.2	redox.ascorbate and glutathione
Pavir.Ga02632	37	27	50	39	40.359	1.11474	0.404902	0.00590333	0.0312619	0	0	0	0	LOC_Os09g23740.1	1-phosphatidylinositol-4-phosphate 5-kinase/ zinc ion binding protein, putative, expressed	NA	NA	NA	NA
Pavir.Bb02703	74	126	189	104	126.977	1.11474	0.418797	0.00777313	0.0389591	GO:0005515,GO:0030234,GO:0042176,GO:0000502	AT1G20200.1	EMB2719,HAP15	PAM domain (PCI/PINT associated module) protein	LOC_Os09g37000.1	26S proteasome non-ATPase regulatory subunit 3, putative, expressed	Si029643m	GRMZM2G180578	29.5.11.20	protein.degradation.ubiquitin.proteasom
Pavir.Eb03624	21	25	44	23	28.8936	1.117	0.40625	0.00596784	0.031545	0	0	0	0	LOC_Os08g40620.1	rabGAP/TBC domain-containing protein, putative, expressed	NA	NA	NA	NA
Pavir.J37837	42	38	84	34	49.4456	1.11714	0.367688	0.00237938	0.0146916	GO:0003700,GO:0043565,GO:0006355	AT1G69310.1	ATWRKY57,WRKY57	WRKY DNA-binding protein 57	LOC_Os03g55080.1	WRKY3, expressed	Si036692m	GRMZM2G143204	27.3.32	RNA.regulation of transcription.WRKY domain transcription factor family
Pavir.J06206	89	132	205	113	138.499	1.11723	0.354037	0.00160126	0.0105497	GO:0003677,GO:0006284	AT2G31450.1	ATNTH1	DNA glycosylase superfamily protein	LOC_Os11g16580.1	endonuclease III-like protein 1, putative, expressed	Si026559m	GRMZM2G113228	28.1	DNA.synthesis/chromatin structure
Pavir.Ab02861	234	222	393	234	278.342	1.11747	0.15636	8.88536e-13	3.88777e-11	GO:0006950	AT2G21620.1	RD2	Adenine nucleotide alpha hydrolases-like superfamily protein	LOC_Os02g47650.1	universal stress protein domain containing protein, putative, expressed	Si018459m	GRMZM2G101287	20.2.99	stress.abiotic.unspecified
Pavir.Fa00553	76	82	138	82	97.3289	1.11775	0.247258	6.16703e-06	8.29293e-05	0	AT1G55590.1	0	RNI-like superfamily protein	LOC_Os08g39060.1	F-box protein At-B, putative, expressed	Si013425m	GRMZM2G048665	29.5.11.4.3.2	protein.degradation.ubiquitin.E3.SCF.FBOX
Pavir.Fb00701	42	40	75	41	50.6304	1.11778	0.306005	0.000259381	0.00222316	0	AT5G14790.1	0	ARM repeat superfamily protein	LOC_Os02g20310.1	expressed protein	Si013732m	GRMZM2G017269	35.2	not assigned.unknown
Pavir.Aa00633	129	133	226	136	160.692	1.11784	0.201765	3.01976e-08	6.7219e-07	GO:0003677,GO:0005622	AT2G17410.1	0	ARID/BRIGHT DNA-binding domain-containing protein	LOC_Os02g48370.1	ARID/BRIGHT DNA-binding domain-containing protein, putative, expressed	Si017073m	GRMZM2G110109	27.3.38	RNA.regulation of transcription.AT-rich interaction domain containing transcription factor family
Pavir.J04355	945	935	1703	909	1144.16	1.11808	0.120519	1.74028e-20	1.58335e-18	GO:0005509,GO:0007165,GO:0005578	AT2G27030.3	ACAM-2,CAM5	calmodulin 5	LOC_Os07g48780.1	OsCam1-2 - Calmodulin, expressed	Si002816m	GRMZM2G117582	30.3	signalling.calcium
Pavir.J14626	9093	12838	19662	11399	13656.4	1.11926	0.301661	0.000206991	0.00182495	GO:0004618,GO:0006096	AT1G56190.1	0	Phosphoglycerate kinase family protein	LOC_Os05g41640.1	phosphoglycerate kinase protein, putative, expressed	Si021917m	GRMZM2G089136	1.3.3	PS.calvin cycle.phosphoglycerate kinase
Pavir.Ib00714	29	24	49	27	33.0334	1.11955	0.370635	0.00252255	0.0154231	GO:0000166,GO:0004812,GO:0005524,GO:0006418,GO:0005737	AT3G55400.1	OVA1	methionyl-tRNA synthetase / methionine--tRNA ligase / MetRS (cpMetRS)	LOC_Os03g11120.1	methionyl-tRNA synthetase, putative, expressed	Si034790m	GRMZM2G029055	29.1.10	protein.aa activation.methionine-tRNA ligase
Pavir.Ib03344	380	341	626	366	439.394	1.11961	0.134014	6.57671e-17	4.44146e-15	GO:0003676	AT2G16940.2	0	Splicing factor, CC1-like	LOC_Os10g30370.1	RNA recognition motif containing protein, putative, expressed	Si035051m	GRMZM2G071589	27.4	RNA.RNA binding
Pavir.J36812	77	41	106	63	73.8535	1.11998	0.418018	0.00737837	0.0373397	GO:0005543	AT5G57200.1	0	ENTH/ANTH/VHS superfamily protein	LOC_Os02g07900.1	ANTH/ENTH domain containing protein, putative, expressed	Si008340m	GRMZM2G138516	35.1.21	not assigned.no ontology.epsin N-terminal homology (ENTH) domain-containing protein
Pavir.J36941	355	249	546	299	369.552	1.12068	0.245875	5.16619e-06	7.09268e-05	GO:0016020,GO:0055085	AT3G07080.1	0	EamA-like transporter family	LOC_Os06g46820.1	solute carrier family 35 member F5, putative, expressed	Si006401m	GRMZM2G155015	35.1	not assigned.no ontology
Pavir.Ea01589	74	66	122	73	86.2296	1.12152	0.246778	5.50306e-06	7.50573e-05	0	AT1G30470.1	0	SIT4 phosphatase-associated family protein	LOC_Os05g51490.2	SIT4 phosphatase-associated protein domain containing protein, expressed	Si000367m	GRMZM2G000039	15.2	metal handling.binding, chelation and storage
Pavir.Bb02392	98	83	175	83	110.797	1.12187	0.255519	1.13063e-05	0.000142353	0	0	0	0	0	0	NA	NA	NA	NA
Pavir.J15227	20	23	44	20	27.0588	1.12204	0.426769	0.00855959	0.0421998	0	0	0	0	LOC_Os03g25490.2	cytochrome P450 72A1, putative, expressed	NA	GRMZM2G084407	NA	NA
Pavir.Bb02085	61	78	130	69	86.4307	1.12254	0.309973	0.000292981	0.00247371	0	0	0	0	0	0	NA	NA	NA	NA
Pavir.Eb01857	425	425	780	409	518.888	1.12274	0.14697	2.18523e-14	1.16652e-12	0	AT1G30470.1	0	SIT4 phosphatase-associated family protein	LOC_Os05g51490.1	SIT4 phosphatase-associated protein domain containing protein, expressed	Si000367m	GRMZM2G000039	15.2	metal handling.binding, chelation and storage
Pavir.J00791	103	178	259	152	179.319	1.12324	0.418276	0.00724395	0.0367121	GO:0016020	AT2G25110.1	AtSDF2,ATSDL,SDF2	stromal cell-derived factor 2-like protein precursor	LOC_Os08g34190.1	stromal cell-derived factor 2-like protein precursor, putative, expressed	Si014440m	GRMZM2G144367	35.1	not assigned.no ontology
Pavir.Ea01600	76	70	129	75	89.8896	1.12345	0.239772	2.79296e-06	4.09174e-05	GO:0004672,GO:0005524,GO:0006468	AT4G32660.1	AME3	Protein kinase superfamily protein	LOC_Os01g40840.1	serine/threonine-protein kinase AFC3, putative, expressed	Si002188m	GRMZM2G094039	29.4	protein.postranslational modification
Pavir.Ea03035	56	66	116	59	75.6261	1.12525	0.297857	0.000158207	0.00143942	0	AT4G00450.1	CCT,CRP	RNA polymerase II transcription mediators	LOC_Os07g45400.1	expressed protein	Si033856m	GRMZM2G114459	35.2	not assigned.unknown
Pavir.Ba00163	46	38	72	46	52.3509	1.12599	0.315094	0.00035224	0.00290346	0	AT2G42730.2	0	F-box family protein	LOC_Os07g45010.1	expressed protein	Si019369m	NA	29.5.11.4.3.2	protein.degradation.ubiquitin.E3.SCF.FBOX
Pavir.Ea03600	39	57	85	53	60.8322	1.126	0.384783	0.00342976	0.0199761	0	0	0	0	0	0	NA	NA	NA	NA
Pavir.Ab03174	41	29	71	32	43.5554	1.12675	0.382065	0.00318689	0.0187569	GO:0016021	AT5G35160.2	0	Endomembrane protein 70 protein family	LOC_Os02g55440.1	transmembrane 9 superfamily member, putative, expressed	Si016584m	GRMZM2G469111	35.2	not assigned.unknown
Pavir.J01128	42	31	69	36	45.3333	1.12676	0.345542	0.00111074	0.00777961	0	AT1G04910.1	0	O-fucosyltransferase family protein	LOC_Os11g29120.1	growth regulator related protein, putative, expressed	Si026224m	GRMZM2G050649	35.1	not assigned.no ontology
Pavir.J21246	62	95	145	83	99.3949	1.12769	0.378228	0.00286835	0.0171551	GO:0008234,GO:0006508	AT1G09730.2	0	Cysteine proteinases superfamily protein	LOC_Os05g11770.1	ulp1 protease family protein, putative, expressed	Si033994m	GRMZM2G177324	29.5.3	protein.degradation.cysteine protease
Pavir.J33689	94	102	164	108	121.657	1.12772	0.25004	6.47809e-06	8.66549e-05	0	AT4G13400.1	0	2-oxoglutarate (2OG) and Fe(II)-dependent oxygenase superfamily protein	LOC_Os05g48230.1	expressed protein	Si022233m	GRMZM2G149800	35.2	not assigned.unknown
Pavir.J00146	183	207	415	166	242.745	1.12799	0.314745	0.00033859	0.00280102	0	AT1G56460.1	0	HIT zinc finger ;PAPA-1-like conserved region	LOC_Os03g59680.1	PAPA-1-like conserved region family protein, expressed	Si034239m	GRMZM2G128663	27.3.99	RNA.regulation of transcription.unclassified
Pavir.J32165	350	267	541	316	378.11	1.12815	0.200371	1.7988e-08	4.147e-07	GO:0008236,GO:0006508,GO:0016787	AT4G31020.1	0	alpha/beta-Hydrolases superfamily protein	LOC_Os02g55330.1	OsPOP6 - Putative Prolyl Oligopeptidase homologue, expressed	Si017926m	GRMZM2G179658	35.2	not assigned.unknown
Pavir.Ea01583	141	100	214	124	148.509	1.12916	0.262428	1.68696e-05	0.00020266	0	AT4G30990.1	0	ARM repeat superfamily protein	LOC_Os01g40250.1	down-regulated in metastasis family protein, expressed	Si000001m	GRMZM2G111846	35.2	not assigned.unknown
Pavir.Ab01503	30	19	44	27	31.0406	1.13068	0.423738	0.00762237	0.0383207	GO:0005515,GO:0005737	AT2G33490.1	0	hydroxyproline-rich glycoprotein family protein	LOC_Os02g31080.1	hydroxyproline-rich glycoprotein family protein, putative, expressed	Si016668m	GRMZM2G153212	35.1.41	not assigned.no ontology.hydroxyproline rich proteins
Pavir.J01374	53	72	120	62	78.4632	1.13096	0.341981	0.000942681	0.00676261	GO:0016788,GO:0006629	AT1G75900.1	0	GDSL-like Lipase/Acylhydrolase superfamily protein	LOC_Os09g36880.1	GDSL-like lipase/acylhydrolase, putative, expressed	Si030253m	GRMZM2G032376	33.99	development.unspecified
Pavir.Ea02381	253	292	441	310	338.878	1.13115	0.256151	1.00572e-05	0.000128317	0	0	0	0	0	0	NA	NA	NA	NA
Pavir.Ab01940	196	261	414	237	285.28	1.13117	0.285272	7.3319e-05	0.000740049	GO:0005515,GO:0005247,GO:0006821,GO:0055085,GO:0016020	AT5G49890.1	ATCLC-C,CLC-C	chloride channel C	LOC_Os02g35190.1	chloride channel protein, putative, expressed	Si016324m	GRMZM2G113409	34.18	transport.unspecified anions
Pavir.Bb03074	229	249	419	248	294.789	1.13186	0.185306	1.00854e-09	2.85651e-08	GO:0003677,GO:0006355,GO:0008270	AT2G30470.1	HSI2,VAL1	high-level expression of sugar-inducible gene 2	LOC_Os07g37610.1	B3 DNA binding domain containing protein, putative, expressed	Si028832m	GRMZM2G008356	17.1.2	hormone metabolism.abscisic acid.signal transduction
Pavir.Ea01314	21	22	37	25	27.473	1.13247	0.410181	0.00576418	0.0306525	0	0	0	0	LOC_Os01g09750.1	RNA methyltransferase protein, putative, expressed	NA	NA	NA	NA
Pavir.J00009	271	299	513	288	351.493	1.13324	0.184157	7.57185e-10	2.19335e-08	GO:0005515,GO:0005524,GO:0051276,GO:0005694	AT2G27170.1	SMC3,TTN7	Structural maintenance of chromosomes (SMC) family protein	LOC_Os02g04080.1	chromosome segregation protein sudA, putative, expressed	Si020986m	GRMZM2G456570	31.2	cell.division
Pavir.Ba03882	96	107	181	105	125.8	1.13334	0.234403	1.3315e-06	2.10103e-05	GO:0003676,GO:0005524,GO:0008026,GO:0004386	AT3G22330.1	ATRH53,PMH2	putative mitochondrial RNA helicase 2	0	0	Si029337m	GRMZM2G107984	27.1.2	RNA.processing.RNA helicase
Pavir.J07080	26	20	50	20	28.9983	1.13356	0.441783	0.0102918	0.0486779	0	AT4G25020.1	0	D111/G-patch domain-containing protein	LOC_Os03g14860.1	G-patch domain containing protein, expressed	Si035761m	GRMZM5G882351	27.4	RNA.RNA binding
Pavir.Aa01680	140	150	255	151	179.247	1.13382	0.202442	2.13508e-08	4.8757e-07	0	0	0	0	0	0	NA	NA	NA	NA
Pavir.Ea01522	71	107	165	94	112.781	1.13385	0.366569	0.00198051	0.0126379	0	AT4G10180.1	ATDET1,DET1,FUS2	light-mediated development protein 1 / deetiolated1 (DET1)	LOC_Os01g01484.4	light-mediated development protein DET1, putative, expressed	Si001824m	GRMZM2G035999	33.99	development.unspecified
Pavir.J14010	150	122	229	148	168.122	1.13404	0.223349	3.82502e-07	6.85409e-06	0	AT1G27760.3	ATSAT32,SAT32	interferon-related developmental regulator family protein / IFRD protein family	LOC_Os07g39900.1	interferon-related developmental regulator, putative, expressed	Si029901m	GRMZM2G057023	35.1	not assigned.no ontology
Pavir.Fb00394	1468	1227	2507	1297	1651.74	1.13463	0.150514	4.76063e-14	2.44182e-12	GO:0022857,GO:0055085,GO:0016021	AT3G47420.1	ATPS3,PS3	phosphate starvation-induced gene 3	LOC_Os08g06010.1	transporter, major facilitator family, putative, expressed	Si013609m	GRMZM5G834518	34.98	transport.membrane system unknown
Pavir.Ga02431	39	30	63	36	43.156	1.13513	0.340924	0.000869791	0.00633285	GO:0008565,GO:0006886	AT2G31660.1	SAD2,URM9	ARM repeat superfamily protein	LOC_Os04g26841.1	importin-8, putative, expressed	Si009241m	GRMZM2G052435	29.3.1	protein.targeting.nucleus
Pavir.Gb00945	58	36	82	52	59.0549	1.13559	0.373069	0.0023353	0.014469	GO:0008375,GO:0016020	AT4G31350.1	0	Core-2/I-branching beta-1,6-N-acetylglucosaminyltransferase family protein	LOC_Os04g51794.2	DNA binding protein, putative, expressed	Si010333m	GRMZM2G057567	35.2	not assigned.unknown
Pavir.Ab00213	67	90	135	88	99.0443	1.13587	0.331662	0.000615308	0.00471191	0	0	0	0	LOC_Os02g02900.1	expressed protein	NA	GRMZM2G042602	NA	NA
Pavir.J07802	77	113	199	88	120.644	1.1369	0.384958	0.00314383	0.018542	0	AT5G43210.1	0	Excinuclease ABC, C subunit, N-terminal	LOC_Os11g04935.1	GIY-YIG catalytic domain containing protein, putative, expressed	Si026945m	GRMZM2G129907	35.2	not assigned.unknown
Pavir.Aa02596	53	42	101	41	59.2332	1.13695	0.363266	0.00174931	0.0113747	0	AT5G61900.1	BON,BON1,CPN1	Calcium-dependent phospholipid-binding Copine family protein	LOC_Os02g32160.1	copine, putative, expressed	Si016759m	GRMZM2G494514	30.3	signalling.calcium
Pavir.Aa01930	48	47	91	46	59.0147	1.13767	0.295124	0.000115777	0.00110236	GO:0003677,GO:0005524,GO:0003676,GO:0004386	AT5G22750.1	RAD5	DNA/RNA helicase protein	ChrUn.fgenesh.mRNA.85	expressed protein	Si016196m	GRMZM2G030768	27.3.44	RNA.regulation of transcription.Chromatin Remodeling Factors
Pavir.J09605	163	197	367	164	224.834	1.13854	0.291161	9.21588e-05	0.000903945	0	AT3G03360.1	0	F-box/RNI-like superfamily protein	LOC_Os06g04690.1	OsFBX184 - F-box domain containing protein, expressed	Si035225m	GRMZM2G423378	29.5.11.4.3.2	protein.degradation.ubiquitin.E3.SCF.FBOX
Pavir.J14379	80	42	104	71	77.4744	1.13866	0.434501	0.00877693	0.0430445	0	AT3G58560.1	0	DNAse I-like superfamily protein	LOC_Os10g27230.1	endonuclease/exonuclease/phosphatase family domain containing protein, expressed	Si034584m	GRMZM2G124051	28.1	DNA.synthesis/chromatin structure
Pavir.Bb01329	1029	1188	2092	1082	1374.46	1.13915	0.203774	2.26756e-08	5.15512e-07	0	AT1G65420.1	NPQ7	Protein of unknown function (DUF565)	LOC_Os09g11520.1	DUF565 domain containing protein, putative, expressed	Si030796m	GRMZM2G083081	35.2	not assigned.unknown
Pavir.Ib01447	31	27	54	30	36.4383	1.1393	0.353154	0.00125503	0.00862034	0	AT3G18730.1	BRU1,MGO3,TSK	tetratricopeptide repeat (TPR)-containing protein	0	0	Si016112m	NA	31.3	cell.cycle
Pavir.Ia04090	2281	1320	3100	1975	2244.6	1.13959	0.342368	0.000872986	0.00635208	0	0	0	0	0	0	NA	NA	NA	NA
Pavir.Ba03039	24	21	39	26	28.7224	1.13967	0.399355	0.00432042	0.0241572	0	AT3G58720.2	0	RING/U-box superfamily protein	LOC_Os09g17610.1	RING finger protein, putative, expressed	Si030921m	GRMZM2G037131	29.5.11.4.2	protein.degradation.ubiquitin.E3.RING
Pavir.Fb01870	36	40	71	39	47.7353	1.1422	0.326056	0.00045992	0.00365822	0	AT5G55390.1	EDM2	ENHANCED DOWNY MILDEW 2	LOC_Os08g39250.1	EDM2, putative, expressed	Si013234m	GRMZM2G083411	27.3.67	RNA.regulation of transcription.putative transcription regulator
Pavir.Eb02477	41	24	65	32	41.1402	1.14254	0.424443	0.00710535	0.0361255	0	0	0	0	0	0	NA	NA	NA	NA
Pavir.J00046	47	28	65	43	47.6389	1.14311	0.407689	0.00504925	0.0275078	GO:0016491,GO:0016706,GO:0055114	AT4G33910.1	0	2-oxoglutarate (2OG) and Fe(II)-dependent oxygenase superfamily protein	LOC_Os03g55380.1	oxidoreductase, putative, expressed	Si036991m	GRMZM2G348578	26.7	misc.oxidases - copper, flavone etc
Pavir.Aa01177	65	49	112	54	70.8831	1.14323	0.308363	0.000209393	0.00184294	0	AT5G51180.1	0	alpha/beta-Hydrolases superfamily protein	LOC_Os02g43850.1	serine esterase family protein, putative, expressed	Si017667m	GRMZM2G130432	35.2	not assigned.unknown
Pavir.J00780	8804	9995	17053	9575	11658	1.14368	0.177603	1.19817e-10	3.89659e-09	0	AT1G08380.1	PSAO	photosystem I subunit O	LOC_Os04g33830.1	membrane protein, putative, expressed	Si011260m	GRMZM2G001653	1.1.2.2	PS.lightreaction.photosystem I.PSI polypeptide subunits
Pavir.Db01098	110	111	215	104	136.835	1.14388	0.233104	9.24091e-07	1.50852e-05	GO:0003824	AT2G07050.1	CAS1	cycloartenol synthase 1	LOC_Os02g04750.2	cycloartenol synthase, putative, expressed	Si006062m	GRMZM2G086590	11.8.6	lipid metabolism.'exotics' (steroids, squalene etc).cycloartenol synthase
Pavir.J35021	91	160	238	137	162.279	1.14447	0.42706	0.00736464	0.0372743	GO:0005524,GO:0016818	AT1G70070.1	EMB25,ISE2,PDE317	DEAD/DEAH box helicase, putative	0	0	Si016137m	GRMZM2G444034	28.1	DNA.synthesis/chromatin structure
Pavir.Fa00446	152	82	223	120	147.441	1.14554	0.392364	0.00350499	0.0203316	0	0	0	0	0	0	NA	NA	NA	NA
Pavir.Aa00490	95	69	157	80	101.941	1.14684	0.28202	4.77216e-05	0.000508664	0	AT1G22050.1	MUB6	membrane-anchored ubiquitin-fold protein 6 precursor	LOC_Os02g51500.2	membrane-anchored ubiquitin-fold protein, putative, expressed	Si018732m	GRMZM2G025470	29.5.11	protein.degradation.ubiquitin
Pavir.Ib02285	106	111	204	107	134.738	1.14765	0.220429	1.92495e-07	3.66869e-06	GO:0000287,GO:0004743,GO:0030955,GO:0006096	AT1G32440.1	PKp3	plastidial pyruvate kinase 3	LOC_Os10g42100.1	pyruvate kinase, putative, expressed	Si034922m	GRMZM2G033526	4.2.14	glycolysis.plastid branch.pyruvate kinase (PK)
Pavir.Eb01848	98	128	210	117	142.23	1.14786	0.292242	8.57318e-05	0.000851285	GO:0016192,GO:0016021	AT1G11890.1	ATSEC22,SEC22	Synaptobrevin family protein	LOC_Os03g57760.1	25.3 kDa vesicle transport protein, putative, expressed	Si002863m	GRMZM2G120596	29.3.4.99	protein.targeting.secretory pathway.unspecified
Pavir.Ba01670	961	847	1730	861	1116.03	1.14808	0.154164	9.53793e-14	4.66815e-12	GO:0016020	AT4G12590.1	0	Protein of unknown function DUF106, transmembrane	LOC_Os09g32220.1	pob, putative, expressed	Si030895m	GRMZM2G014313	35.2	not assigned.unknown
Pavir.J29845	27	24	49	26	32.2456	1.14841	0.372683	0.00205985	0.0130733	0	0	0	0	0	0	NA	NA	NA	NA
Pavir.Eb01822	24	30	52	28	34.4275	1.14894	0.388905	0.00313384	0.0184993	GO:0004616,GO:0006098,GO:0055114,GO:0016491	AT1G17650.1	GLYR2,GR2	glyoxylate reductase 2	LOC_Os01g39270.1	NAD binding domain of 6-phosphogluconate dehydrogenase containing protein, expressed	Si002092m	GRMZM5G848696	13.1.1.1.4	amino acid metabolism.synthesis.central amino acid metabolism.GABA.gamma-hydroxybutyrate DH
Pavir.Ga02324	69	36	93	60	67.0433	1.1493	0.435518	0.00831669	0.041206	0	0	0	0	0	0	NA	NA	NA	NA
Pavir.J02272	130	196	293	181	208.068	1.15003	0.3561	0.00123996	0.00853345	GO:0005097,GO:0032313,GO:0005622	AT5G54780.1	0	Ypt/Rab-GAP domain of gyp1p superfamily protein	LOC_Os11g37690.1	TBC domain containing protein, expressed	Si035735m	GRMZM2G007675	30.5	signalling.G-proteins
Pavir.Ia03620	96	110	194	103	128.645	1.15021	0.24612	2.96299e-06	4.3119e-05	GO:0042254,GO:0005622	AT5G13510.1	0	Ribosomal protein L10 family protein	LOC_Os03g17580.1	ribosomal protein L10, putative, expressed	Si037416m	GRMZM2G030203	29.2.1.1.1.2.10	protein.synthesis.ribosomal protein.prokaryotic.chloroplast.50S subunit.L10
Pavir.Ab02347	259	266	474	269	325.537	1.15042	0.15824	3.59275e-13	1.64417e-11	0	AT5G03280.1	ATEIN2,CKR1,EIN2,ERA3,ORE2,ORE3,PIR2	NRAMP metal ion transporter family protein	LOC_Os03g49400.1	ethylene-insensitive protein, putative, expressed	Si016513m	GRMZM2G370991	34.12	transport.metal
Pavir.Db00811	165	91	243	132	161.391	1.15043	0.37996	0.00246365	0.0151091	GO:0004553,GO:0005975	AT2G26600.1	0	Glycosyl hydrolase superfamily protein	LOC_Os06g40490.1	glycosyl hydrolases family 17, putative, expressed	Si006626m	GRMZM2G042870	26.4.1	misc.beta 1,3 glucan hydrolases.glucan endo-1,3-beta-glucosidase
Pavir.Ca01480	34	51	80	46	54.6065	1.15064	0.397201	0.00376894	0.0215896	0	0	0	0	0	0	NA	NA	NA	NA
Pavir.J18803	87	66	143	77	95.2903	1.15138	0.265164	1.41107e-05	0.000173029	0	0	0	0	0	0	NA	NA	NA	NA
Pavir.Ib04444	227	212	427	207	271.854	1.15142	0.192472	2.20059e-09	5.877e-08	0	AT4G00755.1	0	F-box family protein	LOC_Os03g64360.2	OsFBX113 - F-box domain containing protein, expressed	Si013898m	GRMZM2G044388	29.5.11.4.3.2	protein.degradation.ubiquitin.E3.SCF.FBOX
Pavir.Ca01237	54	70	98	78	79.7147	1.15153	0.382411	0.00260184	0.0158321	0	AT1G09530.1	PAP3,PIF3,POC1	phytochrome interacting factor 3	LOC_Os05g04740.1	helix-loop-helix DNA-binding domain containing protein, expressed	Si021594m	GRMZM2G062541	30.11	signalling.light
Pavir.J08646	135	74	186	116	132.257	1.1518	0.390043	0.00314701	0.0185555	0	AT3G03560.1	0	0	LOC_Os03g49960.1	expressed protein	Si021694m	GRMZM2G122199	35.2	not assigned.unknown
Pavir.J25116	170	164	327	157	207.169	1.15209	0.20903	3.55607e-08	7.80209e-07	0	AT3G28410.1	0	F-box/RNI-like superfamily protein	LOC_Os02g01550.1	OsFBL6 - F-box domain and LRR containing protein, expressed	Si013533m	GRMZM2G077143	29.5.11.4.3.2	protein.degradation.ubiquitin.E3.SCF.FBOX
Pavir.J13348	31	29	54	33	38.0881	1.15241	0.347653	0.000916947	0.0066111	0	AT1G01170.1	0	Protein of unknown function (DUF1138)	LOC_Os06g02470.1	ATOZI1, putative, expressed	Si038332m	GRMZM2G145396	20.2.99	stress.abiotic.unspecified
Pavir.Aa01132	26	17	37	26	27.8248	1.1528	0.445331	0.00963564	0.0461743	GO:0016021	AT4G31040.1	0	CemA-like proton extrusion protein-related	LOC_Os08g12780.4	chloroplast envelope membrane protein, putative, expressed	Si013813m	GRMZM2G110236	35.1	not assigned.no ontology
Pavir.Ca01047	243	313	475	314	350.931	1.15302	0.283399	4.73108e-05	0.00050499	GO:0000902	AT1G79920.1	0	Heat shock protein 70 (Hsp 70) family protein	LOC_Os01g08560.1	DnaK family protein, putative, expressed	Si021202m	GRMZM2G063676	20.2.1	stress.abiotic.heat
Pavir.Ga01283	1289	1070	2095	1222	1458.38	1.1531	0.13609	2.38984e-17	1.71496e-15	GO:0005506,GO:0009055,GO:0016705,GO:0020037,GO:0055114	AT1G13080.1	CYP71B2	cytochrome P450, family 71, subfamily B, polypeptide 2	LOC_Os08g01510.1	cytochrome P450, putative, expressed	Si009815m	GRMZM2G419342	26.10	misc.cytochrome P450
Pavir.Ia03203	111	146	246	130	162.179	1.15338	0.295284	9.38313e-05	0.000917406	0	AT1G72640.1	0	NAD(P)-binding Rossmann-fold superfamily protein	LOC_Os03g29730.1	expressed protein	Si036772m	GRMZM2G149383	35.2	not assigned.unknown
Pavir.Fb00617	29	20	48	25	31.1676	1.15399	0.405967	0.00447499	0.0249282	0	0	0	0	LOC_Os02g14500.1	expressed protein	Si015719m	GRMZM2G034188	NA	NA
Pavir.Ab03008	281	266	496	279	339.007	1.15419	0.142436	5.35082e-16	3.30111e-14	GO:0003723	AT5G04430.2	BTR1,BTR1L,BTR1S	binding to TOMV RNA 1L (long form)	LOC_Os02g57640.1	KH domain containing protein, putative, expressed	Si017697m	GRMZM2G008410	27.4	RNA.RNA binding
Pavir.J09689	99	99	194	94	123.259	1.15454	0.238445	1.28577e-06	2.03378e-05	0	AT3G45740.1	0	hydrolase family protein / HAD-superfamily protein	LOC_Os03g17590.1	cat eye syndrome critical region protein 5 precursor, putative, expressed	Si036102m	GRMZM2G030097	35.1	not assigned.no ontology
Pavir.Ia01575	18	24	40	23	27.1909	1.15508	0.432149	0.00752055	0.0379253	0	AT2G47960.1	0	0	LOC_Os10g35570.1	expressed protein	Si035576m	GRMZM5G861997	35.2	not assigned.unknown
Pavir.J10248	50	65	97	68	73.5682	1.15518	0.350283	0.000974309	0.00694604	0	AT1G05410.1	0	Protein of unknown function (DUF1423)	LOC_Os03g53590.1	expressed protein	Si034476m	GRMZM2G472171	35.2	not assigned.unknown
Pavir.J03295	24	23	38	30	30.5526	1.15533	0.421367	0.00610911	0.0321992	0	0	0	0	0	0	NA	NA	NA	NA
Pavir.Db00228	962	575	1433	793	963.397	1.15587	0.322022	0.000331416	0.00275709	GO:0003677	AT3G13040.1	0	myb-like HTH transcriptional regulator family protein	LOC_Os06g49040.1	Myb-like DNA-binding domain containing protein, putative, expressed	Si006354m	GRMZM2G083472	27.3.20	RNA.regulation of transcription.G2-like transcription factor family, GARP
Pavir.Ba00889	144	123	198	171	169.462	1.15604	0.338746	0.000643206	0.004901	GO:0015238,GO:0015297,GO:0006855,GO:0055085,GO:0016020	AT3G23560.1	ALF5	MATE efflux family protein	LOC_Os07g31884.1	MATE efflux family protein, putative, expressed	Si029332m	GRMZM2G161809	34.99	transport.misc
Pavir.Ia00074	59	102	166	82	104.794	1.15637	0.436894	0.00812586	0.0404134	GO:0005515	AT4G00090.1	0	Transducin/WD40 repeat-like superfamily protein	LOC_Os03g64110.1	WD domain, G-beta repeat domain containing protein, expressed	Si035701m	GRMZM2G056916	33.99	development.unspecified
Pavir.J02422	814	1291	1914	1174	1351.29	1.15698	0.364739	0.00151359	0.0100977	0	0	0	0	LOC_Os10g27200.1	expressed protein	NA	AC194163.3_FGT001	NA	NA
Pavir.J01239	67	65	136	60	82.6279	1.15721	0.296033	9.26507e-05	0.000908187	GO:0006886,GO:0005737	AT2G38020.1	EMB258,MAN,VCL1	vacuoleless1 (VCL1)	LOC_Os01g47650.1	vacuolar protein sorting-associated protein 16, putative, expressed	Si000263m	GRMZM2G369047	29.3.4.3	protein.targeting.secretory pathway.vacuole
Pavir.J16244	230	147	397	171	237.363	1.15737	0.347726	0.000873436	0.00635333	0	AT2G20495.1	0	0	LOC_Os07g27460.1	serine/threonine-protein kinase 19, putative, expressed	Si007078m	GRMZM2G110582	35.2	not assigned.unknown
Pavir.Ia01174	51	77	121	69	82.2462	1.15751	0.378509	0.00222762	0.0138888	0	0	0	0	0	0	NA	NA	NA	NA
Pavir.J01593	24	32	55	29	35.9538	1.15767	0.399275	0.0037383	0.0214543	0	AT1G49350.1	0	pfkB-like carbohydrate kinase family protein	LOC_Os05g09370.1	kinase, pfkB family, putative, expressed	Si022149m	GRMZM2G083068	3.5	minor CHO metabolism.others
Pavir.J09640	85	105	175	100	119.856	1.1584	0.274246	2.40068e-05	0.000275916	0	0	0	0	0	0	NA	NA	NA	NA
Pavir.J02943	94	142	222	127	151.291	1.15877	0.359642	0.00127301	0.00873209	0	0	0	0	0	0	NA	NA	NA	NA
Pavir.Ia04475	167	194	352	176	226.432	1.15991	0.23955	1.28502e-06	2.03328e-05	GO:0005515	AT1G76380.2	0	DNA-binding bromodomain-containing protein	LOC_Os03g03870.1	DNA-binding bromodomain-containing protein, putative, expressed	Si034652m	GRMZM2G310155	27.3.42	RNA.regulation of transcription.Bromodomain proteins
Pavir.Ab02874	392	365	650	413	471.704	1.15993	0.153639	4.36144e-14	2.24712e-12	GO:0005515	AT3G20280.1	0	RING/FYVE/PHD zinc finger superfamily protein	LOC_Os02g48810.1	PHD-finger family protein, expressed	Si016409m	GRMZM2G411032	27.3.67	RNA.regulation of transcription.putative transcription regulator
Pavir.Ia01310	40	37	67	44	49.0203	1.16165	0.321502	0.000302449	0.0025452	0	AT3G50590.1	0	Transducin/WD40 repeat-like superfamily protein	LOC_Os09g24260.1	WD domain, G-beta repeat domain containing protein, expressed	Si033873m	GRMZM2G150772	35.1	not assigned.no ontology
Pavir.Ib01650	109	171	268	150	180.342	1.16189	0.373873	0.00188545	0.0121292	GO:0005515,GO:0003677,GO:0005622,GO:0016706,GO:0055114	AT1G63490.1	0	transcription factor jumonji (jmjC) domain-containing protein	LOC_Os06g51490.1	PHD-finger domain containing protein, putative, expressed	Si005668m	GRMZM2G466270	27.3.57	RNA.regulation of transcription.JUMONJI family
Pavir.Ib00478	667	700	1238	709	852.217	1.16246	0.140734	1.45674e-16	9.54269e-15	0	AT2G26340.1	0	0	LOC_Os03g07960.1	expressed protein	Si036744m	GRMZM2G012102	35.2	not assigned.unknown
Pavir.J12003	367	310	586	368	422.185	1.16317	0.168711	5.40689e-12	2.13184e-10	GO:0004672,GO:0005524,GO:0006468,GO:0016773,GO:0009103,GO:0016020	AT1G10210.1	ATMPK1,MPK1	mitogen-activated protein kinase 1	LOC_Os02g05480.1	CGMC_MAPKCMGC_2_SLT2y_ERK.1 - CGMC includes CDA, MAPK, GSK3, and CLKC kinases, expressed	Si017554m	GRMZM2G062914	30.6	signalling.MAP kinases
Pavir.J40000	120	66	177	98	118.239	1.16331	0.387652	0.00269169	0.0162661	0	AT5G46580.1	0	pentatricopeptide (PPR) repeat-containing protein	LOC_Os03g63910.1	PPR repeat domain containing protein, putative, expressed	Si034467m	GRMZM2G438524	28.1	DNA.synthesis/chromatin structure
Pavir.Aa00023	56	71	116	69	80.7952	1.16391	0.308965	0.000165134	0.00149548	0	AT3G02710.1	0	ARM repeat superfamily protein	LOC_Os02g58460.1	beta-catenin-like protein 1, putative, expressed	Si016307m	GRMZM2G043331	35.1	not assigned.no ontology
Pavir.Gb01818	170	243	408	209	263.779	1.16396	0.329119	0.000405325	0.00327567	0	0	0	0	0	0	NA	NA	NA	NA
Pavir.Hb00832	26	31	52	32	36.667	1.16402	0.373793	0.00184528	0.0119138	GO:0043531	AT1G50180.1	0	NB-ARC domain-containing disease resistance protein	LOC_Os11g34920.1	stripe rust resistance protein Yr10, putative, expressed	Si025958m	GRMZM2G074496	20.1.7	stress.biotic.PR-proteins
Pavir.J29411	44	24	72	33	43.7745	1.16535	0.453389	0.0101608	0.0481477	0	0	0	0	LOC_Os02g02160.1	expressed protein	Si007290m	GRMZM2G150884	NA	NA
Pavir.Aa02752	99	67	148	91	104.745	1.16582	0.302664	0.000117226	0.00111177	GO:0016491,GO:0055114	AT4G32360.1	0	Pyridine nucleotide-disulphide oxidoreductase family protein	LOC_Os02g17700.1	pyridine nucleotide-disulphide oxidoreductase domain containing protein, expressed	Si016996m	NA	1.1.5.3	PS.lightreaction.other electron carrier (ox/red).ferredoxin reductase
Pavir.Ab03048	20	19	39	20	25.0791	1.16617	0.415065	0.00496008	0.0271027	0	AT3G13340.1	0	Transducin/WD40 repeat-like superfamily protein	LOC_Os02g48964.1	WD-40 repeat family protein, putative, expressed	Si017341m	GRMZM2G048045	33.99	development.unspecified
Pavir.J23272	17631	19007	33179	19168	22913	1.1673	0.144801	7.54242e-16	4.6053e-14	GO:0016620,GO:0055114	AT1G42970.1	GAPB	glyceraldehyde-3-phosphate dehydrogenase B subunit	LOC_Os03g03720.1	glyceraldehyde-3-phosphate dehydrogenase, putative, expressed	Si036670m	GRMZM5G845611	1.3.4	PS.calvin cycle.GAP
Pavir.Eb03974	40	26	63	35	42.1303	1.16792	0.380707	0.00215663	0.0136084	0	AT3G11620.1	0	alpha/beta-Hydrolases superfamily protein	LOC_Os01g72870.1	BAS1, putative, expressed	Si002321m	GRMZM2G133959	35.1	not assigned.no ontology
Pavir.Ba00046	31	29	50	37	38.8098	1.16824	0.375051	0.00184013	0.0118844	GO:0004672,GO:0005524,GO:0006468	AT2G41140.1	ATCBK3,ATCRK1,CRK1	CDPK-related kinase 1	LOC_Os07g44710.1	CAMK_CAMK_like.36 - CAMK includes calcium/calmodulin depedent protein kinases, expressed	Si029300m	GRMZM2G422576	29.4	protein.postranslational modification
Pavir.Ba01217	39	27	74	29	42.2476	1.1685	0.426207	0.00611372	0.0322124	GO:0003755,GO:0006457	AT4G34960.1	0	Cyclophilin-like peptidyl-prolyl cis-trans isomerase family protein	LOC_Os09g36670.1	peptidyl-prolyl cis-trans isomerase, putative, expressed	Si031074m	GRMZM2G158237	31.3.1	cell.cycle.peptidylprolyl isomerase
Pavir.J16694	57	50	101	55	67.4081	1.16863	0.273894	1.98375e-05	0.000233184	GO:0005515	AT4G29860.1	EMB2757,TAN	Transducin/WD40 repeat-like superfamily protein	LOC_Os06g04040.1	WD domain, G-beta repeat domain containing protein, expressed	Si006625m	GRMZM2G396562	33.99	development.unspecified
Pavir.Ib01612	52	35	82	46	55.2399	1.16883	0.344198	0.000684255	0.00516571	GO:0008234,GO:0006508	AT4G15880.1	ATESD4,ESD4	Cysteine proteinases superfamily protein	LOC_Os03g22400.1	ulp1 protease family protein, putative, expressed	Si035922m	GRMZM5G849959	29.5.3	protein.degradation.cysteine protease
Pavir.Fb01475	76	53	110	75	82.0101	1.16887	0.324109	0.000310472	0.00260698	0	0	0	0	0	0	NA	NA	NA	NA
Pavir.J34213	1535	2192	3728	1872	2385.46	1.16973	0.317909	0.000233741	0.00202766	0	AT1G64720.1	CP5	Polyketide cyclase/dehydrase and lipid transport superfamily protein	LOC_Os04g02910.1	membrane related protein CP5, putative, expressed	Si010705m	GRMZM2G069773	11.6	lipid metabolism.lipid transfer proteins etc
Pavir.J04742	198	300	419	304	322.559	1.17005	0.377722	0.00195069	0.0124789	0	0	0	0	0	0	NA	NA	NA	NA
Pavir.J36229	28628	37683	59748	36330	42125.9	1.17059	0.267302	1.19068e-05	0.000149095	GO:0015979,GO:0009522,GO:0009538	AT4G02770.1	PSAD-1	photosystem I subunit D-1	LOC_Os08g44680.1	photosystem I reaction center subunit II, chloroplast precursor, putative, expressed	Si037566m	GRMZM2G013342	1.1.2.2	PS.lightreaction.photosystem I.PSI polypeptide subunits
Pavir.J00614	143	119	231	143	164.618	1.1708	0.208534	1.97225e-08	4.52641e-07	GO:0004672,GO:0005524,GO:0006468,GO:0016773,GO:0009103,GO:0016020	AT2G42880.1	ATMPK20,MPK20	MAP kinase 20	LOC_Os01g43910.1	CGMC_MAPKCMGC_2.4 - CGMC includes CDA, MAPK, GSK3, and CLKC kinases, expressed	Si000725m	GRMZM2G131334	30.6	signalling.MAP kinases
Pavir.Ca01188	31	29	54	34	38.5059	1.17127	0.348861	0.000786749	0.00581971	GO:0015299,GO:0006812,GO:0055085,GO:0016021	AT3G05030.1	ATNHX2,NHX2	sodium hydrogen exchanger 2	LOC_Os05g05590.1	transporter, monovalent cation:proton antiporter-2 family, putative, expressed	Si021674m	GRMZM2G063492	34.14	transport.unspecified cations
Pavir.Ea03809	18	18	33	21	23.5045	1.17132	0.428542	0.00627076	0.0327016	0	AT3G07340.1	0	basic helix-loop-helix (bHLH) DNA-binding superfamily protein	LOC_Os01g68700.2	BHLH transcription factor, putative, expressed	Si001242m	GRMZM2G180406	27.3.6	RNA.regulation of transcription.bHLH,Basic Helix-Loop-Helix family
Pavir.Eb01731	121	116	213	127	148.996	1.17147	0.198053	3.32048e-09	8.62666e-08	0	0	0	0	0	0	NA	NA	NA	NA
Pavir.Eb00221	112	191	283	173	198.031	1.17171	0.412197	0.0044749	0.0249282	0	AT1G29170.1	ATSCAR3,SCAR3,WAVE2	SCAR family protein	LOC_Os01g11040.1	SCAR-like protein 2, putative, expressed	Si000056m	GRMZM2G069687	31.1	cell.organisation
Pavir.J27076	19	17	39	17	23.2443	1.17177	0.446592	0.00869534	0.0427266	0	0	0	0	0	0	NA	NA	NA	NA
Pavir.Fa01214	308	281	466	357	372.443	1.17186	0.256342	4.84298e-06	6.68699e-05	0	0	0	0	0	0	NA	NA	NA	NA
Pavir.Fb01409	117	109	205	120	142.045	1.1726	0.199585	4.22447e-09	1.08099e-07	GO:0003700,GO:0043565,GO:0006355	AT1G13960.1	WRKY4	WRKY DNA-binding protein 4	LOC_Os08g17400.1	WRKY89, expressed	Si013488m	GRMZM2G549512	27.3.32	RNA.regulation of transcription.WRKY domain transcription factor family
Pavir.Ca01328	194	202	360	209	248.699	1.17279	0.175457	2.32176e-11	8.37642e-10	GO:0005515	AT1G53320.1	AtTLP7,TLP7	tubby like protein 7	LOC_Os05g43850.1	OsFBT9 - F-box and tubby domain containing protein, expressed	Si021669m	GRMZM2G435445	29.5.11.4.3.2	protein.degradation.ubiquitin.E3.SCF.FBOX
Pavir.J28047	60	78	136	70	88.0876	1.17298	0.318672	0.000232467	0.00201966	0	0	0	0	LOC_Os01g03660.3	MYB family transcription factor, putative, expressed	Si001539m	GRMZM2G362949	NA	NA
Pavir.Ab02264	684	1205	1872	1021	1236.3	1.17391	0.410959	0.00428316	0.0239898	GO:0004014,GO:0006597,GO:0008295	AT3G25570.1	0	Adenosylmethionine decarboxylase family protein	LOC_Os02g39795.1	S-adenosyl-l-methionine decarboxylase leader peptide, putative, expressed	Si017410m	GRMZM2G366392	22.1.2	polyamine metabolism.synthesis.SAM decarboxylase
Pavir.Ea02364	341	239	576	282	364.998	1.17514	0.26557	9.64533e-06	0.000123475	0	AT1G04790.1	0	RING/U-box superfamily protein	LOC_Os01g48310.1	expressed protein	Si004189m	GRMZM2G027856	29.5.11.4.2	protein.degradation.ubiquitin.E3.RING
Pavir.Bb01839	51	39	87	46	57.0345	1.17533	0.312132	0.000166227	0.00150253	GO:0015078,GO:0015986,GO:0000276	AT3G52300.1	ATPQ	ATP synthase D chain, mitochondrial	LOC_Os08g37320.1	expressed protein	Si014548m	GRMZM2G157018	9.9	mitochondrial electron transport / ATP synthesis.F1-ATPase
Pavir.J17385	31	21	50	28	33.4639	1.17558	0.397235	0.00308221	0.0182426	0	0	0	0	LOC_Os03g04940.1	methyltransferase, putative, expressed	Si036313m	GRMZM5G860938	NA	NA
Pavir.Ba02261	290	288	576	276	362.768	1.17559	0.193704	1.28689e-09	3.56774e-08	0	0	0	0	0	0	NA	NA	NA	NA
Pavir.Hb01938	48	39	75	51	55.7202	1.17582	0.32165	0.000256601	0.00220139	0	0	0	0	LOC_Os02g02630.1	THION20 - Plant thionin family protein precursor, putative, expressed	NA	GRMZM2G019644	NA	NA
Pavir.Ia04514	505	978	1431	852	982.905	1.17677	0.451743	0.00918871	0.0444789	GO:0003735,GO:0006412,GO:0005622,GO:0005840	AT4G01310.1	0	Ribosomal L5P family protein	LOC_Os03g03360.1	ribosomal protein L5, putative, expressed	Si036951m	GRMZM2G119471	29.2.1.1.1.2.5	protein.synthesis.ribosomal protein.prokaryotic.chloroplast.50S subunit.L5
Pavir.J00344	291	186	335	335	310.182	1.17722	0.441774	0.00770434	0.038665	GO:0005515	AT5G46410.2	SSP4	SCP1-like small phosphatase 4	LOC_Os01g47540.1	NLI interacting factor-like phosphatase, putative, expressed	Si001469m	GRMZM2G122362	26.13	misc.acid and other phosphatases
Pavir.Ea00258	334	248	548	298	365.525	1.17827	0.216318	5.12504e-08	1.09103e-06	GO:0003872,GO:0006096,GO:0005945	AT4G26270.1	PFK3	phosphofructokinase 3	LOC_Os01g09570.1	6-phosphofructokinase, putative, expressed	Si000952m	GRMZM2G080375	4.1.4	glycolysis.cytosolic branch.phosphofructokinase (PFK)
Pavir.Cb01167	42	43	79	46	54.2635	1.17941	0.301263	9.04537e-05	0.000890649	0	0	0	0	LOC_Os12g35480.1	expressed protein	Si028158m	NA	NA	NA
Pavir.Eb03246	86	53	143	68	88.7683	1.1814	0.364684	0.00119729	0.00828957	GO:0006629	AT5G04040.1	SDP1	Patatin-like phospholipase family protein	LOC_Os01g55650.1	phospholipase, patatin family, putative, expressed	Si000239m	GRMZM2G035421	33.1	development.storage proteins
Pavir.Ib04323	170	189	320	198	227.592	1.18183	0.211107	2.16492e-08	4.93647e-07	GO:0004672,GO:0005524,GO:0006468	AT4G13020.3	MHK	Protein kinase superfamily protein	LOC_Os03g63020.1	protein kinase domain containing protein, expressed	Si036664m	GRMZM2G045241	29.4.1	protein.postranslational modification.kinase
Pavir.J02421	829	1295	1969	1201	1379.19	1.18254	0.357099	0.000927893	0.006668	GO:0003677,GO:0003899,GO:0006383,GO:0005666	AT5G09380.1	0	RNA polymerase III RPC4	LOC_Os01g66580.1	RNA polymerase III RPC4 domain containing protein, expressed	Si002480m	GRMZM2G006453	27.3.50	RNA.regulation of transcription.General Transcription
Pavir.Ea03724	5431	10259	15662	8705	10392.7	1.1829	0.437583	0.00686644	0.0351418	GO:0042578,GO:0005975	AT1G43670.1	0	Inositol monophosphatase family protein	LOC_Os01g64660.2	fructose-1,6-bisphosphatase, putative, expressed	Si002088m	GRMZM5G836250	2.1.1.3	major CHO metabolism.synthesis.sucrose.FBPase
Pavir.Ib04144	565	736	1194	712	831.292	1.18318	0.264996	8.01036e-06	0.000104857	GO:0005515,GO:0004252,GO:0016021	AT3G58460.1	ATRBL15,RBL15	RHOMBOID-like protein 15	LOC_Os03g44830.1	OsRhmbd9 - Putative Rhomboid homologue, expressed	Si036024m	GRMZM2G093855	29.5.11.3	protein.degradation.ubiquitin.E2
Pavir.Ia00545	391	394	728	408	493.692	1.18329	0.136958	5.63355e-18	4.23486e-16	GO:0003677,GO:0008270,GO:0005515	AT4G16420.1	ADA2B,PRZ1	homolog of yeast ADA2 2B	LOC_Os03g53960.1	transcriptional adaptor, putative, expressed	Si034940m	GRMZM2G177974	27.3.54	RNA.regulation of transcription.Histone acetyltransferases
Pavir.J23143	198	96	262	175	190.962	1.1842	0.442056	0.00738784	0.0373794	0	AT3G63460.1	0	transducin family protein / WD-40 repeat family protein	LOC_Os07g46370.1	WD domain, G-beta repeat domain containing protein, expressed	Si028731m	GRMZM2G035985	35.1	not assigned.no ontology
Pavir.Db00666	121	152	246	153	174.827	1.18557	0.273478	1.45656e-05	0.000177919	GO:0008270	AT5G20350.1	TIP1	Ankyrin repeat family protein with DHHC zinc finger domain	LOC_Os06g43680.1	palmitoyltransferase TIP1, putative, expressed	Si006037m	GRMZM2G087806	31.1	cell.organisation
Pavir.J02265	82	111	179	107	124.364	1.18569	0.314835	0.000165833	0.00149956	0	AT3G26100.2	0	Regulator of chromosome condensation (RCC1) family protein	LOC_Os02g38350.1	Regulator of chromosome condensation domain containing protein, expressed	Si011806m	GRMZM2G152616	31.2	cell.division
Pavir.Ib01438	879	1016	1738	1017	1201.44	1.18583	0.194254	1.0309e-09	2.91084e-08	0	AT2G47400.1	CP12,CP12-1	CP12 domain-containing protein 1	LOC_Os03g19380.1	calvin cycle protein CP12, putative, expressed	Si038011m	GRMZM2G301823	1.3	PS.calvin cycle
Pavir.J10554	543	518	1006	538	666.691	1.18619	0.124353	1.44324e-21	1.43246e-19	0	AT4G28760.1	0	Protein of unknown function (DUF3741)	LOC_Os03g04990.1	expressed protein	Si034179m	GRMZM2G107532	35.2	not assigned.unknown
Pavir.Ib01271	240	292	515	274	338.996	1.18781	0.239225	6.86233e-07	1.15702e-05	0	AT2G37570.1	SLT1	HSP20-like chaperones superfamily protein	LOC_Os03g16910.1	SLT1 protein, putative, expressed	Si039967m	GRMZM2G048482	20.2	stress.abiotic
Pavir.Ga00098	24	19	36	28	28.4494	1.18801	0.435454	0.00636772	0.0331131	GO:0003723	AT3G21740.1	APO4	Arabidopsis thaliana protein of unknown function (DUF794)	LOC_Os04g53612.1	APO, putative, expressed	Si012776m	GRMZM2G156581	1.1.2	PS.lightreaction.photosystem I
Pavir.Eb02233	16	18	32	20	22.4794	1.18806	0.441967	0.00718568	0.0364798	0	AT5G19290.1	0	alpha/beta-Hydrolases superfamily protein	LOC_Os01g21560.1	esterase/lipase/thioesterase family protein, putative, expressed	Si030452m	GRMZM2G424577	35.1	not assigned.no ontology
Pavir.Aa00443	74	101	177	89	112.906	1.18812	0.330671	0.000326834	0.00272391	0	0	0	0	0	0	NA	NA	NA	NA
Pavir.Ea00209	159	213	396	178	239.997	1.18816	0.328237	0.000294808	0.00248638	GO:0006353	0	0	0	LOC_Os01g10810.1	rho termination factor, N-terminal domain containing protein, expressed	Si003117m	GRMZM2G133314	NA	NA
Pavir.Fa01366	59	31	92	47	58.5334	1.18939	0.436837	0.00647431	0.0335003	0	0	0	0	0	0	NA	NA	NA	NA
Pavir.Fb02173	61	90	121	101	100.043	1.18966	0.427992	0.00544207	0.0291693	GO:0015238,GO:0015297,GO:0006855,GO:0055085,GO:0016020	AT4G00350.1	0	MATE efflux family protein	LOC_Os08g44870.1	MATE efflux family protein, putative, expressed	Si013571m	GRMZM5G801875	34.99	transport.misc
Pavir.Ab00358	66	70	130	71	86.6056	1.1897	0.254946	3.0639e-06	4.44464e-05	GO:0003677,GO:0005634	AT5G43270.1	SPL2	squamosa promoter binding protein-like 2	LOC_Os02g04680.2	OsSPL3 - SBP-box gene family member, expressed	Si017598m	GRMZM2G097275	33.3	development.squamosa promoter binding like (SPL)
Pavir.Da00909	105	49	147	88	100.796	1.18973	0.462265	0.010062	0.0477979	0	AT5G41761.1	0	0	LOC_Os02g15860.1	expressed protein	Si007612m	GRMZM2G455440	35.2	not assigned.unknown
Pavir.J16036	170	162	300	181	210.391	1.19111	0.175665	1.19686e-11	4.48382e-10	0	0	0	0	0	0	NA	NA	NA	NA
Pavir.J01129	102	56	167	78	102.198	1.19127	0.409594	0.00363261	0.0209237	GO:0005097,GO:0032313,GO:0005622	AT4G13730.1	0	Ypt/Rab-GAP domain of gyp1p superfamily protein	LOC_Os11g28990.1	TBC domain containing protein, expressed	Si026395m	GRMZM2G122935	30.5	signalling.G-proteins
Pavir.Hb02059	65	63	122	67	81.463	1.19128	0.251955	2.26584e-06	3.39321e-05	0	AT1G13570.1	0	F-box/RNI-like superfamily protein	LOC_Os05g46090.1	Leucine Rich Repeat domain containing protein, expressed	Si009924m	GRMZM2G077143	29.5.11.4.3.2	protein.degradation.ubiquitin.E3.SCF.FBOX
Pavir.J06135	65	61	120	66	80.1741	1.19136	0.252787	2.44194e-06	3.64147e-05	GO:0005515,GO:0004842,GO:0016567,GO:0000151	AT3G54850.1	ATPUB14,PUB14	plant U-box 14	LOC_Os06g01304.2	spotted leaf 11, putative, expressed	Si006160m	GRMZM2G452016	29.5.11.4.2	protein.degradation.ubiquitin.E3.RING
Pavir.Gb01763	27	31	64	27	37.6113	1.19158	0.401365	0.00298936	0.017763	0	0	0	0	0	0	NA	NA	NA	NA
Pavir.Ab02943	63	31	88	55	61.6664	1.19184	0.458758	0.00937752	0.0452144	GO:0003700,GO:0006355	AT5G57390.1	AIL5,CHO1,EMK	AINTEGUMENTA-like 5	LOC_Os01g67410.1	AP2/EREBP transcription factor BABY BOOM, putative, expressed	Si017580m	GRMZM2G130459	33.99	development.unspecified
Pavir.Ga00864	26	22	44	28	31.313	1.1921	0.383817	0.00189701	0.0121831	0	AT1G51740.1	ATSYP81,ATUFE1,SYP81,UFE1	syntaxin of plants 81	LOC_Os12g05810.1	syntaxin-18, putative, expressed	Si010629m	GRMZM2G003124	31.4	cell.vesicle transport
Pavir.Hb01806	25	24	50	25	31.6951	1.19271	0.38027	0.00170982	0.0111543	GO:0008138,GO:0006470	AT5G56610.1	0	Phosphotyrosine protein phosphatases superfamily protein	LOC_Os12g05660.1	dual specificity protein phosphatase, putative, expressed	Si026799m	GRMZM2G031094	35.2	not assigned.unknown
Pavir.J01828	216	247	429	249	294.779	1.19295	0.206277	7.32704e-09	1.80054e-07	GO:0016773	AT5G64070.1	PI-4KBETA1,PI4KBETA1	phosphatidylinositol 4-OH kinase beta1	LOC_Os11g10420.1	phosphatidylinositol kinase, putative, expressed	Si025831m	GRMZM2G176698	30.4.2	signalling.phosphinositides.phosphatidylinositol 4-kinase
Pavir.J03405	115	68	178	97	117.53	1.19309	0.355158	0.000781372	0.00578273	0	0	0	0	0	0	Si007565m	NA	NA	NA
Pavir.J07800	98	160	266	136	169.803	1.19444	0.397992	0.00268945	0.0162591	0	0	0	0	0	0	NA	NA	NA	NA
Pavir.Da02266	45	73	123	62	77.8934	1.19472	0.417633	0.0042272	0.0237256	0	AT5G50280.1	EMB1006	Pentatricopeptide repeat (PPR) superfamily protein	LOC_Os05g22870.1	PPR repeat domain containing protein, putative, expressed	Si005929m	GRMZM2G012174	35.1.5	not assigned.no ontology.pentatricopeptide (PPR) repeat-containing protein
Pavir.J29249	18	22	43	20	26.2532	1.19474	0.437005	0.00625836	0.0326482	0	AT5G52970.1	0	thylakoid lumen 15.0 kDa protein	0	0	Si010935m	GRMZM2G022876	35.1	not assigned.no ontology
Pavir.J26251	50	74	132	62	81.1529	1.19495	0.389124	0.00213429	0.0134804	GO:0004221,GO:0006511	AT4G39910.1	ATUBP3,UBP3	ubiquitin-specific protease 3	LOC_Os03g09080.1	ubiquitin carboxyl-terminal hydrolase domain containing protein, expressed	Si036284m	GRMZM2G113821	29.5.11.5	protein.degradation.ubiquitin.ubiquitin protease
Pavir.J06787	29	41	65	41	46.0499	1.19538	0.393698	0.0023951	0.0147717	0	AT4G34040.1	0	RING/U-box superfamily protein	LOC_Os04g10680.1	zinc finger, C3HC4 type domain containing protein, expressed	Si009502m	GRMZM2G000114	29.5.11.4.2	protein.degradation.ubiquitin.E3.RING
Pavir.Bb02379	56	98	142	94	102.763	1.19566	0.443018	0.00695708	0.0355213	GO:0004672,GO:0005524,GO:0006468,GO:0016773,GO:0009103,GO:0016020	AT1G12680.1	PEPKR2	phosphoenolpyruvate carboxylase-related kinase 2	LOC_Os09g29170.1	CAMK_CAMK_like.38 - CAMK includes calcium/calmodulin depedent protein kinases, expressed	Si029814m	GRMZM2G034065	4.1.16	glycolysis.cytosolic branch.phospho-enol-pyruvate carboxylase kinase (PPCK)
Pavir.J30404	2238	1426	3264	2071	2336.69	1.19594	0.294339	4.84198e-05	0.000515507	GO:0003824,GO:0008152	AT3G23790.1	AAE16	AMP-dependent synthetase and ligase family protein	LOC_Os03g62850.2	AMP-binding enzyme, putative, expressed	Si038959m	GRMZM2G016774	11.1.8	lipid metabolism.FA synthesis and FA elongation.acyl coa ligase
Pavir.Gb00018	89	105	187	102	124.279	1.19748	0.255642	2.8107e-06	4.11378e-05	0	AT5G08750.3	0	RING/FYVE/PHD zinc finger superfamily protein	LOC_Os04g59580.1	zinc finger, C3HC4 type domain containing protein, expressed	Si022424m	GRMZM5G864693	29.5.11.4.2	protein.degradation.ubiquitin.E3.RING
Pavir.Fa00507	82	108	207	90	123.313	1.19764	0.347889	0.00057614	0.00444178	0	AT5G55500.1	ATXYLT,XYLT	beta-1,2-xylosyltransferase	LOC_Os08g39380.1	beta 1,2-xylosyltransferase, putative, expressed	Si013492m	GRMZM2G419267	29.7.9	protein.glycosylation.beta-1,2-xylosyltransferase(beta-1,2-XylT)
Pavir.J36262	21	25	49	23	30.0804	1.19833	0.413028	0.00371572	0.0213529	GO:0016307,GO:0046488	AT1G71010.1	FAB1C	FORMS APLOID AND BINUCLEATE CELLS 1C	LOC_Os08g33200.1	1-phosphatidylinositol-4-phosphate 5-kinase/ zinc ion binding protein, putative, expressed	Si013118m	GRMZM2G092595	30.4.1	signalling.phosphinositides.phosphatidylinositol-4-phosphate 5-kinase
Pavir.J22749	45	42	80	49	56.111	1.19925	0.296797	5.33074e-05	0.000559	GO:0003824,GO:0008152,GO:0003857,GO:0016491,GO:0006631,GO:0055114	AT3G06860.1	ATMFP2,MFP2	multifunctional protein 2	LOC_Os01g24680.1	3-hydroxyacyl-CoA dehydrogenase, putative, expressed	Si000465m	GRMZM2G132903	11.9.4.9	lipid metabolism.lipid degradation.beta-oxidation.multifunctional
Pavir.J13940	23	21	37	29	29.316	1.20122	0.42625	0.00483075	0.0265096	0	0	0	0	0	0	NA	NA	NA	NA
Pavir.Eb03679	118	155	255	152	176.586	1.20133	0.28949	3.32726e-05	0.000370049	GO:0003723,GO:0004540	AT5G02250.1	ATMTRNASEII,EMB2730,RNR1	Ribonuclease II/R family protein	LOC_Os01g62440.1	ribonuclease protein, putative, expressed	Si000379m	GRMZM2G082260	27.1.19	RNA.processing.ribonucleases
Pavir.Ib03468	126	103	207	128	146.338	1.2035	0.219943	4.4534e-08	9.6054e-07	0	AT5G50260.1	0	Cysteine proteinases superfamily protein	LOC_Os09g39140.1	vignain precursor, putative, expressed	Si039464m	GRMZM2G020657	29.5.3	protein.degradation.cysteine protease
Pavir.Aa00482	92	76	157	91	107.37	1.20374	0.233905	2.65678e-07	4.91855e-06	0	AT1G71820.1	SEC6	SEC6	LOC_Os02g51430.1	SEC6, putative, expressed	Si016422m	GRMZM2G070045	35.2	not assigned.unknown
Pavir.J08456	156	100	238	142	164.501	1.20474	0.30777	9.06229e-05	0.000891932	GO:0004672,GO:0005524,GO:0006468	AT3G51850.1	CPK13	calcium-dependent protein kinase 13	LOC_Os05g39090.1	CAMK_CAMK_like.29 - CAMK includes calcium/calmodulin depedent protein kinases, expressed	Si021667m	GRMZM2G030673	30.3	signalling.calcium
Pavir.Aa01420	39	37	68	45	49.4904	1.20506	0.32254	0.000186847	0.0016682	GO:0003824,GO:0008152	AT2G22570.1	ATNIC1,NIC1	nicotinamidase 1	LOC_Os02g39400.1	isochorismatase family protein, putative, expressed	Si018176m	GRMZM2G138624	16.2	secondary metabolism.phenylpropanoids
Pavir.J06063	46	24	75	36	46.11	1.2051	0.458492	0.0085789	0.0422768	GO:0008270	AT4G24630.1	0	DHHC-type zinc finger family protein	LOC_Os01g64810.1	zinc finger DHHC domain-containing protein, putative, expressed	Si002018m	GRMZM2G100641	27.3.99	RNA.regulation of transcription.unclassified
Pavir.Db02440	34	18	54	28	34.3737	1.20518	0.465695	0.00965588	0.046252	GO:0003824,GO:0008152	AT5G35930.1	0	AMP-dependent synthetase and ligase family protein	LOC_Os06g02160.1	AMP-binding enzyme family protein, expressed	Si005732m	GRMZM2G393146	11.1.8	lipid metabolism.FA synthesis and FA elongation.acyl coa ligase
Pavir.Ib01303	38	53	85	53	59.8543	1.20599	0.367887	0.00104493	0.00739779	0	AT1G67060.1	0	0	LOC_Os02g12870.1	expressed protein	Si037294m	GRMZM2G026654	35.2	not assigned.unknown
Pavir.Eb03250	59	29	90	48	58.0801	1.20628	0.459957	0.00872619	0.0428461	0	AT5G66740.1	0	Protein of unknown function (DUF620)	LOC_Os01g55795.1	expressed protein	Si004934m	GRMZM2G153217	35.2	not assigned.unknown
Pavir.Ca01197	34	40	74	39	48.0774	1.20642	0.338053	0.000358713	0.00295045	GO:0005515	AT3G24440.1	VIL1,VRN5	Fibronectin type III domain-containing protein	LOC_Os05g05310.1	Fibronectin type III domain containing protein, expressed	Si022267m	GRMZM2G339820	33.99	development.unspecified
Pavir.Gb00466	669	515	1105	636	753.85	1.20964	0.18437	5.34733e-11	1.82714e-09	GO:0005515	AT5G65630.1	GTE7	global transcription factor group E7	LOC_Os04g53170.1	bromodomain containing protein, expressed	Si020659m	GRMZM2G396846	27.3.52	RNA.regulation of transcription.Global transcription factor group
Pavir.Ab01033	103	107	193	117	134.957	1.20992	0.217045	2.48202e-08	5.60654e-07	0	0	0	0	0	0	NA	NA	NA	NA
Pavir.Ba01229	142	100	220	137	155.549	1.2103	0.270643	7.75156e-06	0.00010176	GO:0003743,GO:0006413,GO:0008270,GO:0006355	AT3G10330.1	0	Cyclin-like family protein	LOC_Os09g36440.1	transcription initiation factor IIB, putative, expressed	Si030598m	GRMZM2G091586	27.2	RNA.transcription
Pavir.Ea03723	5069	9789	14919	8605	10014.4	1.21072	0.446648	0.00671438	0.0345359	GO:0000287,GO:0004427,GO:0006796,GO:0005737	AT2G46860.1	AtPPa3,PPa3	pyrophosphorylase 3	LOC_Os04g59040.1	soluble inorganic pyrophosphatase, putative, expressed	Si002889m	GRMZM2G061928	23.4.99	nucleotide metabolism.phosphotransfer and pyrophosphatases.misc
Pavir.Aa01683	47	89	135	81	92.2213	1.21128	0.470462	0.0100335	0.0477219	0	AT5G08630.1	0	DDT domain-containing protein	LOC_Os02g35100.1	DDT domain containing protein, putative, expressed	Si016648m	GRMZM2G064145	27.3.62	RNA.regulation of transcription.Nucleosome/chromatin assembly factor group
Pavir.J00670	22	36	52	38	39.4248	1.21164	0.473469	0.010495	0.0494653	GO:0004672,GO:0005524,GO:0006468	AT1G10940.1	ASK1,SNRK2-4,SNRK2.4,SRK2A	Protein kinase superfamily protein	LOC_Os04g59450.1	CAMK_CAMK_like.28 - CAMK includes calcium/calmodulin depedent protein kinases, expressed	Si022357m	GRMZM2G110908	29.4	protein.postranslational modification
Pavir.Ga00629	143	182	304	182	210.727	1.21206	0.269822	7.0533e-06	9.34766e-05	GO:0004672,GO:0005524,GO:0006468,GO:0016773,GO:0009103,GO:0016020	AT4G35310.1	ATCPK5,CPK5	calmodulin-domain protein kinase 5	LOC_Os04g49510.1	CAMK_CAMK_like.27 - CAMK includes calcium/calmodulin depedent protein kinases, expressed	Si009746m	GRMZM2G321239	30.3	signalling.calcium
Pavir.J01086	233	269	490	263	322.612	1.21251	0.21241	1.14088e-08	2.71343e-07	GO:0003676	AT4G10110.1	0	RNA-binding (RRM/RBD/RNP motifs) family protein	LOC_Os05g35274.2	RNA recognition motif containing protein, putative, expressed	Si022809m	GRMZM2G175676	27.4	RNA.RNA binding
Pavir.Bb00372	420	453	821	470	558.73	1.21287	0.16211	7.33197e-14	3.64255e-12	GO:0008270,GO:0003677	AT2G36320.1	0	A20/AN1-like zinc finger family protein	LOC_Os07g07350.1	zinc finger A20 and AN1 domain-containing stress-associated protein, putative, expressed	Si031326m	GRMZM2G058866	27.3.99	RNA.regulation of transcription.unclassified
Pavir.Bb02955	26	36	61	35	41.0476	1.21339	0.392655	0.00200005	0.0127431	0	0	0	0	LOC_Os08g38620.3	expressed protein	NA	NA	NA	NA
Pavir.Ba02177	145	77	232	115	145.202	1.21353	0.40605	0.00280251	0.0168066	0	AT5G23040.1	CDF1	Protein of unknown function (DUF3353)	LOC_Os09g21250.1	expressed protein	Si030800m	GRMZM2G010389	31.5.1	cell.cell death.plants
Pavir.Hb00359	150	109	254	135	166.048	1.21418	0.251014	1.31734e-06	2.08011e-05	0	AT2G15695.1	0	Protein of unknown function DUF829, transmembrane 53	LOC_Os11g40070.1	expressed protein	Si026465m	GRMZM2G154394	35.2	not assigned.unknown
Pavir.J23938	142	112	237	139	162.799	1.21425	0.216552	2.05628e-08	4.71219e-07	0	0	0	0	0	0	NA	NA	NA	NA
Pavir.J06884	463	359	819	416	525.017	1.2147	0.202863	2.12701e-09	5.69375e-08	0	AT2G17380.1	AP19	associated protein 19	LOC_Os03g57040.2	clathrin adaptor complex small chain domain containing protein, expressed	Si007397m	GRMZM2G361220	31.4	cell.vesicle transport
Pavir.Ca01472	29	40	61	44	46.1557	1.21645	0.407663	0.00284553	0.0170342	0	0	0	0	0	0	NA	NA	NA	NA
Pavir.J03349	33	43	75	42	49.9778	1.21714	0.355731	0.000622734	0.00476084	0	AT4G35987.1	0	S-adenosyl-L-methionine-dependent methyltransferases superfamily protein	LOC_Os03g14020.1	AGAP009131-PA, putative, expressed	Si039548m	GRMZM2G147534	35.2	not assigned.unknown
Pavir.J09883	181	348	526	314	358.503	1.21728	0.454803	0.00743985	0.037601	0	AT2G39890.1	ATPROT1,PROT1	proline transporter 1	LOC_Os01g68050.1	transmembrane amino acid transporter protein, putative, expressed	Si005148m	GRMZM2G078024	34.3	transport.amino acids
Pavir.Ab02600	163	268	413	253	287.009	1.21736	0.390804	0.00183945	0.0118833	GO:0031072,GO:0051082,GO:0006457	AT3G44110.1	ATJ,ATJ3	DNAJ homologue 3	LOC_Os02g43930.1	chaperone protein dnaJ, putative, expressed	Si017322m	GRMZM2G118731	20.2.1	stress.abiotic.heat
Pavir.Eb04016	83	89	159	97	111.263	1.21752	0.238622	3.35599e-07	6.0922e-06	GO:0008652	AT3G18680.1	0	Amino acid kinase family protein	LOC_Os01g73450.1	amino acid kinase, putative, expressed	Si006836m	GRMZM2G139462	23.4.3	nucleotide metabolism.phosphotransfer and pyrophosphatases.uridylate kinase
Pavir.J33034	44	40	84	44	54.39	1.21818	0.301584	5.36139e-05	0.000561935	0	0	0	0	0	0	NA	NA	NA	NA
Pavir.Bb03539	38	71	116	61	74.1226	1.21833	0.47263	0.00994417	0.0473657	GO:0003676,GO:0005524,GO:0008026,GO:0004386,GO:0005515,GO:0003677,GO:0016787	AT3G06480.1	0	DEAD box RNA helicase family protein	0	0	Si025825m	GRMZM2G703415	27.1.2	RNA.processing.RNA helicase
Pavir.Eb03529	143	144	295	142	184.347	1.22021	0.21899	2.51872e-08	5.67825e-07	GO:0008060,GO:0008270,GO:0032312	AT1G08680.2	AGD14,ZIGA4	ARF GAP-like zinc finger-containing protein ZIGA4	LOC_Os01g59850.1	GTPase-activating protein, putative, expressed	Si000404m	GRMZM2G054821	27.3.99	RNA.regulation of transcription.unclassified
Pavir.Ea03575	1227	1908	2985	1820	2074.1	1.22025	0.353939	0.00056557	0.0043793	GO:0005515,GO:0003712,GO:0004402,GO:0008270,GO:0006355,GO:0005634	AT1G05690.1	BT3	BTB and TAZ domain protein 3	LOC_Os01g66890.1	BTBZ1 - Bric-a-Brac, Tramtrack, and Broad Complex BTB domain with TAZ zinc finger and Calmodulin-binding domains, expressed	Si001548m	GRMZM5G807064	29.5.11.4.5.2	protein.degradation.ubiquitin.E3.BTB/POZ Cullin3.BTB/POZ
Pavir.J04462	140	164	295	163	196.53	1.2203	0.23063	1.21529e-07	2.41139e-06	GO:0005515,GO:0008565,GO:0006886	AT2G16950.2	ATTRN1,TRN1	transportin 1	LOC_Os04g59494.4	transportin-2, putative, expressed	Si021165m	GRMZM2G376731	29.3.1	protein.targeting.nucleus
Pavir.J32697	23	24	43	29	31.3348	1.22221	0.391876	0.00181555	0.0117439	GO:0008374,GO:0006629,GO:0016788,GO:0006505,GO:0006886,GO:0031227	AT2G44970.1	0	alpha/beta-Hydrolases superfamily protein	LOC_Os12g01930.1	lipase-related, putative, expressed	Si026306m	GRMZM2G166753	11.9.2	lipid metabolism.lipid degradation.lipases
Pavir.Da01982	204	315	455	330	346.05	1.22304	0.384616	0.00147333	0.00985986	0	AT2G26280.1	CID7	CTC-interacting domain 7	LOC_Os06g09890.1	smr domain containing protein, expressed	Si006221m	GRMZM2G392700	28.1	DNA.synthesis/chromatin structure
Pavir.Ba01216	1946	3897	5641	3632	3988.84	1.22369	0.465947	0.0086334	0.0424905	GO:0003723,GO:0033897	AT1G14220.1	0	Ribonuclease T2 family protein	LOC_Os09g36680.1	ribonuclease T2 family domain containing protein, expressed	Si030917m	GRMZM2G158394	27.1.19	RNA.processing.ribonucleases
Pavir.Cb02025	136	126	267	131	168.242	1.22375	0.211576	7.29585e-09	1.7948e-07	GO:0005515	AT1G76900.1	AtTLP1,TLP1	tubby like protein 1	LOC_Os12g06630.1	OsFBT14 - F-box and tubby domain containing protein, expressed	Si010144m	GRMZM2G001272	31.1	cell.organisation
Pavir.J20901	130	100	212	130	148.506	1.22407	0.235296	1.96858e-07	3.7425e-06	0	0	0	0	0	0	NA	NA	NA	NA
Pavir.Fb01960	21	17	36	23	25.409	1.22444	0.420703	0.0036089	0.020808	0	AT1G65580.1	FRA3	Endonuclease/exonuclease/phosphatase family protein	LOC_Os08g41270.1	endonuclease/exonuclease/phosphatase family domain containing protein, expressed	Si013143m	GRMZM2G065225	28.1	DNA.synthesis/chromatin structure
Pavir.Ca01595	784	725	1347	863	969.031	1.22492	0.143019	1.08306e-17	7.94617e-16	0	0	0	0	0	0	NA	NA	NA	NA
Pavir.Gb02550	74	60	122	78	87.1292	1.22531	0.266901	4.41397e-06	6.15205e-05	0	0	0	0	0	0	NA	NA	NA	NA
Pavir.J39628	25	40	74	33	43.9055	1.22535	0.458452	0.00752221	0.0379295	0	0	0	0	0	0	NA	NA	NA	NA
Pavir.J39363	152	74	236	122	149.776	1.22569	0.438439	0.00518069	0.0280837	GO:0016021	AT4G14305.1	0	Peroxisomal membrane 22 kDa (Mpv17/PMP22) family protein	LOC_Os02g13270.1	Mpv17 / PMP22 family domain containing protein, expressed	Si018070m	GRMZM2G155220	35.1	not assigned.no ontology
Pavir.Gb01963	330	474	827	427	529.7	1.22591	0.322963	0.000147155	0.00135552	GO:0005515,GO:0003677,GO:0005634	AT1G67310.1	0	Calmodulin-binding transcription activator protein with CG-1 and Ankyrin domains	LOC_Os04g31900.1	calmodulin-binding transcription activator 4, putative, expressed	Si009249m	GRMZM2G143205	30.11	signalling.light
Pavir.Aa02897	58	54	103	65	73.0387	1.22651	0.270533	5.79639e-06	7.84978e-05	GO:0005515	AT1G17720.1	ATB BETA	Protein phosphatase 2A, regulatory subunit PR55	LOC_Os02g13110.1	serine/threonine protein phosphatase 2A 55 kDa regulatory subunit B, putative, expressed	Si016655m	GRMZM2G069631	29.4	protein.postranslational modification
Pavir.Ib03322	72	35	108	61	71.3782	1.22801	0.454617	0.00690892	0.0352951	0	AT1G69340.1	0	appr-1-p processing enzyme family protein	LOC_Os10g30750.1	appr-1-p processing enzyme family protein, putative, expressed	Si034886m	GRMZM5G836588	35.1	not assigned.no ontology
Pavir.J04464	94	59	157	80	99.7742	1.2281	0.340264	0.000307088	0.00258139	GO:0006355,GO:0005634	AT5G59710.1	AtVIP2,VIP2	VIRE2 interacting protein 2	LOC_Os02g54120.1	CCR4-NOT transcription factor, putative, expressed	Si021324m	GRMZM2G010357	27.3.99	RNA.regulation of transcription.unclassified
Pavir.Gb00043	13	14	26	17	18.4539	1.22881	0.477644	0.0100926	0.0479035	0	AT3G56500.1	0	serine-rich protein-related	LOC_Os04g33110.1	expressed protein	Si010783m	GRMZM2G154223	35.1	not assigned.no ontology
Pavir.Hb01089	196	186	345	220	246.933	1.22887	0.180967	1.11676e-11	4.19747e-10	0	0	0	0	0	0	NA	NA	NA	NA
Pavir.Ca00766	135	243	393	214	255.832	1.22913	0.430556	0.00430694	0.0241083	GO:0003723	AT1G09320.1	0	agenet domain-containing protein	LOC_Os05g04180.1	agenet domain containing protein, putative, expressed	Si022056m	GRMZM2G155889	35.1.2	not assigned.no ontology.agenet domain-containing protein
Pavir.Bb02152	204	171	343	213	242.041	1.22965	0.187598	5.57529e-11	1.90078e-09	GO:0008237,GO:0008270	AT1G73960.1	TAF2	TBP-associated factor 2	LOC_Os09g24440.1	expressed protein	Si028689m	GRMZM2G353885	35.1	not assigned.no ontology
Pavir.Ga01409	69	90	153	90	104.522	1.22994	0.304381	5.32667e-05	0.000559	0	AT3G63370.1	OTP86	Tetratricopeptide repeat (TPR)-like superfamily protein	LOC_Os04g39410.1	pentatricopeptide, putative, expressed	Si011688m	AC203841.3_FGT002	35.1.5	not assigned.no ontology.pentatricopeptide (PPR) repeat-containing protein
Pavir.J12671	50	42	97	46	59.8177	1.23086	0.310999	7.56545e-05	0.000761109	0	AT1G54920.2	0	0	LOC_Os11g05100.1	nucleolar GTPase, putative, expressed	Si026176m	GRMZM2G025126	35.2	not assigned.unknown
Pavir.J19991	237	214	414	255	291.069	1.23116	0.163494	5.06298e-14	2.58533e-12	0	0	0	0	0	0	NA	NA	NA	NA
Pavir.Eb02772	63	46	111	57	70.9344	1.23212	0.305429	5.48237e-05	0.000572859	GO:0005515	AT5G54820.1	0	F-box/RNI-like superfamily protein	LOC_Os01g52980.1	OsFBX23 - F-box domain containing protein, expressed	Si001013m	GRMZM2G030823	29.5.11.4.3.2	protein.degradation.ubiquitin.E3.SCF.FBOX
Pavir.J20610	74	68	141	75	91.9713	1.23218	0.242082	3.5823e-07	6.47227e-06	GO:0016765	AT5G58770.1	0	Undecaprenyl pyrophosphate synthetase family protein	LOC_Os01g63830.1	dehydrodolichyl diphosphate synthase, putative, expressed	Si002470m	GRMZM2G146437	35.1	not assigned.no ontology
Pavir.J30339	38	26	59	39	42.482	1.23304	0.377956	0.00110477	0.00774605	0	0	0	0	0	0	NA	NA	NA	NA
Pavir.J28700	21	29	55	26	33.5508	1.23408	0.428082	0.0039414	0.0223652	0	0	0	0	0	0	NA	NA	NA	NA
Pavir.Ib01600	258	405	807	308	448.238	1.23418	0.42602	0.0037674	0.0215862	GO:0008081,GO:0046872,GO:0015969	AT4G02260.2	AT-RSH1,ATRSH1,RSH1	RELA/SPOT homolog 1	LOC_Os03g22160.1	relA-SpoT like protein RSH1, putative, expressed	Si034176m	GRMZM2G353147	20.2.4	stress.abiotic.touch/wounding
Pavir.Aa00462	522	332	808	482	555.544	1.23489	0.29398	2.66213e-05	0.000302908	GO:0003700,GO:0043565,GO:0006355,GO:0003677,GO:0005634	AT3G01470.1	ATHB-1,ATHB1,HAT5,HB-1,HD-ZIP-1	homeobox 1	LOC_Os02g49700.1	homeobox associated leucine zipper, putative, expressed	Si017789m	GRMZM2G021339	27.3.22	RNA.regulation of transcription.HB,Homeobox transcription factor family
Pavir.Aa02363	35	29	71	31	42.0276	1.23493	0.370761	0.000865962	0.00630898	GO:0005515	AT5G13480.1	FY	Transducin/WD40 repeat-like superfamily protein	LOC_Os01g72220.1	WD domain, G-beta repeat domain containing protein, expressed	Si016496m	GRMZM5G881296	27.1.3.11	RNA.processing.3' end processing.Pfs2
Pavir.Eb02217	29	16	43	28	30.4413	1.23536	0.466915	0.00815015	0.0405298	0	AT4G16146.1	0	cAMP-regulated phosphoprotein 19-related protein	LOC_Os03g19220.2	expressed protein	Si003530m	GRMZM5G842965	35.2	not assigned.unknown
Pavir.J14498	13	15	28	17	19.1269	1.2354	0.471603	0.00880382	0.0431405	0	AT3G23760.1	0	0	LOC_Os07g09140.1	expressed protein	Si031102m	GRMZM2G054267	35.2	not assigned.unknown
Pavir.Ab00706	29	31	59	34	39.7191	1.23643	0.346968	0.000365911	0.00300051	0	AT4G26470.1	0	Calcium-binding EF-hand family protein	LOC_Os02g10470.1	EF hand family protein, putative, expressed	Si018277m	GRMZM2G142693	29.4	protein.postranslational modification
Pavir.Ia00014	17	14	33	17	20.8555	1.23704	0.451756	0.00617576	0.0323091	0	0	0	0	0	0	NA	NA	NA	NA
Pavir.J10206	69	111	184	102	121.056	1.23766	0.393598	0.00166375	0.0108832	0	0	0	0	LOC_Os06g09540.1	SAC domain containing protein, putative, expressed	Si005923m	GRMZM2G085530	NA	NA
Pavir.J33644	39	33	71	40	47.3206	1.23821	0.319903	0.000108582	0.00104251	0	AT5G67610.2	0	Uncharacterized conserved protein (DUF2215)	LOC_Os03g31570.1	proline-rich family protein, putative, expressed	Si035404m	GRMZM2G134329	35.2	not assigned.unknown
Pavir.Gb02305	78	84	159	88	105.587	1.2383	0.239832	2.42758e-07	4.53614e-06	0	AT3G25070.1	RIN4	RPM1 interacting protein 4	LOC_Os04g31030.1	nitrate-induced NOI protein, expressed	Si010983m	GRMZM2G027272	20.1	stress.biotic
Pavir.Ga02701	23	23	51	23	30.5287	1.23839	0.402333	0.00208383	0.0132072	0	0	0	0	0	0	NA	NA	NA	NA
Pavir.J16228	435	820	1156	821	860.411	1.23861	0.455302	0.0065201	0.033703	GO:0004427,GO:0009678,GO:0015992,GO:0016020	AT1G15690.1	ATAVP3,AtVHP1;1,AVP-3,AVP1	Inorganic H pyrophosphatase family protein	LOC_Os02g09150.1	inorganic H+ pyrophosphatase, putative, expressed	Si016536m	GRMZM2G104419	34.30	transport.H+ transporting pyrophosphatase
Pavir.Fa01070	162	96	259	141	169.385	1.2397	0.344488	0.00031984	0.00267681	0	AT5G13020.1	0	Emsy N Terminus (ENT)/ plant Tudor-like domains-containing protein	LOC_Os08g23930.2	ENT domain containing protein, expressed	Si013708m	GRMZM5G838910	35.1	not assigned.no ontology
Pavir.Fb02220	5051	4922	9773	5274	6433.24	1.24005	0.0951152	7.50366e-39	1.79208e-36	GO:0016491,GO:0055114,GO:0016616	AT5G58330.1	0	lactate/malate dehydrogenase family protein	LOC_Os08g44810.1	lactate/malate dehydrogenase, putative, expressed	Si013632m	GRMZM2G129513	8.2.9	TCA / org transformation.other organic acid transformatons.cyt MDH
Pavir.J01315	64	58	111	73	80.1828	1.24087	0.269393	4.10174e-06	5.75009e-05	GO:0003676	AT4G00830.1	0	RNA-binding (RRM/RBD/RNP motifs) family protein	LOC_Os12g38800.1	RNA recognition motif containing protein, putative, expressed	Si022110m	GRMZM2G086887	27.4	RNA.RNA binding
Pavir.Eb02698	33	17	50	30	33.8766	1.24132	0.472871	0.00866299	0.0425996	GO:0016787	AT1G53580.1	ETHE1,GLX2-3,GLY3	glyoxalase II 3	LOC_Os01g47690.1	metallo-beta-lactamase family protein, putative, expressed	Si002444m	GRMZM5G816356	24.1	Biodegradation of Xenobiotics.hydroxyacylglutathione hydrolase
Pavir.Cb01598	546	586	1040	652	736.423	1.24291	0.173059	6.87127e-13	3.06202e-11	0	0	0	0	0	0	NA	NA	NA	NA
Pavir.Fa02031	25	21	45	27	30.7493	1.24331	0.384218	0.00121237	0.00837498	GO:0016020,GO:0055085	AT1G61800.1	ATGPT2,GPT2	glucose-6-phosphate/phosphate translocator 2	LOC_Os08g08840.1	phosphate/phosphate translocator, putative, expressed	Si013907m	GRMZM2G180720	34.8	transport.metabolite transporters at the envelope membrane
Pavir.Bb00670	340	423	786	401	500.847	1.24339	0.252648	8.59121e-07	1.41658e-05	GO:0003676,GO:0005524,GO:0008026,GO:0004386	AT2G42520.1	0	P-loop containing nucleoside triphosphate hydrolases superfamily protein	0	0	Si029176m	GRMZM2G092327	27.1.2	RNA.processing.RNA helicase
Pavir.Ea02367	39	22	67	32	40.8484	1.24376	0.440203	0.00472168	0.0260252	GO:0004672,GO:0005524,GO:0006468	AT3G58640.1	0	Mitogen activated protein kinase kinase kinase-related	LOC_Os01g48330.1	protein kinase domain containing protein, expressed	Si000368m	GRMZM2G080499	29.4	protein.postranslational modification
Pavir.Ia04701	492	301	828	414	520.186	1.24504	0.323057	0.000116237	0.00110605	0	AT3G25920.1	RPL15	ribosomal protein L15	LOC_Os03g12020.1	50S ribosomal protein L15, chloroplast precursor, putative, expressed	Si037024m	GRMZM2G164965	29.2.1.1.1.2.15	protein.synthesis.ribosomal protein.prokaryotic.chloroplast.50S subunit.L15
Pavir.Aa02597	363	331	686	367	448.925	1.2458	0.138343	2.15441e-19	1.79946e-17	GO:0003676	AT5G61960.1	AML1,ML1	MEI2-like protein 1	LOC_Os02g31290.1	AML1, putative, expressed	Si016210m	GRMZM2G459746	31.2	cell.division
Pavir.Ca02322	156	91	233	146	163.201	1.24585	0.356831	0.000480421	0.00379757	0	AT5G05800.1	0	0	ChrUn.fgenesh.mRNA.49	expressed protein	Si014257m	GRMZM2G381429	35.2	not assigned.unknown
Pavir.J11612	32	24	57	31	37.1585	1.24586	0.366831	0.000683106	0.00515788	0	AT2G45250.1	0	Integral membrane protein hemolysin-III homolog	LOC_Os04g05030.1	serine-rich 25 kDa antigen protein, putative, expressed	Si037400m	GRMZM2G134044	35.2	not assigned.unknown
Pavir.Fa02266	100	90	205	93	123.853	1.24675	0.259842	1.60168e-06	2.48293e-05	0	0	0	0	0	0	NA	NA	NA	NA
Pavir.Bb01894	16	21	39	21	25.1533	1.24734	0.442223	0.00479319	0.0263476	0	AT1G73480.1	0	alpha/beta-Hydrolases superfamily protein	LOC_Os09g23150.1	monoglyceride lipase, putative, expressed	Si033538m	GRMZM2G477743	35.1	not assigned.no ontology
Pavir.J33754	34	38	74	39	47.6809	1.24778	0.330878	0.000162517	0.00147393	GO:0016491,GO:0055114	AT2G22650.1	0	FAD-dependent oxidoreductase family protein	LOC_Os06g08300.2	FAD dependent oxidoreductase domain containing protein, expressed	Si006005m	GRMZM2G080281	35.1	not assigned.no ontology
Pavir.Aa03281	51	34	93	43	56.2142	1.24822	0.36986	0.000738576	0.00551138	0	AT3G21810.1	0	Zinc finger C-x8-C-x5-C-x3-H type family protein	LOC_Os02g06584.2	zinc finger C-x8-C-x5-C-x3-H type family protein, expressed	Si017193m	GRMZM2G119640	27.3.99	RNA.regulation of transcription.unclassified
Pavir.Ib01812	21	31	46	36	35.9889	1.24845	0.464314	0.00717065	0.0364131	GO:0004869	AT5G47550.1	0	Cystatin/monellin superfamily protein	LOC_Os03g31510.1	cysteine proteinase inhibitor 8 precursor, putative, expressed	Si039899m	GRMZM2G148925	29.5.3	protein.degradation.cysteine protease
Pavir.J02769	1280	1132	2265	1348	1561.99	1.24867	0.108682	1.49573e-30	2.50316e-28	GO:0008234,GO:0006508	AT1G06260.1	0	Cysteine proteinases superfamily protein	LOC_Os09g32230.1	vignain precursor, putative, expressed	Si030287m	GRMZM2G014526	29.5.3	protein.degradation.cysteine protease
Pavir.Eb00406	13	13	25	17	18.0184	1.24944	0.483183	0.00971382	0.0464713	GO:0005515	AT5G05610.1	AL1	alfin-like 1	LOC_Os05g07040.1	PHD finger protein, putative, expressed	Si003406m	GRMZM5G893976	27.3.2	RNA.regulation of transcription.Alfin-like
Pavir.Ca02416	60	107	179	95	114.487	1.2498	0.441142	0.00460999	0.0254964	0	AT1G19715.3	0	Mannose-binding lectin superfamily protein	LOC_Os12g09700.1	Jacalin-like lectin domain containing protein, putative, expressed	Si022763m	GRMZM2G172204	26.16	misc.myrosinases-lectin-jacalin
Pavir.Ib01767	65	96	139	109	109.587	1.25069	0.407775	0.00216146	0.0136257	GO:0005524	AT3G06483.1	ATPDHK,PDK	pyruvate dehydrogenase kinase	LOC_Os03g25400.1	kinase, putative, expressed	Si036307m	GRMZM2G107196	30.1.2	signalling.in sugar and nutrient physiology.pyruvate dehydrogenase kinase
Pavir.J02956	22	13	33	23	24.0891	1.25071	0.483405	0.0096732	0.0463108	0	0	0	0	0	0	NA	NA	NA	NA
Pavir.J30830	45	39	79	50	55.6968	1.25121	0.304569	3.98853e-05	0.000434222	0	0	0	0	0	0	NA	NA	NA	NA
Pavir.J08214	13	20	33	21	22.9759	1.25175	0.489633	0.0105727	0.0497496	GO:0008889,GO:0006071	AT5G55480.1	SVL1	SHV3-like 1	LOC_Os08g39350.1	glycerophosphoryl diester phosphodiesterase family protein, putative, expressed	Si013291m	GRMZM2G481904	11.9.3.3	lipid metabolism.lipid degradation.lysophospholipases.glycerophosphodiester phosphodiesterase
Pavir.Bb02676	747	1110	1887	1046	1243.13	1.25272	0.330683	0.000151687	0.00139084	GO:0005515	AT2G20990.1	ATSYTA,NTMC2T1.1,NTMC2TYPE1.1,SYT1,SYTA	synaptotagmin A	LOC_Os09g36770.1	NTMC2Type1.2 protein, putative, expressed	Si029438m	GRMZM2G050193	35.1.19	not assigned.no ontology.C2 domain-containing protein
Pavir.J35552	1351	1791	3165	1734	2080.64	1.25275	0.27046	3.62283e-06	5.14001e-05	GO:0003824	AT3G16560.1	0	Protein phosphatase 2C family protein	LOC_Os04g33080.1	protein phosphatase 2C, putative, expressed	Si009852m	GRMZM2G016749	29.4	protein.postranslational modification
Pavir.J01585	116	94	205	116	137.216	1.25349	0.218837	1.01636e-08	2.44135e-07	GO:0004221,GO:0006511	AT1G17110.1	UBP15	ubiquitin-specific protease 15	LOC_Os02g14730.1	ubiquitin carboxyl-terminal hydrolase family protein, expressed	Si016222m	GRMZM2G116314	29.5.11.5	protein.degradation.ubiquitin.ubiquitin protease
Pavir.J03011	700	731	1823	605	959.869	1.25386	0.373585	0.000789953	0.00583776	0	AT5G52960.1	0	0	LOC_Os05g49410.1	expressed protein	Si023538m	AC188023.3_FGT005	35.2	not assigned.unknown
Pavir.Gb02174	129	79	190	128	138.101	1.25418	0.349854	0.000337255	0.00279249	0	0	0	0	0	0	NA	NA	NA	NA
Pavir.Bb03302	17	21	41	21	25.813	1.25589	0.431765	0.00362897	0.020908	GO:0003677,GO:0003723	AT5G55600.1	0	agenet domain-containing protein / bromo-adjacent homology (BAH) domain-containing protein	LOC_Os07g41640.1	agenet domain-containing protein, putative, expressed	Si029112m	GRMZM2G037444	27.3.67	RNA.regulation of transcription.putative transcription regulator
Pavir.Ga00900	308	464	826	417	519.232	1.25605	0.348707	0.000315747	0.00264933	0	AT3G49590.3	0	Autophagy-related protein 13	LOC_Os04g45570.1	expressed protein	Si009859m	GRMZM5G825909	35.2	not assigned.unknown
Pavir.Da01816	14	14	30	16	19.1706	1.25661	0.463932	0.00675642	0.034721	GO:0006355,GO:0005634	AT4G29080.1	IAA27,PAP2	phytochrome-associated protein 2	LOC_Os06g22870.1	OsIAA21 - Auxin-responsive Aux/IAA gene family member, expressed	Si007209m	GRMZM2G147243	30.11	signalling.light
Pavir.J08152	45	26	65	46	48.1258	1.25695	0.427637	0.00328977	0.0193078	0	AT1G12790.1	0	0	LOC_Os05g51060.1	DNA ligase, putative, expressed	Si022786m	GRMZM2G338661	35.2	not assigned.unknown
Pavir.J15197	55	85	137	85	95.0544	1.25798	0.385988	0.00111762	0.0078206	GO:0005515	AT1G21651.1	0	zinc ion binding	LOC_Os05g34880.1	zinc finger, C3HC4 type family protein, expressed	Si021243m	GRMZM2G309568	29.3.3	protein.targeting.chloroplast
Pavir.J22286	20	33	52	34	36.7889	1.2582	0.464999	0.00681365	0.0349263	0	0	0	0	0	0	NA	NA	NA	NA
Pavir.Ia03043	498	250	801	406	501.436	1.25847	0.412505	0.00228228	0.0141827	GO:0004176,GO:0006508	AT1G18660.1	0	zinc finger (C3HC4-type RING finger) family protein	LOC_Os07g32560.1	ATP-dependent protease, putative, expressed	Si034530m	GRMZM2G032821	29.5.11.4.2	protein.degradation.ubiquitin.E3.RING
Pavir.Bb00916	166	287	473	263	309.749	1.25856	0.410313	0.00215988	0.0136195	0	AT5G19050.1	0	alpha/beta-Hydrolases superfamily protein	LOC_Os07g11060.1	expressed protein	Si030361m	NA	35.2	not assigned.unknown
Pavir.Db00215	17	11	29	17	19.3114	1.25931	0.486315	0.00961175	0.0460647	GO:0016758,GO:0031227	AT3G55830.1	EPC1	Nucleotide-diphospho-sugar transferases superfamily protein	LOC_Os06g49150.1	exostosin, putative, expressed	Si006792m	GRMZM2G347766	26.2	misc.UDP glucosyl and glucoronyl transferases
Pavir.Fa02136	194	216	397	231	269.448	1.2596	0.196712	1.521e-10	4.84678e-09	GO:0005515	AT1G76900.1	AtTLP1,TLP1	tubby like protein 1	LOC_Os08g01290.1	OsFBT12 - F-box and tubby domain containing protein, expressed	Si013731m	GRMZM2G163726	31.1	cell.organisation
Pavir.J34993	38	45	82	48	55.4675	1.26	0.321206	8.75546e-05	0.000865076	0	AT4G12760.1	0	0	LOC_Os05g34480.1	expressed protein	Si023097m	GRMZM2G147961	35.2	not assigned.unknown
Pavir.Ab02238	37	57	89	60	64.3361	1.26006	0.410801	0.00215979	0.0136195	0	AT1G73180.1	0	Eukaryotic translation initiation factor eIF2A family protein	LOC_Os02g39350.1	eukaryotic translation initiation factor 2A, putative, expressed	Si016906m	GRMZM2G095194	29.2.3	protein.synthesis.initiation
Pavir.Fa02158	285	200	463	278	318.414	1.2604	0.248909	4.11169e-07	7.32485e-06	GO:0008270,GO:0016491,GO:0055114	AT5G63620.1	0	GroES-like zinc-binding alcohol dehydrogenase family protein	LOC_Os08g01760.1	dehydrogenase, putative, expressed	Si013809m	GRMZM2G024303	35.1	not assigned.no ontology
Pavir.Ab01595	65	76	142	78	93.3827	1.26063	0.270893	3.2616e-06	4.69137e-05	0	AT2G24530.1	0	0	LOC_Os04g21650.1	expressed protein	Si017521m	GRMZM2G377686	35.2	not assigned.unknown
Pavir.Aa02686	329	326	693	332	428.683	1.26073	0.189989	3.22754e-11	1.14639e-09	0	AT4G39160.2	0	Homeodomain-like superfamily protein	LOC_Os03g62388.1	expressed protein	Si019542m	GRMZM2G573732	27.3.50	RNA.regulation of transcription.General Transcription
Pavir.Ab00296	90	144	226	145	159.417	1.26095	0.391187	0.00126678	0.00869453	0	0	0	0	LOC_Os02g03840.2	expressed protein	Si016059m	GRMZM2G017229	NA	NA
Pavir.J23154	62	85	161	77	98.7036	1.2623	0.346681	0.000271486	0.00231308	0	0	0	0	LOC_Os01g73670.1	expressed protein	Si012610m	NA	NA	NA
Pavir.Ea01839	109	65	191	90	115.987	1.26258	0.369764	0.000638876	0.00487044	0	AT5G16210.1	0	HEAT repeat-containing protein	LOC_Os01g33060.1	HEAT repeat family protein, putative, expressed	Si000097m	NA	35.2	not assigned.unknown
Pavir.Ib04365	67	109	161	117	121.098	1.26314	0.423309	0.00284538	0.0170342	GO:0016307,GO:0046488	AT1G21980.1	ATPIP5K1,ATPIPK1,PIP5K1	phosphatidylinositol-4-phosphate 5-kinase 1	LOC_Os03g49800.1	phosphatidylinositol-4-phosphate 5-kinase, putative, expressed	Si034434m	GRMZM2G157147	30.4.1	signalling.phosphinositides.phosphatidylinositol-4-phosphate 5-kinase
Pavir.Ia03292	70	55	113	78	83.2619	1.2635	0.29554	1.90949e-05	0.000225576	GO:0005524	AT3G06483.1	ATPDHK,PDK	pyruvate dehydrogenase kinase	LOC_Os03g25400.1	kinase, putative, expressed	Si036307m	GRMZM2G107196	30.1.2	signalling.in sugar and nutrient physiology.pyruvate dehydrogenase kinase
Pavir.J04975	226	222	454	238	293.011	1.26359	0.165427	2.2006e-14	1.17199e-12	GO:0016844,GO:0009058	AT2G41290.1	SSL2	strictosidine synthase-like 2	LOC_Os12g04424.1	strictosidine synthase, putative, expressed	Si026499m	GRMZM2G055467	16.4.1	secondary metabolism.N misc.alkaloid-like
Pavir.Da02174	43	39	87	43	54.301	1.26367	0.309983	4.57005e-05	0.000489283	GO:0001104,GO:0006357,GO:0016592	AT1G55325.2	GCT	RNA polymerase II transcription mediators	LOC_Os05g37500.1	expressed protein	Si005666m	GRMZM2G153792	35.2	not assigned.unknown
Pavir.Cb02071	72	39	117	62	74.7251	1.26458	0.410255	0.00205324	0.0130386	0	AT2G36220.1	0	0	LOC_Os11g05530.1	expressed protein	Si014376m	GRMZM2G044493	35.2	not assigned.unknown
Pavir.Ib01516	26	24	57	25	33.5416	1.26521	0.393867	0.00131686	0.00896315	0	AT4G26410.1	0	Uncharacterised conserved protein UCP022280	LOC_Os03g20860.1	expressed protein	Si037475m	GRMZM2G009253	35.2	not assigned.unknown
Pavir.Gb01598	74	62	141	72	89.5286	1.26525	0.257786	9.19332e-07	1.50182e-05	GO:0005524,GO:0044267	AT1G26230.1	0	TCP-1/cpn60 chaperonin family protein	ChrSy.fgenesh.mRNA.28	expressed protein	Si012802m	GRMZM2G042253	29.6	protein.folding
Pavir.Ga01012	1254	1201	2515	1287	1604.71	1.2653	0.129565	1.57947e-22	1.68434e-20	GO:0005515	AT1G48410.1	AGO1	Stabilizer of iron transporter SufD / Polynucleotidyl transferase	LOC_Os04g47870.1	PINHEAD, putative, expressed	Si009227m	GRMZM2G039455	33.99	development.unspecified
Pavir.Ca00054	281	230	482	295	335.233	1.26616	0.178955	1.49132e-12	6.36136e-11	GO:0009966	AT5G53000.1	TAP46	2A phosphatase associated protein of 46 kD	LOC_Os12g04290.1	PP2A regulatory subunit TAP46, putative, expressed	Si026423m	GRMZM2G095392	29.4	protein.postranslational modification
Pavir.Ia01109	35	25	56	38	40.5989	1.26634	0.378522	0.000821386	0.0060331	GO:0008270	AT4G38180.1	FRS5	FAR1-related sequence 5	LOC_Os03g15040.1	FAR1 family protein, expressed	Si034021m	GRMZM2G302323	30.11	signalling.light
Pavir.Bb02765	30	28	62	31	38.7681	1.26686	0.352141	0.000321178	0.00268556	0	AT2G17730.1	NIP2	NEP-interacting protein 2	LOC_Os07g29600.1	zinc finger, C3HC4 type, domain containing protein, expressed	Si031244m	GRMZM2G067489	29.5.11.4.2	protein.degradation.ubiquitin.E3.RING
Pavir.Fa01340	330	368	691	387	459.697	1.26711	0.183165	4.58474e-12	1.8377e-10	GO:0003700,GO:0043565,GO:0006355	AT1G13960.1	WRKY4	WRKY DNA-binding protein 4	LOC_Os08g17400.1	WRKY89, expressed	Si013488m	GRMZM2G549512	27.3.32	RNA.regulation of transcription.WRKY domain transcription factor family
Pavir.J16237	80	83	147	102	108.759	1.26782	0.266634	1.98523e-06	3.01833e-05	0	0	0	0	LOC_Os10g22140.1	expressed protein	Si012162m	GRMZM2G450935	NA	NA
Pavir.Ba02987	58	55	100	73	75.8671	1.2683	0.304391	3.09079e-05	0.0003461	0	AT4G02750.1	0	Tetratricopeptide repeat (TPR)-like superfamily protein	LOC_Os09g24240.1	pentatricopeptide, putative, expressed	Si032081m	GRMZM2G138012	35.1.5	not assigned.no ontology.pentatricopeptide (PPR) repeat-containing protein
Pavir.J04502	1855	1898	3619	2110	2459.95	1.2683	0.117353	3.17126e-27	4.61645e-25	GO:0009512	AT2G26500.1	0	cytochrome b6f complex subunit (petM), putative	LOC_Os03g55720.1	cytochrome b6f complex subunit, putative, expressed	Si038837m	GRMZM2G164558	1.1.3	PS.lightreaction.cytochrome b6/f
Pavir.Ca02779	97	62	134	109	107.581	1.26873	0.392805	0.00123821	0.0085227	0	0	0	0	0	0	NA	NA	NA	NA
Pavir.J32345	533	600	1088	651	747.769	1.26931	0.185309	7.40098e-12	2.85667e-10	0	AT1G19150.1	LHCA2*1,LHCA6	photosystem I light harvesting complex gene 6	LOC_Os09g26810.1	chlorophyll A-B binding protein, putative, expressed	Si030778m	GRMZM2G117412	1.1.2.1	PS.lightreaction.photosystem I.LHC-I
Pavir.Db01293	109	75	195	97	121.843	1.26986	0.297526	1.97174e-05	0.00023195	GO:0016491,GO:0008152,GO:0003824,GO:0050662,GO:0044237	AT4G09750.1	0	NAD(P)-binding Rossmann-fold superfamily protein	LOC_Os06g39040.1	dehydrogenase/reductase SDR family member 12, putative, expressed	Si006894m	GRMZM2G095206	26.22	misc.short chain dehydrogenase/reductase (SDR)
Pavir.Ca00722	22	23	45	27	30.5907	1.26992	0.386127	0.00100593	0.00714484	0	AT5G03040.1	iqd2	IQ-domain 2	LOC_Os05g03190.1	IQ calmodulin-binding motif domain containing protein, expressed	Si021950m	GRMZM5G826979	30.3	signalling.calcium
Pavir.J06889	93	47	161	73	95.2354	1.27022	0.448589	0.00463159	0.0256036	0	AT2G27090.1	0	Protein of unknown function (DUF630 and DUF632)	LOC_Os03g20530.1	DUF630/DUF632 domains containing protein, putative, expressed	Si034214m	GRMZM2G122740	35.2	not assigned.unknown
Pavir.Da01865	78	93	177	93	113.732	1.27047	0.268635	2.25248e-06	3.37541e-05	0	AT4G30360.1	ATCNGC17,CNGC17	cyclic nucleotide-gated channel 17	LOC_Os06g08850.1	cyclic nucleotide-gated ion channel 14, putative, expressed	Si005993m	GRMZM2G005791	34.22	transport.cyclic nucleotide or calcium regulated channels
Pavir.J34914	120	77	197	112	131.016	1.27177	0.311777	4.52107e-05	0.000484378	0	AT5G23850.1	0	Arabidopsis thaliana protein of unknown function (DUF821)	LOC_Os04g45140.1	DTA2, putative, expressed	Si009843m	GRMZM2G033746	35.2	not assigned.unknown
Pavir.J38613	157	103	247	155	172.848	1.27186	0.300492	2.31009e-05	0.000266824	0	0	0	0	0	0	NA	NA	NA	NA
Pavir.Ib00624	129	87	217	121	143.171	1.27193	0.285771	8.5521e-06	0.000111061	0	0	0	0	0	0	NA	NA	NA	NA
Pavir.J37357	234	122	338	222	240.451	1.27234	0.406051	0.00172759	0.0112494	GO:0055085,GO:0016021	AT1G53210.1	0	sodium/calcium exchanger family protein / calcium-binding EF hand family protein	LOC_Os02g14980.1	calcium-binding EF hand family protein, putative, expressed	Si016772m	GRMZM2G330698	30.3	signalling.calcium
Pavir.J09864	1532	2716	4452	2517	2930.09	1.27308	0.411305	0.0019666	0.0125632	GO:0016021	AT3G14770.1	0	Nodulin MtN3 family protein	LOC_Os01g50460.1	nodulin MtN3 family protein, putative, expressed	Si002785m	GRMZM2G324903	33.99	development.unspecified
Pavir.Ca00582	229	219	440	250	294.662	1.27383	0.15123	3.664e-17	2.55339e-15	0	0	0	0	0	0	NA	NA	NA	NA
Pavir.Ba03757	56	77	132	79	89.9601	1.27412	0.334454	0.00013922	0.00129203	0	0	0	0	0	0	NA	NA	NA	NA
Pavir.J10811	388	773	1163	752	815.233	1.27466	0.46764	0.00641594	0.0333035	GO:0009055,GO:0015035,GO:0045454	AT1G64500.1	0	Glutaredoxin family protein	LOC_Os01g13480.1	glutaredoxin, putative, expressed	Si001819m	GRMZM2G449160	21.4	redox.glutaredoxins
Pavir.Fa01801	26	23	54	26	33.0491	1.27679	0.381033	0.000805589	0.00593513	0	0	0	0	0	0	NA	NA	NA	NA
Pavir.Ia03270	132	87	201	137	146.613	1.27738	0.319536	6.39866e-05	0.000653622	GO:0003723	AT5G15270.1	0	RNA-binding KH domain-containing protein	LOC_Os03g25970.1	KH domain-containing protein, putative, expressed	Si035060m	GRMZM2G084540	27.4	RNA.RNA binding
Pavir.J14333	167	179	301	225	231.826	1.27753	0.2701	2.24678e-06	3.36906e-05	0	0	0	0	0	0	NA	NA	NA	NA
Pavir.Ab00050	17	23	45	22	27.5767	1.27768	0.44263	0.00389466	0.0221388	0	AT5G47490.1	0	RGPR-related	LOC_Os02g01490.1	expressed protein	Si016087m	GRMZM2G163277	35.2	not assigned.unknown
Pavir.Cb00305	218	268	495	271	324.168	1.27799	0.241901	1.26991e-07	2.50999e-06	GO:0004672,GO:0005524,GO:0006468	AT3G24715.1	0	Protein kinase superfamily protein with octicosapeptide/Phox/Bem1p domain	LOC_Os12g40279.1	protein kinase domain containing protein, expressed	Si021033m	GRMZM2G011070	29.4.1	protein.postranslational modification.kinase
Pavir.Fb00093	99	104	209	110	134.495	1.27828	0.221745	8.1823e-09	1.99256e-07	0	AT1G34350.1	0	0	LOC_Os08g01350.1	transmembrane protein 18, putative, expressed	Si014519m	GRMZM2G059325	35.2	not assigned.unknown
Pavir.J02768	1319	1168	2459	1374	1633.25	1.27922	0.100133	2.25536e-37	5.06959e-35	GO:0016020	AT4G12590.1	0	Protein of unknown function DUF106, transmembrane	LOC_Os09g32220.1	pob, putative, expressed	Si030895m	GRMZM2G014313	35.2	not assigned.unknown
Pavir.Ab03000	17	31	53	29	33.9858	1.27982	0.497357	0.010075	0.04784	0	AT5G61910.3	0	DCD (Development and Cell Death) domain protein	LOC_Os02g51140.1	N-rich protein, putative, expressed	Si017187m	GRMZM2G114371	35.2	not assigned.unknown
Pavir.Hb00045	338	242	536	353	385.206	1.28042	0.254283	4.76839e-07	8.37115e-06	GO:0003676	AT3G55460.1	SCL30	SC35-like splicing factor 30	LOC_Os02g15310.1	RNA recognition motif containing protein, expressed	Si026708m	GRMZM2G065066	27.1.1	RNA.processing.splicing
Pavir.Ib02766	25	28	53	32	36.1246	1.2806	0.367629	0.000495064	0.0038972	0	0	0	0	0	0	NA	NA	NA	NA
Pavir.Eb03120	350	377	717	411	481.379	1.28148	0.164536	6.78191e-15	3.80642e-13	GO:0005783	AT4G23630.1	BTI1,RTNLB1	VIRB2-interacting protein 1	LOC_Os01g53520.1	reticulon domain containing protein, putative, expressed	Si002626m	GRMZM2G031308	20.1	stress.biotic
Pavir.J01261	95	96	198	103	126.634	1.28161	0.222123	7.93443e-09	1.93528e-07	0	AT5G65840.1	0	Thioredoxin superfamily protein	LOC_Os03g51950.1	expressed protein	Si037097m	GRMZM2G019958	35.2	not assigned.unknown
Pavir.J40390	218	327	539	331	371.374	1.28161	0.34507	0.000203952	0.00180163	GO:0015031	AT3G10640.1	VPS60.1	SNF7 family protein	LOC_Os05g01250.1	SNF7 domain containing protein, putative, expressed	Si023148m	GRMZM2G092468	27.3.71	RNA.regulation of transcription.SNF7
Pavir.Da02433	95	170	278	161	184.523	1.28168	0.431641	0.00298451	0.0177388	GO:0000166,GO:0004820,GO:0005524,GO:0006426,GO:0005737	AT3G48110.1	EDD,EDD1	glycine-tRNA ligases	LOC_Os06g01400.1	glycyl-tRNA synthetase 2, chloroplast/mitochondrial precursor, putative, expressed	Si005746m	GRMZM5G805350	29.1.14	protein.aa activation.glycine-tRNA ligase
Pavir.J27465	100	49	154	89	101.95	1.28213	0.440267	0.00358932	0.020715	0	0	0	0	LOC_Os11g01460.1	expressed protein	Si019209m	NA	NA	NA
Pavir.Ia03828	14	15	33	16	20.0809	1.28225	0.464603	0.00578238	0.0307137	GO:0016491,GO:0008152,GO:0003824,GO:0050662,GO:0044237	AT5G06060.1	0	NAD(P)-binding Rossmann-fold superfamily protein	LOC_Os03g16220.1	oxidoreductase, short chain dehydrogenase/reductase family domain containing protein, expressed	Si037001m	GRMZM2G141799	26.8	misc.nitrilases, *nitrile lyases, berberine bridge enzymes, reticuline oxidases, troponine reductases
Pavir.Ab01016	222	170	395	217	259.186	1.28228	0.208347	7.52907e-10	2.18372e-08	GO:0005515	AT3G61590.1	HS,HWS	Galactose oxidase/kelch repeat superfamily protein	LOC_Os02g15950.1	OsFBK5 - F-box domain and kelch repeat containing protein, expressed	Si017378m	GRMZM2G003663	29.5.11.4.3.2	protein.degradation.ubiquitin.E3.SCF.FBOX
Pavir.Ib01352	154	240	416	227	269.643	1.28265	0.364634	0.000435405	0.00348378	GO:0042578	AT3G51830.1	ATG5,SAC8	SAC domain-containing protein 8	LOC_Os03g18080.2	SacI homology domain containing protein, expressed	Si035566m	GRMZM2G047894	30.4	signalling.phosphinositides
Pavir.Gb00889	59	35	85	63	64.3495	1.28271	0.411992	0.00184922	0.0119331	GO:0008168	AT4G00750.1	0	S-adenosyl-L-methionine-dependent methyltransferases superfamily protein	LOC_Os04g48230.1	dehydration response related protein, putative, expressed	Si009585m	GRMZM2G128179	20.2.3	stress.abiotic.drought/salt
Pavir.Fa00455	91	90	174	107	120.679	1.28271	0.222337	7.96287e-09	1.94119e-07	0	AT3G54380.1	0	SAC3/GANP/Nin1/mts3/eIF-3 p25 family	LOC_Os03g22870.1	SAC3/GANP family protein, putative, expressed	Si036017m	GRMZM2G150834	35.1	not assigned.no ontology
Pavir.Eb03097	140	151	283	169	193.611	1.28294	0.201753	2.03073e-10	6.3893e-09	GO:0004672,GO:0005524,GO:0006468	AT2G25760.1	0	Protein kinase family protein	LOC_Os01g54100.1	CK1_CaseinKinase_1a.2 - CK1 includes the casein kinase 1 kinases, expressed	Si000563m	GRMZM2G116151	29.4	protein.postranslational modification
Pavir.Da00309	160	112	283	148	180.807	1.28357	0.266668	1.48402e-06	2.31225e-05	GO:0003824	AT4G31860.1	0	Protein phosphatase 2C family protein	LOC_Os06g44210.1	protein phosphatase 2C, putative, expressed	Si006734m	GRMZM2G047376	29.4	protein.postranslational modification
Pavir.Ia03276	33	27	50	44	41.708	1.28395	0.428444	0.00272861	0.0164423	0	AT3G13600.1	0	calmodulin-binding family protein	LOC_Os03g25760.1	calmodulin-binding protein, putative, expressed	Si035023m	GRMZM5G880028	30.3	signalling.calcium
Pavir.J37731	120	98	210	128	144.949	1.28401	0.218882	4.4583e-09	1.13575e-07	0	AT4G14180.1	AtPRD1,PRD1	putative recombination initiation defect 1	0	0	Si009193m	GRMZM2G308884	35.2	not assigned.unknown
Pavir.Fb00603	31	19	50	31	34.3209	1.28412	0.421433	0.00231102	0.0143321	0	0	0	0	0	0	NA	NA	NA	NA
Pavir.Bb00931	82	80	173	85	107.603	1.28428	0.244369	1.47643e-07	2.88092e-06	GO:0003700,GO:0043565,GO:0046983,GO:0006355	AT4G36730.1	GBF1	G-box binding factor 1	LOC_Os07g10890.1	transcription factor, putative, expressed	Si030123m	GRMZM2G095078	27.3.35	RNA.regulation of transcription.bZIP transcription factor family
Pavir.Aa00390	112	75	179	113	125.285	1.28439	0.302181	2.13374e-05	0.000248711	0	0	0	0	0	0	NA	NA	NA	NA
Pavir.Eb01406	12	15	27	18	19.1223	1.28465	0.48642	0.00826546	0.0410063	0	0	0	0	0	0	NA	NA	NA	NA
Pavir.Fa01112	45	22	73	39	46.3072	1.28471	0.471376	0.00642149	0.033321	0	AT5G19980.1	GONST4	golgi nucleotide sugar transporter 4	LOC_Os08g10350.1	integral membrane family protein, putative, expressed	Si014027m	GRMZM2G058120	29.7	protein.glycosylation
Pavir.Ia02274	69	83	157	85	101.995	1.28493	0.274996	2.9749e-06	4.32648e-05	GO:0003824,GO:0008152	AT2G38740.1	0	Haloacid dehalogenase-like hydrolase (HAD) superfamily protein	LOC_Os10g41930.1	haloacid dehalogenase-like hydrolase family protein, putative, expressed	Si036816m	GRMZM2G086869	35.1	not assigned.no ontology
Pavir.J36109	30	33	67	35	42.6171	1.2855	0.344446	0.000189892	0.00169078	0	AT2G27230.1	LHW	transcription factor-related	LOC_Os02g45170.1	helix-loop-helix DNA-binding protein, putative, expressed	Si016372m	GRMZM2G144097	27.3.6	RNA.regulation of transcription.bHLH,Basic Helix-Loop-Helix family
Pavir.Ca02116	76	113	199	109	129.233	1.28694	0.355831	0.000298379	0.00251464	0	0	0	0	0	0	NA	NA	NA	NA
Pavir.J05402	87	180	284	170	190.209	1.28719	0.490403	0.00867104	0.0426209	0	AT5G42310.1	0	Pentatricopeptide repeat (PPR-like) superfamily protein	LOC_Os06g49670.1	pentatricopeptide, putative, expressed	Si008727m	GRMZM2G028108	35.1.5	not assigned.no ontology.pentatricopeptide (PPR) repeat-containing protein
Pavir.J36359	513	394	894	515	600.368	1.28734	0.188032	7.57262e-12	2.91801e-10	0	AT1G60830.1	0	RNA-binding (RRM/RBD/RNP motifs) family protein	LOC_Os11g41820.1	RNA recognition motif containing protein, expressed	Si026144m	GRMZM2G022763	27.1.1	RNA.processing.splicing
Pavir.Ib01148	119	82	207	112	134.196	1.28795	0.280402	4.36439e-06	6.08851e-05	0	AT5G59210.1	0	myosin heavy chain-related	LOC_Os03g16120.1	myosin heavy chain-related, putative, expressed	Si035717m	GRMZM2G164136	31.1	cell.organisation
Pavir.Ha00504	41	40	88	43	54.3666	1.28802	0.312724	3.80999e-05	0.000417261	0	0	0	0	0	0	NA	NA	NA	NA
Pavir.Aa03570	215	209	445	225	280.832	1.28843	0.177698	4.14688e-13	1.88459e-11	0	AT3G47450.2	ATNOA1,ATNOS1,NOA1,NOS1,RIF1	P-loop containing nucleoside triphosphate hydrolases superfamily protein	LOC_Os02g01440.1	nitric oxide synthase 1, putative, expressed	Si016825m	GRMZM2G384293	35.2	not assigned.unknown
Pavir.Ib00212	79	91	169	99	114.128	1.28917	0.251835	3.07028e-07	5.62701e-06	0	AT2G33440.1	0	RNA-binding (RRM/RBD/RNP motifs) family protein	LOC_Os03g04520.2	RNA recognition motif containing protein, putative, expressed	Si034089m	GRMZM2G126839	27.1.1	RNA.processing.splicing
Pavir.J05562	84	116	221	108	136.112	1.29059	0.33397	0.000111371	0.00106549	GO:0003677,GO:0006334,GO:0000786,GO:0005634	AT2G18050.1	HIS1-3	histone H1-3	LOC_Os06g04020.1	histone H1, putative, expressed	Si011118m	GRMZM2G069911	28.1.3.1	DNA.synthesis/chromatin structure.histone.H1
Pavir.J03821	80	47	126	77	86.194	1.29065	0.369797	0.000482749	0.00381531	GO:0005351,GO:0008643,GO:0000139,GO:0016021	AT3G59360.1	ATUTR6,UTR6	UDP-galactose transporter 6	LOC_Os01g67330.1	nucleotide-sugar transporter family protein, putative, expressed	Si001722m	GRMZM5G842886	34.2	transport.sugars
Pavir.Bb03551	251	205	485	240	302.46	1.29092	0.203009	2.03178e-10	6.3893e-09	GO:0005515	AT3G63460.1	0	transducin family protein / WD-40 repeat family protein	LOC_Os07g46370.1	WD domain, G-beta repeat domain containing protein, expressed	Si028730m	GRMZM2G035985	35.1	not assigned.no ontology
Pavir.J14536	218	390	684	347	424.963	1.29126	0.426599	0.00247097	0.0151478	GO:0005524,GO:0016887,GO:0042626,GO:0006810,GO:0055085,GO:0016021	AT5G39040.1	ALS1,ATTAP2,TAP2	transporter associated with antigen processing protein 2	LOC_Os03g54790.1	ABC transporter, ATP-binding protein, putative, expressed	Si034614m	GRMZM2G072071	34.16	transport.ABC transporters and multidrug resistance systems
Pavir.Eb01522	40	47	93	48	58.8449	1.29201	0.318876	5.0834e-05	0.000537851	0	AT3G48195.1	0	Phox (PX) domain-containing protein	LOC_Os01g36870.1	phox domain-containing protein, putative, expressed	Si000536m	GRMZM2G107111	35.1	not assigned.no ontology
Pavir.J34193	49	60	106	67	74.1105	1.29226	0.310244	3.10942e-05	0.000347677	0	AT5G59370.1	ACT4	actin 4	LOC_Os01g73310.1	actin, putative, expressed	Si026509m	GRMZM2G067985	31.1	cell.organisation
Pavir.Ia02237	775	1124	1902	1143	1295.17	1.29306	0.31977	5.26118e-05	0.000553075	0	AT2G44730.1	0	Alcohol dehydrogenase transcription factor Myb/SANT-like family protein	LOC_Os10g41460.1	transcription factor like protein, putative, expressed	Si036682m	GRMZM2G428470	27.3.30	RNA.regulation of transcription.Trihelix, Triple-Helix transcription factor family
Pavir.J00813	57	78	146	75	91.9951	1.29307	0.336497	0.000121669	0.00114844	0	AT2G33835.1	FES1	Zinc finger C-x8-C-x5-C-x3-H type family protein	LOC_Os05g41790.1	zinc finger C-x8-C-x5-C-x3-H type family protein, expressed	Si021551m	AC226373.2_FGT010	27.3.99	RNA.regulation of transcription.unclassified
Pavir.J07715	53	96	160	91	104.831	1.29326	0.44752	0.00385444	0.0219478	GO:0003824	AT5G57050.1	ABI2,AtABI2	Protein phosphatase 2C family protein	LOC_Os05g51510.1	protein phosphatase 2C, putative, expressed	Si022134m	GRMZM2G102255	17.1.2	hormone metabolism.abscisic acid.signal transduction
Pavir.Ba03971	69	108	197	99	122.294	1.29395	0.387666	0.000844439	0.00617277	0	0	0	0	0	0	NA	NA	NA	NA
Pavir.J00750	151	186	335	198	227.043	1.29431	0.250232	2.3106e-07	4.33875e-06	GO:0008378,GO:0006486,GO:0016020	AT1G33430.1	0	Galactosyltransferase family protein	LOC_Os05g35266.1	galactosyltransferase, putative, expressed	Si024836m	GRMZM2G119265	29.7	protein.glycosylation
Pavir.J00463	34	31	60	43	44.6416	1.29443	0.353603	0.000251528	0.00216151	0	AT3G02860.2	0	zinc ion binding	LOC_Os05g41530.1	ZOS5-11 - C2H2 zinc finger protein, expressed	Si022440m	GRMZM2G159741	35.2	not assigned.unknown
Pavir.Fb01523	19	29	50	30	33.6651	1.29486	0.441767	0.00337766	0.0197152	0	AT4G25770.1	0	alpha/beta-Hydrolases superfamily protein	LOC_Os08g34750.1	serine esterase family protein, putative, expressed	Si013844m	GRMZM5G820727	35.2	not assigned.unknown
Pavir.J09459	54	58	123	59	75.3318	1.29543	0.291545	8.85758e-06	0.000114509	0	0	0	0	0	0	NA	NA	NA	NA
Pavir.Da00264	45	56	98	63	69.0076	1.29631	0.323338	6.0943e-05	0.000628269	GO:0004672,GO:0005524,GO:0006468	AT2G07180.1	0	Protein kinase superfamily protein	LOC_Os06g45280.1	protein kinase APK1B, chloroplast precursor, putative, expressed	Si006368m	GRMZM2G157115	29.4.1.57	protein.postranslational modification.kinase.receptor like cytoplasmatic kinase VII
Pavir.J04457	83	43	145	68	86.7058	1.29677	0.436309	0.0029573	0.0176067	0	0	0	0	LOC_Os09g34090.1	sterol-4-alpha-carboxylate 3-dehydrogenase, decarboxylating, putative, expressed	Si029372m	GRMZM2G150541	NA	NA
Pavir.Ia02106	74	62	135	80	91.4468	1.29973	0.248449	1.68252e-07	3.24441e-06	0	0	0	0	0	0	NA	NA	NA	NA
Pavir.Fa02029	129	126	254	147	170.546	1.29981	0.188304	5.10275e-12	2.02411e-10	0	AT4G04885.1	PCFS4	PCF11P-similar protein 4	LOC_Os08g08830.1	expressed protein	Si013202m	GRMZM2G012761	27.1.3.15	RNA.processing.3' end processing.Pcf11p
Pavir.J39189	40	32	77	40	48.7315	1.3	0.326846	6.96719e-05	0.000707285	0	AT3G06430.1	EMB2750	Tetratricopeptide repeat (TPR)-like superfamily protein	LOC_Os03g19650.1	PPR2, putative, expressed	Si029354m	GRMZM2G341621	33.99	development.unspecified
Pavir.Ia00262	152	114	267	153	178.015	1.3007	0.229802	1.51305e-08	3.53803e-07	0	AT1G20575.1	0	Nucleotide-diphospho-sugar transferases superfamily protein	LOC_Os03g60939.1	dolichyl-phosphate beta-glycosyltransferase, putative, expressed	Si037228m	NA	29.7	protein.glycosylation
Pavir.J28044	115	89	184	133	138.158	1.30192	0.285223	5.00526e-06	6.88617e-05	GO:0006886,GO:0016192	AT3G11130.1	0	Clathrin, heavy chain	LOC_Os11g01380.1	clathrin heavy chain, putative, expressed	Si025817m	GRMZM2G057576	31.4	cell.vesicle transport
Pavir.Aa01699	37	64	101	67	71.4965	1.30243	0.44871	0.00370078	0.0212762	GO:0005515	AT1G77300.1	ASHH2,CCR1,EFS,SDG8	histone methyltransferases(H3-K4 specific);histone methyltransferases(H3-K36 specific)	LOC_Os02g34850.1	histone-lysine N-methyltransferase ASHH2, putative, expressed	Si016071m	GRMZM2G352431	27.3.69	RNA.regulation of transcription.SET-domain transcriptional regulator family
Pavir.J04083	131	205	367	193	232.615	1.30268	0.370592	0.000439516	0.0035136	GO:0005515	AT4G28450.1	0	nucleotide binding;protein binding	LOC_Os01g13730.1	WD domain, G-beta repeat domain containing protein, expressed	Si001410m	GRMZM2G590033	27.1	RNA.processing
Pavir.Ia00058	288	279	469	398	386.188	1.30301	0.310468	2.70569e-05	0.000307483	0	AT5G23890.1	0	0	LOC_Os03g64400.1	oxidoreductase/ transition metal ion binding protein, putative, expressed	Si033973m	GRMZM2G077222	35.1	not assigned.no ontology
Pavir.Fa01538	1009	642	1621	988	1111.47	1.30306	0.291863	8.02137e-06	0.000104971	0	0	0	0	0	0	NA	NA	NA	NA
Pavir.J15959	130	68	212	115	135.896	1.30347	0.406206	0.00133255	0.00904975	GO:0016192,GO:0016021	AT5G05570.2	0	transducin family protein / WD-40 repeat family protein	LOC_Os07g49300.1	expressed protein	Si028760m	GRMZM2G434696	35.1	not assigned.no ontology
Pavir.Cb00208	30	27	60	33	38.9307	1.30432	0.346071	0.00016394	0.00148596	GO:0003824	AT3G14390.1	0	Pyridoxal-dependent decarboxylase family protein	LOC_Os02g24354.1	pyridoxal-dependent decarboxylase protein, putative, expressed	Si021869m	GRMZM2G020446	13.1.3.5.5	amino acid metabolism.synthesis.aspartate family.lysine.diaminopimelate decarboxylase
Pavir.Ib03979	83	123	210	126	142.223	1.30484	0.352473	0.00021395	0.00187872	0	AT1G47550.1	SEC3A	exocyst complex component sec3A	LOC_Os03g42750.1	roothairless 1, putative, expressed	Si034168m	GRMZM2G099056	35.2	not assigned.unknown
Pavir.J09567	99	63	160	99	110.142	1.30725	0.326435	6.21132e-05	0.000638181	0	AT5G19460.1	atnudt20,NUDT20	nudix hydrolase homolog 20	LOC_Os09g15340.1	hydrolase, NUDIX family, domain containing protein, expressed	NA	GRMZM2G031461	23.3.3	nucleotide metabolism.salvage.NUDIX hydrolases
Pavir.J12966	37	38	76	45	51.2174	1.30736	0.311689	2.73545e-05	0.000310281	0	AT5G13500.1	0	0	LOC_Os05g32060.1	expressed protein	Si022430m	GRMZM2G055020	35.2	not assigned.unknown
Pavir.Ib00780	532	481	1066	548	675.741	1.3079	0.141806	2.88471e-20	2.57351e-18	0	AT3G25920.1	RPL15	ribosomal protein L15	LOC_Os03g12020.1	50S ribosomal protein L15, chloroplast precursor, putative, expressed	Si037024m	GRMZM2G164965	29.2.1.1.1.2.15	protein.synthesis.ribosomal protein.prokaryotic.chloroplast.50S subunit.L15
Pavir.Gb02552	22	14	46	18	25.2839	1.30829	0.494609	0.00816689	0.0405954	0	0	0	0	0	0	NA	NA	NA	NA
Pavir.Ia01992	91	101	183	120	130.427	1.30829	0.25174	2.02525e-07	3.84227e-06	GO:0015105,GO:0016021,GO:0015137,GO:0015746,GO:0055085,GO:0015385,GO:0006814	AT1G02260.1	0	Divalent ion symporter	LOC_Os10g31040.1	Citrate transporter protein, putative, expressed	Si034966m	GRMZM2G060742	35.1	not assigned.no ontology
Pavir.Fa01511	3768	5459	9325	5619	6340.12	1.30834	0.317072	3.68627e-05	0.000404581	GO:0003755,GO:0006457	AT3G01480.1	ATCYP38,CYP38	cyclophilin 38	LOC_Os08g29370.1	peptidyl-prolyl cis-trans isomerase, chloroplast precursor, putative, expressed	Si013802m	GRMZM2G015967	29.6	protein.folding
Pavir.Bb02639	394	201	635	348	408.849	1.30856	0.402335	0.00114427	0.00799249	0	AT2G21385.1	0	0	LOC_Os09g36130.1	expressed protein	Si030480m	GRMZM2G106917	35.2	not assigned.unknown
Pavir.Eb00256	563	535	1099	627	733.018	1.30868	0.110976	4.27081e-32	7.67991e-30	GO:0003872,GO:0006096,GO:0005945	AT4G26270.1	PFK3	phosphofructokinase 3	LOC_Os01g09570.1	6-phosphofructokinase, putative, expressed	Si000952m	GRMZM2G080375	4.1.4	glycolysis.cytosolic branch.phosphofructokinase (PFK)
Pavir.Fa01782	20	15	35	23	24.5902	1.30879	0.43691	0.00273936	0.0164968	GO:0045454,GO:0043531	AT3G07040.1	RPM1,RPS3	NB-ARC domain-containing disease resistance protein	LOC_Os12g31160.1	MLA10, putative, expressed	Si028148m	GRMZM5G898898	20.1	stress.biotic
Pavir.Bb01933	432	705	1276	647	792.847	1.30895	0.382794	0.000627437	0.00479359	0	AT4G38060.2	0	0	LOC_Os09g20930.1	expressed protein	Si031243m	GRMZM5G869299	35.2	not assigned.unknown
Pavir.J02504	28	21	42	37	34.7702	1.30915	0.455248	0.0040314	0.0227912	0	AT1G01730.1	0	0	LOC_Os02g44540.4	expressed protein	Si018118m	AC209208.3_FGT005	35.2	not assigned.unknown
Pavir.Cb01503	1117	917	2050	1157	1358.39	1.31072	0.141421	1.89323e-20	1.7157e-18	GO:0003747,GO:0006415,GO:0016149,GO:0005737	AT3G57190.1	0	peptide chain release factor, putative	LOC_Os05g31160.1	peptide chain release factor 2, putative, expressed	Si022201m	GRMZM2G137498	29.2.5	protein.synthesis.release
Pavir.J04412	42	47	82	60	61.6175	1.31219	0.339499	0.000111047	0.00106306	GO:0003883,GO:0006221,GO:0016787,GO:0006541	AT3G12670.1	emb2742	CTP synthase family protein	LOC_Os01g46570.1	CTP synthase, putative, expressed	Si000749m	GRMZM2G132547	23.1.1.10	nucleotide metabolism.synthesis.pyrimidine.CTP synthetase
Pavir.Fa00032	74	114	212	106	130.893	1.31232	0.379449	0.000543189	0.00422383	GO:0015238,GO:0015297,GO:0006855,GO:0055085,GO:0016020	AT4G00350.1	0	MATE efflux family protein	LOC_Os08g44870.1	MATE efflux family protein, putative, expressed	Si013571m	GRMZM5G801875	34.99	transport.misc
Pavir.J04775	56	108	169	110	117.839	1.31253	0.47573	0.00579809	0.0307793	GO:0003677,GO:0005524,GO:0003676,GO:0004386	AT3G54280.1	ATBTAF1,BTAF1,CHA16,CHR16,RGD3	DNA binding;ATP binding;nucleic acid binding;binding;helicases;ATP binding;DNA binding;helicases	LOC_Os02g06588.1	ATP binding protein, putative, expressed	Si024638m	GRMZM2G168096	27.3.44	RNA.regulation of transcription.Chromatin Remodeling Factors
Pavir.Aa02854	76	56	118	90	90.7704	1.31354	0.337788	0.000100809	0.000977914	GO:0003913,GO:0006281	AT3G15620.1	UVR3	DNA photolyase family protein	LOC_Os02g10990.1	FAD binding domain of DNA photolyase domain containing protein, expressed	Si011857m	GRMZM2G052821	20.2	stress.abiotic
Pavir.Gb00049	12	19	37	18	22.2887	1.31449	0.50383	0.00908111	0.044051	GO:0005515	AT5G54200.1	0	Transducin/WD40 repeat-like superfamily protein	LOC_Os04g58180.1	WD-40 repeat family protein, putative, expressed	Si021259m	GRMZM2G142667	33.99	development.unspecified
Pavir.J08784	2066	1592	3889	1996	2454.79	1.31491	0.192499	8.44761e-12	3.23343e-10	0	AT3G17800.2	0	Protein of unknown function (DUF760)	LOC_Os03g50870.1	expressed protein	Si036067m	GRMZM2G046849	35.2	not assigned.unknown
Pavir.Fb01093	45	79	115	91	89.2999	1.316	0.475888	0.00568622	0.0302772	GO:0015450,GO:0015031,GO:0016020	AT2G18710.1	SCY1	SECY homolog 1	LOC_Os08g15460.1	preprotein translocase subunit secY, putative, expressed	Si015615m	GRMZM5G809546	29.3.3	protein.targeting.chloroplast
Pavir.Ha01734	157	167	310	201	219.706	1.31637	0.211365	4.72585e-10	1.41452e-08	0	0	0	0	0	0	NA	NA	NA	NA
Pavir.J02921	393	283	684	393	455.349	1.31649	0.226782	6.43342e-09	1.59721e-07	GO:0003676,GO:0003723,GO:0006396	AT3G52120.1	0	SWAP (Suppressor-of-White-APricot)/surp domain-containing protein / D111/G-patch domain-containing protein	LOC_Os09g10930.1	gamma response I protein, putative, expressed	Si029961m	GRMZM2G384327	27.1	RNA.processing
Pavir.J26741	26	18	36	36	31.9636	1.31781	0.512967	0.0101995	0.0482961	0	0	0	0	0	0	NA	NA	NA	NA
Pavir.Ia00561	86	53	158	75	95.2532	1.31808	0.361429	0.000265486	0.0022687	GO:0003676	AT5G32450.1	0	RNA binding (RRM/RBD/RNP motifs) family protein	LOC_Os03g53770.1	RNA recognition motif containing protein, putative, expressed	Si036977m	GRMZM2G172011	27.4	RNA.RNA binding
Pavir.J40227	143	152	310	165	199.102	1.31808	0.19867	3.25604e-11	1.15472e-09	0	0	0	0	0	0	NA	NA	NA	NA
Pavir.Gb00851	38	18	58	37	39.8233	1.31827	0.492943	0.00748896	0.0377992	GO:0005525,GO:0007264,GO:0005622	AT5G65960.1	0	GTP binding	LOC_Os04g49530.1	expressed protein	Si010222m	GRMZM2G314386	35.2	not assigned.unknown
Pavir.Ba01102	65	108	205	96	122.199	1.31827	0.422453	0.00180535	0.0116938	0	0	0	0	LOC_Os09g33960.1	expressed protein	Si029330m	AC217962.3_FGT005	NA	NA
Pavir.J20032	275	218	514	276	331.401	1.31869	0.188599	2.70925e-12	1.1172e-10	0	0	0	0	LOC_Os12g35060.1	expressed protein	Si024064m	GRMZM2G054393	NA	NA
Pavir.J00257	392	568	994	581	663.782	1.31948	0.320586	3.85797e-05	0.0004215	0	AT4G33985.1	0	Protein of unknown function (DUF1685)	LOC_Os02g52770.1	expressed protein	Si018456m	GRMZM2G079316	35.2	not assigned.unknown
Pavir.Eb03416	428	548	1059	546	667.283	1.31969	0.262959	5.20466e-07	9.04136e-06	0	AT4G03240.1	ATFH,FH	frataxin homolog	LOC_Os01g57460.1	frataxin, putative, expressed	Si002646m	GRMZM2G083755	33.99	development.unspecified
Pavir.Fa02221	42	43	93	47	58.0042	1.31977	0.303319	1.35446e-05	0.000167274	GO:0008378,GO:0006486,GO:0016020	AT1G32930.1	0	Galactosyltransferase family protein	LOC_Os08g02370.1	galactosyltransferase family protein, putative, expressed	Si013912m	GRMZM2G144873	29.7	protein.glycosylation
Pavir.Aa00806	24	19	43	28	30.1109	1.31998	0.399786	0.000960924	0.00686856	0	0	0	0	0	0	NA	NA	NA	NA
Pavir.Bb02277	49	29	81	48	54.0937	1.32245	0.389654	0.000688996	0.00519481	0	0	0	0	0	0	NA	NA	NA	NA
Pavir.J04570	61	44	106	64	71.9057	1.32351	0.30321	1.27124e-05	0.000157804	GO:0005515,GO:0008270,GO:0018024,GO:0034968,GO:0005634	AT2G23740.2	0	nucleic acid binding;sequence-specific DNA binding transcription factors;zinc ion binding	LOC_Os02g47900.1	SET domain protein SDG117, putative, expressed	Si016095m	GRMZM2G172427	27.3.11	RNA.regulation of transcription.C2H2 zinc finger family
Pavir.Ba00570	43	34	77	48	53.0254	1.32365	0.319036	3.3409e-05	0.000371386	0	0	0	0	LOC_Os07g39680.1	UV-induced protein uvi15, putative, expressed	Si033543m	GRMZM2G066197	NA	NA
Pavir.J16044	23	25	51	29	33.4319	1.32368	0.37519	0.000418655	0.00336501	GO:0003676,GO:0004386,GO:0005524	AT1G48310.1	CHA18,CHR18	chromatin remodeling factor18	ChrUn.fgenesh.mRNA.85	expressed protein	Si029084m	GRMZM2G126774	27.3.44	RNA.regulation of transcription.Chromatin Remodeling Factors
Pavir.Ib04374	77	90	162	106	114.823	1.3252	0.273572	1.27205e-06	2.01485e-05	0	0	0	0	0	0	NA	NA	NA	NA
Pavir.J02562	240	257	524	279	336.283	1.32527	0.179204	1.41082e-13	6.76705e-12	0	0	0	0	0	0	NA	NA	NA	NA
Pavir.Ca00929	72	50	105	89	85.3377	1.3253	0.393985	0.000768704	0.00570555	0	AT3G15150.1	ATMMS21,HPY2,MMS21	RING/U-box superfamily protein	LOC_Os05g48880.1	expressed protein	Si022832m	GRMZM2G022065	35.2	not assigned.unknown
Pavir.Db00584	20	34	54	38	39.133	1.32546	0.479149	0.00566983	0.0302068	0	AT3G30390.1	0	Transmembrane amino acid transporter family protein	LOC_Os06g16420.1	amino acid transporter, putative, expressed	Si029801m	GRMZM2G150406	34.3	transport.amino acids
Pavir.Eb03370	24	21	43	31	31.7607	1.3256	0.401445	0.000959772	0.00686268	0	AT1G08800.1	0	Protein of unknown function, DUF593	LOC_Os01g56790.1	expressed protein	Si000255m	GRMZM2G177259	35.1	not assigned.no ontology
Pavir.J39024	53	86	158	81	98.1958	1.32619	0.406964	0.00111907	0.0078284	0	AT1G14020.1	0	O-fucosyltransferase family protein	LOC_Os03g07310.1	growth regulator related protein, putative, expressed	Si035608m	GRMZM2G136113	17.2.3	hormone metabolism.auxin.induced-regulated-responsive-activated
Pavir.J00565	200	143	363	194	232.559	1.3263	0.246441	7.37349e-08	1.52715e-06	GO:0004672,GO:0005524,GO:0006468,GO:0004674	AT4G14350.1	0	AGC (cAMP-dependent, cGMP-dependent and protein kinase C) kinase family protein	LOC_Os05g43570.1	AGC_AGC_other_NDRh_TRCd.2 - ACG kinases include homologs to PKA, PKG and PKC, expressed	Si021647m	GRMZM2G049088	29.4	protein.postranslational modification
Pavir.Ea02400	155	152	314	178	207.703	1.32631	0.174947	3.42341e-14	1.7859e-12	GO:0016021,GO:0042765	AT5G19130.1	0	GPI transamidase component family protein / Gaa1-like family protein	LOC_Os01g48980.1	GPI transamidase component family protein, putative, expressed	Si000474m	GRMZM2G054470	29.4	protein.postranslational modification
Pavir.Ia02533	898	989	1983	1067	1278.64	1.32659	0.169262	4.59588e-15	2.61318e-13	0	0	0	0	0	0	Si036330m	GRMZM2G113592	NA	NA
Pavir.J00341	23	19	36	33	30.3534	1.32693	0.47328	0.00505211	0.0275173	GO:0003676	AT3G11400.2	ATEIF3G1,EIF3G1	eukaryotic translation initiation factor 3G1	LOC_Os09g20710.1	RNA recognition motif containing protein, putative, expressed	Si032352m	NA	29.2.3	protein.synthesis.initiation
Pavir.Ia02388	148	143	270	189	198.776	1.32695	0.230617	8.71951e-09	2.11328e-07	GO:0005506,GO:0009055,GO:0016705,GO:0020037,GO:0055114	AT3G53130.1	CYP97C1,LUT1	Cytochrome P450 superfamily protein	LOC_Os10g39930.1	cytochrome P450 97B2, putative, expressed	Si035021m	GRMZM2G143202	16.1.4.7	secondary metabolism.isoprenoids.carotenoids.carotenoid epsilon ring hydroxylase
Pavir.Hb00177	19	11	33	19	21.4664	1.3272	0.48973	0.00672716	0.0345946	0	0	0	0	0	0	NA	NA	NA	NA
Pavir.Fb01973	75	32	114	70	76.5228	1.32848	0.503239	0.00829421	0.0411169	0	AT5G60170.2	0	RNA binding (RRM/RBD/RNP motifs) family protein	LOC_Os12g01190.2	RNA recognition motif containing protein, putative, expressed	Si013139m	GRMZM2G146267	27.3.67	RNA.regulation of transcription.putative transcription regulator
Pavir.J02448	18	20	43	22	26.6923	1.32853	0.416266	0.00141513	0.00953489	0	AT5G56750.1	NDL1	N-MYC downregulated-like 1	LOC_Os06g36740.1	pollen-specific protein SF21, putative, expressed	Si006763m	GRMZM2G111886	35.1	not assigned.no ontology
Pavir.J00566	27221	45761	81912	43061	51539.7	1.32874	0.388782	0.000631536	0.00481929	GO:0004618,GO:0006096	AT1G56190.1	0	Phosphoglycerate kinase family protein	LOC_Os05g41640.1	phosphoglycerate kinase protein, putative, expressed	Si021917m	GRMZM2G089136	1.3.3	PS.calvin cycle.phosphoglycerate kinase
Pavir.Ea03618	522	1163	1974	1056	1236.83	1.32921	0.504815	0.00846207	0.0417999	0	AT4G13530.2	0	0	LOC_Os01g66150.1	expressed protein	Si017551m	GRMZM2G011731	35.2	not assigned.unknown
Pavir.Ea02218	55	58	117	67	77.435	1.32949	0.265779	5.66735e-07	9.77346e-06	0	AT4G36520.1	0	Chaperone DnaJ-domain superfamily protein	LOC_Os01g44310.1	dnaJ domain containing protein, expressed	Si000041m	GRMZM2G316635	35.1	not assigned.no ontology
Pavir.J00132	144	139	245	199	195.487	1.32953	0.302839	1.13237e-05	0.000142533	GO:0003676,GO:0005634	AT4G05420.1	DDB1A	damaged DNA binding protein 1A	LOC_Os05g51480.1	cleavage and polyadenylation specificity factor, putative, expressed	Si020952m	GRMZM2G402002	20.2.5	stress.abiotic.light
Pavir.Bb00117	482	482	1030	532	651.459	1.32977	0.148044	2.65265e-19	2.20757e-17	GO:0005515	AT2G39760.1	ATBPM3,BPM3	BTB/POZ/MATH-domains containing protein	LOC_Os07g01140.1	MBTB12 - Bric-a-Brac, Tramtrack, Broad Complex BTB domain with Meprin and TRAF Homology MATH domain, expressed	Si020694m	GRMZM2G052985	29.5.11.4.5.2	protein.degradation.ubiquitin.E3.BTB/POZ Cullin3.BTB/POZ
Pavir.Ab02105	27	26	51	36	37.2947	1.33118	0.374306	0.000375966	0.00307197	0	AT1G50630.1	0	Protein of unknown function (DUF3537)	LOC_Os02g35830.1	extracellular ligand-gated ion channel, putative, expressed	Si017166m	GRMZM2G061700	27.3.3	RNA.regulation of transcription.AP2/EREBP, APETALA2/Ethylene-responsive element binding protein family
Pavir.Ea02873	46	45	98	52	62.4164	1.33267	0.286654	3.33427e-06	4.7779e-05	0	AT5G45710.1	AT-HSFA4C,HSFA4C,RHA1	winged-helix DNA-binding transcription factor family protein	LOC_Os01g54550.1	HSF-type DNA-binding domain containing protein, expressed	Si001439m	GRMZM2G118453	27.3.23	RNA.regulation of transcription.HSF,Heat-shock transcription factor family
Pavir.Ea01049	560	618	1190	701	801.432	1.33324	0.171261	6.98081e-15	3.91327e-13	0	0	0	0	0	0	NA	NA	NA	NA
Pavir.J35461	97	67	174	95	112.217	1.33364	0.286611	3.2689e-06	4.69808e-05	GO:0004672,GO:0005524,GO:0006468	AT4G38470.1	0	ACT-like protein tyrosine kinase family protein	LOC_Os12g06670.1	protein kinase family protein, putative, expressed	Si009795m	GRMZM2G152889	29.4	protein.postranslational modification
Pavir.J11914	155	146	325	166	204.111	1.33479	0.18926	1.75519e-12	7.43162e-11	GO:0016597,GO:0008152	AT5G25320.1	0	ACT-like superfamily protein	LOC_Os03g51990.1	ACT domain containing protein, expressed	Si035343m	GRMZM5G839349	13	amino acid metabolism
Pavir.Ib02502	189	260	493	259	311.729	1.33586	0.304214	1.12729e-05	0.000141972	GO:0005515	AT5G07270.1	XBAT33	XB3 ortholog 3 in Arabidopsis thaliana	LOC_Os10g37730.1	pollen ankyrin, putative, expressed	Si034630m	GRMZM2G446313	31.1	cell.organisation
Pavir.Ia04934	71	78	160	85	102.086	1.33627	0.251126	1.03138e-07	2.07795e-06	0	0	0	0	0	0	NA	NA	NA	NA
Pavir.Ca02269	38	22	63	38	42.2208	1.33639	0.416595	0.00133711	0.00907401	0	0	0	0	0	0	NA	NA	NA	NA
Pavir.Bb01795	416	173	664	362	420.101	1.33794	0.486456	0.00595258	0.0314729	0	0	0	0	0	0	NA	NA	NA	NA
Pavir.J23948	186	361	559	380	397.412	1.33806	0.465846	0.00407475	0.0229947	GO:0005515	AT2G32950.1	ATCOP1,COP1,DET340,EMB168,FUS1	Transducin/WD40 repeat-like superfamily protein	LOC_Os02g53140.1	COP1, putative, expressed	Si016507m	GRMZM2G104920	33.99	development.unspecified
Pavir.Cb01414	65	36	113	59	70.6325	1.33849	0.403671	0.000913818	0.00659892	GO:0031072	AT5G12430.1	0	Heat shock protein DnaJ with tetratricopeptide repeat	LOC_Os05g31062.1	DNAJ heat shock N-terminal domain-containing protein, putative, expressed	Si020964m	GRMZM2G348697	29.6	protein.folding
Pavir.Ab02253	93	204	332	199	219.586	1.33917	0.509943	0.00863668	0.0425022	GO:0055085,GO:0016021	AT1G71090.1	0	Auxin efflux carrier family protein	LOC_Os08g09190.1	auxin efflux carrier component, putative, expressed	Si017183m	GRMZM2G030125	34.99	transport.misc
Pavir.Bb03554	22	41	66	44	46.2456	1.33929	0.494221	0.00673011	0.0346052	GO:0006284	0	0	0	LOC_Os07g46400.1	expressed protein	Si029778m	NA	NA	NA
Pavir.Gb01430	587	893	1645	870	1039.54	1.33956	0.345129	0.00010389	0.00100313	0	AT5G43050.1	NPQ6	Protein of unknown function (DUF565)	LOC_Os04g41150.1	DUF565 domain containing protein, putative, expressed	Si011159m	GRMZM2G021107	35.2	not assigned.unknown
Pavir.J18200	135	78	225	129	147.738	1.33986	0.35759	0.000179015	0.00160578	GO:0003824,GO:0051536	AT2G20860.1	LIP1	lipoic acid synthase 1	LOC_Os04g38330.1	radical SAM enzyme, putative, expressed	Si010330m	GRMZM2G071714	18.11	Co-factor and vitamine metabolism.lipoic acid
Pavir.Db01922	49	42	93	56	62.8612	1.33987	0.287518	3.16028e-06	4.56568e-05	0	AT1G24200.1	0	Paired amphipathic helix (PAH2) superfamily protein	LOC_Os06g29804.1	expressed protein	Si007585m	GRMZM2G113532	35.1.25	not assigned.no ontology.paired amphipathic helix repeat-containing protein
Pavir.Ia03386	15	12	30	17	19.3769	1.34016	0.466824	0.00409437	0.0230903	0	AT2G47820.1	0	0	LOC_Os03g22560.1	MYB family transcription factor, putative, expressed	Si039547m	GRMZM2G097843	35.2	not assigned.unknown
Pavir.J06033	26	16	46	26	29.7628	1.34134	0.433978	0.00199614	0.0127271	0	AT1G67930.1	0	Golgi transport complex protein-related	LOC_Os05g31490.1	golgi transport complex protein-related, putative, expressed	Si021364m	GRMZM2G039419	31.4	cell.vesicle transport
Pavir.J38383	27	13	46	25	28.9353	1.34458	0.505091	0.00776662	0.0389307	0	0	0	0	LOC_Os02g34630.1	MYB family transcription factor, putative, expressed	Si016260m	GRMZM2G059167	NA	NA
Pavir.Ea04162	23	39	64	43	45.1416	1.34506	0.463201	0.00368609	0.0211997	GO:0003723	AT2G28480.1	0	RNA-binding CRS1 / YhbY (CRM) domain protein	LOC_Os01g72820.1	CRS1/YhbY domain containing protein, putative, expressed	Si004086m	AC214507.3_FGT001	35.2	not assigned.unknown
Pavir.Ba00674	28	28	60	34	39.1767	1.34531	0.346744	0.000104528	0.00100887	GO:0009055,GO:0015035,GO:0045454	AT2G38270.1	ATGRX2,CXIP2	CAX-interacting protein 2	LOC_Os12g07650.1	OsGrx_S16 - glutaredoxin subgroup II, expressed	Si030714m	GRMZM2G053726	34.21	transport.calcium
Pavir.Da00871	2345	4523	7792	4307	4979.3	1.34532	0.446652	0.00259523	0.0158103	GO:0008964,GO:0006099,GO:0015977	AT2G42600.1	ATPPC2,PPC2	phosphoenolpyruvate carboxylase 2	LOC_Os02g14770.1	phosphoenolpyruvate carboxylase, putative, expressed	Si005789m	GRMZM2G083841	4.1.15	glycolysis.cytosolic branch.phospho-enol-pyruvate carboxylase (PEPC)
Pavir.Bb03364	18	31	49	36	36.146	1.34557	0.494964	0.00655739	0.033869	GO:0016758,GO:0008152	AT1G22380.1	AtUGT85A3,UGT85A3	UDP-glucosyl transferase 85A3	LOC_Os07g42970.1	UDP-glucoronosyl and UDP-glucosyl transferase domain containing protein, expressed	Si029646m	GRMZM2G169628	26.2	misc.UDP glucosyl and glucoronyl transferases
Pavir.Ea01494	36	33	97	31	49.1767	1.34566	0.45974	0.00342252	0.019939	GO:0005515	AT1G10360.1	ATGSTU18,GST29,GSTU18	glutathione S-transferase TAU 18	LOC_Os10g38470.1	glutathione S-transferase, putative, expressed	Si002747m	GRMZM2G077206	26.9	misc.glutathione S transferases
Pavir.Eb03402	19	29	57	28	34.491	1.34573	0.447083	0.00261225	0.0158887	GO:0005515	AT1G61210.1	0	Transducin/WD40 repeat-like superfamily protein	LOC_Os01g57210.1	katanin p80 WD40 repeat-containing subunit B1 homolog 1, putative, expressed	Si000309m	GRMZM2G406553	35.1	not assigned.no ontology
Pavir.J05078	71	80	162	88	104.211	1.34783	0.253364	1.0392e-07	2.09187e-06	GO:0004672,GO:0005524,GO:0006468	AT5G64960.2	CDKC2,CDKC;2	cyclin dependent kinase group C2	LOC_Os11g11890.1	protein kinase domain containing protein, expressed	Si026012m	GRMZM2G321153	31.3	cell.cycle
Pavir.Da01697	414	313	706	460	498.395	1.34871	0.222758	1.40761e-09	3.88597e-08	0	0	0	0	0	0	NA	NA	NA	NA
Pavir.Db01650	56	36	98	56	64.1537	1.34942	0.34671	9.93967e-05	0.000966462	0	AT5G53400.1	BOB1	HSP20-like chaperones superfamily protein	LOC_Os06g12530.1	CS domain containing protein, putative, expressed	Si006940m	GRMZM2G168119	31.1	cell.organisation
Pavir.Ba02415	32	19	54	33	36.2909	1.35164	0.423316	0.00140811	0.00949265	GO:0016021	AT5G42000.1	0	ORMDL family protein	LOC_Os07g26940.1	ORM1, putative, expressed	Si031340m	GRMZM2G064898	29.6	protein.folding
Pavir.J26768	35	19	61	33	38.5074	1.35272	0.444807	0.00235677	0.0145745	0	0	0	0	0	0	NA	NA	NA	NA
Pavir.Ba01496	20	18	34	30	27.872	1.35306	0.469164	0.00392686	0.022291	0	AT2G03070.1	MED8	mediator subunit 8	LOC_Os03g31010.1	expressed protein	Si029396m	GRMZM2G168913	35.2	not assigned.unknown
Pavir.Ia04577	136	77	212	141	149.653	1.35377	0.379192	0.000356799	0.00293735	GO:0004672,GO:0005524,GO:0006468	AT3G48750.1	CDC2,CDC2A,CDC2AAT,CDK2,CDKA1,CDKA;1	cell division control 2	LOC_Os03g02680.2	cyclin-dependent kinase A-1, putative, expressed	Si036856m	GRMZM2G143213	31.3	cell.cycle
Pavir.Ea02774	234	227	497	261	315.298	1.35398	0.16083	3.80574e-17	2.64412e-15	0	0	0	0	0	0	NA	NA	NA	NA
Pavir.J36673	203	126	355	195	228.264	1.3547	0.315054	1.7088e-05	0.000204819	GO:0016779,GO:0009058	AT2G38670.1	PECT1	phosphorylethanolamine cytidylyltransferase 1	LOC_Os12g02820.1	cytidylyltransferase domain containing protein, expressed	Si010184m	GRMZM2G103281	31.2	cell.division
Pavir.Gb01042	13	9	23	16	16.333	1.35483	0.519577	0.00911884	0.044206	GO:0016021	AT1G01230.1	0	ORMDL family protein	LOC_Os02g45180.1	ORM1, putative, expressed	Si018562m	GRMZM2G151009	29.6	protein.folding
Pavir.Ib04372	115	107	233	131	152.52	1.3549	0.195354	4.04511e-12	1.63426e-10	GO:0003676	AT1G02840.1	ATSRP34,SR1,SRP34	RNA-binding (RRM/RBD/RNP motifs) family protein	LOC_Os05g30140.1	RNA recognition motif containing protein, expressed	Si002664m	GRMZM2G331811	27.1.1	RNA.processing.splicing
Pavir.J34825	68	54	141	66	84.326	1.35538	0.293176	3.78056e-06	5.33408e-05	GO:0003735,GO:0006412,GO:0005622,GO:0005840	AT1G58983.1	0	Ribosomal protein S5 family protein	LOC_Os03g59310.1	ribosomal protein, putative, expressed	NA	NA	29.2.1.2.1.2	protein.synthesis.ribosomal protein.eukaryotic.40S subunit.S2
Pavir.Ea02730	22	20	42	29	30.1195	1.35636	0.401637	0.000732577	0.00547463	GO:0003824	AT5G40280.1	ATFTB,ERA1,WIG	Prenyltransferase family protein	LOC_Os01g53600.1	farnesyltransferase subunit beta, putative, expressed	Si001413m	GRMZM2G158562	29.4	protein.postranslational modification
Pavir.Gb01365	68	63	133	82	90.8959	1.35646	0.24722	4.09183e-08	8.89668e-07	GO:0008601,GO:0007165,GO:0000159	AT4G15415.1	ATB\' GAMMA	Protein phosphatase 2A regulatory B subunit family protein	LOC_Os01g08310.1	serine/threonine protein phosphatase 2A 59 kDa regulatory subunit Bgamma isoform, putative, expressed	Si009867m	GRMZM2G093720	29.4	protein.postranslational modification
Pavir.Da01778	424	561	1059	591	687.921	1.35687	0.272427	6.33624e-07	1.0793e-05	0	AT3G47650.1	0	DnaJ/Hsp40 cysteine-rich domain superfamily protein	LOC_Os06g22690.1	bundle sheath defective protein 2, putative, expressed	Si007509m	GRMZM2G062788	33.99	development.unspecified
Pavir.Ia03348	21	37	65	38	42.5236	1.35713	0.470107	0.00389111	0.0221236	GO:0003723,GO:0009982,GO:0001522,GO:0009451	AT1G34150.1	0	Pseudouridine synthase family protein	LOC_Os03g26440.1	tRNA pseudouridine synthase family protein, putative, expressed	Si035527m	GRMZM2G100497	29.1.30	protein.aa activation.pseudouridylate synthase
Pavir.Ib00226	218	378	666	374	429.592	1.3576	0.408237	0.000882522	0.0064052	0	0	0	0	0	0	NA	NA	NA	NA
Pavir.Ia00333	73	63	133	89	94.7455	1.35791	0.263902	2.6677e-07	4.93654e-06	0	0	0	0	0	0	NA	NA	NA	NA
Pavir.Da02241	90	132	220	151	158.121	1.35794	0.363007	0.000183417	0.00164141	0	AT5G37370.1	ATSRL1	PRP38 family protein	LOC_Os05g08600.1	splicing factor, putative, expressed	Si006617m	GRMZM2G173693	27.1.1	RNA.processing.splicing
Pavir.Ab01751	88	68	162	95	107.902	1.35795	0.249878	5.49642e-08	1.16254e-06	GO:0016757	AT3G25140.1	GAUT8,QUA1	Nucleotide-diphospho-sugar transferases superfamily protein	LOC_Os02g29530.1	glycosyl transferase 8 domain containing protein, putative, expressed	Si016867m	GRMZM2G130046	10.4	cell wall.pectin synthesis
Pavir.J11416	111	67	157	134	127.066	1.35895	0.42101	0.00124738	0.00857418	GO:0016973,GO:0005643	AT1G13120.1	emb1745	embryo defective 1745	LOC_Os02g38250.1	EMB1745, putative, expressed	Si016696m	AC210013.4_FGT008	33.99	development.unspecified
Pavir.Cb02044	64	73	155	77	95.2708	1.35984	0.277349	9.43839e-07	1.53802e-05	GO:0008373,GO:0006486,GO:0030173	AT1G08280.1	0	Glycosyltransferase family 29 (sialyltransferase) family protein	LOC_Os12g05550.1	sialyltransferase family domain containing protein, expressed	Si012629m	GRMZM2G166622	29.7	protein.glycosylation
Pavir.J01952	559	475	1082	607	707.994	1.36053	0.133398	2.00163e-24	2.44759e-22	0	AT1G10740.1	0	alpha/beta-Hydrolases superfamily protein	LOC_Os05g33820.1	lipase, putative, expressed	Si021934m	GRMZM2G080940	31.2	cell.division
Pavir.J01989	106	148	292	146	179.253	1.36078	0.327418	3.2372e-05	0.00036126	0	AT5G15380.1	DRM1	domains rearranged methylase 1	LOC_Os05g04330.1	DNA methyltransferase protein, putative, expressed	Si021418m	GRMZM2G065599	27.3.46	RNA.regulation of transcription.DNA methyltransferases
Pavir.Ea00026	188	340	599	333	383.477	1.36094	0.427527	0.0014562	0.00976229	GO:0006355,GO:0005634,GO:0003677,GO:0009725	AT2G46530.1	ARF11	auxin response factor 11	LOC_Os01g13520.1	auxin response factor 1, putative, expressed	Si000540m	GRMZM2G475263	27.3.4	RNA.regulation of transcription.ARF, Auxin Response Factor family
Pavir.Ab02925	78	60	146	83	95.6547	1.36132	0.259603	1.57258e-07	3.04908e-06	GO:0003676	AT3G20930.1	0	RNA-binding (RRM/RBD/RNP motifs) family protein	LOC_Os02g49820.1	RNA recognition motif family protein, expressed	Si017445m	GRMZM5G899787	27.4	RNA.RNA binding
Pavir.Ia04540	290	356	696	383	449.433	1.36199	0.235836	7.68729e-09	1.88371e-07	GO:0005509,GO:0015979,GO:0009523,GO:0009654,GO:0019898	AT3G55330.1	PPL1	PsbP-like protein 1	LOC_Os10g32400.2	PsbP, putative, expressed	Si037195m	GRMZM2G176840	1.1.1.2	PS.lightreaction.photosystem II.PSII polypeptide subunits
Pavir.Da00846	159	184	355	211	238.305	1.36358	0.219625	5.34311e-10	1.58377e-08	GO:0005524,GO:0016887,GO:0016020	AT3G16340.1	ATPDR1,PDR1	pleiotropic drug resistance 1	LOC_Os06g36090.1	ABC-2 type transporter, putative, expressed	Si005698m	GRMZM2G029506	34.16	transport.ABC transporters and multidrug resistance systems
Pavir.Gb00167	35	69	132	62	77.3866	1.3646	0.499184	0.00626344	0.0326672	GO:0005515	AT1G25280.1	AtTLP10,TLP10	tubby like protein 10	LOC_Os04g59130.1	OsFBT6 - F-box and tubby domain containing protein, expressed	Si022086m	GRMZM2G108228	27.3	RNA.regulation of transcription
Pavir.Ib00740	96	150	269	155	176.1	1.36502	0.37093	0.000233227	0.00202511	0	AT5G07980.1	0	dentin sialophosphoprotein-related	LOC_Os03g11460.1	expressed protein	Si033880m	GRMZM2G103079	35.1	not assigned.no ontology
Pavir.J21337	40	58	113	58	69.9503	1.36597	0.373118	0.000251266	0.00215966	0	AT1G30475.2	0	0	LOC_Os02g05890.1	EMB1303, putative, expressed	Si018791m	GRMZM2G153745	35.2	not assigned.unknown
Pavir.J18726	23	37	60	44	44.2136	1.36647	0.46059	0.00300928	0.0178721	0	0	0	0	0	0	NA	NA	NA	NA
Pavir.Da01826	54	64	141	64	82.8825	1.36665	0.320858	2.05004e-05	0.000240084	0	AT4G00525.1	0	0	LOC_Os04g47130.1	expressed protein	Si012148m	GRMZM2G105801	35.2	not assigned.unknown
Pavir.J10268	46	30	73	54	54.3448	1.36693	0.392674	0.000499403	0.00392394	GO:0005524	AT1G78900.1	VHA-A	vacuolar ATP synthase subunit A	LOC_Os06g45120.1	ATP synthase, putative, expressed	Si006238m	GRMZM2G421857	34.1	transport.p- and v-ATPases
Pavir.Db00167	29	47	86	48	55.1482	1.36702	0.42425	0.0012721	0.00872713	GO:0004672,GO:0005524,GO:0006468	AT5G47070.1	0	Protein kinase superfamily protein	LOC_Os06g50100.1	tyrosine protein kinase domain containing protein, putative, expressed	Si006612m	GRMZM2G158045	29.4.1.57	protein.postranslational modification.kinase.receptor like cytoplasmatic kinase VII
Pavir.Da01227	15	19	41	20	24.6288	1.36766	0.448782	0.00230758	0.0143166	0	AT1G69630.1	0	F-box/RNI-like superfamily protein	LOC_Os12g31340.1	OsFBD15 - F-box and FBD domain containing protein, expressed	Si008278m	GRMZM2G037882	29.5.11.4.3.2	protein.degradation.ubiquitin.E3.SCF.FBOX
Pavir.Cb00094	59	114	202	111	127.833	1.36841	0.469252	0.00354373	0.0205018	0	AT4G11650.1	ATOSM34,OSM34	osmotin 34	LOC_Os12g43440.1	thaumatin, putative, expressed	Si023379m	GRMZM2G402631	20.2	stress.abiotic
Pavir.J31241	19	32	54	36	37.716	1.36856	0.470925	0.00365946	0.0210572	GO:0005525,GO:0007264	AT3G51300.1	ARAC11,ATRAC11,ATROP1,ROP1,ROP1AT	RHO-related protein from plants 1	LOC_Os02g02840.1	ras-related protein, putative, expressed	Si018396m	GRMZM5G846811	30.5	signalling.G-proteins
Pavir.J22637	31	67	105	73	74.4372	1.36891	0.532821	0.0101939	0.048283	0	AT5G48790.1	0	Domain of unknown function (DUF1995)	LOC_Os02g03670.1	expressed protein	Si018258m	GRMZM2G069569	35.2	not assigned.unknown
Pavir.Db02304	30	21	46	40	37.343	1.36941	0.455479	0.00264257	0.0160497	GO:0008168	AT1G02100.1	0	Leucine carboxyl methyltransferase	LOC_Os06g04820.1	leucine carboxyl methyltransferase 1, putative, expressed	Si006841m	GRMZM2G168299	35.1	not assigned.no ontology
Pavir.Aa01944	184	251	504	249	307.453	1.36945	0.309414	9.60193e-06	0.000123105	GO:0016020	AT4G13800.1	0	Protein of unknown function (DUF803)	LOC_Os04g30450.1	DUF803 domain containing, putative, expressed	Si017791m	GRMZM2G092991	34.99	transport.misc
Pavir.Db01147	47	41	100	50	61.4477	1.37009	0.297592	4.14579e-06	5.80829e-05	GO:0004842,GO:0016567,GO:0000151	AT1G68940.1	0	Armadillo/beta-catenin-like repeat family protein	LOC_Os06g16410.1	armadillo/beta-catenin repeat family protein, putative, expressed	Si005763m	GRMZM2G065612	29.5.11.4.2	protein.degradation.ubiquitin.E3.RING
Pavir.Ea00238	82	60	143	92	99.4428	1.37011	0.284316	1.4429e-06	2.25816e-05	GO:0004672,GO:0005524,GO:0006468	AT2G25760.1	0	Protein kinase family protein	LOC_Os05g11140.2	CK1_CaseinKinase_1a.5 - CK1 includes the casein kinase 1 kinases, expressed	Si021518m	GRMZM2G045259	29.4	protein.postranslational modification
Pavir.Ia03949	19	14	37	21	23.8461	1.3704	0.437637	0.00174003	0.011324	0	AT1G14710.1	0	hydroxyproline-rich glycoprotein family protein	LOC_Os03g13560.1	hydroxyproline-rich glycoprotein family protein, putative, expressed	Si034672m	GRMZM2G152549	35.1.41	not assigned.no ontology.hydroxyproline rich proteins
Pavir.Eb01166	24	11	38	25	26.085	1.3705	0.532657	0.0100835	0.0478753	GO:0006886,GO:0016192,GO:0030117,GO:0005198,GO:0030126	AT4G31490.1	0	Coatomer, beta subunit	LOC_Os01g17430.1	coatomer subunit beta-1, putative, expressed	Si000204m	GRMZM2G011101	31.4	cell.vesicle transport
Pavir.Ia02236	736	996	1809	1099	1222.12	1.37178	0.285051	1.4912e-06	2.32265e-05	0	0	0	0	0	0	NA	NA	NA	NA
Pavir.Cb00515	12	11	28	14	16.8956	1.37218	0.493371	0.00541527	0.0290565	GO:0000166,GO:0004812,GO:0005524,GO:0006418,GO:0005737	AT1G09620.1	0	ATP binding;leucine-tRNA ligases;aminoacyl-tRNA ligases;nucleotide binding;ATP binding;aminoacyl-tRNA ligases	LOC_Os09g21110.1	leucyl-tRNA synthetase, cytoplasmic, putative, expressed	Si021014m	GRMZM2G071333	29.1.4	protein.aa activation.leucine-tRNA ligase
Pavir.Ia00908	53	30	105	45	59.4751	1.37229	0.435736	0.00163622	0.010743	GO:0004553,GO:0005975	AT5G42720.1	0	Glycosyl hydrolase family 17 protein	LOC_Os03g51240.1	glycosyl hydrolases family 17, putative, expressed	Si035791m	GRMZM2G096591	26.4.1	misc.beta 1,3 glucan hydrolases.glucan endo-1,3-beta-glucosidase
Pavir.J33528	224	193	454	240	287.728	1.37263	0.170104	7.06646e-16	4.32845e-14	GO:0003676	AT1G60900.1	0	U2 snRNP auxilliary factor, large subunit, splicing factor	LOC_Os11g41820.1	RNA recognition motif containing protein, expressed	Si026144m	GRMZM2G022763	27.1.1	RNA.processing.splicing
Pavir.J21160	18	32	52	37	37.474	1.37266	0.497305	0.00577654	0.0306898	0	AT1G01920.2	0	SET domain-containing protein	LOC_Os06g03676.1	CAMK_CAMK_like.6 - CAMK includes calcium/calmodulin depedent protein kinases, expressed	Si006168m	GRMZM2G078458	35.1.13	not assigned.no ontology.SET domain-containing protein
Pavir.Ia04318	49	72	140	72	86.6482	1.37269	0.368223	0.0001931	0.00171528	0	AT5G09960.1	0	0	LOC_Os03g07380.1	expressed protein	Si037481m	GRMZM2G162814	35.2	not assigned.unknown
Pavir.J37044	154	179	346	207	232.581	1.3728	0.223123	7.61864e-10	2.20372e-08	0	AT1G72640.1	0	NAD(P)-binding Rossmann-fold superfamily protein	LOC_Os03g29730.1	expressed protein	Si036772m	GRMZM2G149383	35.2	not assigned.unknown
Pavir.J38230	25	19	48	28	31.4827	1.37286	0.390787	0.000442988	0.00353827	GO:0043531	AT3G14460.1	0	LRR and NB-ARC domains-containing disease resistance protein	LOC_Os02g18000.1	disease resistance protein RGA2, putative, expressed	Si019238m	GRMZM2G047152	20.1.7	stress.biotic.PR-proteins
Pavir.J12285	18	38	65	39	42.5845	1.37336	0.533665	0.0100689	0.0478158	0	0	0	0	0	0	NA	NA	NA	NA
Pavir.Ea02389	16	31	49	36	35.7759	1.37349	0.531131	0.00971046	0.04646	GO:0004144	AT5G53390.1	0	O-acyltransferase (WSD1-like) family protein	LOC_Os01g48874.1	wax synthase, putative, expressed	Si000956m	GRMZM2G077375	35.2	not assigned.unknown
Pavir.Ia04374	113	56	186	108	121.276	1.37427	0.430624	0.00141612	0.00953819	0	0	0	0	0	0	NA	NA	NA	NA
Pavir.Fb01450	149	117	273	166	184.91	1.37447	0.216151	2.03293e-10	6.3893e-09	0	AT2G03280.1	0	O-fucosyltransferase family protein	LOC_Os03g21090.1	auxin-independent growth promoter protein, putative, expressed	Si001178m	AC211474.3_FGT006	35.1	not assigned.no ontology
Pavir.J38913	248	370	655	400	441.809	1.37515	0.340172	5.28792e-05	0.000555377	GO:0004553,GO:0005975	AT4G21760.1	BGLU47	beta-glucosidase 47	LOC_Os04g43360.1	Os4bglu14 - monolignol beta-glucoside homologue without catalytic acid/base, expressed	Si009837m	GRMZM2G012236	26.3	misc.gluco-, galacto- and mannosidases
Pavir.Ib00786	39	23	72	37	44.3224	1.37545	0.409869	0.000791242	0.0058454	GO:0003677,GO:0006355	AT5G16610.2	0	0	LOC_Os03g12120.1	no apical meristem protein, putative, expressed	Si034633m	GRMZM5G894234	35.2	not assigned.unknown
Pavir.Db00789	19	36	62	38	41.2433	1.37585	0.498823	0.00581213	0.0308467	GO:0004190,GO:0006508	AT5G10770.1	0	Eukaryotic aspartyl protease family protein	LOC_Os06g40818.1	aspartic proteinase, putative, expressed	Si006292m	GRMZM2G112337	27.3.99	RNA.regulation of transcription.unclassified
Pavir.Cb01740	139	101	272	136	167.117	1.37589	0.26218	1.53867e-07	2.99346e-06	0	AT5G37770.1	CML24,TCH2	EF hand calcium-binding protein family	LOC_Os05g13580.1	OsCML18 - Calmodulin-related calcium sensor protein, expressed	Si023408m	GRMZM2G474755	30.3	signalling.calcium
Pavir.J03094	61	128	212	132	142.126	1.37603	0.50092	0.00601415	0.0317584	GO:0003824,GO:0008152	AT3G16785.1	PLD ZETA 1,PLDP1,PLDZ1,PLDZETA1	phospholipase D P1	LOC_Os05g29050.2	phospholipase D p1, putative, expressed	Si021025m	GRMZM2G066485	11.9.3.1	lipid metabolism.lipid degradation.lysophospholipases.phospholipase D
Pavir.Ia02280	333	411	789	458	521.699	1.37618	0.236518	5.93822e-09	1.48715e-07	GO:0016020	AT2G41705.1	0	camphor resistance CrcB family protein	LOC_Os10g41749.1	crcB-like protein, expressed	Si035382m	GRMZM2G116327	35.1	not assigned.no ontology
Pavir.Ga00027	53	41	94	63	66.5649	1.37736	0.311356	9.69999e-06	0.00012414	GO:0043531,GO:0003677	AT3G14470.1	0	NB-ARC domain-containing disease resistance protein	LOC_Os04g53160.1	NBS-LRR disease resistance protein, putative, expressed	Si020660m	GRMZM2G047152	20.1.7	stress.biotic.PR-proteins
Pavir.J01538	16	20	51	18	26.5499	1.37746	0.502122	0.00608303	0.0320728	GO:0004672,GO:0005524,GO:0006468,GO:0016773,GO:0009103,GO:0016020	AT2G42880.1	ATMPK20,MPK20	MAP kinase 20	LOC_Os05g49140.1	CGMC_MAPKCMGC_2.8 - CGMC includes CDA, MAPK, GSK3, and CLKC kinases, expressed	Si021560m	GRMZM2G122335	30.6	signalling.MAP kinases
Pavir.Ca00211	79	64	151	88	99.9083	1.37746	0.245534	2.02271e-08	4.63988e-07	GO:0003700,GO:0043565,GO:0046983,GO:0006355	AT1G43700.1	SUE3,VIP1	VIRE2-interacting protein 1	LOC_Os12g06520.1	bZIP transcription factor domain containing protein, expressed	Si010549m	GRMZM2G146020	31.1	cell.organisation
Pavir.Aa01426	95	96	184	130	134.592	1.37796	0.258367	9.64155e-08	1.9528e-06	GO:0016192	AT1G05785.1	0	Got1/Sft2-like vescicle transport protein family	LOC_Os02g39070.1	vesicle transport protein GOT1B, putative, expressed	Si018664m	GRMZM2G072690	35.1	not assigned.no ontology
Pavir.J10191	15	16	35	20	22.61	1.37862	0.439254	0.00169793	0.0110881	0	0	0	0	LOC_Os02g43750.1	transcription initiation factor, putative, expressed	Si000393m	GRMZM2G333623	NA	NA
Pavir.Ib00884	2973	2369	5741	3140	3694.15	1.37898	0.157916	2.49406e-18	1.95162e-16	0	0	0	0	0	0	NA	NA	NA	NA
Pavir.Fb00017	36	34	75	44	49.5844	1.37939	0.31372	1.09812e-05	0.000138679	GO:0008233,GO:0006508,GO:0016485,GO:0016021	AT3G44330.1	0	0	LOC_Os08g01180.1	nicalin, putative, expressed	Si013500m	GRMZM2G451366	35.2	not assigned.unknown
Pavir.J11229	66	47	109	79	80.4044	1.38001	0.336841	4.18675e-05	0.000452898	0	AT1G55340.1	0	Protein of unknown function (DUF1639)	LOC_Os03g59250.1	expressed protein	Si037490m	GRMZM2G024395	35.2	not assigned.unknown
Pavir.J25874	51	23	87	47	54.2808	1.38034	0.492145	0.00503561	0.0274433	0	0	0	0	0	0	NA	NA	NA	NA
Pavir.J31775	22	44	84	41	49.8592	1.38123	0.514868	0.00730331	0.0369925	0	AT2G32760.2	0	0	LOC_Os05g41160.1	expressed protein	Si023237m	GRMZM2G117410	35.2	not assigned.unknown
Pavir.Ba02898	157	172	353	198	229.65	1.38156	0.195914	1.76493e-12	7.46593e-11	GO:0004672,GO:0005524,GO:0006468,GO:0005515,GO:0043531	AT2G11520.1	CRCK3	calmodulin-binding receptor-like cytoplasmic kinase 3	LOC_Os09g15850.1	Leucine Rich Repeat family protein, expressed	Si033244m	GRMZM2G404647	29.4.1.54	protein.postranslational modification.kinase.receptor like cytoplasmatic kinase IV
Pavir.J18536	24	29	54	37	38.4642	1.38177	0.38669	0.000352483	0.00290495	0	AT2G45250.1	0	Integral membrane protein hemolysin-III homolog	LOC_Os04g05030.1	serine-rich 25 kDa antigen protein, putative, expressed	Si037400m	GRMZM2G134044	35.2	not assigned.unknown
Pavir.J14207	171	94	315	153	188.959	1.38291	0.3877	0.000361143	0.00296884	0	AT5G19150.1	0	pfkB-like carbohydrate kinase family protein	LOC_Os11g17610.1	expressed protein	Si026595m	GRMZM5G840928	3.5	minor CHO metabolism.others
Pavir.J02547	22	29	61	30	36.8311	1.38292	0.402119	0.000583677	0.0044922	0	0	0	0	0	0	NA	NA	NA	NA
Pavir.Ia04534	160	149	335	182	214.689	1.38298	0.173728	1.71194e-15	1.01422e-13	0	0	0	0	0	0	NA	NA	NA	NA
Pavir.Ca02259	10	12	24	16	16.61	1.38315	0.509609	0.006645	0.0342713	GO:0008236,GO:0006508	AT3G01690.1	0	alpha/beta-Hydrolases superfamily protein	LOC_Os12g18860.1	OsPOP23 - Putative Prolyl Oligopeptidase homologue, expressed	Si017345m	GRMZM2G039214	35.2	not assigned.unknown
Pavir.Ga02436	73	32	125	66	77.0925	1.38339	0.492386	0.00496071	0.0271027	0	0	0	0	0	0	NA	NA	NA	NA
Pavir.Ib00359	60	59	125	75	83.7995	1.38381	0.254328	5.29711e-08	1.12505e-06	0	AT4G35920.1	MCA1	PLAC8 family protein	LOC_Os03g06120.1	PLAC8 family protein, expressed	Si035863m	GRMZM2G027821	35.2	not assigned.unknown
Pavir.J09396	37	41	79	53	55.8665	1.38455	0.326587	2.2405e-05	0.000259768	0	AT1G03350.1	0	BSD domain-containing protein	LOC_Os07g45310.1	BSD domain-containing protein, putative, expressed	Si029824m	GRMZM2G111672	35.1.8	not assigned.no ontology.BSD domain-containing protein
Pavir.J37794	95	132	193	187	167.678	1.38478	0.446114	0.00190861	0.0122405	GO:0004672,GO:0005524,GO:0006468	AT5G43320.1	ckl8	casein kinase I-like 8	LOC_Os02g56560.1	CK1_CaseinKinase_1.6 - CK1 includes the casein kinase 1 kinases, expressed	Si017120m	GRMZM2G075124	29.4	protein.postranslational modification
Pavir.Ia04488	72	72	156	87	100.968	1.38515	0.234847	3.67681e-09	9.48258e-08	GO:0003723,GO:0004540	AT2G17510.1	EMB2763	ribonuclease II family protein	LOC_Os03g03710.1	ribonuclease protein, putative, expressed	Si034117m	GRMZM2G031859	31.2	cell.division
Pavir.J08718	9	10	21	14	14.4809	1.38524	0.530411	0.00901101	0.0437987	GO:0016491,GO:0008152	AT1G67730.1	ATKCR1,KCR1,YBR159	beta-ketoacyl reductase 1	LOC_Os02g38440.1	oxidoreductase, short chain dehydrogenase/reductase family, putative, expressed	Si017773m	GRMZM2G087323	16.7	secondary metabolism.wax
Pavir.Eb01572	162	86	265	162	177.6	1.38574	0.395266	0.000455179	0.00362428	0	0	0	0	0	0	NA	NA	NA	NA
Pavir.J02047	376	519	934	585	638.539	1.387	0.301609	4.25183e-06	5.94595e-05	GO:0016787	AT3G58500.1	PP2A-4	protein phosphatase 2A-4	LOC_Os03g59060.1	OsPP2Ac-2 - Phosphatase 2A isoform 2 belonging to family 2, expressed	Si036763m	GRMZM2G108355	29.4	protein.postranslational modification
Pavir.J23661	33	29	69	38	44.1074	1.38781	0.330894	2.73944e-05	0.000310549	0	AT5G65960.1	0	GTP binding	LOC_Os04g49530.1	expressed protein	Si010222m	GRMZM2G314386	35.2	not assigned.unknown
Pavir.J06599	316	170	545	300	346.857	1.38795	0.379028	0.000250394	0.00215338	GO:0004601,GO:0020037,GO:0006979,GO:0055114	AT4G08390.1	SAPX	stromal ascorbate peroxidase	LOC_Os12g07820.1	OsAPx6 - Stromal Ascorbate Peroxidase encoding gene 5,8, expressed	Si010652m	GRMZM2G014397	21.2.1	redox.ascorbate and glutathione.ascorbate
Pavir.Ba04046	14	14	34	17	20.5378	1.38908	0.458743	0.00246165	0.0151029	0	0	0	0	0	0	NA	NA	NA	NA
Pavir.Gb00769	109	152	264	179	187.742	1.38912	0.334833	3.34367e-05	0.000371552	GO:0004672,GO:0005524,GO:0006468	AT5G35980.1	YAK1	yeast YAK1-related gene 1	LOC_Os04g51370.1	protein kinase, putative, expressed	Si009383m	GRMZM2G156638	29.4	protein.postranslational modification
Pavir.Ha01238	47	22	78	46	50.7885	1.39068	0.48033	0.00378831	0.0216762	0	0	0	0	LOC_Os11g11970.1	expressed protein	Si027336m	NA	NA	NA
Pavir.J07862	172	354	693	314	397.666	1.39211	0.492679	0.00471941	0.02602	GO:0005515	AT3G16830.1	TPR2	TOPLESS-related 2	LOC_Os01g15020.1	lissencephaly type-1-like homology motif, putative, expressed	Si000094m	GRMZM2G316967	33.99	development.unspecified
Pavir.Aa00123	56	51	108	72	76.1853	1.39323	0.280236	6.6399e-07	1.12352e-05	0	AT5G44000.1	0	Glutathione S-transferase family protein	LOC_Os02g56970.1	uncharacterized protein yqjG, putative, expressed	Si017438m	GRMZM2G102216	26.9	misc.glutathione S transferases
Pavir.J02266	49	65	121	75	82.0043	1.39392	0.327746	2.10886e-05	0.00024606	GO:0005524,GO:0003887	AT4G24790.1	0	AAA-type ATPase family protein	LOC_Os12g19180.1	ATP binding protein, putative, expressed	Si009269m	GRMZM2G026580	28.1	DNA.synthesis/chromatin structure
Pavir.Ba00761	19	24	41	34	32.209	1.394	0.45881	0.00237925	0.0146916	GO:0005097,GO:0032313,GO:0005622	AT4G27100.1	0	Ypt/Rab-GAP domain of gyp1p superfamily protein	LOC_Os07g34130.1	TBC domain containing protein, expressed	Si029815m	GRMZM2G382413	30.5	signalling.G-proteins
Pavir.Db00715	4104	4800	10418	5041	6289.6	1.39449	0.226618	7.57965e-10	2.19422e-08	0	AT3G30390.1	0	Transmembrane amino acid transporter family protein	LOC_Os06g42720.1	amino acid transporter, putative, expressed	Si006391m	GRMZM2G177659	34.3	transport.amino acids
[truncated: 3,088 more rows]

## Sheet: switchgrass-BS
	BS1	BS2	MC1	MC2	baseMean	log2FoldChange	lfcSE	pvalue	padj	GO	Arab_ID	Arab_Nickname	Arab_Annotation	Rice_ID	Rice_Annotation	Setaria_Homology	Maize_Homology	Mapbin	Mapbin_description
[truncated: 5,122 more rows]

## Sheet: cleome-M
Accession	MeanAll	BS1	BS2	BS3	Mean BS	StDevA	ME1	ME2	ME3	Mean M	StDevB	FoldChange	Log2FoldChange	p-value	Adjusted-p	Anotation1	Annotation2	Annotation3	Mapbin
[truncated: 372 more rows]

[truncated: 5 more sheets: cleome-BS, setaria-M, setaria-BS, maize-M, maize-BS]
