# Supplementary material for: Comparative cell-specific transcriptomics reveals differentiation of C4 photosynthesis pathways in switchgrass and other C4 lineages
Source: J Exp Bot. 2016 Feb 19;67(6):1649–62. doi: 10.1093/jxb/erv553 (PMC4783356; doi:10.1093/jxb/erv553)
Supplement: Supplementary Data [file supp_erv553_supplementary_data_files_S7.xlsx]

## Sheet: statistic
	cleome BS	cleome M	setaria BS	setaria M	maize BS	maize M	Switchgrass BS	Switchgrass M
Total mapped	338	372	4629	5049	6398	6124	4487	3419
Total enriched	338	372	4631	5049	7647	6691	5122	4630
Mapped ratio	1	1	0.999568	1	0.836668	0.915259	0.876025	0.738445

## Sheet: main
	Bincode		cleome BS	cleome M	P cleome BS	FDR cleome BS	P cleome M	FDR cleome M	setaria BS	setaria M	P setaria BS	FDR setaria BS	P setaria M	FDR setaria M	maize BS	maize M	P maize BS	FDR maize BS	P maize M	FDR maize M	Switchgrass BS	Switchgrass M	P switchgrass BS	FDR switchgrass BS	P switchgrass M	FDR switchgrass M
1	1.*	PS	20	4	0.000278642	0.00501555	0.999957	1	88	55	0.000629099	0.00440369	0.999658	1	51	117	1	1	1.18503e-09	1.38253e-08	91	48	0.0216395	0.0631153	0.98602	1
2	2.*	major CHO metabolism	8	4	0.148827	0.59531	0.94897	1	39	18	0.00132024	0.00770142	0.999483	1	64	18	2.96336e-06	3.45725e-05	0.999999	1	50	16	0.00101272	0.0039615	0.999605	1
3	3.*	minor CHO metabolism	6	2	0.114004	0.51302	0.974776	1	40	31	0.0935488	0.251862	0.940377	1	63	26	0.000564324	0.00395027	0.999749	1	42	21	0.0699949	0.144107	0.958926	1
4	4.*	glycolysis	1	4	0.961021	1	0.217986	1	19	9	0.0260506	0.0821141	0.99014	1	24	14	0.146106	0.393363	0.916875	1	44	12	0.000516952	0.00258476	0.999829	1
5	5.*	fermentation	0	2	1	1	0.274165	1	8	5	0.238574	0.491182	0.89777	1	5	6	0.795578	1	0.410387	0.957571	6	1	0.120025	0.210044	0.981072	1
6	6.*	gluconeogenesis / glyoxylate cycle	1	1	0.725835	1	0.773722	1	1	4	0.961431	1	0.215589	0.685965	6	3	0.323636	0.809091	0.872856	1	9	2	0.081156	0.149498	0.981599	1
7	7.*	OPP	1	0	0.476056	0.902001	1	1	6	11	0.900688	1	0.21465	0.685965	7	8	0.781451	1	0.396277	0.957571	15	4	0.0390155	0.0975388	0.988565	1
8	8.*	TCA / org transformation	8	2	0.0387178	0.265864	0.993145	1	32	11	0.000348627	0.00406732	0.999899	1	37	16	0.0107262	0.0625697	0.995173	1	31	7	0.00113186	0.0039615	0.999695	1
9	9.*	mitochondrial electron transport / ATP synthesis	12	0	0.000122098	0.00439554	1	1	51	13	1.53527e-07	5.37345e-06	1	1	19	36	0.998386	1	0.00379985	0.0166243	77	5	4.04908e-14	1.41718e-12	1	1
10	10.*	cell wall	7	30	0.999955	1	0.000203833	0.007338	55	91	0.995015	1	0.00803652	0.0562557	73	61	0.429474	0.934082	0.637498	1	39	55	0.999011	1	0.00195554	0.0114073
11	11.*	lipid metabolism	5	17	0.996231	1	0.0138924	0.250064	86	96	0.592576	0.942735	0.466375	1	113	97	0.472889	0.934082	0.582137	1	107	72	0.227332	0.378887	0.816252	1
12	12.*	N-metabolism	1	3	0.92522	1	0.348772	1	10	9	0.424269	0.792476	0.741647	1	12	13	0.769292	1	0.367912	0.957571	9	4	0.268419	0.412621	0.884375	1
13	13.*	amino acid metabolism	3	4	0.733396	1	0.552478	1	52	67	0.842015	1	0.206822	0.685965	78	105	0.998629	1	0.00221361	0.011068	142	35	2.47208e-11	4.32613e-10	1	1
14	14.*	S-assimilation	1	0	0.476056	0.902001	1	1	4	1	0.161612	0.377094	0.974967	1	5	1	0.14379	0.393363	0.977006	1	12	0	0.00110975	0.0039615	1	1
15	15.*	metal handling	7	1	0.025224	0.265864	0.997475	1	24	6	0.000306663	0.00406732	0.999936	1	22	18	0.480385	0.934082	0.642986	1	21	8	0.0623735	0.136442	0.973322	1
16	16.*	secondary metabolism	10	23	0.987732	1	0.0302437	0.272193	64	89	0.9435	1	0.0777096	0.33998	55	111	1	1	1.04022e-07	9.10193e-07	73	65	0.843516	1	0.201379	0.783139
17	17.*	hormone metabolism	8	6	0.325441	0.902001	0.839262	1	109	77	0.00190063	0.00827718	0.998829	1	140	91	0.0148037	0.0740187	0.98955	1	79	71	0.86495	1	0.17426	0.762389
18	18.*	Co-factor and vitamine metabolism	2	0	0.226278	0.8146	1	1	12	18	0.851864	1	0.249686	0.728251	12	29	0.999485	1	0.00155617	0.00907764	32	15	0.0756816	0.147159	0.959082	1
19	19.*	tetrapyrrole synthesis	0	0	1	1	1	1	5	16	0.993721	1	0.0215186	0.125525	6	34	1	1	5.57781e-07	3.90446e-06	15	3	0.0172412	0.0548584	0.996167	1
20	20.*	stress	11	16	0.822175	1	0.298587	1	144	233	0.999951	1	7.49569e-05	0.000874497	209	148	0.025662	0.112271	0.980155	1	126	152	0.999962	1	6.29728e-05	0.000440809
21	21.*	redox	5	4	0.440924	0.902001	0.792409	1	48	50	0.449669	0.792476	0.6291	1	56	71	0.985507	1	0.022478	0.0874144	92	18	1.38075e-09	1.61087e-08	1	1
22	22.*	polyamine metabolism	4	0	0.0508831	0.265864	1	1	7	4	0.227765	0.491182	0.912326	1	10	2	0.032802	0.127563	0.993925	1	5	5	0.774603	1	0.449962	1
23	23.*	nucleotide metabolism	3	2	0.455048	0.902001	0.841873	1	43	29	0.0281534	0.0821141	0.984101	1	48	56	0.941831	1	0.0848054	0.247349	72	26	0.000428895	0.00250189	0.999809	1
24	24.*	Biodegradation of Xenobiotics	1	0	0.476056	0.902001	1	1	4	3	0.452843	0.792476	0.807399	1	3	3	0.716539	1	0.591875	1	9	1	0.0298109	0.08026	0.996548	1
25	25.*	C1-metabolism	2	1	0.464061	0.902001	0.892614	1	8	4	0.15467	0.377094	0.945824	1	5	11	0.979229	1	0.0638053	0.223319	22	0	3.78696e-06	3.31359e-05	1	1
26	26.*	misc	20	38	0.987584	1	0.0248134	0.272193	277	341	0.944697	1	0.0652607	0.326303	269	267	0.937216	1	0.0744069	0.236749	211	150	0.271151	0.412621	0.763749	1
27	27.*	RNA	24	34	0.870511	1	0.196889	1	465	436	0.00959744	0.033591	0.992061	1	881	723	0.0918481	0.292244	0.916613	1	403	474	1	1	6.08241e-12	2.12884e-10
28	28.*	DNA	5	4	0.440924	0.902001	0.792409	1	81	53	0.00212842	0.00827718	0.998793	1	115	97	0.421856	0.934082	0.631532	1	50	82	0.999996	1	8.36434e-06	7.31879e-05
29	29.*	protein	33	23	0.0516959	0.265864	0.971839	1	504	695	0.999993	1	9.40834e-06	0.000329292	914	1228	1	1	5.34533e-27	1.87086e-25	826	514	3.93756e-05	0.00027563	0.99997	1
30	30.*	signalling	16	30	0.975498	1	0.0488237	0.351531	189	293	0.999962	1	5.65084e-05	0.000874497	312	197	0.000136436	0.00119381	0.999905	1	175	223	1	1	9.86021e-08	1.15036e-06
31	31.*	cell	7	11	0.838552	1	0.306285	1	102	155	0.996794	1	0.00468872	0.0410263	273	141	8.83959e-08	1.54693e-06	1	1	102	166	1	1	2.97953e-10	5.21418e-09
32	32.*	micro RNA, natural antisense etc	0	0	1	1	1	1	0	0	1	1	1	1	1	0	0.533338	0.982465	1	1	0	1	1	1	0.432456	1
33	33.*	development	12	11	0.406718	0.902001	0.744933	1	106	70	0.000581444	0.00440369	0.999665	1	138	100	0.0828653	0.290028	0.935475	1	88	94	0.991352	1	0.0128652	0.0643258
34	34.*	transport	43	31	0.0368483	0.265864	0.979084	1	286	243	0.00185931	0.00827718	0.998608	1	373	184	1.88892e-11	6.61122e-10	1	1	264	171	0.0486075	0.113418	0.960702	1
35	35.*	not assigned	51	64	0.80668	1	0.254197	1	1660	1813	0.534021	0.890035	0.482866	1	1999	2092	1	1	7.06367e-12	1.23614e-10	1148	898	0.761175	1	0.255175	0.893113
36	36.*		0	0					0	0					0	0					0	0
		FDR ≤ 0.1

## Sheet: sub
			C.gynandra						s. viridis						maize						switchgrass
	Bincode		BS	M	P cleome BS	FDR cleome BS	P cleome M	FDR cleome M	BS	M	P setaria BS	FDR setaria BS	P setaria M	FDR setaria M	BS	M	P maize BS	FDR maize BS	P maize M	FDR maize M	BS	M	P switchgrass BS	FDR switchgrass BS	P switchgrass M	FDR switchgrass M
29.1	29.1.*	protein.aa activation	1	0	0.476056	0.894986	1	1	7	21	0.996324	1	0.0114891	0.0490896	8	58	1	1	2.43548e-12	3.81559e-11	15	13	0.70426	1	0.437415	1
29.2	29.2.*	protein.synthesis	4	0	0.0508831	0.269967	1	1	28	89	1	1	7.54345e-08	3.54542e-06	38	429	1	1	8.0587e-100	3.78759e-98	270	68	5.12991e-20	2.41106e-18	1	1
29.3	29.3.*	protein.targeting	1	5	0.979709	1	0.132418	0.777956	27	73	0.999994	1	1.49483e-05	0.00023419	81	114	0.999657	1	0.000576959	0.00225976	84	39	0.00549474	0.0215211	0.996863	1
29.4	29.4.*	protein.postranslational modification	4	14	0.993855	1	0.0237412	0.28429	159	215	0.984635	1	0.0199686	0.0777982	354	167	3.53617e-12	1.662e-10	1	1	132	134	0.992682	1	0.0102691	0.0536275
29.5	29.5.*	protein.degradation	21	4	0.000152481	0.0035833	0.999977	1	264	252	0.0659337	0.221349	0.944897	1	401	392	0.949726	1	0.0583137	0.16122	272	229	0.884089	1	0.135047	0.488247
29.6	29.6.*	protein.folding	0	0	1	1	1	1	5	22	0.999656	1	0.0015528	0.0121636	6	46	1	1	2.92969e-10	2.75391e-09	34	11	0.00693923	0.023296	0.997335	1
29.7	29.7.*	protein.glycosylation	0	0	1	1	1	1	11	14	0.719736	1	0.428164	0.958272	26	10	0.0162328	0.076294	0.993651	1	7	19	0.999502	1	0.00198781	0.0116784
29.8	29.8.*	protein.assembly and cofactor ligation	2	0	0.226278	0.759647	1	1	3	9	0.972691	1	0.0960751	0.28222	0	12	1	1	0.000106107	0.000498701	12	1	0.00687752	0.023296	0.999371	1
27.1	27.1.*	RNA.processing	1	0	0.476056	0.894986	1	1	21	48	0.998936	1	0.00240362	0.0161386	77	133	1	1	7.33774e-07	3.83193e-06	63	67	0.977558	1	0.0337174	0.144065
27.2	27.2.*	RNA.transcription	2	0	0.226278	0.759647	1	1	22	14	0.076272	0.238985	0.961428	1	27	34	0.939519	1	0.0978564	0.219012	24	13	0.203592	0.382754	0.878621	1
27.3	27.3.*	RNA.regulation of transcription	21	34	0.945615	1	0.0935778	0.628308	406	335	4.77939e-05	0.00112316	0.999965	1	721	469	8.42927e-08	1.03865e-06	1	1	270	345	1	1	1.7878e-11	4.20132e-10
27.4	27.4.*	RNA.RNA binding	0	0	1	1	1	1	16	39	0.998551	1	0.00352753	0.0207242	56	87	0.999768	1	0.000432949	0.00184987	46	49	0.959709	1	0.0616814	0.241585
			C.gynandra						s. viridis						maize						switchgrass
	Bincode		BS	M	P cleome BS	FDR cleome BS	P cleome M	FDR cleome M	BS	M	P setaria BS	FDR setaria BS	P setaria M	FDR setaria M	BS	M	P maize BS	FDR maize BS	P maize M	FDR maize M	BS	M	P switchgrass BS	FDR switchgrass BS	P switchgrass M	FDR switchgrass M
	29.5	protein.degradation.	3	0	0.107386	0.543714	1	1	25	19	0.148358	0.385382	0.910895	1	41	41	0.763834	1	0.309477	0.710651	32	20	0.290049	0.544941	0.79864	1
	29.5.1	protein.degradation.subtilases	1	0	0.476056	0.922359	1	1	12	7	0.133914	0.385382	0.942102	1	15	3	0.00826401	0.0512369	0.998377	1	2	6	0.985972	1	0.0729591	0.323104
	29.5.2	protein.degradation.autophagy	0	0	1	1	1	1	5	1	0.0903506	0.322224	0.988031	1	7	7	0.698511	1	0.504623	1	3	2	0.625143	1	0.716848	1
	29.5.3	protein.degradation.cysteine protease	0	0	1	1	1	1	14	9	0.148415	0.385382	0.928357	1	16	10	0.261526	0.772123	0.850009	1	18	13	0.516837	0.942468	0.625877	1
	29.5.4	protein.degradation.aspartate protease	0	0	1	1	1	1	4	9	0.936843	1	0.17014	0.586038	11	5	0.162252	0.502981	0.933729	1	3	4	0.868977	1	0.354862	1
	29.5.5	protein.degradation.serine protease	1	0	0.476056	0.922359	1	1	29	23	0.156636	0.385382	0.900913	1	20	38	0.998766	1	0.0029026	0.010586	21	11	0.202438	0.435267	0.884649	1
	29.5.7	protein.degradation.metalloprotease	0	0	1	1	1	1	4	11	0.973956	1	0.0815545	0.316024	12	22	0.989009	1	0.0261056	0.0770735	6	7	0.853463	1	0.30882	0.957343
	29.5.9	protein.degradation.AAA type	0	0	1	1	1	1	6	6	0.553309	1	0.669901	1	25	5	0.000589023	0.00456493	0.999878	1	3	3	0.773046	1	0.52276	1
	29.5.11	protein.degradation.ubiquitin	2	0	0.226278	0.779401	1	1	11	6	0.12495	0.385382	0.949868	1	18	13	0.365459	0.944103	0.7598	1	10	8	0.636493	1	0.549322	1
29.5.11.1	29.5.11.1.*	protein.degradation.ubiquitin.ubiquitin	1	0	0.476056	0.922359	1	1	12	4	0.0259453	0.124241	0.993359	1	3	14	0.999535	1	0.00285008	0.010586	6	9	0.941451	1	0.146984	0.569562
29.5.11.2	29.5.11.2.*	protein.degradation.ubiquitin.E1	0	0	1	1	1	1	3	0	0.109459	0.357182	1	1	2	2	0.735799	1	0.635926	1	3	0	0.182756	0.419662	1	1
29.5.11.3	29.5.11.3.*	protein.degradation.ubiquitin.E2	4	0	0.0508831	0.320514	1	1	10	7	0.253258	0.541449	0.87505	1	15	26	0.989688	1	0.0228779	0.0709216	23	6	0.0096885	0.0400458	0.997076	1
29.5.11.4	29.5.11.4.*	protein.degradation.ubiquitin.E3	9	4	0.0972666	0.543714	0.96952	1	123	139	0.638948	1	0.408957	1	192	157	0.280304	0.789949	0.755132	1	109	125	0.999401	1	0.000947258	0.00839
29.5.11.5	29.5.11.5.*	protein.degradation.ubiquitin.ubiquitin protease	0	0	1	1	1	1	3	4	0.73659	1	0.547157	1	15	3	0.00826401	0.0512369	0.998377	1	10	8	0.636493	1	0.549322	1
29.5.11.20	29.5.11.20.*	protein.degradation.ubiquitin.proteasom	0	0	1	1	1	1	3	7	0.92852	1	0.209461	0.607569	9	46	1	1	1.48994e-08	1.31966e-07	23	7	0.019319	0.0704575	0.993243	1
		FDR ≤ 0.1

## Sheet: r2
	r2	cleome	setaria	maize	switchgrass
M	cleome	1	0.684943	0.697626	0.725029	BS
	setaria	0.687168	1	0.958872	0.886051
	maize	0.584512	0.949159	1	0.935442
	switchgrass	0.700088	0.920372	0.944159	1
