# Supplementary material for: Comparative cell-specific transcriptomics reveals differentiation of C4 photosynthesis pathways in switchgrass and other C4 lineages
Source: J Exp Bot. 2016 Feb 19;67(6):1649–62. doi: 10.1093/jxb/erv553 (PMC4783356; doi:10.1093/jxb/erv553)
Supplement: Supplementary Data [file supp_erv553_supplementary_data_files_S8.xlsx]

## Sheet: statistics
	switchgrass		setaria		maize		Cleome
Enriched expressed TF(log2>1) & restricted catalogue	BS	MC	BS	MC	BS	MC	BS	MC
AP2	0	6	3	2	5	2	0	0
ARF	4	12	9	5	17	2	0	1
ARR-B	0	2	4	1	5	2	0	0
B3	4	5	7	0	5	6	0	0
BBR-BPC	0	0	0	2	0	2	0	0
BES1	1	3	1	2	1	0	0	0
C2H2	13	12	15	16	14	21	0	1
C3H	7	14	7	2	10	18	0	0
CAMTA	4	3	3	0	7	0	0	0
CO-like	3	5	3	1	2	5	0	0
CPP	1	2	4	1	5	0	0	0
DBB	4	1	1	4	2	5	2	0
Dof	9	2	13	1	15	2	4	0
E2F/DP	1	1	0	0	2	0	0	0
EIL	1	1	2	3	1	2	0	0
ERF	11	6	11	28	14	32	0	0
FAR1	7	10	2	2	8	0	0	0
G2-like	10	6	17	8	23	6	4	1
GATA	3	3	2	6	1	8	0	1
GRAS	8	4	12	8	16	8	0	0
GRF	1	1	1	1	2	2	0	0
GeBP	2	3	0	2	0	3	0	0
HB-PHD	0	1	1	0	1	0	0	0
HB-other	2	0	2	1	13	2	0	0
HD-ZIP	1	15	6	13	13	5	1	4
HRT-like	0	0	0	1	0	0	0	0
HSF	0	8	1	6	1	12	0	0
LBD	3	0	1	4	1	2	0	0
LFY	0	0	0	0	0	0	0	0
LSD	0	2	1	1	2	2	1	0
M-type	0	2	2	3	0	5	0	0
MIKC	5	7	6	0	6	3	0	1
MYB	12	7	21	13	26	8	2	6
MYB_related	10	15	19	2	22	14	1	0
NAC	5	7	21	16	20	16	0	2
NF-X1	0	1	1	0	2	1	0	0
NF-YA	0	3	4	0	5	0	0	0
NF-YB	0	1	2	0	1	1	0	0
NF-YC	4	0	2	0	3	2	0	0
NZZ/SPL	0	0	0	0	0	0	0	0
Nin-like	0	0	2	0	7	2	0	0
RAV	1	0	0	3	0	2	0	0
S1Fa-like	1	0	0	0	1	1	0	0
SAP	0	0	0	0	0	0	0	0
SBP	2	3	7	1	10	1	1	1
SRS	0	1	1	1	0	0	0	0
STAT	0	0	0	1	0	1	0	0
TALE	5	5	6	2	8	4	0	0
TCP	0	0	5	5	7	1	1	0
Trihelix	5	2	3	5	7	9	0	0
VOZ	1	0	1	0	2	0	1	0
WOX	0	2	0	0	0	1	0	0
WRKY	2	10	9	23	20	16	0	0
Whirly	1	0	0	0	0	1	0	0
YABBY	0	1	2	0	3	0	0	0
ZF-HD	0	1	2	2	4	2	0	0
bHLH	10	18	23	19	38	23	2	4
bZIP	11	29	28	15	34	11	0	1
Total	175	243	296	232	412	274	20	23

## Sheet: r2
	r2	cleome	setaria	maize	switchgrass
M	cleome	1	0.194934	0.205755	0.192641	BS
	setaria	0.252212	1	0.88726	0.681646
	maize	0.103222	0.704597	1	0.604157
	switchgrass	0.214926	0.339206	0.362434	1

## Sheet: switchgrass-BS-TF
	BS1	BS2	MC1	MC2	baseMean	log2FoldChange	lfcSE	pvalue	padj	GO	Arab_ID	Arab_Nickname	Arab_Annotation	Rice_ID	Rice_Annotation	Setaria_Homology	Maize_Homology	Mapbin	Mapbin_description	Arab_TF	Rice_TF	TF_class
Pavir.Ba01071	129	153	0	0	54.1947	-5.64558	0.701031	8.06176e-16	4.90281e-14	0	AT4G37650.1	SGR7,SHR	GRAS family transcription factor	LOC_Os07g39820.1	SHR, putative, expressed	Si029296m	GRMZM2G019060	33.99	development.unspecified	GRAS	GRAS	GRAS
Pavir.Ib02920	595	657	9	5	244.54	-5.4469	0.400604	4.18799e-42	1.10368e-39	GO:0003700,GO:0006355	AT1G78080.1	RAP2.4	related to AP2 4	LOC_Os10g22600.1	ethylene-responsive transcription factor, putative, expressed	Si036893m	GRMZM2G039870	27.3.3	RNA.regulation of transcription.AP2/EREBP, APETALA2/Ethylene-responsive element binding protein family	ERF	ERF	ERF
Pavir.J14024	816	929	11	10	341.908	-5.36887	0.379796	2.27258e-45	6.63752e-43	0	0	0	0	LOC_Os07g32510.1	dof zinc finger domain containing protein, putative, expressed	NA	GRMZM2G134545			0	Dof	Dof
Pavir.J19041	388	763	7	3	225.943	-5.24104	0.590505	6.96005e-19	5.67888e-17	0	AT3G54220.1	SCR,SGR1	GRAS family transcription factor	LOC_Os12g02870.1	GRAS family transcription factor domain containing protein, expressed	Si032551m	GRMZM2G131516	33.99	development.unspecified	GRAS	GRAS	GRAS
Pavir.Ib00525	164	182	2	2	67.7289	-4.88205	0.559918	2.80105e-18	2.1733e-16	GO:0003700,GO:0006355	AT1G53910.1	RAP2.12	related to AP2 12	LOC_Os03g08460.1	AP2 domain containing protein, expressed	Si036938m	GRMZM2G129674	27.3.3	RNA.regulation of transcription.AP2/EREBP, APETALA2/Ethylene-responsive element binding protein family	ERF	ERF	ERF
Pavir.J09831	72	68	0	0	26.8001	-4.86799	0.728605	2.36929e-11	8.52109e-10	GO:0003676,GO:0008270,GO:0008168,GO:0008173,GO:0006396	AT2G28450.1	0	zinc finger (CCCH-type) family protein	LOC_Os04g01480.1	zinc finger C-x8-C-x5-C-x3-H type family protein, expressed	Si009361m	GRMZM2G147623	27.3.99	RNA.regulation of transcription.unclassified	C3H	C3H	C3H
Pavir.Ia02495	979	939	28	16	380.589	-4.66852	0.256829	7.77136e-74	5.56806e-71	GO:0003700,GO:0006355	AT1G78080.1	RAP2.4	related to AP2 4	LOC_Os10g22600.1	ethylene-responsive transcription factor, putative, expressed	Si036893m	GRMZM2G039870	27.3.3	RNA.regulation of transcription.AP2/EREBP, APETALA2/Ethylene-responsive element binding protein family	ERF	ERF	ERF
Pavir.Ib01803	65	51	0	0	22.1352	-4.59044	0.744103	6.86838e-10	2.00477e-08	0	AT5G57520.1	ATZFP2,ZFP2	zinc finger protein 2	LOC_Os09g26200.1	ZOS9-11 - C2H2 zinc finger protein, expressed	Si037914m	GRMZM2G161255	27.3.11	RNA.regulation of transcription.C2H2 zinc finger family	C2H2	0	C2H2
Pavir.Bb01182	52	65	0	0	22.5051	-4.54411	0.750003	1.37148e-09	3.79536e-08	0	AT4G37650.1	SGR7,SHR	GRAS family transcription factor	LOC_Os07g39820.1	SHR, putative, expressed	Si029296m	GRMZM2G019060	33.99	development.unspecified	GRAS	GRAS	GRAS
Pavir.J04159	50	125	0	0	34.0284	-4.33075	0.789667	4.1516e-08	9.00528e-07	GO:0003677	AT4G39250.1	ATRL1,RL1,RSM2	RAD-like 1	LOC_Os05g50340.1	MYB family transcription factor, putative, expressed	Si023770m	GRMZM2G114503	27.3.26	RNA.regulation of transcription.MYB-related transcription factor family	MYB_related	MYB_related	MYB_related
Pavir.J19866	293	236	9	5	105.214	-4.26134	0.414462	8.52799e-25	1.07137e-22	GO:0003677	AT5G56840.1	0	myb-like transcription factor family protein	LOC_Os05g10690.1	Myb transcription factor, putative, expressed	Si022796m	GRMZM2G049695	27.3.26	RNA.regulation of transcription.MYB-related transcription factor family	MYB_related	MYB_related	MYB_related
Pavir.Hb00042	68	38	0	0	20.1133	-4.24044	0.772318	4.00735e-08	8.7337e-07	0	AT1G07530.1	ATGRAS2,GRAS2,SCL14	SCARECROW-like 14	LOC_Os11g47870.1	GRAS family transcription factor domain containing protein, expressed	Si025985m	GRMZM2G073779	27.3.21	RNA.regulation of transcription.GRAS transcription factor family	GRAS	GRAS	GRAS
Pavir.Ga02602	178	47	0	0	42.2488	-4.21846	0.803515	1.5209e-07	2.96139e-06	0	0	0	0	LOC_Os09g01140.1	expressed protein	NA	GRMZM2G036966			0	GeBP	GeBP
Pavir.Ga01003	253	232	10	4	96.8406	-4.17473	0.402791	3.59566e-25	4.64448e-23	GO:0003677,GO:0008270,GO:0006355	AT4G24060.1	0	Dof-type zinc finger DNA-binding family protein	LOC_Os04g47990.1	dof zinc finger domain containing protein, putative, expressed	Si010443m	GRMZM2G010290	27.3.8	RNA.regulation of transcription.C2C2(Zn) DOF zinc finger family	Dof	Dof	Dof
Pavir.J02443	47	36	0	0	15.8316	-4.16674	0.76492	5.11446e-08	1.08929e-06	GO:0003700,GO:0043565,GO:0006355,GO:0003677,GO:0005634	AT4G08150.1	BP,BP1,KNAT1	KNOTTED-like from Arabidopsis thaliana	LOC_Os07g03770.1	Homeobox domain containing protein, expressed	Si039068m	GRMZM2G135447	27.3.22	RNA.regulation of transcription.HB,Homeobox transcription factor family	TALE	TALE	TALE
Pavir.Fb00921	30	45	0	0	14.4704	-3.88915	0.785739	7.43356e-07	1.24041e-05	0	AT4G38180.1	FRS5	FAR1-related sequence 5	LOC_Os06g28250.1	expressed protein	Si004181m	GRMZM2G400352	30.11	signalling.light	FAR1	0	FAR1
Pavir.Ga01561	49	25	0	0	14.0212	-3.75071	0.795897	2.44625e-06	3.6467e-05	0	AT1G13450.1	0	Homeodomain-like superfamily protein	LOC_Os04g40930.1	MYB family transcription factor, putative, expressed	Si036121m	GRMZM2G047370	27.3.26	RNA.regulation of transcription.MYB-related transcription factor family	Trihelix	Trihelix	Trihelix
Pavir.J11500	48	24	0	0	13.638	-3.70274	0.798464	3.5293e-06	5.02909e-05	GO:0003677	AT5G59780.3	ATMYB59,ATMYB59-1,ATMYB59-2,ATMYB59-3,MYB59	myb domain protein 59	LOC_Os12g37970.1	MYB family transcription factor, putative, expressed	Si023104m	GRMZM2G130149	27.3.25	RNA.regulation of transcription.MYB domain transcription factor family	MYB	MYB	MYB
Pavir.Aa01737	32	24	0	0	10.6778	-3.67496	0.789094	3.20566e-06	4.6196e-05	0	AT1G21200.1	0	sequence-specific DNA binding transcription factors	LOC_Os02g33770.1	homeodomain, putative, expressed	Si017397m	GRMZM2G469873	27.3.30	RNA.regulation of transcription.Trihelix, Triple-Helix transcription factor family	Trihelix	Trihelix	Trihelix
Pavir.Gb02200	26	69	0	0	18.4877	-3.63456	0.81368	7.93896e-06	0.000104101	GO:0003677	AT5G59780.3	ATMYB59,ATMYB59-1,ATMYB59-2,ATMYB59-3,MYB59	myb domain protein 59	LOC_Os11g47460.1	MYB family transcription factor, putative, expressed	Si026803m	GRMZM2G048136	27.3.25	RNA.regulation of transcription.MYB domain transcription factor family	MYB	MYB	MYB
Pavir.Fa01402	181	79	2	4	51.2928	-3.5239	0.691988	3.53501e-07	6.39692e-06	0	AT4G13640.1	UNE16	Homeodomain-like superfamily protein	LOC_Os08g25799.1	Myb transcription factor, putative, expressed	Si014513m	GRMZM2G113742	27.3.20	RNA.regulation of transcription.G2-like transcription factor family, GARP	G2-like	G2-like	G2-like
Pavir.Eb00288	23	58	0	0	15.7522	-3.52127	0.815767	1.58508e-05	0.000191728	0	AT1G55110.1	AtIDD7,IDD7	indeterminate(ID)-domain 7	LOC_Os01g09850.1	ZOS1-04 - C2H2 zinc finger protein, expressed	Si001334m	GRMZM2G143723	27.3.11	RNA.regulation of transcription.C2H2 zinc finger family	C2H2	C2H2	C2H2
Pavir.J34361	69	28	1	0	18.5535	-3.51935	0.781231	6.64129e-06	8.86245e-05	GO:0003700,GO:0006355	AT4G36900.1	DEAR4,RAP2.10	related to AP2 10	LOC_Os06g07030.1	AP2 domain containing protein, expressed	Si039427m	GRMZM2G119865	27.3.3	RNA.regulation of transcription.AP2/EREBP, APETALA2/Ethylene-responsive element binding protein family	ERF	ERF	ERF
Pavir.Ia03096	90	132	4	4	45.4371	-3.49368	0.57886	1.58519e-09	4.34482e-08	0	AT5G57520.1	ATZFP2,ZFP2	zinc finger protein 2	LOC_Os09g26200.1	ZOS9-11 - C2H2 zinc finger protein, expressed	Si037914m	GRMZM2G161255	27.3.11	RNA.regulation of transcription.C2H2 zinc finger family	C2H2	0	C2H2
Pavir.Gb01040	22	51	0	0	14.1796	-3.4915	0.814485	1.81297e-05	0.000215686	GO:0003677,GO:0008270,GO:0006355	AT4G24060.1	0	Dof-type zinc finger DNA-binding family protein	LOC_Os04g47990.1	dof zinc finger domain containing protein, putative, expressed	Si010443m	GRMZM2G010290	27.3.8	RNA.regulation of transcription.C2C2(Zn) DOF zinc finger family	Dof	Dof	Dof
Pavir.J01306	1051	887	69	40	403.361	-3.42948	0.213762	6.35726e-58	2.803e-55	0	AT1G05805.1	0	basic helix-loop-helix (bHLH) DNA-binding superfamily protein	LOC_Os01g67480.1	helix-loop-helix DNA-binding domain containing protein, expressed	Si001123m	GRMZM2G114873	27.3.6	RNA.regulation of transcription.bHLH,Basic Helix-Loop-Helix family	bHLH	bHLH	bHLH
Pavir.Gb01200	175	87	7	3	52.5375	-3.42546	0.596422	9.2822e-09	2.24019e-07	GO:0003700,GO:0043565,GO:0006355	AT2G44745.1	0	WRKY family transcription factor	LOC_Os04g46060.1	WRKY36, expressed	Si030985m	GRMZM2G123387	27.3.32	RNA.regulation of transcription.WRKY domain transcription factor family	WRKY	WRKY	WRKY
Pavir.Bb01629	35	44	2	0	15.6719	-3.35721	0.715054	2.66555e-06	3.93146e-05	GO:0003677	AT4G13640.1	UNE16	Homeodomain-like superfamily protein	LOC_Os09g12750.1	Myb-like DNA-binding domain containing protein, putative, expressed	Si030441m	GRMZM2G064197	27.3.20	RNA.regulation of transcription.G2-like transcription factor family, GARP	G2-like	G2-like	G2-like
Pavir.J38875	1050	907	76	41	409.22	-3.35433	0.203176	3.1376e-61	1.53058e-58	GO:0003700,GO:0043565,GO:0046983,GO:0006355	AT3G56850.1	AREB3,DPBF3	ABA-responsive element binding protein 3	LOC_Os01g59760.1	bZIP transcription factor, putative, expressed	Si002173m	GRMZM2G159134	17.1.3	hormone metabolism.abscisic acid.induced-regulated-responsive-activated	bZIP	bZIP	bZIP
Pavir.Fa00884	234	172	15	8	84.2899	-3.26612	0.398887	2.65429e-16	1.68811e-14	GO:0003677	AT5G18240.1	ATMYR1,MYR1	myb-related protein 1	LOC_Os08g33750.1	myb-like DNA-binding domain containing protein, expressed	Si014218m	GRMZM2G168002	27.3.20	RNA.regulation of transcription.G2-like transcription factor family, GARP	G2-like	G2-like	G2-like
Pavir.J09313	36	61	2	1	19.6445	-3.22897	0.704579	4.58713e-06	6.36438e-05	GO:0003677	AT3G23250.1	ATMYB15,ATY19,MYB15	myb domain protein 15	LOC_Os10g33810.1	myb-related protein Myb4, putative, expressed	Si040527m	GRMZM2G147346	27.3.25	RNA.regulation of transcription.MYB domain transcription factor family	MYB	MYB	MYB
Pavir.Da01464	18	19	0	0	7.09646	-3.20232	0.810204	7.73448e-05	0.000775224	GO:0008270,GO:0005622,GO:0005515	AT3G02380.1	ATCOL2,COL2	CONSTANS-like 2	LOC_Os06g16370.1	CCT/B-box zinc finger protein, putative, expressed	Si019803m	GRMZM2G405368	33.99	development.unspecified	CO-like	CO-like	CO-like
Pavir.J34139	18	72	0	0	17.6022	-3.18662	0.83333	0.000131323	0.00122669	GO:0003700,GO:0006355	AT1G72360.3	HRE1	Integrase-type DNA-binding superfamily protein	LOC_Os03g08470.1	AP2 domain containing protein, expressed	Si036606m	GRMZM2G018984	27.3.3	RNA.regulation of transcription.AP2/EREBP, APETALA2/Ethylene-responsive element binding protein family	ERF	ERF	ERF
Pavir.J09779	872	467	57	23	277.04	-3.17423	0.450341	1.80847e-12	7.61502e-11	GO:0003677,GO:0006355	AT3G18990.1	REM39,VRN1	AP2/B3-like transcriptional factor family protein	LOC_Os03g42240.1	B3 DNA binding domain containing protein, expressed	Si035266m	GRMZM2G344521	27.3.41	RNA.regulation of transcription.B3 transcription factor family	B3	B3	B3
Pavir.Ea02346	20	141	0	0	31.6496	-3.09856	0.840197	0.000226113	0.00196931	GO:0003700,GO:0006355,GO:0005667	AT5G03415.1	ATDPB,DPB	Transcription factor DP	LOC_Os01g48700.1	transcription factor Dp, putative, expressed	Si003799m	GRMZM2G462623	27.3.18	RNA.regulation of transcription.E2F/DP transcription factor family	E2F/DP	E2F/DP	E2F/DP
Pavir.J03046	386	211	24	14	124.786	-3.02786	0.457752	3.72495e-11	1.30887e-09	GO:0003677	AT3G04030.3	0	Homeodomain-like superfamily protein	LOC_Os08g33750.1	myb-like DNA-binding domain containing protein, expressed	Si014218m	GRMZM2G117193	27.3.20	RNA.regulation of transcription.G2-like transcription factor family, GARP	G2-like	G2-like	G2-like
Pavir.Bb02566	121	35	3	2	30.872	-3.01139	0.744112	5.18892e-05	0.000546732	0	AT2G02070.1	AtIDD5,IDD5	indeterminate(ID)-domain 5	LOC_Os09g38340.1	ZOS9-17 - C2H2 zinc finger protein, expressed	Si029540m	GRMZM2G042666	27.3.11	RNA.regulation of transcription.C2H2 zinc finger family	C2H2	C2H2	C2H2
Pavir.J21588	45	134	5	2	36.9097	-2.97915	0.729644	4.44553e-05	0.000477177	0	AT3G54220.1	SCR,SGR1	GRAS family transcription factor	LOC_Os12g02870.1	GRAS family transcription factor domain containing protein, expressed	Si032551m	GRMZM2G131516	33.99	development.unspecified	GRAS	GRAS	GRAS
Pavir.J04129	60	56	5	2	24.2236	-2.95675	0.551004	8.04533e-08	1.6603e-06	GO:0003677	AT3G46130.1	ATMYB48,ATMYB48-1,ATMYB48-2,ATMYB48-3,MYB48	myb domain protein 48	LOC_Os01g74410.1	MYB family transcription factor, putative, expressed	Si022826m	GRMZM2G305856	27.3.25	RNA.regulation of transcription.MYB domain transcription factor family	MYB	MYB	MYB
Pavir.J00526	39	105	0	2	28.8644	-2.94256	0.813871	0.000299758	0.00252533	0	AT1G67100.1	LBD40	LOB domain-containing protein 40	LOC_Os01g32770.1	DUF260 domain containing protein, putative, expressed	Si022660m	GRMZM2G073044	27.3.37	RNA.regulation of transcription.AS2,Lateral Organ Boundaries Gene Family	LBD	LBD	LBD
Pavir.Ha01581	122	52	7	1	34.9584	-2.94026	0.707173	3.2138e-05	0.000358911	GO:0003677,GO:0006355	AT3G18990.1	REM39,VRN1	AP2/B3-like transcriptional factor family protein	LOC_Os11g09160.1	B3 DNA binding domain containing protein, expressed	Si027380m	GRMZM2G001048	27.3.41	RNA.regulation of transcription.B3 transcription factor family	B3	B3	B3
Pavir.Bb00243	69	31	2	2	20.2211	-2.9121	0.709755	4.07893e-05	0.000442487	GO:0003677	AT3G18100.1	AtMYB4R1,MYB4R1	myb domain protein 4r1	LOC_Os07g04700.2	MYB family transcription factor, putative, expressed	Si028919m	GRMZM2G051793	27.3.25	RNA.regulation of transcription.MYB domain transcription factor family	MYB	MYB	MYB
Pavir.J16340	142	56	6	4	40.4676	-2.90768	0.6529	8.44908e-06	0.000109816	GO:0003677,GO:0006355	AT4G00260.1	MEE45	Transcriptional factor B3 family protein	LOC_Os04g28000.1	B3 DNA binding domain containing protein, expressed	Si011653m	GRMZM2G109879	27.3.41	RNA.regulation of transcription.B3 transcription factor family	B3	B3	B3
Pavir.J26411	45	46	2	3	19.1719	-2.86668	0.617391	3.43039e-06	4.90338e-05	0	AT4G38180.1	FRS5	FAR1-related sequence 5	LOC_Os11g19030.1	FAR1 family protein, expressed	Si005043m	GRMZM2G114461	30.11	signalling.light	FAR1	FAR1	FAR1
Pavir.J36591	18	11	0	0	5.51068	-2.80918	0.828671	0.000698953	0.00525504	GO:0003677	AT3G46130.1	ATMYB48,ATMYB48-1,ATMYB48-2,ATMYB48-3,MYB48	myb domain protein 48	LOC_Os05g02420.2	expressed protein	Si024470m	GRMZM2G305856	27.3.25	RNA.regulation of transcription.MYB domain transcription factor family	MYB	MYB_related	MYB
Pavir.Ba01055	477	322	47	20	171.59	-2.79689	0.363855	1.50847e-14	8.21506e-13	0	AT5G67420.1	ASL39,LBD37	LOB domain-containing protein 37	LOC_Os07g40000.1	DUF260 domain containing protein, putative, expressed	Si031011m	GRMZM2G177110	27.3.37	RNA.regulation of transcription.AS2,Lateral Organ Boundaries Gene Family	LBD	LBD	LBD
Pavir.Eb01660	13	91	0	0	20.4434	-2.79323	0.84299	0.000921433	0.0066376	GO:0003677	AT1G75250.1	ATRL6,RL6,RSM3	RAD-like 6	LOC_Os05g50340.1	MYB family transcription factor, putative, expressed	Si023770m	GRMZM2G150260	27.3.26	RNA.regulation of transcription.MYB-related transcription factor family	MYB_related	MYB_related	MYB_related
Pavir.Ib01787	12	15	0	0	5.19349	-2.79019	0.828157	0.000753978	0.00560897	0	AT5G57520.1	ATZFP2,ZFP2	zinc finger protein 2	LOC_Os09g26100.1	ZOS9-10 - C2H2 zinc finger protein, expressed	Si038885m	AC201740.3_FGT003	27.3.11	RNA.regulation of transcription.C2H2 zinc finger family	C2H2	0	C2H2
Pavir.Ab01899	32	10	0	0	7.90265	-2.76087	0.837502	0.000978789	0.0069769	GO:0008270	AT4G38180.1	FRS5	FAR1-related sequence 5	LOC_Os11g19030.1	FAR1 family protein, expressed	Si016477m	GRMZM2G043250	30.11	signalling.light	FAR1	FAR1	FAR1
Pavir.Bb03462	44	92	5	3	28.8172	-2.73326	0.665212	3.97623e-05	0.000433294	GO:0003677,GO:0005524	AT1G48310.1	CHA18,CHR18	chromatin remodeling factor18	LOC_Os03g25430.1	transcription regulator, putative, expressed	Si030239m	GRMZM2G082318	27.3.44	RNA.regulation of transcription.Chromatin Remodeling Factors	0	GeBP	GeBP
Pavir.J16211	25	29	2	1	11.2663	-2.659	0.693393	0.000125687	0.00118133	GO:0003677	AT1G17950.1	ATMYB52,BW52,MYB52	myb domain protein 52	LOC_Os03g51110.1	MYB family transcription factor, putative, expressed	Si037256m	GRMZM2G455869	27.3.25	RNA.regulation of transcription.MYB domain transcription factor family	MYB	MYB	MYB
Pavir.Ga01057	704	470	64	43	256.569	-2.65272	0.328742	7.07013e-16	4.32845e-14	0	AT4G00150.1	ATHAM3,HAM3	GRAS family transcription factor	LOC_Os04g46860.1	scarecrow, putative, expressed	Si016508m	GRMZM5G825321	33.99	development.unspecified	GRAS	GRAS	GRAS
Pavir.Bb02257	8389	6388	954	558	3277.88	-2.583	0.19105	1.19098e-41	3.06811e-39	GO:0003700,GO:0006355	AT1G53910.1	RAP2.12	related to AP2 12	LOC_Os09g26420.1	AP2 domain containing protein, expressed	Si030088m	GRMZM2G148333	27.3.3	RNA.regulation of transcription.AP2/EREBP, APETALA2/Ethylene-responsive element binding protein family	ERF	ERF	ERF
Pavir.J33046	9	18	0	0	5.23312	-2.57858	0.838195	0.00209551	0.0132702	GO:0003677	AT1G75250.2	ATRL6,RL6,RSM3	RAD-like 6	LOC_Os05g50340.1	MYB family transcription factor, putative, expressed	Si023770m	GRMZM2G114503	27.3.26	RNA.regulation of transcription.MYB-related transcription factor family	MYB_related	MYB_related	MYB_related
Pavir.Ab00451	14	9	0	0	4.37418	-2.57156	0.835643	0.00208853	0.0132297	GO:0006355,GO:0005634,GO:0003677,GO:0009725	AT1G30330.2	ARF6	auxin response factor 6	LOC_Os02g06910.1	auxin response factor 6, putative, expressed	Si016262m	GRMZM2G028980	27.3.4	RNA.regulation of transcription.ARF, Auxin Response Factor family	ARF	ARF	ARF
Pavir.J16113	9	17	0	0	5.0349	-2.56942	0.837978	0.00216784	0.0136585	GO:0003677	AT5G58900.1	0	Homeodomain-like transcriptional regulator	LOC_Os01g63460.1	MYB family transcription factor, putative, expressed	Si002423m	GRMZM2G125522	27.3.26	RNA.regulation of transcription.MYB-related transcription factor family	MYB_related	MYB	MYB_related
Pavir.J11802	9	63	0	0	14.1531	-2.53383	0.844015	0.00268108	0.0162277	GO:0003677	AT4G38620.1	ATMYB4,MYB4	myb domain protein 4	LOC_Os08g43550.1	MYB family transcription factor, putative, expressed	Si015081m	GRMZM2G084583	27.3.25	RNA.regulation of transcription.MYB domain transcription factor family	MYB	MYB	MYB
Pavir.Ib02991	8	17	0	0	4.84988	-2.46811	0.84073	0.00332826	0.0194736	GO:0003677,GO:0005634	AT5G64220.1	0	Calmodulin-binding transcription activator protein with CG-1 and Ankyrin domains	LOC_Os03g09100.1	calmodulin-binding transcription activator, putative, expressed	Si034046m	GRMZM2G341747	27.3.39	RNA.regulation of transcription.AtSR Transcription Factor family	CAMTA	CAMTA	CAMTA
Pavir.Cb00258	90	9	1	0	18.6725	-2.42731	0.843571	0.0040094	0.0226837	GO:0003700,GO:0043565,GO:0046983,GO:0006355	AT5G28770.2	AtbZIP63,BZO2H3	bZIP transcription factor family protein	LOC_Os12g40920.1	bZIP transcription factor domain containing protein, expressed	Si022331m	GRMZM2G073427	27.3.35	RNA.regulation of transcription.bZIP transcription factor family	bZIP	bZIP	bZIP
Pavir.Gb00650	15	7	0	0	4.16275	-2.38461	0.841467	0.00459879	0.0254468	GO:0003677	AT3G23250.1	ATMYB15,ATY19,MYB15	myb domain protein 15	LOC_Os04g43680.1	MYB family transcription factor, putative, expressed	Si010814m	GRMZM2G048295	27.3.25	RNA.regulation of transcription.MYB domain transcription factor family	MYB	MYB	MYB
Pavir.Eb00095	7	52	0	0	11.6026	-2.3544	0.843585	0.00525532	0.0284077	0	AT1G68810.1	0	basic helix-loop-helix (bHLH) DNA-binding superfamily protein	LOC_Os01g11910.1	basic helix-loop-helix, putative, expressed	Si002517m	GRMZM2G016039	27.3.6	RNA.regulation of transcription.bHLH,Basic Helix-Loop-Helix family	bHLH	bHLH	bHLH
Pavir.Bb02239	76	16	3	0	17.9446	-2.35207	0.832389	0.0047179	0.0260198	0	AT5G57520.1	ATZFP2,ZFP2	zinc finger protein 2	LOC_Os09g26210.1	ZOS9-12 - C2H2 zinc finger protein, expressed	Si031489m	GRMZM2G108818	27.3.11	RNA.regulation of transcription.C2H2 zinc finger family	C2H2	C2H2	C2H2
Pavir.Da01643	38	6	0	0	8.21984	-2.31227	0.843847	0.00614108	0.0323046	GO:0003677,GO:0006355	AT1G25580.1	ANAC008,SOG1	NAC (No Apical Meristem) domain transcriptional regulator superfamily protein	LOC_Os02g38130.1	no apical meristem protein, putative, expressed	Si006639m	GRMZM2G027309	33.99	development.unspecified	NAC	NAC	NAC
Pavir.Eb00729	26	6	0	0	5.99968	-2.31086	0.844003	0.00618184	0.0323335	GO:0003677,GO:0046983	AT2G45650.1	AGL6	AGAMOUS-like 6	LOC_Os01g69850.1	OsMADS65 - MADS-box family gene with MIKC* type-box, expressed	Si004582m	GRMZM2G171650	27.3.24	RNA.regulation of transcription.MADS box transcription factor family	MIKC	M-type	MIKC
Pavir.Db00422	22	6	0	0	5.25962	-2.3032	0.843878	0.00634683	0.0330195	GO:0003677	AT1G14600.1	0	Homeodomain-like superfamily protein	LOC_Os06g45890.1	MYB family transcription factor, putative, expressed	Si007179m	GRMZM2G454449	27.3.20	RNA.regulation of transcription.G2-like transcription factor family, GARP	G2-like	G2-like	G2-like
Pavir.J31656	20	6	0	0	4.8896	-2.2968	0.843768	0.00648725	0.0335521	0	AT3G58120.1	ATBZIP61,BZIP61	Basic-leucine zipper (bZIP) transcription factor family protein	LOC_Os02g14910.1	bZIP transcription factor family protein, putative, expressed	Si018161m	GRMZM2G158313	27.3.35	RNA.regulation of transcription.bZIP transcription factor family	bZIP	bZIP	bZIP
Pavir.J39812	43	44	6	3	19.3548	-2.29586	0.544416	2.47447e-05	0.000283455	0	AT1G24625.1	ZFP7	zinc finger protein 7	LOC_Os12g39220.1	ZOS12-08 - C2H2 zinc finger protein, expressed	Si023286m	GRMZM2G086835	27.3.11	RNA.regulation of transcription.C2H2 zinc finger family	C2H2	0	C2H2
Pavir.J40795	8	9	0	0	3.26411	-2.29275	0.841468	0.00643596	0.0333621	GO:0003677,GO:0046983,GO:0003700,GO:0006355,GO:0005634	AT1G71692.1	AGL12,XAL1	AGAMOUS-like 12	LOC_Os08g02070.1	OsMADS26 - MADS-box family gene with MIKCc type-box, expressed	Si014419m	GRMZM2G117961	27.3.24	RNA.regulation of transcription.MADS box transcription factor family	MIKC	MIKC	MIKC
Pavir.J05942	12	18	0	1	6.20595	-2.28628	0.812685	0.00490445	0.0268434	GO:0003700,GO:0006355	AT2G47520.1	HRE2	Integrase-type DNA-binding superfamily protein	LOC_Os05g29810.1	AP2 domain containing protein, expressed	Si023329m	GRMZM2G085964	27.3.3	RNA.regulation of transcription.AP2/EREBP, APETALA2/Ethylene-responsive element binding protein family	ERF	ERF	ERF
Pavir.Ha01862	209	34	12	3	49.5089	-2.27504	0.789506	0.0039566	0.0224323	GO:0003677,GO:0006355	AT3G56530.1	anac064,NAC064	NAC domain containing protein 64	LOC_Os12g04230.1	expressed protein	Si012013m	GRMZM2G122615	33.99	development.unspecified	NAC	NAC	NAC
Pavir.J20758	7	11	0	0	3.47554	-2.27248	0.842479	0.00698892	0.0356551	GO:0003677,GO:0008270,GO:0006355	AT3G55370.2	OBP3	OBF-binding protein 3	LOC_Os05g02150.1	expressed protein	Si022547m	GRMZM2G179069	27.3.8	RNA.regulation of transcription.C2C2(Zn) DOF zinc finger family	Dof	Dof	Dof
Pavir.Aa00902	231	334	38	28	129.662	-2.25745	0.408358	3.23678e-08	7.15289e-07	GO:0003677,GO:0008270,GO:0006355	AT4G24060.1	0	Dof-type zinc finger DNA-binding family protein	LOC_Os02g45200.1	dof zinc finger domain containing protein, putative, expressed	Si017619m	GRMZM2G171852	27.3.8	RNA.regulation of transcription.C2C2(Zn) DOF zinc finger family	Dof	Dof	Dof
Pavir.Aa00205	7	10	0	0	3.27731	-2.24335	0.842638	0.00776109	0.0389078	0	AT5G58010.1	LRL3	LJRHL1-like 3	LOC_Os02g55250.1	BHLH transcription factor, putative, expressed	Si017553m	GRMZM2G067654	27.3.6	RNA.regulation of transcription.bHLH,Basic Helix-Loop-Helix family	bHLH	bHLH	bHLH
Pavir.J28034	88	42	8	5	28.5943	-2.22328	0.60473	0.000236474	0.00204676	GO:0003677,GO:0008270,GO:0006355	AT3G47500.1	CDF3	cycling DOF factor 3	LOC_Os07g48570.1	expressed protein	Si029673m	AC155434.2_FGT006	27.3.8	RNA.regulation of transcription.C2C2(Zn) DOF zinc finger family	Dof	Dof	Dof
Pavir.Gb01230	72	20	3	3	19.2508	-2.21777	0.760588	0.00354704	0.0205123	0	AT1G13450.1	0	Homeodomain-like superfamily protein	LOC_Os04g40930.1	MYB family transcription factor, putative, expressed	Si036121m	GRMZM2G047370	27.3.26	RNA.regulation of transcription.MYB-related transcription factor family	Trihelix	Trihelix	Trihelix
Pavir.Ca02357	15	70	3	2	18.1984	-2.17011	0.800345	0.00669856	0.0344894	0	AT4G38180.1	FRS5	FAR1-related sequence 5	LOC_Os11g19030.1	FAR1 family protein, expressed	Si005043m	GRMZM2G129311	30.11	signalling.light	FAR1	FAR1	FAR1
Pavir.J08480	8	57	1	1	13.4339	-2.16281	0.837321	0.00979433	0.0467811	GO:0003700,GO:0006355	AT2G47520.1	HRE2	Integrase-type DNA-binding superfamily protein	LOC_Os01g21120.1	AP2 domain containing protein, expressed	Si002845m	GRMZM2G169382	27.3.3	RNA.regulation of transcription.AP2/EREBP, APETALA2/Ethylene-responsive element binding protein family	ERF	ERF	ERF
Pavir.J31164	7	8	0	0	2.88087	-2.15678	0.843335	0.0105443	0.0496469	GO:0003700,GO:0008270,GO:0043565,GO:0006355	AT5G26930.1	GATA23	GATA transcription factor 23	LOC_Os05g06340.1	GATA zinc finger domain containing protein, expressed	Si011269m	AC194965.4_FGT004	27.3.9	RNA.regulation of transcription.C2C2(Zn) GATA transcription factor family	GATA	GATA	GATA
Pavir.Ca00518	774	606	127	66	321.041	-2.1432	0.227358	4.238e-21	4.08263e-19	GO:0008270,GO:0005622	AT1G78600.1	DBB3,LZF1,STH3	light-regulated zinc finger protein 1	LOC_Os05g11510.1	B-box zinc finger family protein, putative, expressed	Si022650m	GRMZM5G834596	27.3.7	RNA.regulation of transcription.C2C2(Zn) CO-like, Constans-like zinc finger family	DBB	DBB	DBB
Pavir.J29517	13	17	2	0	6.24966	-2.1302	0.788339	0.00688963	0.0352281	GO:0017150,GO:0050660,GO:0008033,GO:0055114	AT4G38890.1	0	FMN-linked oxidoreductases superfamily protein	LOC_Os04g02730.1	tRNA-dihydrouridine synthase 3-like, putative, expressed	Si009579m	GRMZM2G120740	27.3.12	RNA.regulation of transcription.C3H zinc finger family	0	C3H	C3H
Pavir.Ia03770	601	689	114	68	303.236	-2.11764	0.239628	9.81589e-19	7.89662e-17	0	AT2G37650.1	0	GRAS family transcription factor	LOC_Os03g48450.1	SCARECROW, putative, expressed	Si034418m	GRMZM2G049159	33.99	development.unspecified	GRAS	GRAS	GRAS
Pavir.Ea00361	231	155	28	22	89.2998	-2.10789	0.395175	9.60376e-08	1.946e-06	GO:0003677	AT5G56840.1	0	myb-like transcription factor family protein	LOC_Os01g09640.1	Myb transcription factor, putative, expressed	Si002353m	GRMZM2G049695	27.3.26	RNA.regulation of transcription.MYB-related transcription factor family	MYB_related	MYB_related	MYB_related
Pavir.Bb03216	82	223	22	12	69.6099	-2.09285	0.636029	0.00100011	0.00711007	0	AT5G66730.1	0	C2H2-like zinc finger protein	LOC_Os07g39310.1	ZOS7-06 - C2H2 zinc finger protein, expressed	Si028906m	GRMZM2G058197	27.3.11	RNA.regulation of transcription.C2H2 zinc finger family	C2H2	C2H2	C2H2
Pavir.J38222	27	21	3	2	10.7057	-2.07679	0.655455	0.00153245	0.0101989	0	AT4G31270.1	0	sequence-specific DNA binding transcription factors	LOC_Os02g07800.1	transcription factor, putative, expressed	Si017462m	GRMZM2G334722	27.3.30	RNA.regulation of transcription.Trihelix, Triple-Helix transcription factor family	Trihelix	Trihelix	Trihelix
Pavir.Ab01730	18	11	2	0	5.98539	-2.04995	0.796916	0.0101009	0.0479287	0	AT3G19860.2	bHLH121	basic helix-loop-helix (bHLH) DNA-binding superfamily protein	LOC_Os02g23823.1	helix-loop-helix DNA-binding domain containing protein, expressed	Si017804m	GRMZM2G114444	27.3.6	RNA.regulation of transcription.bHLH,Basic Helix-Loop-Helix family	bHLH	bHLH	bHLH
Pavir.Ia04290	85	69	17	4	35.1096	-2.04427	0.51687	7.65012e-05	0.000768279	GO:0003700,GO:0043565,GO:0006355,GO:0003677,GO:0005634	AT2G16400.1	BLH7	BEL1-like homeodomain 7	LOC_Os03g06930.1	homeodomain protein, putative, expressed	Si034960m	GRMZM2G004641	27.3.22	RNA.regulation of transcription.HB,Homeobox transcription factor family	TALE	TALE	TALE
Pavir.Ea00264	127	102	20	13	53.8937	-2.01539	0.363904	3.05515e-08	6.79409e-07	GO:0003677	AT3G16350.1	0	Homeodomain-like superfamily protein	LOC_Os01g09280.1	myb-related transcription activator, putative, expressed	Si001941m	GRMZM2G400489	27.3.26	RNA.regulation of transcription.MYB-related transcription factor family	MYB_related	MYB_related	MYB_related
Pavir.Ca02738	485	243	73	33	169.013	-1.96704	0.460768	1.96306e-05	0.000231285	GO:0003700,GO:0043565,GO:0046983,GO:0006355	AT3G54620.1	ATBZIP25,BZIP25,BZO2H4	basic leucine zipper 25	LOC_Os12g40920.1	bZIP transcription factor domain containing protein, expressed	Si022331m	GRMZM2G073427	27.3.35	RNA.regulation of transcription.bZIP transcription factor family	bZIP	bZIP	bZIP
Pavir.Ca00821	92	216	28	13	71.9144	-1.95964	0.596774	0.00102449	0.00726648	GO:0003677	AT3G16350.1	0	Homeodomain-like superfamily protein	LOC_Os05g10690.1	Myb transcription factor, putative, expressed	Si022796m	GRMZM2G049695	27.3.26	RNA.regulation of transcription.MYB-related transcription factor family	MYB_related	MYB_related	MYB_related
Pavir.Ga01099	222	158	38	21	90.1851	-1.93682	0.339308	1.14217e-08	2.71509e-07	GO:0003700,GO:0006355	AT4G17500.1	ATERF-1,ERF-1	ethylene responsive element binding factor 1	LOC_Os04g46220.1	ethylene-responsive transcription factor, putative, expressed	Si030692m	GRMZM2G080516	17.5.2	hormone metabolism.ethylene.signal transduction	ERF	ERF	ERF
Pavir.Ga01518	3913	2320	615	360	1480.21	-1.91896	0.329402	5.69122e-09	1.43076e-07	GO:0008270,GO:0005622	AT1G06040.1	STO	B-box zinc finger family protein	LOC_Os04g41560.2	B-box zinc finger family protein, putative, expressed	Si010884m	GRMZM2G018876	27.3.7	RNA.regulation of transcription.C2C2(Zn) CO-like, Constans-like zinc finger family	DBB	DBB	DBB
Pavir.Fa00869	28	21	3	3	11.3085	-1.88882	0.646211	0.00346772	0.0201562	GO:0003700,GO:0006355,GO:0005634	AT3G57230.1	AGL16	AGAMOUS-like 16	LOC_Os02g36924.1	OsMADS27 - MADS-box family gene with MIKCc type-box, expressed	Si015538m	GRMZM2G344991	27.3.24	RNA.regulation of transcription.MADS box transcription factor family	MIKC	MIKC	MIKC
Pavir.Ea02856	84	59	15	7	33.7211	-1.88236	0.458225	3.99222e-05	0.00043452	0	AT1G28520.1	ATVOZ1,VOZ1	vascular plant one zinc finger protein	LOC_Os01g54930.1	one zinc finger protein, putative, expressed	Si000864m	GRMZM2G449165	35.2	not assigned.unknown	VOZ	VOZ	VOZ
Pavir.Bb02800	118	233	33	19	83.788	-1.87605	0.526699	0.000368168	0.00301578	GO:0003677,GO:0005634	AT2G33810.1	SPL3	squamosa promoter binding protein-like 3	LOC_Os07g32170.1	OsSPL13 - SBP-box gene family member, expressed	Si031154m	GRMZM2G113779	33.3	development.squamosa promoter binding like (SPL)	SBP	SBP	SBP
Pavir.J18448	21	18	4	1	8.82048	-1.83216	0.683276	0.00733079	0.0371226	GO:0005515	AT5G51980.2	0	Transducin/WD40 repeat-like superfamily protein	LOC_Os01g09252.1	WD domain, G-beta repeat domain containing protein, expressed	Si004706m	GRMZM2G152370	27.3.12	RNA.regulation of transcription.C3H zinc finger family	C3H	0	C3H
Pavir.Ea03463	128	58	20	8	43.268	-1.81414	0.576648	0.00165514	0.0108341	GO:0008270,GO:0005622	AT1G34370.1	STOP1	C2H2 and C2HC zinc fingers superfamily protein	LOC_Os01g65080.1	ZOS1-18 - C2H2 zinc finger protein, expressed	Si001061m	GRMZM2G075956	27.3.11	RNA.regulation of transcription.C2H2 zinc finger family	C2H2	C2H2	C2H2
Pavir.Ab00058	125	79	22	12	49.0215	-1.77992	0.436176	4.48904e-05	0.000481509	GO:0003677,GO:0046983,GO:0003700,GO:0006355,GO:0005634	AT2G45660.1	AGL20,ATSOC1,SOC1	AGAMOUS-like 20	LOC_Os02g01355.1	MADS-box transcription factor, putative, expressed	Si019985m	GRMZM2G171365	27.3.24	RNA.regulation of transcription.MADS box transcription factor family	MIKC	MIKC	MIKC
Pavir.Db00366	40	91	12	7	31.2115	-1.76879	0.634232	0.00528914	0.0285771	GO:0006355,GO:0005634,GO:0003677,GO:0009725	AT1G30330.2	ARF6	auxin response factor 6	LOC_Os06g46410.1	auxin response factor, putative, expressed	Si005802m	GRMZM2G028980	27.3.4	RNA.regulation of transcription.ARF, Auxin Response Factor family	ARF	ARF	ARF
Pavir.J07126	22	16	3	2	8.78949	-1.76832	0.678339	0.0091384	0.0442851	GO:0003677,GO:0006355	AT1G12260.1	ANAC007,EMB2749,NAC007,VND4	NAC 007	LOC_Os02g42970.1	NAC domain containing protein, putative, expressed	Si010504m	GRMZM2G178998	33.99	development.unspecified	NAC	NAC	NAC
Pavir.Ha00283	71	61	18	5	31.5888	-1.74243	0.484701	0.00032457	0.00270835	GO:0005515,GO:0003676,GO:0008270	AT1G62740.1	0	stress-inducible protein, putative	LOC_Os12g18120.1	zinc finger C-x8-C-x5-C-x3-H type family protein, expressed	Si021682m	GRMZM2G006493	20	stress	0	C3H	C3H
Pavir.Gb01773	675	394	121	68	260.113	-1.7395	0.363918	1.75372e-06	2.7002e-05	GO:0003677,GO:0006355,GO:0005634	AT3G09735.1	0	S1FA-like DNA-binding protein	LOC_Os04g33440.2	DNA-binding protein S1FA, putative, expressed	Si011030m	GRMZM2G147424	27.3.81	RNA.regulation of transcription.S1FA	S1Fa-like	S1Fa-like	S1Fa-like
Pavir.Ab03353	207	118	31	25	79.4907	-1.66617	0.457755	0.000272779	0.00232194	GO:0003700,GO:0043565,GO:0046983,GO:0006355	0	0	0	LOC_Os02g58670.1	bZIP transcription factor domain containing protein, expressed	Si023448m	GRMZM2G073892			0	bZIP	bZIP
Pavir.Ib01843	315	312	87	43	158.739	-1.59389	0.222406	7.69e-13	3.38737e-11	GO:0005515,GO:0003677,GO:0005634	AT5G64220.1	0	Calmodulin-binding transcription activator protein with CG-1 and Ankyrin domains	LOC_Os07g43030.1	calmodulin-binding transcription activator, putative, expressed	Si034054m	GRMZM2G431243	27.3.39	RNA.regulation of transcription.AtSR Transcription Factor family	CAMTA	CAMTA	CAMTA
Pavir.J32327	430	600	130	80	262.768	-1.5628	0.332648	2.62637e-06	3.88116e-05	0	AT2G37650.1	0	GRAS family transcription factor	LOC_Os03g48450.1	SCARECROW, putative, expressed	Si034418m	GRMZM2G049159	33.99	development.unspecified	GRAS	GRAS	GRAS
Pavir.J12143	258	610	100	62	218.287	-1.55242	0.54895	0.00468433	0.025864	0	AT2G20180.1	PIF1,PIL5	phytochrome interacting factor 3-like 5	LOC_Os03g56950.1	phytochrome-interacting factor 4, putative, expressed	Si035818m	GRMZM2G065374	27.3.6	RNA.regulation of transcription.bHLH,Basic Helix-Loop-Helix family	bHLH	bHLH	bHLH
Pavir.J38013	471	412	120	69	226.119	-1.5406	0.187124	1.82456e-16	1.18171e-14	GO:0005515	AT3G02380.1	ATCOL2,COL2	CONSTANS-like 2	LOC_Os04g42020.1	CCT/B-box zinc finger protein, putative, expressed	Si010592m	AC233888.1_FGT002	33.99	development.unspecified	CO-like	CO-like	CO-like
Pavir.J39623	155	158	40	26	80.3529	-1.52766	0.285899	9.12349e-08	1.85854e-06	GO:0003700,GO:0043565,GO:0006355,GO:0003677,GO:0005634	AT1G62990.1	IXR11,KNAT7	KNOTTED-like homeobox of Arabidopsis thaliana 7	LOC_Os03g03164.3	homeobox protein knotted-1, putative, expressed	Si036727m	GRMZM2G159431	27.3.22	RNA.regulation of transcription.HB,Homeobox transcription factor family	TALE	TALE	TALE
Pavir.Ea02092	34	55	10	7	22.4907	-1.48823	0.568002	0.0087901	0.0430907	GO:0003700,GO:0006355,GO:0003677	AT1G68840.1	EDF2,RAP2.8,RAV2,TEM2	related to ABI3/VP1 2	LOC_Os01g49830.1	B3 DNA binding domain containing protein, expressed	Si004045m	GRMZM2G169654	27.3.3	RNA.regulation of transcription.AP2/EREBP, APETALA2/Ethylene-responsive element binding protein family	RAV	RAV	RAV
Pavir.Db00412	249	184	69	27	110.199	-1.48519	0.350431	2.25341e-05	0.000261001	GO:0003677,GO:0043565,GO:0005622	AT1G56170.1	ATHAP5B,HAP5B,NF-YC2	nuclear factor Y, subunit C2	LOC_Os06g45640.1	core histone H2A/H2B/H3/H4, putative, expressed	Si007127m	GRMZM2G124421	27.3.16	RNA.regulation of transcription.CCAAT box binding factor family, HAP5	NF-YC	NF-YC	NF-YC
Pavir.Ca02930	2449	1683	598	339	1070.27	-1.43832	0.253105	1.32572e-08	3.12228e-07	GO:0003700,GO:0043565,GO:0006355,GO:0003677,GO:0005634	AT4G34610.1	BLH6	BEL1-like homeodomain 6	LOC_Os12g43950.1	homeobox domain containing protein, expressed	Si021437m	GRMZM2G099319	27.3.22	RNA.regulation of transcription.HB,Homeobox transcription factor family	TALE	TALE	TALE
Pavir.J10197	110	68	21	16	45.4997	-1.43534	0.455426	0.00162361	0.0106739	GO:0003677	AT2G01060.1	0	myb-like HTH transcriptional regulator family protein	LOC_Os05g41240.1	Myb-like DNA-binding domain containing protein, putative, expressed	Si022972m	GRMZM2G117854	27.3.20	RNA.regulation of transcription.G2-like transcription factor family, GARP	G2-like	G2-like	G2-like
Pavir.J32778	480	377	136	71	225.479	-1.36932	0.227743	1.82588e-09	4.95712e-08	GO:0008270,GO:0005622	AT1G34370.1	STOP1	C2H2 and C2HC zinc fingers superfamily protein	LOC_Os02g36360.1	ZOS2-11 - C2H2 zinc finger protein, expressed	Si017455m	GRMZM2G023988	27.3.11	RNA.regulation of transcription.C2H2 zinc finger family	C2H2	C2H2	C2H2
Pavir.Ea02165	181	88	41	20	69.0183	-1.34479	0.496797	0.0067909	0.0348474	0	AT3G22760.1	SOL1	Tesmin/TSO1-like CXC domain-containing protein	LOC_Os05g51040.1	tesmin/TSO1-like CXC domain containing protein, expressed	Si002871m	GRMZM2G701689	27.3.17	RNA.regulation of transcription.CPP(Zn),CPP1-related transcription factor family	CPP	CPP	CPP
Pavir.Ba02250	417	415	129	76	221.784	-1.34055	0.185231	4.58169e-13	2.06988e-11	GO:0003700,GO:0043565,GO:0046983,GO:0006355	AT1G75390.1	AtbZIP44,bZIP44	basic leucine-zipper 44	LOC_Os09g13575.1	expressed protein	Si031353m	AC203957.3_FGT004	27.3.35	RNA.regulation of transcription.bZIP transcription factor family	bZIP	bZIP	bZIP
Pavir.J17044	345	284	101	54	166.658	-1.33889	0.223211	1.9935e-09	5.3677e-08	0	AT4G03090.2	0	sequence-specific DNA binding;sequence-specific DNA binding transcription factors	LOC_Os05g09630.1	homeobox domain containing protein, expressed	Si025937m	GRMZM2G339848	35.2	not assigned.unknown	0	HB-other	HB-other
Pavir.Ba01478	154	257	63	34	108.593	-1.33671	0.440873	0.00242965	0.0149486	0	AT2G02080.1	AtIDD4,IDD4	indeterminate(ID)-domain 4	LOC_Os09g38340.1	ZOS9-17 - C2H2 zinc finger protein, expressed	Si029540m	GRMZM2G042666	27.3.11	RNA.regulation of transcription.C2H2 zinc finger family	C2H2	C2H2	C2H2
Pavir.Eb03157	1617	2774	725	350	1167.34	-1.32493	0.411269	0.00127487	0.00874221	GO:0003677,GO:0006355,GO:0009725,GO:0005634	AT2G33860.1	ARF3,ETT	Transcriptional factor B3 family protein / auxin-responsive factor AUX/IAA-related	LOC_Os01g54990.1	auxin response factor, putative, expressed	Si000554m	GRMZM2G056120	27.3.4	RNA.regulation of transcription.ARF, Auxin Response Factor family	ARF	ARF	ARF
Pavir.Fa01637	52	60	17	10	29.7269	-1.29538	0.427321	0.00243417	0.014973	GO:0003677	AT5G16560.1	KAN,KAN1	Homeodomain-like superfamily protein	LOC_Os08g33050.1	MYB family transcription factor, putative, expressed	Si013716m	GRMZM2G056400	27.3.20	RNA.regulation of transcription.G2-like transcription factor family, GARP	G2-like	G2-like	G2-like
Pavir.J03148	852	388	171	115	323.175	-1.28735	0.468947	0.00604765	0.0319119	0	AT3G44750.1	ATHD2A,HD2A,HDA3,HDT1	histone deacetylase 3	LOC_Os05g51830.1	ZOS5-12 - C2H2 zinc finger protein, expressed	Si022778m	GRMZM2G100146	27.3.55	RNA.regulation of transcription.HDA	C2H2	C2H2	C2H2
Pavir.Da02402	146	156	48	30	81.8613	-1.24753	0.283747	1.0994e-05	0.000138802	0	AT2G02740.2	ATWHY3,PTAC11,WHY3	ssDNA-binding transcriptional regulator	LOC_Os06g05350.1	whirly transcription factor domain containing protein, expressed	Si006951m	GRMZM2G155662	27.3.82	RNA.regulation of transcription.plant TF (pbf2)	Whirly	Whirly	Whirly
Pavir.Ab00677	77	86	24	17	44.0921	-1.24409	0.373769	0.000873148	0.00635225	GO:0003700,GO:0043565,GO:0046983,GO:0006355	AT1G42990.1	ATBZIP60,BZIP60	basic region/leucine zipper motif 60	LOC_Os06g41770.1	bZIP transcription factor domain containing protein, expressed	Si017847m	GRMZM2G025812	27.3.35	RNA.regulation of transcription.bZIP transcription factor family	bZIP	bZIP	bZIP
Pavir.Ba03301	316	214	82	53	142.49	-1.23769	0.318492	0.000101867	0.000986925	GO:0003677,GO:0006355	AT5G63790.1	ANAC102,NAC102	NAC domain containing protein 102	LOC_Os07g12340.1	NAC domain-containing protein 67, putative, expressed	Si030752m	GRMZM2G079632	33.99	development.unspecified	NAC	NAC	NAC
Pavir.Ia03080	76	59	24	11	36.0483	-1.22362	0.398681	0.00214664	0.0135491	0	AT5G67420.1	ASL39,LBD37	LOB domain-containing protein 37	LOC_Os03g33090.1	DUF260 domain containing protein, putative, expressed	Si031011m	GRMZM2G044902	27.3.37	RNA.regulation of transcription.AS2,Lateral Organ Boundaries Gene Family	LBD	LBD	LBD
Pavir.Ib04422	115	178	48	28	79.6512	-1.20519	0.423656	0.00444473	0.0247858	GO:0005515,GO:0003676,GO:0008270	AT2G41900.1	0	CCCH-type zinc finger protein with ARM repeat domain	LOC_Os03g49170.1	zinc finger family protein, putative, expressed	Si034386m	GRMZM2G180979	27.3.12	RNA.regulation of transcription.C3H zinc finger family	C3H	C3H	C3H
Pavir.J00335	488	322	132	83	220.121	-1.18471	0.309413	0.000128717	0.00120504	0	AT4G15090.1	FAR1	FRS (FAR1 Related Sequences) transcription factor family	LOC_Os12g24870.1	SWIM zinc finger family protein, putative, expressed	Si008564m	NA	30.11	signalling.light	FAR1	0	FAR1
Pavir.Eb01057	101	137	39	24	65.1266	-1.18442	0.385399	0.00211747	0.0133926	GO:0003677,GO:0006355	AT5G17260.1	anac086,NAC086	NAC domain containing protein 86	LOC_Os01g15640.1	no apical meristem protein, putative, expressed	Si001021m	GRMZM2G064541	33.99	development.unspecified	NAC	NAC	NAC
Pavir.Ab03056	283	214	96	42	135.111	-1.17778	0.299874	8.581e-05	0.000851692	0	AT3G08505.1	0	zinc finger (CCCH-type/C3HC4-type RING finger) family protein	LOC_Os06g21390.1	Zinc finger C-x8-C-x5-C-x3-H type domain containing protein, expressed	Si017583m	GRMZM2G399901	29.5.11.4.2	protein.degradation.ubiquitin.E3.RING	C3H	C3H	C3H
Pavir.Aa03102	1403	1334	495	278	757.638	-1.15903	0.114166	3.2433e-24	3.90346e-22	GO:0003700,GO:0006355	AT1G50640.1	ATERF3,ERF3	ethylene responsive element binding factor 3	LOC_Os02g09650.1	AP2 domain containing protein, expressed	Si023330m	GRMZM2G079653	17.5.2	hormone metabolism.ethylene.signal transduction	ERF	ERF	ERF
Pavir.Ib02142	826	1269	393	198	580.368	-1.14031	0.363223	0.00169286	0.0110578	0	0	0	0	LOC_Os10g39030.1	homeobox domain containing protein, expressed	Si034832m	GRMZM2G064466			0	TALE	TALE
Pavir.Ba02820	387	368	147	71	209.1	-1.13298	0.199106	1.26796e-08	2.99239e-07	GO:0003677	AT2G01060.1	0	myb-like HTH transcriptional regulator family protein	LOC_Os09g12770.1	Myb-like DNA-binding domain containing protein, putative, expressed	Si030592m	GRMZM2G173943	27.3.20	RNA.regulation of transcription.G2-like transcription factor family, GARP	G2-like	G2-like	G2-like
Pavir.J04249	166	207	67	38	103.523	-1.13165	0.313778	0.000310332	0.00260675	0	AT4G02590.1	UNE12	basic helix-loop-helix (bHLH) DNA-binding superfamily protein	LOC_Os03g58330.1	BHLH transcription factor, putative, expressed	Si036929m	GRMZM2G004356	27.3.6	RNA.regulation of transcription.bHLH,Basic Helix-Loop-Helix family	bHLH	bHLH	bHLH
Pavir.Ga01522	81	60	26	13	38.4819	-1.13105	0.392384	0.00394514	0.0223836	GO:0003700,GO:0008270,GO:0043565,GO:0006355	AT4G17570.3	GATA26	GATA transcription factor 26	LOC_Os04g46020.1	GATA zinc finger domain containing protein, expressed	Si011929m	GRMZM2G421212	27.3.9	RNA.regulation of transcription.C2C2(Zn) GATA transcription factor family	GATA	GATA	GATA
Pavir.J18103	482	521	176	109	279.764	-1.12829	0.204006	3.19011e-08	7.06338e-07	GO:0003677	AT3G25790.1	0	myb-like transcription factor family protein	LOC_Os03g55590.1	MYB family transcription factor, putative, expressed	Si036412m	GRMZM2G124540	27.3.20	RNA.regulation of transcription.G2-like transcription factor family, GARP	G2-like	G2-like	G2-like
Pavir.Fa01963	825	545	248	142	378.857	-1.10736	0.287845	0.000119531	0.00113059	GO:0003677	AT5G47390.1	0	myb-like transcription factor family protein	LOC_Os08g04840.1	MYB family transcription factor, putative, expressed	Si013948m	GRMZM2G112764	27.3.26	RNA.regulation of transcription.MYB-related transcription factor family	MYB_related	MYB_related	MYB_related
Pavir.J09960	224	333	99	59	155.599	-1.09962	0.372336	0.00314392	0.018542	0	AT5G18830.3	ATSPL7,SPL7	squamosa promoter binding protein-like 7	LOC_Os05g33810.1	OsSPL9 - SBP-box gene family member, expressed	Si022878m	GRMZM2G109354	33.3	development.squamosa promoter binding like (SPL)	SBP	SBP	SBP
Pavir.Ba00914	63	58	26	9	33.084	-1.09293	0.427531	0.0105767	0.0497574	GO:0008270	AT4G38180.1	FRS5	FAR1-related sequence 5	LOC_Os03g15040.2	FAR1 family protein, expressed	Si033400m	GRMZM2G406651	30.11	signalling.light	FAR1	FAR1	FAR1
Pavir.Da00534	68	80	30	13	40.9906	-1.08549	0.396635	0.00620513	0.0324517	GO:0003677	AT2G32460.1	ATM1,ATMYB101,MYB101	myb domain protein 101	LOC_Os06g40330.1	MYB family transcription factor, putative, expressed	Si007070m	GRMZM2G423833	27.3.25	RNA.regulation of transcription.MYB domain transcription factor family	MYB	MYB	MYB
Pavir.J17853	767	533	265	123	361.845	-1.07656	0.289959	0.000204961	0.00180949	GO:0003677,GO:0006355,GO:0009725,GO:0005634	AT2G33860.1	ARF3,ETT	Transcriptional factor B3 family protein / auxin-responsive factor AUX/IAA-related	LOC_Os01g54990.1	auxin response factor, putative, expressed	Si000554m	GRMZM5G874163	27.3.4	RNA.regulation of transcription.ARF, Auxin Response Factor family	ARF	ARF	ARF
Pavir.Ia02749	529	564	208	120	309.174	-1.06258	0.186551	1.22681e-08	2.89827e-07	GO:0005515,GO:0003677,GO:0005634	AT2G22300.1	CAMTA3,SR1	signal responsive 1	LOC_Os10g22950.1	calmodulin-binding transcription activator, putative, expressed	Si034049m	GRMZM2G341747	27.3.39	RNA.regulation of transcription.AtSR Transcription Factor family	CAMTA	CAMTA	CAMTA
Pavir.Fb02381	602	929	330	147	435.268	-1.0177	0.386783	0.00850857	0.0419803	0	AT2G02070.1	AtIDD5,IDD5	indeterminate(ID)-domain 5	LOC_Os08g44050.2	ZOS8-12 - C2H2 zinc finger protein, expressed	Si013546m	GRMZM2G179677	27.3.11	RNA.regulation of transcription.C2H2 zinc finger family	C2H2	C2H2	C2H2
Pavir.Ba01576	530	368	174	100	254.081	-1.01451	0.272234	0.000194075	0.00172234	GO:0003677,GO:0043565,GO:0005622	AT1G56170.1	ATHAP5B,HAP5B,NF-YC2	nuclear factor Y, subunit C2	LOC_Os09g30310.1	core histone H2A/H2B/H3/H4, putative, expressed	Si015032m	GRMZM2G078691	27.3.16	RNA.regulation of transcription.CCAAT box binding factor family, HAP5	NF-YC	NF-YC	NF-YC
Pavir.Eb01413	341	377	143	80	205.184	-1.01319	0.220318	4.24988e-06	5.94504e-05	GO:0003677	AT1G49010.1	0	Duplicated homeodomain-like superfamily protein	LOC_Os01g34060.1	MYB family transcription factor, putative, expressed	Si002433m	GRMZM2G301642	27.3.26	RNA.regulation of transcription.MYB-related transcription factor family	MYB	MYB_related	MYB
Pavir.Gb01406	1945	1657	696	426	1031.48	-0.999763	0.141838	1.80678e-12	7.6149e-11	GO:0008270,GO:0005622	AT1G06040.1	STO	B-box zinc finger family protein	LOC_Os04g41560.2	B-box zinc finger family protein, putative, expressed	Si010884m	GRMZM2G018876	27.3.7	RNA.regulation of transcription.C2C2(Zn) CO-like, Constans-like zinc finger family	DBB	DBB	DBB
Pavir.J03014	84	107	38	21	54.5439	-0.989782	0.370451	0.00754393	0.0380265	GO:0005515,GO:0003677,GO:0005634	AT1G67310.1	0	Calmodulin-binding transcription activator protein with CG-1 and Ankyrin domains	LOC_Os01g69910.2	calmodulin-binding transcription activator, putative, expressed	Si000282m	GRMZM2G171600	30.11	signalling.light	CAMTA	CAMTA	CAMTA
Pavir.Ib01047	549	418	190	113	276.737	-0.983297	0.224437	1.18046e-05	0.00014803	GO:0003677,GO:0043565,GO:0005622	AT5G63470.1	NF-YC4	nuclear factor Y, subunit C4	LOC_Os03g14669.1	core histone H2A/H2B/H3/H4, putative, expressed	Si037200m	GRMZM2G089812	27.3.16	RNA.regulation of transcription.CCAAT box binding factor family, HAP5	NF-YC	NF-YC	NF-YC
Pavir.Bb02450	301	413	142	83	205.936	-0.970333	0.322937	0.00265831	0.0161154	GO:0003677,GO:0043565,GO:0005622	AT1G08970.1	HAP5C,NF-YC9	nuclear factor Y, subunit C9	LOC_Os09g30310.1	core histone H2A/H2B/H3/H4, putative, expressed	Si015032m	GRMZM2G078691	27.3.16	RNA.regulation of transcription.CCAAT box binding factor family, HAP5	NF-YC	NF-YC	NF-YC
Pavir.Bb01636	640	723	301	146	394.164	-0.958626	0.228694	2.76811e-05	0.00031318	GO:0003700,GO:0043565,GO:0046983,GO:0006355	AT1G75390.1	AtbZIP44,bZIP44	basic leucine-zipper 44	LOC_Os09g13575.1	expressed protein	Si031353m	AC203957.3_FGT004	27.3.35	RNA.regulation of transcription.bZIP transcription factor family	bZIP	bZIP	bZIP
Pavir.Hb00712	957	698	354	187	477.567	-0.939354	0.234422	6.14646e-05	0.000632509	GO:0005515,GO:0005524,GO:0016818,GO:0006355,GO:0005634	AT4G37740.1	AtGRF2,GRF2	growth-regulating factor 2	LOC_Os11g35030.1	growth regulating factor protein, putative, expressed	Si026680m	GRMZM2G099862	27.3.50	RNA.regulation of transcription.General Transcription	GRF	GRF	GRF
Pavir.Ib00119	220	178	85	46	115.38	-0.923593	0.24622	0.00017607	0.00158122	GO:0003700,GO:0043565,GO:0006355	AT5G60690.1	IFL,IFL1,REV	Homeobox-leucine zipper family protein / lipid-binding START domain-containing protein	LOC_Os03g01890.1	START domain containing protein, expressed	Si034251m	GRMZM2G042250	33.99	development.unspecified	HD-ZIP	HD-ZIP	HD-ZIP
Pavir.Gb00055	390	264	142	74	189.107	-0.912594	0.298109	0.00220392	0.013761	GO:0003677	AT5G08520.1	0	Duplicated homeodomain-like superfamily protein	LOC_Os04g58020.1	MYB_Al protein, putative, expressed	Si022762m	GRMZM2G149958	27.3.26	RNA.regulation of transcription.MYB-related transcription factor family	MYB	MYB_related	MYB
Pavir.Ba03888	356	248	128	72	175.486	-0.901154	0.282827	0.00144135	0.00967969	0	AT2G43010.1	PIF4,SRL2	phytochrome interacting factor 4	LOC_Os07g05010.1	helix-loop-helix DNA-binding domain containing protein, expressed	Si030028m	GRMZM2G065374	30.11	signalling.light	bHLH	bHLH	bHLH
Pavir.J00385	227	258	109	57	142.825	-0.879224	0.253771	0.00053095	0.00414624	GO:0003700,GO:0043565,GO:0046983,GO:0006355	AT2G40950.1	BZIP17	Basic-leucine zipper (bZIP) transcription factor family protein	LOC_Os05g34050.1	bZIP transcription factor domain containing protein, expressed	Si021442m	GRMZM2G045236	27.3.35	RNA.regulation of transcription.bZIP transcription factor family	bZIP	bZIP	bZIP
Pavir.Ib00446	566	421	241	109	290.911	-0.843166	0.271347	0.00188786	0.0121367	GO:0003677,GO:0008270,GO:0006355	AT3G47500.1	CDF3	cycling DOF factor 3	LOC_Os03g07360.1	expressed protein	Si035812m	GRMZM2G162749	27.3.8	RNA.regulation of transcription.C2C2(Zn) DOF zinc finger family	Dof	Dof	Dof
Pavir.J35704	655	460	262	133	330.119	-0.826223	0.266452	0.00192976	0.0123605	0	AT5G54680.1	bHLH105,ILR3	basic helix-loop-helix (bHLH) DNA-binding superfamily protein	LOC_Os07g35870.1	basic helix-loop-helix DND-binding domain containing protein, expressed	Si030880m	GRMZM2G058451	27.3.6	RNA.regulation of transcription.bHLH,Basic Helix-Loop-Helix family	bHLH	bHLH	bHLH
Pavir.Ia04317	669	437	234	147	327.353	-0.821952	0.300507	0.0062338	0.0325496	GO:0003677,GO:0008270,GO:0006355	AT5G39660.1	CDF2	cycling DOF factor 2	LOC_Os03g07360.1	expressed protein	Si035812m	GRMZM2G162749	27.3.8	RNA.regulation of transcription.C2C2(Zn) DOF zinc finger family	Dof	Dof	Dof
Pavir.J00119	282	301	131	76	174.684	-0.819223	0.212174	0.000112884	0.00107772	GO:0003700,GO:0006355	AT4G27950.1	CRF4	cytokinin response factor 4	LOC_Os03g60120.1	AP2 domain containing protein, expressed	Si037209m	GRMZM2G009598	27.3.3	RNA.regulation of transcription.AP2/EREBP, APETALA2/Ethylene-responsive element binding protein family	ERF	ERF	ERF
Pavir.Bb01698	175	190	72	54	109.69	-0.812467	0.293446	0.00562783	0.030018	GO:0016161,GO:0000272	AT2G45880.1	BAM7,BMY4	beta-amylase 7	LOC_Os09g39570.1	beta-amylase, putative, expressed	Si028957m	GRMZM2G446515	2.2.2.1.2	major CHO metabolism.degradation.starch.starch cleavage.beta amylase	BES1	0	BES1
Pavir.J04459	133	109	58	29	72.0954	-0.800046	0.28791	0.00545589	0.0292213	GO:0003700,GO:0043565,GO:0046983,GO:0006355	AT1G06070.1	0	Basic-leucine zipper (bZIP) transcription factor family protein	LOC_Os09g34060.1	transcription factor RF2a, putative, expressed	Si030182m	GRMZM2G180847	27.3.35	RNA.regulation of transcription.bZIP transcription factor family	bZIP	bZIP	bZIP
Pavir.Aa00556	1090	726	400	242	541.621	-0.796221	0.277909	0.0041695	0.0234419	GO:0003677,GO:0046983,GO:0003700,GO:0006355,GO:0005634	AT2G22540.1	AGL22,SVP	K-box region and MADS-box transcription factor family protein	LOC_Os02g52340.1	OsMADS22 - MADS-box family gene with MIKCc type-box, expressed	Si017524m	GRMZM2G046885	33.99	development.unspecified	MIKC	MIKC	MIKC
Pavir.Ia01116	167	138	72	39	91.6352	-0.78035	0.25682	0.00237751	0.0146869	GO:0016491,GO:0008152,GO:0009058	AT5G04900.1	NOL	NYC1-like	LOC_Os03g45194.1	oxidoreductase, short chain dehydrogenase/reductase family domain containing protein, expressed	Si036441m	GRMZM2G065194	26.22	misc.short chain dehydrogenase/reductase (SDR)	0	G2-like	G2-like
Pavir.J00125	116	127	59	30	73.1734	-0.777463	0.291911	0.00773654	0.0388054	GO:0008270	AT1G80010.1	FRS8	FAR1-related sequence 8	LOC_Os11g19030.1	FAR1 family protein, expressed	Si034276m	GRMZM2G155980	30.11	signalling.light	FAR1	FAR1	FAR1
Pavir.J25346	1114	1142	589	271	685.497	-0.756774	0.205322	0.000227995	0.00198457	GO:0003677	AT5G47390.1	0	myb-like transcription factor family protein	LOC_Os08g04840.1	MYB family transcription factor, putative, expressed	Si013948m	GRMZM2G112764	27.3.26	RNA.regulation of transcription.MYB-related transcription factor family	MYB_related	MYB_related	MYB_related
Pavir.Db00540	1832	1616	818	474	1051.46	-0.747053	0.113119	3.99818e-11	1.39845e-09	GO:0005515	AT2G24790.1	ATCOL3,COL3	CONSTANS-like 3	LOC_Os06g44450.1	CCT/B-box zinc finger protein, putative, expressed	Si006690m	GRMZM2G038783	27.3.7	RNA.regulation of transcription.C2C2(Zn) CO-like, Constans-like zinc finger family	CO-like	CO-like	CO-like
Pavir.J14658	539	365	218	121	274.369	-0.728781	0.280105	0.0092733	0.0448315	GO:0003677,GO:0006355	AT2G24645.1	0	Transcriptional factor B3 family protein	LOC_Os04g27960.1	B3 DNA binding domain containing protein, expressed	Si012124m	GRMZM2G109879	27.3.41	RNA.regulation of transcription.B3 transcription factor family	B3	B3	B3
Pavir.Ab02582	162	155	81	43	97.8873	-0.685644	0.23533	0.00357346	0.0206426	GO:0003700,GO:0008270,GO:0043565,GO:0006355	AT5G66320.1	GATA5	GATA transcription factor 5	LOC_Os02g43150.1	GATA zinc finger domain containing protein, expressed	Si017219m	GRMZM2G140669	27.3.9	RNA.regulation of transcription.C2C2(Zn) GATA transcription factor family	GATA	GATA	GATA
Pavir.Da02451	177	157	88	45	103.556	-0.663063	0.235572	0.00488238	0.0267385	0	AT4G25440.1	ZFWD1	zinc finger WD40 repeat protein 1	LOC_Os02g45480.4	nucleic acid binding protein, putative, expressed	Si017273m	GRMZM2G037200	27.3.12	RNA.regulation of transcription.C3H zinc finger family	C3H	0	C3H
Pavir.J02828	198	166	87	56	113.584	-0.65632	0.240909	0.00644292	0.0333944	GO:0008652	AT3G10030.1	0	aspartate/glutamate/uridylate kinase family protein	LOC_Os04g33300.1	amino acid kinase, putative, expressed	Si009844m	GRMZM2G002978	23.4.3	nucleotide metabolism.phosphotransfer and pyrophosphatases.uridylate kinase	Trihelix	0	Trihelix
Pavir.Ib01512	2574	2642	1381	769	1648.99	-0.619407	0.124606	6.66377e-07	1.12714e-05	GO:0005634	AT3G20770.1	AtEIN3,EIN3	Ethylene insensitive 3 family protein	LOC_Os03g20790.1	ethylene-insensitive 3, putative, expressed	Si034617m	GRMZM2G033570	27.3.19	RNA.regulation of transcription.EIN3-like(EIL) transcription factor family	EIL	EIL	EIL
Pavir.Fb01750	1229	1072	614	336	725.989	-0.615169	0.128297	1.62772e-06	2.52148e-05	GO:0003700,GO:0043565,GO:0046983,GO:0006355	AT1G45249.1	ABF2,AREB1,ATAREB1	abscisic acid responsive elements-binding factor 2	LOC_Os08g36790.1	bZIP transcription factor, putative, expressed	Si013979m	GRMZM2G478417	17.1.3	hormone metabolism.abscisic acid.induced-regulated-responsive-activated	bZIP	bZIP	bZIP
Pavir.J03221	241	236	138	69	152.951	-0.549571	0.207902	0.00820743	0.040766	0	AT4G02590.1	UNE12	basic helix-loop-helix (bHLH) DNA-binding superfamily protein	LOC_Os03g58330.1	BHLH transcription factor, putative, expressed	Si030704m	GRMZM2G162382	27.3.6	RNA.regulation of transcription.bHLH,Basic Helix-Loop-Helix family	bHLH	bHLH	bHLH
Pavir.Bb03728	1963	1993	1107	619	1279.6	-0.536877	0.121303	9.60302e-06	0.000123105	GO:0003677,GO:0008270,GO:0006355	AT5G39660.1	CDF2	cycling DOF factor 2	LOC_Os07g48570.1	expressed protein	Si029673m	AC155434.2_FGT006	27.3.8	RNA.regulation of transcription.C2C2(Zn) DOF zinc finger family	Dof	Dof	Dof
Pavir.Ib01365	6755	7069	3929	2257	4526.52	-0.496386	0.128314	0.000109496	0.00105016	0	AT5G01310.1	APTX	APRATAXIN-like	LOC_Os03g18210.1	basic helix-loop-helix, putative, expressed	Si034393m	GRMZM2G087161	27.3.6	RNA.regulation of transcription.bHLH,Basic Helix-Loop-Helix family	bHLH	0	bHLH
Pavir.Bb01334	916	931	520	331	615.73	-0.43598	0.159444	0.00624987	0.0326148	GO:0003700,GO:0043565,GO:0006355	AT3G18380.1	0	sequence-specific DNA binding transcription factors;sequence-specific DNA binding	0	0	Si030167m	GRMZM2G111204	27.3.22	RNA.regulation of transcription.HB,Homeobox transcription factor family	HB-other	0	HB-other
Pavir.J28736	19358	18346	11768	6223	12611.2	-0.418726	0.0970189	1.58939e-05	0.000192198	0	AT4G38960.3	0	B-box type zinc finger family protein	LOC_Os09g35880.1	B-box zinc finger family protein, putative, expressed	Si031264m	GRMZM2G143718	27.3.7	RNA.regulation of transcription.C2C2(Zn) CO-like, Constans-like zinc finger family	DBB	DBB	DBB
Pavir.Da02223	2031	1945	1285	735	1373.38	-0.314027	0.0936215	0.000795903	0.00587416	GO:0003700,GO:0043565,GO:0006355	AT5G15130.1	ATWRKY72,WRKY72	WRKY DNA-binding protein 72	LOC_Os06g05380.1	WRKY73, expressed	Si006217m	AC193630.3_FGT003	27.3.32	RNA.regulation of transcription.WRKY domain transcription factor family	WRKY	WRKY	WRKY

## Sheet: switchgrass-M-TF
	BS1	BS2	MC1	MC2	baseMean	log2FoldChange	lfcSE	pvalue	padj	GO	Arab_ID	Arab_Nickname	Arab_Annotation	Rice_ID	Rice_Annotation	Setaria_Homology	Maize_Homology	Mapbin	Mapbin_description	Arab_TF	Rice_TF	TF_class
Pavir.Ca02037	288	257	293	170	244.796	0.425816	0.160295	0.00789683	0.0394602	GO:0003676,GO:0008270	AT3G02830.1	ZFN1	zinc finger protein 1	LOC_Os12g21700.1	zinc finger C-x8-C-x5-C-x3-H type family protein, expressed	Si026440m	GRMZM2G100794	27.3.12	RNA.regulation of transcription.C3H zinc finger family	C3H	C3H	C3H
Pavir.J03973	411	394	456	258	370.163	0.484213	0.136072	0.000372983	0.00304923	GO:0005515	AT4G16420.1	ADA2B,PRZ1	homolog of yeast ADA2 2B	LOC_Os03g53960.1	transcriptional adaptor, putative, expressed	Si034940m	GRMZM2G177974	27.3.54	RNA.regulation of transcription.Histone acetyltransferases		MYB_related	MYB_related
Pavir.Ia02739	1116	1087	1273	722	1025.74	0.51531	0.103798	6.88593e-07	1.15916e-05	0	AT5G48150.1	PAT1	GRAS family transcription factor	LOC_Os10g22430.1	gibberellin response modulator protein, putative, expressed	Si035053m	GRMZM2G116638	30.11	signalling.light	GRAS	GRAS	GRAS
Pavir.Da01931	417	403	456	287	385.174	0.529579	0.154764	0.000621959	0.00475649	GO:0003700,GO:0043565,GO:0046983,GO:0006355	AT1G45249.1	ABF2,AREB1,ATAREB1	abscisic acid responsive elements-binding factor 2	LOC_Os06g10880.1	bZIP transcription factor, putative, expressed	Si006889m	GRMZM2G033413	17.1.3	hormone metabolism.abscisic acid.induced-regulated-responsive-activated	bZIP	bZIP	bZIP
Pavir.Aa03575	455	370	499	263	385.842	0.53162	0.177785	0.00278765	0.0167467	0	AT4G25690.1	0	0	LOC_Os02g01365.1	expressed protein	Si019985m	GRMZM2G308106	35.2	not assigned.unknown		MIKC	MIKC
Pavir.Aa00475	132	143	172	92	132.029	0.581093	0.225564	0.0099901	0.047545	GO:0003700,GO:0006355	AT5G57390.1	AIL5,CHO1,EMK	AINTEGUMENTA-like 5	LOC_Os01g67410.1	AP2/EREBP transcription factor BABY BOOM, putative, expressed	Si017580m	GRMZM2G130459	33.99	development.unspecified	AP2	AP2	AP2
Pavir.Ib03991	165	175	206	119	163.828	0.587703	0.202408	0.00368957	0.0212171	GO:0003700,GO:0043565,GO:0006355	AT5G28650.1	ATWRKY74,WRKY74	WRKY DNA-binding protein 74	LOC_Os12g40570.2	WRKY94, expressed	Si036408m	GRMZM2G070211	27.3.32	RNA.regulation of transcription.WRKY domain transcription factor family	WRKY	WRKY	WRKY
Pavir.Ia03429	229	217	290	152	217.719	0.630816	0.173055	0.000267212	0.00228006	GO:0003677	AT4G28610.1	AtPHR1,PHR1	phosphate starvation response 1	LOC_Os03g21240.1	myb-like DNA-binding domain containing protein, expressed	Si035682m	GRMZM2G006477	27.3.20	RNA.regulation of transcription.G2-like transcription factor family, GARP	G2-like	G2-like	G2-like
Pavir.J34894	185	205	263	133	192.853	0.650474	0.22362	0.00362776	0.0209036	GO:0003677	AT5G37260.1	CIR1,RVE2	Homeodomain-like superfamily protein	LOC_Os08g06110.2	MYB family transcription factor, putative, expressed	Si014682m	GRMZM2G175265	27.3.26	RNA.regulation of transcription.MYB-related transcription factor family	MYB_related	MYB_related	MYB_related
Pavir.Ea00566	732	868	1023	584	794.29	0.652477	0.211826	0.00206827	0.0131158	GO:0003700,GO:0043565,GO:0006355,GO:0003677,GO:0005634	AT4G34610.1	BLH6	BEL1-like homeodomain 6	LOC_Os12g43950.1	homeobox domain containing protein, expressed	Si021437m	GRMZM2G099319	27.3.22	RNA.regulation of transcription.HB,Homeobox transcription factor family	TALE	TALE	TALE
Pavir.Ia00490	1086	842	1263	696	958.388	0.675281	0.180425	0.000182034	0.00163094	0	AT3G59060.2	PIF5,PIL6	phytochrome interacting factor 3-like 6	LOC_Os03g56950.1	phytochrome-interacting factor 4, putative, expressed	Si035818m	GRMZM2G065374	27.3.6	RNA.regulation of transcription.bHLH,Basic Helix-Loop-Helix family	bHLH	bHLH	bHLH
Pavir.J34533	377	389	515	279	385.659	0.697933	0.156814	8.55853e-06	0.000111113	GO:0005515	AT5G57660.1	ATCOL5,COL5	CONSTANS-like 5	LOC_Os02g08150.1	CCT/B-box zinc finger protein, putative, expressed	Si017487m	GRMZM2G148772	27.3.7	RNA.regulation of transcription.C2C2(Zn) CO-like, Constans-like zinc finger family	CO-like	CO-like	CO-like
Pavir.Ia04898	182	198	249	144	192.183	0.699489	0.201852	0.000529514	0.00413643	GO:0005515	AT2G22300.1	CAMTA3,SR1	signal responsive 1	LOC_Os03g09100.1	calmodulin-binding transcription activator, putative, expressed	Si034076m	GRMZM2G447551	27.3.39	RNA.regulation of transcription.AtSR Transcription Factor family	CAMTA	CAMTA	CAMTA
Pavir.Ea00084	245	219	295	181	234.379	0.702312	0.170878	3.95631e-05	0.000431632	0	AT1G33760.1	0	Integrase-type DNA-binding superfamily protein	LOC_Os05g29810.1	AP2 domain containing protein, expressed	Si036118m	NA	27.3.3	RNA.regulation of transcription.AP2/EREBP, APETALA2/Ethylene-responsive element binding protein family	ERF	ERF	ERF
Pavir.Db00254	890	806	1107	640	854.566	0.704694	0.106573	3.78357e-11	1.32845e-09	GO:0003700,GO:0008270,GO:0043565,GO:0006355,GO:0005515	AT3G21175.2	GATA24,TIFY2B,ZML1	ZIM-like 1	LOC_Os06g48534.1	GATA transcription factor 25, putative, expressed	Si006750m	GRMZM2G058479	27.3.9	RNA.regulation of transcription.C2C2(Zn) GATA transcription factor family	GATA	GATA	GATA
Pavir.J15145	132	96	156	83	115.155	0.705439	0.269544	0.00886664	0.043387	0	AT2G20280.1	0	Zinc finger C-x8-C-x5-C-x3-H type family protein	LOC_Os01g61830.1	zinc finger C-x8-C-x5-C-x3-H type family protein, expressed	Si001455m	GRMZM2G032258	27.3.99	RNA.regulation of transcription.unclassified	C3H		C3H
Pavir.Ea00429	221	191	269	157	208.19	0.706739	0.176056	5.96259e-05	0.000616354	GO:0003700,GO:0006355	AT5G05410.1	DREB2,DREB2A	DRE-binding protein 2A	LOC_Os01g07120.2	AP2 domain containing protein, expressed	Si002067m	GRMZM2G006745	27.3.3	RNA.regulation of transcription.AP2/EREBP, APETALA2/Ethylene-responsive element binding protein family	ERF	ERF	ERF
Pavir.J25179	329	235	392	208	287.395	0.728585	0.245715	0.00302518	0.017948	0	AT5G43170.1	AZF3,ZF3	zinc-finger protein 3	LOC_Os03g55540.1	ZOS3-18 - C2H2 zinc finger protein, expressed	Si039857m	GRMZM2G035103	27.3.11	RNA.regulation of transcription.C2H2 zinc finger family	C2H2	C2H2	C2H2
Pavir.J19402	394	407	554	296	408.732	0.729045	0.158084	3.99282e-06	5.61283e-05	GO:0005515	AT2G24790.1	ATCOL3,COL3	CONSTANS-like 3	LOC_Os06g44450.1	CCT/B-box zinc finger protein, putative, expressed	Si006690m	GRMZM2G038783	27.3.7	RNA.regulation of transcription.C2C2(Zn) CO-like, Constans-like zinc finger family	CO-like	CO-like	CO-like
Pavir.J05672	87	83	116	67	88.0737	0.753799	0.237952	0.00153567	0.0102159	GO:0003700,GO:0043565,GO:0046983,GO:0006355	AT3G56850.1	AREB3,DPBF3	ABA-responsive element binding protein 3	LOC_Os05g41070.1	bZIP transcription factor, putative, expressed	Si022639m	GRMZM2G161009	17.1.3	hormone metabolism.abscisic acid.induced-regulated-responsive-activated	bZIP	bZIP	bZIP
Pavir.Eb00235	190	159	239	136	180.217	0.757244	0.19128	7.53226e-05	0.000757937	0	AT1G78700.1	BEH4	BES1/BZR1 homolog 4	LOC_Os01g10610.1	BES1/BZR1 homolog protein, putative, expressed	Si000892m	GRMZM5G812774	17.3.2.2	hormone metabolism.brassinosteroid.signal transduction.BZR	BES1	BES1	BES1
Pavir.J02325	155	157	212	126	162.759	0.771064	0.194233	7.19377e-05	0.000727387	0	AT2G41940.1	ZFP8	zinc finger protein 8	LOC_Os02g53530.1	ZOS2-17 - C2H2 zinc finger protein, expressed	Si018078m	GRMZM2G085945	27.3.11	RNA.regulation of transcription.C2H2 zinc finger family	C2H2		C2H2
Pavir.J38487	243	288	375	208	277.954	0.772592	0.227408	0.000680342	0.00514125	0	AT2G03470.1	0	ELM2 domain-containing protein	LOC_Os03g31230.1	MYB family transcription factor, putative, expressed	Si038913m	GRMZM2G100431	27.3.25	RNA.regulation of transcription.MYB domain transcription factor family		MYB_related	MYB_related
Pavir.J18796	79	78	109	63	82.2698	0.776966	0.24684	0.00164586	0.0107855	0	AT2G41940.1	ZFP8	zinc finger protein 8	LOC_Os09g27320.1	ZOS9-13 - C2H2 zinc finger protein, expressed	Si030680m	GRMZM2G128212	27.3.11	RNA.regulation of transcription.C2H2 zinc finger family	C2H2		C2H2
Pavir.Ba02029	770	561	935	524	694.511	0.783679	0.217592	0.000316265	0.00265222	GO:0003700,GO:0043565,GO:0046983,GO:0006355	AT3G19290.1	ABF4,AREB2	ABRE binding factor 4	LOC_Os09g28310.1	bZIP transcription factor, putative, expressed	Si030300m	GRMZM2G002075	17.1.2	hormone metabolism.abscisic acid.signal transduction	bZIP	bZIP	bZIP
Pavir.Ia03945	98	88	131	74	97.5848	0.786693	0.228838	0.000586513	0.00451251	GO:0003700,GO:0043565,GO:0046983,GO:0006355,GO:0003677,GO:0006351,GO:0005634	AT2G35530.1	AtbZIP16,bZIP16	basic region/leucine zipper transcription factor 16	LOC_Os03g13614.1	transcription factor, putative, expressed	Si040286m	GRMZM2G157177	27.3.35	RNA.regulation of transcription.bZIP transcription factor family	bZIP	bZIP	bZIP
Pavir.J37473	9511	5917	11433	5933	8124.96	0.796866	0.302671	0.00846895	0.0418249	GO:0003700,GO:0043565,GO:0006355,GO:0003677,GO:0005634	AT5G25220.1	KNAT3	KNOTTED1-like homeobox gene 3	LOC_Os06g43860.1	homeobox protein knotted-1, putative, expressed	Si006932m	GRMZM2G055243	27.3.22	RNA.regulation of transcription.HB,Homeobox transcription factor family	TALE	TALE	TALE
Pavir.J30896	65	52	87	45	61.7838	0.800356	0.294601	0.00659278	0.034025	GO:0003676,GO:0008270	AT1G10320.1	0	Zinc finger C-x8-C-x5-C-x3-H type family protein	LOC_Os02g35150.1	splicing factor U2AF, putative, expressed	Si016530m	GRMZM2G128228	27.1.1	RNA.processing.splicing	C3H		C3H
Pavir.Fa00674	89	120	151	89	113.277	0.827826	0.318604	0.00936893	0.0451983	GO:0003700,GO:0043565,GO:0046983,GO:0006355	AT1G45249.1	ABF2,AREB1,ATAREB1	abscisic acid responsive elements-binding factor 2	LOC_Os08g36790.1	bZIP transcription factor, putative, expressed	Si013979m	GRMZM2G478417	17.1.3	hormone metabolism.abscisic acid.induced-regulated-responsive-activated	bZIP	bZIP	bZIP
Pavir.Ab00132	365	300	449	293	355.981	0.834273	0.195171	1.91503e-05	0.000225916	GO:0003700,GO:0043565,GO:0046983,GO:0006355	AT1G32150.1	AtbZIP68,bZIP68	basic region/leucine zipper transcription factor 68	LOC_Os02g03580.1	transcription factor, putative, expressed	Si017637m	GRMZM2G153144	27.3.35	RNA.regulation of transcription.bZIP transcription factor family	bZIP	bZIP	bZIP
Pavir.Aa03280	481	541	729	432	549.746	0.838175	0.188148	8.39451e-06	0.000109231	GO:0003676,GO:0008270	AT3G21810.1	0	Zinc finger C-x8-C-x5-C-x3-H type family protein	LOC_Os02g06584.2	zinc finger C-x8-C-x5-C-x3-H type family protein, expressed	Si017218m	GRMZM2G119640	27.3.99	RNA.regulation of transcription.unclassified	C3H	C3H	C3H
Pavir.J39593	60	73	96	58	72.5889	0.847524	0.304617	0.00539824	0.0290372	0	AT2G20280.1	0	Zinc finger C-x8-C-x5-C-x3-H type family protein	LOC_Os01g61830.1	zinc finger C-x8-C-x5-C-x3-H type family protein, expressed	Si001455m	GRMZM2G032258	27.3.99	RNA.regulation of transcription.unclassified	C3H		C3H
Pavir.J03534	74	74	106	65	80.6754	0.857749	0.254446	0.000748831	0.00557701	GO:0045892,GO:0005634	AT2G47210.1	0	myb-like transcription factor family protein	LOC_Os05g46330.1	MYB family transcription factor, putative, expressed	Si035742m	GRMZM2G159155	27.3.25	RNA.regulation of transcription.MYB domain transcription factor family	MYB_related		MYB_related
Pavir.Ea00221	174	157	250	137	179.889	0.872629	0.181006	1.42847e-06	2.23634e-05	0	AT1G78700.1	BEH4	BES1/BZR1 homolog 4	LOC_Os01g10610.1	BES1/BZR1 homolog protein, putative, expressed	Si000892m	GRMZM5G812774	17.3.2.2	hormone metabolism.brassinosteroid.signal transduction.BZR	BES1	BES1	BES1
Pavir.Ba02240	967	637	1372	593	878.575	0.87646	0.321815	0.00645955	0.0334474	GO:0003677	AT4G37180.1	0	Homeodomain-like superfamily protein	LOC_Os07g02800.2	MYB family transcription factor, putative, expressed	Si030286m	GRMZM2G173882	27.3.20	RNA.regulation of transcription.G2-like transcription factor family, GARP	G2-like	G2-like	G2-like
Pavir.Ab02190	102	111	158	95	118.066	0.897025	0.234152	0.000127645	0.00119575	GO:0003677,GO:0004803,GO:0006313,GO:0008270	AT1G52520.1	FRS6	FAR1-related sequence 6	LOC_Os11g19030.1	FAR1 family protein, expressed	Si005823m	GRMZM2G106653	30.11	signalling.light	FAR1	FAR1	FAR1
Pavir.Fa01905	4633	6506	8572	5028	6282.05	0.914995	0.299662	0.00226246	0.0140748	GO:0003677	AT1G01060.1	LHY,LHY1	Homeodomain-like superfamily protein	LOC_Os08g06110.2	MYB family transcription factor, putative, expressed	Si013398m	GRMZM2G014902	27.3.26	RNA.regulation of transcription.MYB-related transcription factor family	MYB_related	MYB_related	MYB_related
Pavir.Fb01815	118	123	192	103	134.817	0.928237	0.214836	1.55559e-05	0.000188458	GO:0003677,GO:0005634	AT1G22310.2	ATMBD8,MBD8	methyl-CPG-binding domain 8	LOC_Os08g37920.1	ZOS8-09 - C2H2 zinc finger protein, expressed	Si015222m	GRMZM2G301098	27.3.59	RNA.regulation of transcription.Methyl binding domain proteins		C2H2	C2H2
Pavir.Ca01768	320	215	430	231	300.394	0.937691	0.274034	0.000622077	0.0047566	0	AT2G47210.1	0	myb-like transcription factor family protein	LOC_Os05g46330.1	MYB family transcription factor, putative, expressed	Si035742m	GRMZM2G159155	27.3.25	RNA.regulation of transcription.MYB domain transcription factor family	MYB_related		MYB_related
Pavir.Ia01146	76	61	113	59	77.6232	0.955158	0.271393	0.000432424	0.00346173	GO:0003700,GO:0006355,GO:0005634	AT5G06510.1	NF-YA10	nuclear factor Y, subunit A10	LOC_Os03g44540.1	nuclear transcription factor Y subunit, putative, expressed	Si036465m	GRMZM2G165488	27.3.14	RNA.regulation of transcription.CCAAT box binding factor family, HAP2	NF-YA	NF-YA	NF-YA
Pavir.Bb01926	61	45	83	50	60.7957	0.965094	0.311176	0.00192579	0.0123386	GO:0003700,GO:0043565,GO:0006355,GO:0003677,GO:0005634	AT3G01470.1	ATHB-1,ATHB1,HAT5,HB-1,HD-ZIP-1	homeobox 1	LOC_Os09g21180.1	homeobox associated leucine zipper, putative, expressed	Si030640m	GRMZM2G002915	27.3.22	RNA.regulation of transcription.HB,Homeobox transcription factor family	HD-ZIP	HD-ZIP	HD-ZIP
Pavir.Cb01630	49	45	72	47	54.7113	0.984699	0.304145	0.00120539	0.00833559	0	AT2G41710.3	0	Integrase-type DNA-binding superfamily protein	LOC_Os05g32270.1	AP2 domain containing protein, expressed	Si021952m	GRMZM2G013657	27.3.3	RNA.regulation of transcription.AP2/EREBP, APETALA2/Ethylene-responsive element binding protein family	AP2		AP2
Pavir.J02805	734	721	1191	654	834.642	0.992872	0.115786	9.90253e-18	7.28861e-16	GO:0003723,GO:0003676,GO:0008270	AT3G12130.1	0	KH domain-containing protein / zinc finger (CCCH type) family protein	LOC_Os06g41384.1	zinc finger C-x8-C-x5-C-x3-H type family protein, expressed	Si006771m	GRMZM2G151689	27.3.12	RNA.regulation of transcription.C3H zinc finger family	C3H	C3H	C3H
Pavir.J03264	889	601	1301	651	864.388	1.00724	0.270733	0.000198877	0.00176086	0	AT1G30970.1	SUF4	zinc finger (C2H2 type) family protein	LOC_Os09g38790.3	ZOS9-19 - C2H2 zinc finger protein, expressed	Si030356m	GRMZM2G081812	27.3.11	RNA.regulation of transcription.C2H2 zinc finger family	C2H2		C2H2
Pavir.Eb03132	79	105	175	79	109.972	1.03397	0.34472	0.00270459	0.0163317	GO:0003700,GO:0043565,GO:0006355,GO:0005634	AT5G45710.1	AT-HSFA4C,HSFA4C,RHA1	winged-helix DNA-binding transcription factor family protein	LOC_Os01g54550.1	HSF-type DNA-binding domain containing protein, expressed	Si001439m	GRMZM2G118453	27.3.23	RNA.regulation of transcription.HSF,Heat-shock transcription factor family	HSF	HSF	HSF
Pavir.J05283	590	593	989	574	701.259	1.05942	0.125959	4.07187e-17	2.82475e-15	GO:0003700,GO:0043565,GO:0046983,GO:0006355	AT4G35040.1	bZIP19	Basic-leucine zipper (bZIP) transcription factor family protein	LOC_Os06g50310.1	E2F-related protein, putative, expressed	Si007107m	GRMZM2G000171	27.3.35	RNA.regulation of transcription.bZIP transcription factor family	bZIP	bZIP	bZIP
Pavir.Ab00437	78	127	183	105	126.909	1.07381	0.398987	0.00711683	0.0361759	0	AT3G21810.1	0	Zinc finger C-x8-C-x5-C-x3-H type family protein	LOC_Os02g06584.2	zinc finger C-x8-C-x5-C-x3-H type family protein, expressed	Si017193m	GRMZM2G119640	27.3.99	RNA.regulation of transcription.unclassified	C3H	C3H	C3H
Pavir.Da00204	385	404	675	384	471.958	1.07506	0.152982	2.10538e-12	8.79257e-11	GO:0003677	AT5G52660.2	0	Homeodomain-like superfamily protein	LOC_Os06g45840.2	MYB transcription factor, putative, expressed	Si006824m	GRMZM2G057408	27.3.26	RNA.regulation of transcription.MYB-related transcription factor family	MYB_related	MYB_related	MYB_related
Pavir.Da01599	38	39	70	37	46.8342	1.08404	0.320961	0.000731567	0.00546797	0	AT5G41020.1	0	myb family transcription factor	LOC_Os06g19980.1	MYB family transcription factor, putative, expressed	Si009752m	GRMZM2G098884	27.3.25	RNA.regulation of transcription.MYB domain transcription factor family	MYB_related	MYB_related	MYB_related
Pavir.Gb01182	80	84	135	88	100.26	1.09605	0.25407	1.60364e-05	0.000193716	GO:0003700,GO:0008270,GO:0043565,GO:0006355	AT3G51080.1	GATA6	GATA transcription factor 6	LOC_Os04g45650.2	expressed protein	Si010126m	GRMZM2G404973	27.3.9	RNA.regulation of transcription.C2C2(Zn) GATA transcription factor family	GATA	GATA	GATA
Pavir.J40729	327	362	613	340	419.803	1.10865	0.182247	1.17796e-09	3.28961e-08	0	AT1G32540.1	LOL1	lsd one like 1	LOC_Os08g06280.4	LSD1 zinc finger domain containing protein, expressed	Si014603m	GRMZM2G055135	27.3.99	RNA.regulation of transcription.unclassified	LSD	LSD	LSD
Pavir.Ia02215	1085	1756	2524	1526	1785.45	1.11181	0.372691	0.00285242	0.017071	GO:0003677	AT5G47390.1	0	myb-like transcription factor family protein	LOC_Os10g41200.1	MYB family transcription factor, putative, expressed	Si036696m	GRMZM2G034110	27.3.26	RNA.regulation of transcription.MYB-related transcription factor family	MYB_related	MYB_related	MYB_related
Pavir.J23348	25	34	54	31	37.1335	1.11367	0.398226	0.0051646	0.0280315	GO:0003700,GO:0006355	AT2G28550.3	RAP2.7,TOE1	related to AP2.7	LOC_Os05g03040.1	AP2 domain containing protein, expressed	Si025305m	GRMZM2G700665	27.3.3	RNA.regulation of transcription.AP2/EREBP, APETALA2/Ethylene-responsive element binding protein family	AP2	AP2	AP2
Pavir.J37837	42	38	84	34	49.4456	1.11714	0.367688	0.00237938	0.0146916	GO:0003700,GO:0043565,GO:0006355	AT1G69310.1	ATWRKY57,WRKY57	WRKY DNA-binding protein 57	LOC_Os03g55080.1	WRKY3, expressed	Si036692m	GRMZM2G143204	27.3.32	RNA.regulation of transcription.WRKY domain transcription factor family	WRKY	WRKY	WRKY
Pavir.Bb03074	229	249	419	248	294.789	1.13186	0.185306	1.00854e-09	2.85651e-08	GO:0003677,GO:0006355,GO:0008270	AT2G30470.1	HSI2,VAL1	high-level expression of sugar-inducible gene 2	LOC_Os07g37610.1	B3 DNA binding domain containing protein, putative, expressed	Si028832m	GRMZM2G008356	17.1.2	hormone metabolism.abscisic acid.signal transduction	B3	B3	B3
Pavir.Ca01237	54	70	98	78	79.7147	1.15153	0.382411	0.00260184	0.0158321	0	AT1G09530.1	PAP3,PIF3,POC1	phytochrome interacting factor 3	LOC_Os05g04740.1	helix-loop-helix DNA-binding domain containing protein, expressed	Si021594m	GRMZM2G062541	30.11	signalling.light	bHLH	bHLH	bHLH
Pavir.Db00228	962	575	1433	793	963.397	1.15587	0.322022	0.000331416	0.00275709	GO:0003677	AT3G13040.1	0	myb-like HTH transcriptional regulator family protein	LOC_Os06g49040.1	Myb-like DNA-binding domain containing protein, putative, expressed	Si006354m	GRMZM2G083472	27.3.20	RNA.regulation of transcription.G2-like transcription factor family, GARP	G2-like	G2-like	G2-like
Pavir.Ea03809	18	18	33	21	23.5045	1.17132	0.428542	0.00627076	0.0327016	0	AT3G07340.1	0	basic helix-loop-helix (bHLH) DNA-binding superfamily protein	LOC_Os01g68700.2	BHLH transcription factor, putative, expressed	Si001242m	GRMZM2G180406	27.3.6	RNA.regulation of transcription.bHLH,Basic Helix-Loop-Helix family	bHLH	bHLH	bHLH
Pavir.Fb01409	117	109	205	120	142.045	1.1726	0.199585	4.22447e-09	1.08099e-07	GO:0003700,GO:0043565,GO:0006355	AT1G13960.1	WRKY4	WRKY DNA-binding protein 4	LOC_Os08g17400.1	WRKY89, expressed	Si013488m	GRMZM2G549512	27.3.32	RNA.regulation of transcription.WRKY domain transcription factor family	WRKY	WRKY	WRKY
Pavir.Ia00545	391	394	728	408	493.692	1.18329	0.136958	5.63355e-18	4.23486e-16	GO:0003677,GO:0008270,GO:0005515	AT4G16420.1	ADA2B,PRZ1	homolog of yeast ADA2 2B	LOC_Os03g53960.1	transcriptional adaptor, putative, expressed	Si034940m	GRMZM2G177974	27.3.54	RNA.regulation of transcription.Histone acetyltransferases		MYB_related	MYB_related
Pavir.Ab00358	66	70	130	71	86.6056	1.1897	0.254946	3.0639e-06	4.44464e-05	GO:0003677,GO:0005634	AT5G43270.1	SPL2	squamosa promoter binding protein-like 2	LOC_Os02g04680.2	OsSPL3 - SBP-box gene family member, expressed	Si017598m	GRMZM2G097275	33.3	development.squamosa promoter binding like (SPL)	SBP	SBP	SBP
Pavir.Ab02943	63	31	88	55	61.6664	1.19184	0.458758	0.00937752	0.0452144	GO:0003700,GO:0006355	AT5G57390.1	AIL5,CHO1,EMK	AINTEGUMENTA-like 5	LOC_Os01g67410.1	AP2/EREBP transcription factor BABY BOOM, putative, expressed	Si017580m	GRMZM2G130459	33.99	development.unspecified	AP2	AP2	AP2
Pavir.Gb01963	330	474	827	427	529.7	1.22591	0.322963	0.000147155	0.00135552	GO:0005515,GO:0003677,GO:0005634	AT1G67310.1	0	Calmodulin-binding transcription activator protein with CG-1 and Ankyrin domains	LOC_Os04g31900.1	calmodulin-binding transcription activator 4, putative, expressed	Si009249m	GRMZM2G143205	30.11	signalling.light	CAMTA	CAMTA	CAMTA
Pavir.Aa00462	522	332	808	482	555.544	1.23489	0.29398	2.66213e-05	0.000302908	GO:0003700,GO:0043565,GO:0006355,GO:0003677,GO:0005634	AT3G01470.1	ATHB-1,ATHB1,HAT5,HB-1,HD-ZIP-1	homeobox 1	LOC_Os02g49700.1	homeobox associated leucine zipper, putative, expressed	Si017789m	GRMZM2G021339	27.3.22	RNA.regulation of transcription.HB,Homeobox transcription factor family	HD-ZIP	HD-ZIP	HD-ZIP
Pavir.Aa03281	51	34	93	43	56.2142	1.24822	0.36986	0.000738576	0.00551138	0	AT3G21810.1	0	Zinc finger C-x8-C-x5-C-x3-H type family protein	LOC_Os02g06584.2	zinc finger C-x8-C-x5-C-x3-H type family protein, expressed	Si017193m	GRMZM2G119640	27.3.99	RNA.regulation of transcription.unclassified	C3H	C3H	C3H
Pavir.Aa02686	329	326	693	332	428.683	1.26073	0.189989	3.22754e-11	1.14639e-09	0	AT4G39160.2	0	Homeodomain-like superfamily protein	LOC_Os03g62388.1	expressed protein	Si019542m	GRMZM2G573732	27.3.50	RNA.regulation of transcription.General Transcription	MYB_related		MYB_related
Pavir.Ia01109	35	25	56	38	40.5989	1.26634	0.378522	0.000821386	0.0060331	GO:0008270	AT4G38180.1	FRS5	FAR1-related sequence 5	LOC_Os03g15040.1	FAR1 family protein, expressed	Si034021m	GRMZM2G302323	30.11	signalling.light	FAR1	FAR1	FAR1
Pavir.Fa01340	330	368	691	387	459.697	1.26711	0.183165	4.58474e-12	1.8377e-10	GO:0003700,GO:0043565,GO:0006355	AT1G13960.1	WRKY4	WRKY DNA-binding protein 4	LOC_Os08g17400.1	WRKY89, expressed	Si013488m	GRMZM2G549512	27.3.32	RNA.regulation of transcription.WRKY domain transcription factor family	WRKY	WRKY	WRKY
Pavir.Bb00931	82	80	173	85	107.603	1.28428	0.244369	1.47643e-07	2.88092e-06	GO:0003700,GO:0043565,GO:0046983,GO:0006355	AT4G36730.1	GBF1	G-box binding factor 1	LOC_Os07g10890.1	transcription factor, putative, expressed	Si030123m	GRMZM2G095078	27.3.35	RNA.regulation of transcription.bZIP transcription factor family	bZIP	bZIP	bZIP
Pavir.Ia02237	775	1124	1902	1143	1295.17	1.29306	0.31977	5.26118e-05	0.000553075	0	AT2G44730.1	0	Alcohol dehydrogenase transcription factor Myb/SANT-like family protein	LOC_Os10g41460.1	transcription factor like protein, putative, expressed	Si036682m	GRMZM2G428470	27.3.30	RNA.regulation of transcription.Trihelix, Triple-Helix transcription factor family	Trihelix	Trihelix	Trihelix
Pavir.J00813	57	78	146	75	91.9951	1.29307	0.336497	0.000121669	0.00114844	0	AT2G33835.1	FES1	Zinc finger C-x8-C-x5-C-x3-H type family protein	LOC_Os05g41790.1	zinc finger C-x8-C-x5-C-x3-H type family protein, expressed	Si021551m	AC226373.2_FGT010	27.3.99	RNA.regulation of transcription.unclassified	C3H	C3H	C3H
Pavir.Ea02873	46	45	98	52	62.4164	1.33267	0.286654	3.33427e-06	4.7779e-05	0	AT5G45710.1	AT-HSFA4C,HSFA4C,RHA1	winged-helix DNA-binding transcription factor family protein	LOC_Os01g54550.1	HSF-type DNA-binding domain containing protein, expressed	Si001439m	GRMZM2G118453	27.3.23	RNA.regulation of transcription.HSF,Heat-shock transcription factor family	HSF	HSF	HSF
Pavir.J38383	27	13	46	25	28.9353	1.34458	0.505091	0.00776662	0.0389307	0	0	0	0	LOC_Os02g34630.1	MYB family transcription factor, putative, expressed	Si016260m	GRMZM2G059167				MYB_related	MYB_related
Pavir.Ea00026	188	340	599	333	383.477	1.36094	0.427527	0.0014562	0.00976229	GO:0006355,GO:0005634,GO:0003677,GO:0009725	AT2G46530.1	ARF11	auxin response factor 11	LOC_Os01g13520.1	auxin response factor 1, putative, expressed	Si000540m	GRMZM2G475263	27.3.4	RNA.regulation of transcription.ARF, Auxin Response Factor family	ARF	ARF	ARF
Pavir.Ib00786	39	23	72	37	44.3224	1.37545	0.409869	0.000791242	0.0058454	GO:0003677,GO:0006355	AT5G16610.2	0	0	LOC_Os03g12120.1	no apical meristem protein, putative, expressed	Si034633m	GRMZM5G894234	35.2	not assigned.unknown		NAC	NAC
Pavir.Ca00211	79	64	151	88	99.9083	1.37746	0.245534	2.02271e-08	4.63988e-07	GO:0003700,GO:0043565,GO:0046983,GO:0006355	AT1G43700.1	SUE3,VIP1	VIRE2-interacting protein 1	LOC_Os12g06520.1	bZIP transcription factor domain containing protein, expressed	Si010549m	GRMZM2G146020	31.1	cell.organisation	bZIP	bZIP	bZIP
Pavir.J04853	30	19	59	29	35.4364	1.39459	0.416305	0.000808347	0.00594972	0	AT1G58110.1	0	Basic-leucine zipper (bZIP) transcription factor family protein	LOC_Os12g09250.1	bZIP transcription factor domain containing protein, expressed	Si010440m	GRMZM2G024851	27.3.35	RNA.regulation of transcription.bZIP transcription factor family	bZIP	bZIP	bZIP
Pavir.Gb02275	94	120	270	116	153.727	1.39791	0.334233	2.88404e-05	0.000325172	GO:0005515	AT3G02380.1	ATCOL2,COL2	CONSTANS-like 2	LOC_Os07g15770.1	CCT motif family protein, expressed	Si039184m	GRMZM2G381691	33.99	development.unspecified	CO-like		CO-like
Pavir.Aa00445	66	93	168	109	116.06	1.41332	0.343384	3.85752e-05	0.0004215	GO:0003677,GO:0046983,GO:0003700,GO:0006355,GO:0005634	AT3G57230.1	AGL16	AGAMOUS-like 16	LOC_Os02g49840.1	OsMADS57 - MADS-box family gene with MIKCc type-box, expressed	Si019862m	GRMZM2G018589	27.3.24	RNA.regulation of transcription.MADS box transcription factor family	MIKC	MIKC	MIKC
Pavir.J01091	21	32	57	41	40.887	1.4583	0.445328	0.00105786	0.00747312	GO:0003700,GO:0043565,GO:0046983,GO:0006355	AT5G28770.2	AtbZIP63,BZO2H3	bZIP transcription factor family protein	LOC_Os03g58250.1	bZIP transcription factor domain containing protein, expressed	Si035062m	GRMZM2G016150	27.3.35	RNA.regulation of transcription.bZIP transcription factor family	bZIP	bZIP	bZIP
Pavir.Aa03160	131	94	230	163	165.561	1.46261	0.294807	7.00417e-07	1.17776e-05	GO:0003700,GO:0043565,GO:0006355,GO:0003677,GO:0005634	AT5G25220.2	KNAT3	KNOTTED1-like homeobox gene 3	LOC_Os02g08544.1	homeobox protein knotted-1, putative, expressed	Si020494m	GRMZM2G370332	27.3.22	RNA.regulation of transcription.HB,Homeobox transcription factor family	TALE	TALE	TALE
Pavir.J26598	120	153	292	194	202.888	1.46934	0.288906	3.65947e-07	6.59353e-06	0	0	0	0	LOC_Os08g36790.1	bZIP transcription factor, putative, expressed	Si032321m	GRMZM2G157722				bZIP	bZIP
Pavir.Ba03710	24	12	41	28	28.2487	1.47521	0.504894	0.00347998	0.0202018	GO:0003700,GO:0043565,GO:0006355,GO:0005634	AT3G22830.1	AT-HSFA6B,HSFA6B	heat shock transcription factor A6B	LOC_Os07g08140.1	heat stress transcription factor, putative, expressed	Si030256m	GRMZM2G125969	27.3.23	RNA.regulation of transcription.HSF,Heat-shock transcription factor family	HSF	HSF	HSF
Pavir.Ia02188	210	389	719	439	470.029	1.49393	0.437442	0.0006375	0.00486075	0	AT4G00050.1	UNE10	basic helix-loop-helix (bHLH) DNA-binding superfamily protein	LOC_Os10g40740.1	helix-loop-helix DNA-binding domain containing protein, expressed	Si035334m	GRMZM2G062458	27.3.6	RNA.regulation of transcription.bHLH,Basic Helix-Loop-Helix family	bHLH	bHLH	bHLH
Pavir.Ca01393	14	30	58	35	36.9261	1.53266	0.541962	0.00468423	0.025864	0	AT3G22760.1	SOL1	Tesmin/TSO1-like CXC domain-containing protein	LOC_Os05g43380.1	tesmin/TSO1-like CXC domain containing protein, expressed	Si022450m	GRMZM2G096600	27.3.17	RNA.regulation of transcription.CPP(Zn),CPP1-related transcription factor family	CPP	CPP	CPP
Pavir.Ba02999	7	8	22	11	12.6984	1.55457	0.560506	0.00554533	0.0296469	GO:0003700,GO:0006355	AT1G49120.1	0	Integrase-type DNA-binding superfamily protein	LOC_Os09g13940.1	AP2 domain containing protein, expressed	Si030741m	GRMZM2G363052	27.3.3	RNA.regulation of transcription.AP2/EREBP, APETALA2/Ethylene-responsive element binding protein family	ERF	ERF	ERF
Pavir.Db01966	40	71	127	95	91.3084	1.55691	0.466803	0.000852222	0.00622173	0	AT2G24260.1	LRL1	LJRHL1-like 1	LOC_Os06g09370.1	PTF1, putative, expressed	Si006332m	GRMZM2G024530	27.3.6	RNA.regulation of transcription.bHLH,Basic Helix-Loop-Helix family	bHLH	bHLH	bHLH
Pavir.J38781	56	75	164	92	102.59	1.56147	0.313683	6.42919e-07	1.09311e-05	0	AT4G17880.1	0	Basic helix-loop-helix (bHLH) DNA-binding family protein	LOC_Os10g42430.1	transcription factor MYC7E, putative, expressed	Si039973m	GRMZM2G001930	27.3.6	RNA.regulation of transcription.bHLH,Basic Helix-Loop-Helix family	bHLH	bHLH	bHLH
Pavir.Ca01410	34	37	93	47	55.3348	1.563	0.319898	1.02948e-06	1.65988e-05	GO:0003700,GO:0006355	AT2G41710.1	0	Integrase-type DNA-binding superfamily protein	LOC_Os05g32270.1	AP2 domain containing protein, expressed	Si021952m	GRMZM2G013657	27.3.3	RNA.regulation of transcription.AP2/EREBP, APETALA2/Ethylene-responsive element binding protein family	AP2		AP2
Pavir.Ab01939	52	53	128	74	81.4243	1.56711	0.261115	1.95396e-09	5.27672e-08	GO:0003676,GO:0008270	AT1G10320.1	0	Zinc finger C-x8-C-x5-C-x3-H type family protein	LOC_Os02g35150.1	splicing factor U2AF, putative, expressed	Si016530m	GRMZM5G849788	27.1.1	RNA.processing.splicing	C3H		C3H
Pavir.Ib01437	46	30	100	52	59.9178	1.57846	0.351887	7.26785e-06	9.60701e-05	GO:0003700,GO:0043565,GO:0046983,GO:0006355	AT3G62420.1	ATBZIP53,BZIP53	basic region/leucine zipper motif 53	LOC_Os03g19375.1	expressed protein	Si039895m	GRMZM2G038015	27.3.35	RNA.regulation of transcription.bZIP transcription factor family	bZIP	bZIP	bZIP
Pavir.Db01474	12	25	57	27	31.9852	1.58348	0.548031	0.00385969	0.0219695	0	AT2G24840.1	AGL61,DIA	AGAMOUS-like 61	LOC_Os06g30810.1	OsMADS75 - MADS-box family gene with M-alpha type-box, expressed	Si008173m	GRMZM2G110582	27.3.24	RNA.regulation of transcription.MADS box transcription factor family	M-type	M-type	M-type
Pavir.Eb03458	13	17	35	27	25.3627	1.59232	0.478999	0.000886505	0.006428	GO:0003700,GO:0006355	AT5G44210.1	ATERF-9,ATERF9,ERF9	erf domain protein 9	LOC_Os01g58420.1	AP2 domain containing protein, expressed	Si002729m	GRMZM2G132185	17.5.2	hormone metabolism.ethylene.signal transduction	ERF	ERF	ERF
Pavir.Ib04149	25	12	48	31	31.3485	1.61175	0.500795	0.00128919	0.00883082	GO:0003677	AT2G01060.1	0	myb-like HTH transcriptional regulator family protein	LOC_Os03g45194.1	oxidoreductase, short chain dehydrogenase/reductase family domain containing protein, expressed	Si040114m	GRMZM2G117193	27.3.20	RNA.regulation of transcription.G2-like transcription factor family, GARP	G2-like	G2-like	G2-like
Pavir.Ea01048	474	482	976	856	772.526	1.61895	0.32416	5.90461e-07	1.01293e-05	0	AT1G09530.1	PAP3,PIF3,POC1	phytochrome interacting factor 3	LOC_Os05g04740.1	helix-loop-helix DNA-binding domain containing protein, expressed	Si000696m	GRMZM2G115960	30.11	signalling.light	bHLH	bHLH	bHLH
Pavir.J38855	40	29	93	50	56.1124	1.64119	0.328489	5.84761e-07	1.0039e-05	GO:0003677,GO:0006355	AT2G02450.2	anac034,ANAC035,LOV1,NAC035	NAC domain containing protein 35	LOC_Os08g02160.1	no apical meristem protein, putative, expressed	Si013995m	GRMZM2G030325	33.99	development.unspecified	NAC	NAC	NAC
Pavir.Ab00169	13	7	32	15	17.6549	1.65246	0.544157	0.00239158	0.0147559	0	AT2G22410.1	SLO1	SLOW GROWTH 1	LOC_Os02g02424.1	ZOS2-02 - C2H2 zinc finger protein, expressed	Si020193m	GRMZM2G380515	35.1.5	not assigned.no ontology.pentatricopeptide (PPR) repeat-containing protein		C2H2	C2H2
Pavir.Ba00562	254	154	548	300	332.927	1.65519	0.320436	2.399e-07	4.49188e-06	0	AT5G48150.1	PAT1	GRAS family transcription factor	LOC_Os07g39470.1	gibberellin response modulator protein, putative, expressed	Si029418m	GRMZM2G431309	30.11	signalling.light	GRAS	GRAS	GRAS
Pavir.Ca02565	82	199	381	272	258.688	1.67019	0.551253	0.00244702	0.0150352	GO:0003700,GO:0043565,GO:0046983,GO:0006355	AT3G62420.1	ATBZIP53,BZIP53	basic region/leucine zipper motif 53	LOC_Os12g37410.1	CPuORF5 - conserved peptide uORF-containing transcript, expressed	Si023541m	GRMZM2G479885	27.3.35	RNA.regulation of transcription.bZIP transcription factor family	bZIP	bZIP	bZIP
Pavir.J05081	6	14	32	18	19.0008	1.67138	0.601088	0.0054261	0.0291078	GO:0003677,GO:0043565,GO:0005622	AT4G14540.1	NF-YB3	nuclear factor Y, subunit B3	LOC_Os07g41580.1	histone-like transcription factor and archaeal histone, putative, expressed	Si031069m	GRMZM2G180947	27.3.15	RNA.regulation of transcription.CCAAT box binding factor family, HAP3	NF-YB	NF-YB	NF-YB
Pavir.Eb00045	89	83	213	137	140.712	1.67391	0.223943	7.73725e-14	3.83144e-12	GO:0006355,GO:0005634,GO:0003677,GO:0009725	AT2G46530.3	ARF11	auxin response factor 11	LOC_Os01g13520.1	auxin response factor 1, putative, expressed	Si000540m	GRMZM2G475263	27.3.4	RNA.regulation of transcription.ARF, Auxin Response Factor family	ARF	ARF	ARF
Pavir.Ea02049	115	218	513	255	292.788	1.68194	0.453867	0.000210731	0.00185365	GO:0003676,GO:0008270	AT3G12680.1	HUA1	floral homeotic protein (HUA1)	LOC_Os01g42970.2	zinc finger C-x8-C-x5-C-x3-H type family protein, expressed	Si000968m	GRMZM2G422205	27.3.99	RNA.regulation of transcription.unclassified	C3H	C3H	C3H
Pavir.Eb00041	37	51	107	85	77.864	1.7263	0.403237	1.85976e-05	0.00022036	0	AT2G46510.1	AIB,ATAIB	ABA-inducible BHLH-type transcription factor	LOC_Os01g13460.1	helix-loop-helix DNA-binding domain containing protein, expressed	Si003963m	GRMZM2G148723	27.3.6	RNA.regulation of transcription.bHLH,Basic Helix-Loop-Helix family	bHLH	bHLH	bHLH
Pavir.J26437	81	213	474	273	283.77	1.729	0.566146	0.00225822	0.0140541	GO:0006355,GO:0005634,GO:0003677,GO:0009725	AT4G30080.1	ARF16	auxin response factor 16	LOC_Os06g47150.1	auxin response factor 18, putative, expressed	Si005991m	AC207656.3_FGT002	27.3.4	RNA.regulation of transcription.ARF, Auxin Response Factor family	ARF	ARF	ARF
Pavir.Ga01952	58	28	124	74	76.6294	1.74128	0.44888	0.000104816	0.00101101	GO:0005515,GO:0003677,GO:0005634	AT1G67310.1	0	Calmodulin-binding transcription activator protein with CG-1 and Ankyrin domains	LOC_Os04g31900.1	calmodulin-binding transcription activator 4, putative, expressed	Si009249m	GRMZM2G143205	30.11	signalling.light	CAMTA	CAMTA	CAMTA
Pavir.Gb01057	303	353	919	509	556.815	1.74824	0.203255	7.88898e-18	5.84409e-16	0	AT2G02070.1	AtIDD5,IDD5	indeterminate(ID)-domain 5	LOC_Os04g47860.5	ZOS4-11 - C2H2 zinc finger protein, expressed	Si009634m	GRMZM2G129261	27.3.11	RNA.regulation of transcription.C2H2 zinc finger family	C2H2	C2H2	C2H2
Pavir.Ib03082	30	63	119	106	90.5694	1.75954	0.552153	0.00143909	0.00966977	GO:0003700,GO:0043565,GO:0006355,GO:0003677,GO:0005634	AT1G69780.1	ATHB13	Homeobox-leucine zipper protein family	LOC_Os10g26500.1	homeobox associated leucine zipper, putative, expressed	Si036519m	GRMZM5G803812	27.3.22	RNA.regulation of transcription.HB,Homeobox transcription factor family	HD-ZIP	HD-ZIP	HD-ZIP
Pavir.Bb03755	5	15	42	18	21.3875	1.75984	0.66234	0.00788391	0.0394067	GO:0003700,GO:0043565,GO:0046983,GO:0006355	AT2G40620.1	0	Basic-leucine zipper (bZIP) transcription factor family protein	LOC_Os07g48180.1	bZIP transcription factor domain containing protein, expressed	Si030224m	GRMZM2G149040	27.3.35	RNA.regulation of transcription.bZIP transcription factor family	bZIP	bZIP	bZIP
Pavir.Ea02282	8	11	25	22	18.7858	1.77082	0.558258	0.00151372	0.0100977	GO:0003700,GO:0043565,GO:0006355	AT4G11070.1	AtWRKY41,WRKY41	WRKY family transcription factor	LOC_Os01g46800.1	WRKY15, expressed	Si002203m	GRMZM2G411766	27.3.32	RNA.regulation of transcription.WRKY domain transcription factor family	WRKY	WRKY	WRKY
Pavir.Ea02064	390	453	1152	694	725.329	1.77211	0.202861	2.42399e-18	1.90004e-16	GO:0003677,GO:0006334,GO:0000786,GO:0005634	AT1G49950.1	ATTRB1,TRB1	telomere repeat binding factor 1	LOC_Os01g40670.1	single myb histone, putative, expressed	Si002407m	GRMZM2G087817	27.3.26	RNA.regulation of transcription.MYB-related transcription factor family	MYB_related	MYB_related	MYB_related
Pavir.Aa01928	8	16	38	24	23.6981	1.79065	0.546932	0.00106039	0.0074864	GO:0003700,GO:0043565,GO:0006355,GO:0005634	AT5G03720.1	AT-HSFA3,HSFA3	heat shock transcription factor A3	LOC_Os02g32590.1	HSF-type DNA-binding domain containing protein, expressed	Si016943m	GRMZM2G059851	27.3.23	RNA.regulation of transcription.HSF,Heat-shock transcription factor family	HSF	HSF	HSF
Pavir.Eb03552	28	16	67	39	40.5485	1.81105	0.420519	1.65705e-05	0.000199276	GO:0003700,GO:0043565,GO:0006355	AT4G35550.1	ATWOX13,HB-4,WOX13	WUSCHEL related homeobox 13	LOC_Os01g60270.1	homeobox domain containing protein, expressed	Si002508m	GRMZM2G038252	27.3.22	RNA.regulation of transcription.HB,Homeobox transcription factor family	WOX	WOX	WOX
Pavir.Da00065	79	186	414	273	263.807	1.81236	0.534741	0.000700906	0.00526627	GO:0006355,GO:0005634,GO:0003677,GO:0009725	AT1G30330.2	ARF6	auxin response factor 6	LOC_Os06g46410.1	auxin response factor, putative, expressed	Si005812m	GRMZM2G028980	27.3.4	RNA.regulation of transcription.ARF, Auxin Response Factor family	ARF	ARF	ARF
Pavir.J10623	28	6	69	38	38.6232	1.82576	0.6945	0.00856666	0.042221	GO:0003677	AT5G05090.1	0	Homeodomain-like superfamily protein	LOC_Os01g62660.1	MYB family transcription factor, putative, expressed	Si002016m	GRMZM2G074908	27.3.20	RNA.regulation of transcription.G2-like transcription factor family, GARP	G2-like	G2-like	G2-like
Pavir.J20878	22	26	68	46	44.5825	1.83122	0.372634	8.91168e-07	1.46363e-05	GO:0005515,GO:0043531,GO:0003677,GO:0006355,GO:0003700,GO:0043565	AT3G14460.1	0	LRR and NB-ARC domains-containing disease resistance protein	LOC_Os07g17230.1	WRKY123, expressed	Si021032m	GRMZM2G382273	20.1.7	stress.biotic.PR-proteins		B3	B3
Pavir.J11618	36	30	103	55	60.0331	1.84837	0.306988	1.73341e-09	4.72564e-08	0	AT4G36930.1	SPT	basic helix-loop-helix (bHLH) DNA-binding superfamily protein	LOC_Os02g56140.1	helix-loop-helix DNA-binding domain containing protein, expressed	Si018003m	GRMZM2G030744	27.3.6	RNA.regulation of transcription.bHLH,Basic Helix-Loop-Helix family	bHLH	bHLH	bHLH
Pavir.Db00232	22	14	55	34	34.1048	1.85269	0.418256	9.44272e-06	0.000121287	GO:0006355,GO:0005634,GO:0003677,GO:0009725	AT1G30330.2	ARF6	auxin response factor 6	LOC_Os06g48950.1	auxin response factor 19, putative, expressed	Si013158m	GRMZM2G317900	27.3.4	RNA.regulation of transcription.ARF, Auxin Response Factor family	ARF	ARF	ARF
Pavir.Eb03736	175	215	607	321	353.18	1.85367	0.242139	1.9268e-14	1.03216e-12	0	AT3G26744.1	ATICE1,ICE1,SCRM	basic helix-loop-helix (bHLH) DNA-binding superfamily protein	LOC_Os01g70310.1	inducer of CBF expression 2, putative, expressed	Si001874m	GRMZM2G173534	27.3.6	RNA.regulation of transcription.bHLH,Basic Helix-Loop-Helix family	bHLH	bHLH	bHLH
Pavir.Da02366	51	42	141	80	84.6512	1.86255	0.266523	2.78145e-12	1.14594e-10	GO:0005515,GO:0005524,GO:0016818,GO:0006355,GO:0005634	AT2G36400.1	AtGRF3,GRF3	growth-regulating factor 3	LOC_Os06g02560.3	growth-regulating factor, putative, expressed	Si008818m	GRMZM2G098594	27.3.50	RNA.regulation of transcription.General Transcription	GRF	GRF	GRF
Pavir.Ea03718	6	3	23	8	10.5062	1.90442	0.671701	0.00457936	0.0253546	GO:0003700,GO:0043565,GO:0046983,GO:0006355	AT1G03970.1	GBF4	G-box binding factor 4	LOC_Os01g64730.1	bZIP transcription factor domain containing protein, expressed	Si003247m	GRMZM5G858197	27.3.35	RNA.regulation of transcription.bZIP transcription factor family	bZIP	bZIP	bZIP
Pavir.Bb00064	2	5	16	9	8.91892	1.93816	0.690986	0.00503281	0.0274313	GO:0003700,GO:0006355,GO:0005634	AT1G69120.1	AGL7,AP1	K-box region and MADS-box transcription factor family protein	LOC_Os07g01820.2	OsMADS15 - MADS-box family gene with MIKCc type-box, expressed	Si030802m	GRMZM2G148693	33.99	development.unspecified	MIKC	MIKC	MIKC
Pavir.J32774	272	647	1805	920	991.365	1.94451	0.529249	0.000238697	0.00206362	0	AT1G68920.1	0	basic helix-loop-helix (bHLH) DNA-binding superfamily protein	LOC_Os09g32510.4	BHLH transcription factor, putative, expressed	Si030324m	GRMZM2G144275	27.3.6	RNA.regulation of transcription.bHLH,Basic Helix-Loop-Helix family	bHLH	bHLH	bHLH
Pavir.J05253	46	40	134	82	82.5038	1.94762	0.2716	7.45034e-13	3.29446e-11	0	AT5G16610.2	0	0	LOC_Os03g12120.1	no apical meristem protein, putative, expressed	Si034633m	AC233893.1_FGT002	35.2	not assigned.unknown		NAC	NAC
Pavir.Ia00690	352	281	968	585	594.992	1.94934	0.173859	3.55398e-29	5.61957e-27	GO:0003700,GO:0043565,GO:0006355,GO:0003677,GO:0005634	AT2G23760.1	BLH4,SAW2	BEL1-like homeodomain 4	LOC_Os03g52239.1	homeobox domain containing protein, expressed	Si039082m	GRMZM2G396114	27.3.22	RNA.regulation of transcription.HB,Homeobox transcription factor family	TALE	TALE	TALE
Pavir.J19259	6	1	17	11	9.93902	1.94955	0.748142	0.00916458	0.0443902	GO:0003677,GO:0046983,GO:0003700,GO:0006355,GO:0005634	AT5G20240.1	PI	K-box region and MADS-box transcription factor family protein	LOC_Os01g66030.1	OsMADS2 - MADS-box family gene with MIKCc type-box, expressed	Si002929m	GRMZM2G110153	33.99	development.unspecified	MIKC	MIKC	MIKC
Pavir.Ab00856	68	98	280	155	163.223	1.95722	0.329206	2.75993e-09	7.26737e-08	GO:0003700,GO:0043565,GO:0046983,GO:0006355	AT5G11260.1	HY5,TED 5	Basic-leucine zipper (bZIP) transcription factor family protein	LOC_Os02g10860.1	bZIP transcription factor domain containing protein, expressed	Si018524m	GRMZM2G137046	27.3.35	RNA.regulation of transcription.bZIP transcription factor family	bZIP	bZIP	bZIP
Pavir.Ba01662	1063	979	3086	1922	1926.2	1.96293	0.121887	2.37132e-58	1.0557e-55	0	AT1G30970.1	SUF4	zinc finger (C2H2 type) family protein	LOC_Os09g38790.3	ZOS9-19 - C2H2 zinc finger protein, expressed	Si030356m	GRMZM2G081812	27.3.11	RNA.regulation of transcription.C2H2 zinc finger family	C2H2		C2H2
Pavir.J29070	8	2	29	11	13.3555	1.99648	0.71079	0.00497226	0.0271594	0	AT4G24660.1	ATHB22,HB22,MEE68	homeobox protein 22	LOC_Os04g35500.1	ZF-HD protein dimerisation region containing protein, expressed	Si032496m	GRMZM2G089619	27.3.80	RNA.regulation of transcription.zf-HD	ZF-HD	ZF-HD	ZF-HD
Pavir.J38910	51	105	296	164	169.024	1.9999	0.484295	3.63547e-05	0.000399771	0	AT1G69010.1	BIM2	BES1-interacting Myc-like protein 2	LOC_Os08g38210.1	transcription factor BIM2, putative, expressed	Si013622m	GRMZM2G089501	27.3.6	RNA.regulation of transcription.bHLH,Basic Helix-Loop-Helix family	bHLH	bHLH	bHLH
Pavir.Ba00839	12	11	37	28	24.8809	2.00848	0.473144	2.18624e-05	0.000254249	GO:0005515	AT3G51120.1	0	DNA binding;zinc ion binding;nucleic acid binding;nucleic acid binding	LOC_Os02g15160.1	OsFBX40 - F-box domain containing protein, expressed	Si033404m	GRMZM2G118109	27.3.63	RNA.regulation of transcription.PHD finger transcription factor	C3H		C3H
Pavir.Ca00928	12	51	162	83	85.4575	2.01117	0.693504	0.0037315	0.0214206	GO:0003677,GO:0006355,GO:0009725,GO:0005634	AT2G33860.1	ARF3,ETT	Transcriptional factor B3 family protein / auxin-responsive factor AUX/IAA-related	LOC_Os05g48870.1	auxin response factor 15, putative, expressed	Si021595m	GRMZM2G030710	27.3.4	RNA.regulation of transcription.ARF, Auxin Response Factor family	ARF	ARF	ARF
Pavir.Ab02950	97	196	536	322	318.548	2.01564	0.472438	1.98594e-05	0.000233381	GO:0003700,GO:0043565,GO:0006355,GO:0003677,GO:0005634	AT3G01470.1	ATHB-1,ATHB1,HAT5,HB-1,HD-ZIP-1	homeobox 1	LOC_Os02g49700.1	homeobox associated leucine zipper, putative, expressed	Si017789m	GRMZM2G021339	27.3.22	RNA.regulation of transcription.HB,Homeobox transcription factor family	HD-ZIP	HD-ZIP	HD-ZIP
Pavir.J10837	2	2	9	8	6.24499	2.02427	0.743132	0.0064501	0.0334241	0	0	0	0	LOC_Os06g06900.1	helix-loop-helix DNA-binding domain containing protein, expressed	Si007415m	GRMZM2G017349				bHLH	bHLH
Pavir.Da01744	3	12	38	21	20.7268	2.03029	0.695661	0.00351719	0.0203921	0	AT4G29000.1	0	Tesmin/TSO1-like CXC domain-containing protein	LOC_Os06g22670.1	tesmin/TSO1-like CXC domain containing protein, expressed	Si008814m	GRMZM2G342588	27.3.17	RNA.regulation of transcription.CPP(Zn),CPP1-related transcription factor family	CPP	CPP	CPP
Pavir.Ea03961	3	15	50	29	27.512	2.07718	0.725346	0.00418706	0.0235205	0	AT5G12330.4	LRP1	Lateral root primordium (LRP) protein-related	LOC_Os01g72490.1	LRP1, putative, expressed	Si002008m	GRMZM2G077752	33.99	development.unspecified	SRS	SRS	SRS
Pavir.Ia03037	6	7	24	18	15.7144	2.08012	0.560277	0.000205083	0.00181022	GO:0003700,GO:0043565,GO:0006355	AT1G13960.1	WRKY4	WRKY DNA-binding protein 4	LOC_Os03g33012.1	WRKY81, expressed	Si035317m	GRMZM2G171428	27.3.32	RNA.regulation of transcription.WRKY domain transcription factor family	WRKY	WRKY	WRKY
Pavir.J27155	4	9	39	13	17.2121	2.08131	0.655184	0.00148973	0.00995858	GO:0003700,GO:0043565,GO:0006355,GO:0003677,GO:0005634	AT4G40060.1	ATHB-16,ATHB16,HB16	homeobox protein 16	LOC_Os09g29460.1	homeobox associated leucine zipper, putative, expressed	Si030822m	GRMZM2G056600	27.3.22	RNA.regulation of transcription.HB,Homeobox transcription factor family	HD-ZIP	HD-ZIP	HD-ZIP
Pavir.J18019	7	14	42	26	24.9016	2.08415	0.538396	0.000108373	0.00104094	0	AT4G00050.1	UNE10	basic helix-loop-helix (bHLH) DNA-binding superfamily protein	LOC_Os10g40740.1	helix-loop-helix DNA-binding domain containing protein, expressed	Si035334m	GRMZM2G387528	27.3.6	RNA.regulation of transcription.bHLH,Basic Helix-Loop-Helix family	bHLH	bHLH	bHLH
Pavir.Ea01618	4	10	33	18	18.0752	2.10855	0.611622	0.000565847	0.0043807	0	AT3G21330.1	0	basic helix-loop-helix (bHLH) DNA-binding superfamily protein	LOC_Os01g38610.1	helix-loop-helix DNA-binding domain containing protein, expressed	Si003753m	GRMZM2G164341	27.3.6	RNA.regulation of transcription.bHLH,Basic Helix-Loop-Helix family	bHLH	bHLH	bHLH
Pavir.Ib03238	13	26	85	43	45.6991	2.11088	0.50263	2.67307e-05	0.000304003	GO:0006355,GO:0005634,GO:0003677,GO:0009725	AT4G30080.1	ARF16	auxin response factor 16	LOC_Os10g33940.1	auxin response factor 18, putative, expressed	Si034525m	GRMZM2G153233	27.3.4	RNA.regulation of transcription.ARF, Auxin Response Factor family	ARF	ARF	ARF
Pavir.J13839	40	94	275	169	161.912	2.11602	0.532937	7.17243e-05	0.00072539	GO:0003700,GO:0043565,GO:0046983,GO:0006355	AT5G11260.1	HY5,TED 5	Basic-leucine zipper (bZIP) transcription factor family protein	LOC_Os01g07880.1	transcription factor HY5, putative, expressed	Si002989m	GRMZM2G171912	27.3.35	RNA.regulation of transcription.bZIP transcription factor family	bZIP	bZIP	bZIP
Pavir.J23320	9	33	106	61	58.8512	2.11838	0.664333	0.00142897	0.00961112	0	AT1G05230.3	HDG2	homeodomain GLABROUS 2	LOC_Os04g53540.1	homeobox and START domains containing protein, putative, expressed	Si009409m	GRMZM2G122897	27.3.22	RNA.regulation of transcription.HB,Homeobox transcription factor family	HD-ZIP	HD-ZIP	HD-ZIP
Pavir.Ia04201	50	27	153	80	84.3411	2.12092	0.397358	9.42026e-08	1.91135e-06	GO:0003700,GO:0006355,GO:0005667	AT5G03415.1	ATDPB,DPB	Transcription factor DP	LOC_Os03g05760.1	transcription factor Dp, putative, expressed	Si036124m	GRMZM2G086072	27.3.18	RNA.regulation of transcription.E2F/DP transcription factor family	E2F/DP	E2F/DP	E2F/DP
Pavir.Ea00030	29	33	115	66	66.7766	2.12977	0.307997	4.68229e-12	1.87353e-10	0	AT2G46510.1	AIB,ATAIB	ABA-inducible BHLH-type transcription factor	LOC_Os01g13460.1	helix-loop-helix DNA-binding domain containing protein, expressed	Si003963m	GRMZM2G148723	27.3.6	RNA.regulation of transcription.bHLH,Basic Helix-Loop-Helix family	bHLH	bHLH	bHLH
Pavir.Bb02633	0	4	18	16	11.7499	2.14942	0.826689	0.00932155	0.0450173	GO:0003700,GO:0043565,GO:0006355,GO:0003677,GO:0005634	AT2G46680.1	ATHB-7,ATHB7,HB-7	homeobox 7	LOC_Os09g35910.1	homeobox associated leucine zipper, putative, expressed	Si030983m	GRMZM2G041462	27.3.22	RNA.regulation of transcription.HB,Homeobox transcription factor family	HD-ZIP	HD-ZIP	HD-ZIP
Pavir.J36148	12	29	98	50	52.1188	2.1642	0.558004	0.00010512	0.00101352	GO:0003700,GO:0043565,GO:0006355,GO:0005634	AT3G24520.1	AT-HSFC1,HSFC1	heat shock transcription factor C1	LOC_Os06g35960.1	HSF-type DNA-binding domain containing protein, expressed	Si002292m	GRMZM2G118047	27.3.23	RNA.regulation of transcription.HSF,Heat-shock transcription factor family	HSF	HSF	HSF
Pavir.Ea02238	0	0	8	2	2.73441	2.17047	0.843105	0.0100422	0.0477434	GO:0003676,GO:0008270	AT1G66810.1	0	Zinc finger C-x8-C-x5-C-x3-H type family protein	LOC_Os01g45730.1	zinc finger C-x8-C-x5-C-x3-H type family protein, expressed	Si002063m	GRMZM2G157927	27.3.99	RNA.regulation of transcription.unclassified	C3H	C3H	C3H
Pavir.J04979	0	0	8	2	2.73441	2.17047	0.843105	0.0100422	0.0477434	GO:0003700,GO:0043565,GO:0006355,GO:0005634	AT3G24520.1	AT-HSFC1,HSFC1	heat shock transcription factor C1	LOC_Os01g43590.2	HSF-type DNA-binding domain containing protein, expressed	Si002292m	GRMZM2G089525	27.3.23	RNA.regulation of transcription.HSF,Heat-shock transcription factor family	HSF	HSF	HSF
Pavir.J20342	12	5	35	25	21.9634	2.18793	0.571053	0.000127424	0.00119416	GO:0003700,GO:0043565,GO:0006355,GO:0003677,GO:0005634	AT5G06710.1	HAT14	homeobox from Arabidopsis thaliana	LOC_Os09g27450.1	homeobox associated leucine zipper, putative, expressed	Si030329m	GRMZM2G127537	33.99	development.unspecified	HD-ZIP	HD-ZIP	HD-ZIP
Pavir.Aa02966	75	101	331	200	196.019	2.18799	0.293715	9.37922e-14	4.60475e-12	GO:0003700,GO:0043565,GO:0046983,GO:0006355	AT5G11260.1	HY5,TED 5	Basic-leucine zipper (bZIP) transcription factor family protein	LOC_Os02g10860.1	bZIP transcription factor domain containing protein, expressed	Si018524m	GRMZM2G137046	27.3.35	RNA.regulation of transcription.bZIP transcription factor family	bZIP	bZIP	bZIP
Pavir.Fb02374	0	0	4	4	2.62058	2.19101	0.843667	0.00940378	0.0452144	GO:0003700,GO:0043565,GO:0046983,GO:0006355	AT4G38900.2	0	Basic-leucine zipper (bZIP) transcription factor family protein	LOC_Os08g43090.1	bZIP family transcription factor, putative, expressed	Si015823m	GRMZM2G175280	27.3.35	RNA.regulation of transcription.bZIP transcription factor family	bZIP	bZIP	bZIP
Pavir.J12300	0	0	5	3	2.44014	2.20368	0.843863	0.00901668	0.0437987	GO:0003700,GO:0043565,GO:0006355,GO:0003677,GO:0005634,GO:0006351	AT2G44910.1	ATHB-4,ATHB4,HB4	homeobox-leucine zipper protein 4	LOC_Os10g41230.1	homeobox associated leucine zipper, putative, expressed	Si036388m	GRMZM2G148074	27.3.22	RNA.regulation of transcription.HB,Homeobox transcription factor family	HD-ZIP	HD-ZIP	HD-ZIP
Pavir.J41060	0	0	5	3	2.44014	2.20368	0.843863	0.00901668	0.0437987	GO:0003700,GO:0006355	AT2G28550.3	RAP2.7,TOE1	related to AP2.7	LOC_Os03g60430.2	AP2 domain containing protein, expressed	Si036068m	GRMZM5G862109	27.3.3	RNA.regulation of transcription.AP2/EREBP, APETALA2/Ethylene-responsive element binding protein family	AP2	AP2	AP2
Pavir.Bb03208	0	2	10	7	5.69452	2.23413	0.811934	0.00593027	0.0313865	0	AT1G19350.3	BES1,BZR2	Brassinosteroid signalling positive regulator (BZR1) family protein	LOC_Os07g39220.1	BES1/BZR1 homolog protein, putative, expressed	Si030508m	GRMZM2G102514	17.3.2.2	hormone metabolism.brassinosteroid.signal transduction.BZR	BES1	BES1	BES1
Pavir.Ha00318	2	4	17	11	9.79364	2.2909	0.672727	0.000660691	0.00501423	0	AT2G37650.1	0	GRAS family transcription factor	LOC_Os11g47870.1	GRAS family transcription factor domain containing protein, expressed	Si025985m	GRMZM2G073779	33.99	development.unspecified	GRAS	GRAS	GRAS
Pavir.J41007	1	1	10	5	4.84573	2.29562	0.785073	0.0034547	0.0200984	GO:0008270	AT4G38180.1	FRS5	FAR1-related sequence 5	LOC_Os11g19030.1	FAR1 family protein, expressed	Si011904m	GRMZM2G400352	30.11	signalling.light	FAR1	FAR1	FAR1
Pavir.J04021	7	5	27	19	16.6328	2.29719	0.555166	3.50583e-05	0.000386907	0	AT3G24140.1	FMA	basic helix-loop-helix (bHLH) DNA-binding superfamily protein	LOC_Os05g50900.1	helix-loop-helix DNA-binding protein, putative, expressed	Si021834m	GRMZM2G162450	27.3.6	RNA.regulation of transcription.bHLH,Basic Helix-Loop-Helix family	bHLH	bHLH	bHLH
Pavir.Da00162	0	0	6	3	2.6775	2.31109	0.843982	0.00617554	0.0323091	GO:0003700,GO:0043565,GO:0006355,GO:0003677,GO:0005634	AT3G60390.1	HAT3	homeobox-leucine zipper protein 3	LOC_Os06g48290.1	homeobox associated leucine zipper, putative, expressed	Si007238m	GRMZM2G307397	27.3.22	RNA.regulation of transcription.HB,Homeobox transcription factor family	HD-ZIP	HD-ZIP	HD-ZIP
Pavir.Eb03590	0	0	6	3	2.6775	2.31109	0.843982	0.00617554	0.0323091	GO:0003700,GO:0043565,GO:0006355	AT2G38470.1	ATWRKY33,WRKY33	WRKY DNA-binding protein 33	LOC_Os01g61080.1	WRKY24, expressed	Si000906m	GRMZM2G148087	27.3.32	RNA.regulation of transcription.WRKY domain transcription factor family	WRKY	WRKY	WRKY
Pavir.Gb00517	2	1	9	10	6.88235	2.31577	0.771349	0.00268003	0.0162235	0	AT4G38180.1	FRS5	FAR1-related sequence 5	LOC_Os12g24870.1	SWIM zinc finger family protein, putative, expressed	Si033400m	GRMZM2G463730	30.11	signalling.light	FAR1		FAR1
Pavir.J05241	0	0	5	4	2.85794	2.34727	0.843868	0.00540976	0.0290372	GO:0003677,GO:0006355	AT4G28500.1	ANAC073,NAC073,SND2	NAC domain containing protein 73	LOC_Os01g48130.2	no apical meristem protein, putative, expressed	Si002301m	GRMZM2G058518	33.99	development.unspecified	NAC	NAC	NAC
Pavir.Db00181	3	14	53	37	31.3682	2.35354	0.708674	0.000896791	0.00649232	GO:0008270,GO:0005622	AT4G39070.1	0	B-box zinc finger family protein	LOC_Os06g49880.2	B-box zinc finger family protein, putative, expressed	Si006993m	GRMZM2G118884	27.3.7	RNA.regulation of transcription.C2C2(Zn) CO-like, Constans-like zinc finger family	DBB	DBB	DBB
Pavir.Db01250	25	37	126	91	79.8852	2.35504	0.396869	2.95553e-09	7.73109e-08	GO:0003700,GO:0008270,GO:0043565,GO:0006355	AT5G56860.1	GATA21,GNC	GATA type zinc finger transcription factor family protein	LOC_Os06g37450.1	GATA zinc finger domain containing protein, expressed	Si006733m	GRMZM2G039586	27.3.9	RNA.regulation of transcription.C2C2(Zn) GATA transcription factor family	GATA	GATA	GATA
Pavir.Cb00560	145	291	868	765	610.143	2.36492	0.51242	3.92736e-06	5.5276e-05	GO:0003700,GO:0043565,GO:0046983,GO:0006355	AT3G62420.1	ATBZIP53,BZIP53	basic region/leucine zipper motif 53	LOC_Os12g37410.1	CPuORF5 - conserved peptide uORF-containing transcript, expressed	Si023541m	GRMZM2G479885	27.3.35	RNA.regulation of transcription.bZIP transcription factor family	bZIP	bZIP	bZIP
Pavir.Ib00471	4	1	24	8	9.9771	2.36974	0.740274	0.00136871	0.0092597	GO:0003700,GO:0006355,GO:0005634	AT1G72830.1	ATHAP2C,HAP2C,NF-YA3	nuclear factor Y, subunit A3	LOC_Os03g07880.1	nuclear transcription factor Y subunit, putative, expressed	Si037269m	GRMZM2G000686	27.3.14	RNA.regulation of transcription.CCAAT box binding factor family, HAP2	NF-YA	NF-YA	NF-YA
Pavir.J01024	23	39	142	85	81.2025	2.36985	0.412796	9.41391e-09	2.2672e-07	GO:0016021	AT5G14280.1	0	DNA-binding storekeeper protein-related	LOC_Os05g23700.1	DNA-binding storekeeper protein-related, putative, expressed	Si038979m	GRMZM2G138330	27.3.49	RNA.regulation of transcription.GeBP like	GeBP		GeBP
Pavir.Ia01695	7	14	57	29	29.7153	2.37574	0.522825	5.51867e-06	7.52479e-05	GO:0006355,GO:0005634,GO:0003677,GO:0009725	AT4G30080.1	ARF16	auxin response factor 16	LOC_Os10g33940.1	auxin response factor 18, putative, expressed	Si034525m	GRMZM2G153233	27.3.4	RNA.regulation of transcription.ARF, Auxin Response Factor family	ARF	ARF	ARF
Pavir.Bb02088	3	8	30	21	18.0351	2.39856	0.627594	0.000132462	0.00123657	GO:0003700,GO:0043565,GO:0006355	AT4G11070.1	AtWRKY41,WRKY41	WRKY family transcription factor	LOC_Os09g16510.1	WRKY74, expressed	Si030528m	GRMZM2G061408	27.3.32	RNA.regulation of transcription.WRKY domain transcription factor family	WRKY	WRKY	WRKY
Pavir.Ab00499	11	2	44	26	23.7377	2.40285	0.702023	0.000619895	0.00474387	GO:0003677,GO:0005634	AT5G43270.1	SPL2	squamosa promoter binding protein-like 2	LOC_Os06g45310.1	OsSPL11 - SBP-box gene family member, expressed	Si017749m	GRMZM2G156621	33.3	development.squamosa promoter binding like (SPL)	SBP	SBP	SBP
Pavir.Ca01677	15	28	118	58	60.5651	2.43497	0.465972	1.73616e-07	3.33315e-06	GO:0003700,GO:0043565,GO:0006355,GO:0005515	AT3G19510.1	HAT3.1	Homeodomain-like protein with RING/FYVE/PHD-type zinc finger domain	LOC_Os06g12400.1	Homeobox domain containing protein, expressed	Si021365m	GRMZM2G094935	27.3.22	RNA.regulation of transcription.HB,Homeobox transcription factor family	HB-PHD	HB-PHD	HB-PHD
Pavir.Ea01343	0	0	5	5	3.27573	2.43793	0.843403	0.00384517	0.0219059	GO:0003677	AT2G47460.1	ATMYB12,MYB12,PFG1	myb domain protein 12	LOC_Os01g19970.1	MYB family transcription factor, putative, expressed	Si002107m	GRMZM2G051256	27.3.25	RNA.regulation of transcription.MYB domain transcription factor family	MYB	MYB	MYB
Pavir.Ga00879	0	0	5	5	3.27573	2.43793	0.843403	0.00384517	0.0219059	GO:0003677	AT4G25560.1	AtMYB18,MYB18	myb domain protein 18	LOC_Os04g45020.1	MYB family transcription factor, putative, expressed	Si012304m	GRMZM2G170049	27.3.25	RNA.regulation of transcription.MYB domain transcription factor family	MYB	MYB	MYB
Pavir.Ga00349	8	11	46	30	27.1126	2.43982	0.475036	2.8053e-07	5.17862e-06	GO:0003700,GO:0043565,GO:0046983,GO:0006355	AT5G10030.1	OBF4,TGA4	TGACG motif-binding factor 4	LOC_Os04g54474.1	transcription factor, putative, expressed	Si010177m	GRMZM2G131961	27.3.35	RNA.regulation of transcription.bZIP transcription factor family	bZIP	bZIP	bZIP
Pavir.Fa02099	0	0	8	3	3.1522	2.45908	0.843166	0.00354	0.0204829	GO:0003677,GO:0006355	AT5G42700.1	0	AP2/B3-like transcriptional factor family protein	LOC_Os06g09420.1	B3 DNA binding domain containing protein, expressed	Si014404m	GRMZM2G106673	27.3.9	RNA.regulation of transcription.C2C2(Zn) GATA transcription factor family	B3	B3	B3
Pavir.Fa01884	168	108	679	349	359.463	2.46855	0.292523	3.20531e-17	2.24998e-15	0	AT1G32540.1	LOL1	lsd one like 1	LOC_Os08g06280.3	LSD1 zinc finger domain containing protein, expressed	Si014603m	GRMZM2G055135	27.3.99	RNA.regulation of transcription.unclassified	LSD	LSD	LSD
Pavir.Ha00871	0	3	17	12	9.64318	2.47305	0.797965	0.00194046	0.0124232	GO:0003677	AT4G38620.1	ATMYB4,MYB4	myb domain protein 4	LOC_Os12g07640.1	MYB family transcription factor, putative, expressed	Si026734m	GRMZM2G089244	27.3.25	RNA.regulation of transcription.MYB domain transcription factor family	MYB	MYB	MYB
Pavir.J20515	31	25	139	72	73.7641	2.47468	0.308093	9.57072e-16	5.78978e-14	0	AT5G11260.1	HY5,TED 5	Basic-leucine zipper (bZIP) transcription factor family protein	LOC_Os01g07880.1	transcription factor HY5, putative, expressed	Si002989m	GRMZM2G171912	27.3.35	RNA.regulation of transcription.bZIP transcription factor family	bZIP	bZIP	bZIP
Pavir.Ba00179	1	0	13	4	4.94178	2.47747	0.824636	0.00266174	0.0161255	GO:0005515	AT2G47890.1	0	B-box type zinc finger protein with CCT domain	LOC_Os07g47140.1	CCT/B-box zinc finger protein, putative, expressed	Si030140m	GRMZM2G134671	27.3.7	RNA.regulation of transcription.C2C2(Zn) CO-like, Constans-like zinc finger family	CO-like	CO-like	CO-like
Pavir.Da00549	44	76	318	169	169.291	2.49125	0.407876	1.00973e-09	2.85808e-08	GO:0003700,GO:0043565,GO:0046983,GO:0006355	AT5G11260.1	HY5,TED 5	Basic-leucine zipper (bZIP) transcription factor family protein	LOC_Os02g10860.1	bZIP transcription factor domain containing protein, expressed	Si018524m	GRMZM2G137046	27.3.35	RNA.regulation of transcription.bZIP transcription factor family	bZIP	bZIP	bZIP
Pavir.J15979	19	73	351	175	174.41	2.51593	0.664097	0.000151563	0.00139026	GO:0003700,GO:0043565,GO:0006355,GO:0005634	AT3G22830.1	AT-HSFA6B,HSFA6B	heat shock transcription factor A6B	LOC_Os03g06630.2	heat stress transcription factor, putative, expressed	Si038907m	GRMZM2G165972	27.3.23	RNA.regulation of transcription.HSF,Heat-shock transcription factor family	HSF	HSF	HSF
Pavir.J36719	7	6	37	21	20.0401	2.51947	0.51361	9.3225e-07	1.52129e-05	GO:0003700,GO:0043565,GO:0006355,GO:0003677,GO:0005634	AT5G06710.1	HAT14	homeobox from Arabidopsis thaliana	LOC_Os09g27450.1	homeobox associated leucine zipper, putative, expressed	Si030329m	GRMZM2G127537	33.99	development.unspecified	HD-ZIP	HD-ZIP	HD-ZIP
Pavir.Aa03368	39	112	444	303	261.392	2.54617	0.593215	1.76941e-05	0.000211127	GO:0003677,GO:0005634	AT5G43270.1	SPL2	squamosa promoter binding protein-like 2	LOC_Os06g45310.1	OsSPL11 - SBP-box gene family member, expressed	Si017749m	GRMZM2G156621	33.3	development.squamosa promoter binding like (SPL)	SBP	SBP	SBP
Pavir.Ib01769	0	0	5	9	4.94689	2.56203	0.843362	0.00238253	0.014704	0	AT3G04930.2	0	DNA-binding storekeeper protein-related transcriptional regulator	LOC_Os03g25430.1	transcription regulator, putative, expressed	Si030239m	GRMZM2G026417	27.3.49	RNA.regulation of transcription.GeBP like	GeBP	GeBP	GeBP
Pavir.Cb00422	0	0	7	4	3.33264	2.57548	0.841141	0.0021995	0.0137371	GO:0003677,GO:0006355	AT4G33280.1	0	AP2/B3-like transcriptional factor family protein	LOC_Os12g40080.1	B3 DNA binding domain containing protein, expressed	Si039191m	GRMZM2G088427	27.3.41	RNA.regulation of transcription.B3 transcription factor family	B3	B3	B3
Pavir.J24672	0	0	7	4	3.33264	2.57548	0.841141	0.0021995	0.0137371	0	AT5G11260.1	HY5,TED 5	Basic-leucine zipper (bZIP) transcription factor family protein	LOC_Os02g10860.1	bZIP transcription factor domain containing protein, expressed	Si018524m	GRMZM2G137046	27.3.35	RNA.regulation of transcription.bZIP transcription factor family	bZIP	bZIP	bZIP
Pavir.J00767	0	0	6	5	3.51308	2.57885	0.841345	0.00217562	0.0136661	GO:0003677,GO:0008270,GO:0006355	AT3G52440.1	0	Dof-type zinc finger DNA-binding family protein	LOC_Os05g36900.1	dof zinc finger domain containing protein, putative, expressed	Si022633m	GRMZM2G371058	27.3.8	RNA.regulation of transcription.C2C2(Zn) DOF zinc finger family	Dof	Dof	Dof
Pavir.J27247	0	0	6	5	3.51308	2.57885	0.841345	0.00217562	0.0136661	0	AT4G38180.1	FRS5	FAR1-related sequence 5	LOC_Os03g15040.1	FAR1 family protein, expressed	Si005043m	GRMZM2G129311	30.11	signalling.light	FAR1	FAR1	FAR1
Pavir.J17862	15	10	66	43	38.3878	2.61568	0.423798	6.74383e-10	1.96967e-08	GO:0006355,GO:0005634,GO:0003677,GO:0009725	AT4G30080.1	ARF16	auxin response factor 16	LOC_Os02g41800.1	auxin response factor, putative, expressed	Si016509m	GRMZM2G081406	27.3.4	RNA.regulation of transcription.ARF, Auxin Response Factor family	ARF	ARF	ARF
Pavir.Fa02028	10	3	39	32	25.0709	2.62581	0.63537	3.58491e-05	0.00039478	GO:0003700,GO:0043565,GO:0006355	AT4G21750.1	ATML1	Homeobox-leucine zipper family protein / lipid-binding START domain-containing protein	LOC_Os08g08820.1	homeobox and START domains containing protein, putative, expressed	Si013286m	GRMZM2G130442	27.3.22	RNA.regulation of transcription.HB,Homeobox transcription factor family	HD-ZIP	HD-ZIP	HD-ZIP
Pavir.Aa03015	2	4	22	14	12.2338	2.63261	0.647989	4.85006e-05	0.000516128	GO:0003700,GO:0043565,GO:0046983,GO:0006355	AT5G06839.1	bZIP65,TGA10	bZIP transcription factor family protein	LOC_Os09g31390.1	transcription factor, putative, expressed	Si006521m	GRMZM2G029979	27.3.35	RNA.regulation of transcription.bZIP transcription factor family	bZIP	bZIP	bZIP
Pavir.Ea01670	55	139	582	395	340.896	2.63602	0.553529	1.91489e-06	2.92301e-05	GO:0003700,GO:0043565,GO:0046983,GO:0006355	AT1G75390.1	AtbZIP44,bZIP44	basic leucine-zipper 44	LOC_Os08g26880.1	bZIP transcription factor domain containing protein, expressed	Si003289m	GRMZM2G368491	27.3.35	RNA.regulation of transcription.bZIP transcription factor family	bZIP	bZIP	bZIP
Pavir.Ea00786	1	0	11	6	5.30265	2.70455	0.806432	0.000797315	0.00588174	0	AT4G20970.1	0	basic helix-loop-helix (bHLH) DNA-binding superfamily protein	LOC_Os01g01840.1	helix-loop-helix DNA-binding domain containing protein, expressed	Si002821m	GRMZM2G169947	27.3.6	RNA.regulation of transcription.bHLH,Basic Helix-Loop-Helix family	bHLH	bHLH	bHLH
Pavir.Ib03391	8	18	87	50	46.5875	2.72154	0.517503	1.44861e-07	2.83025e-06	GO:0003700,GO:0043565,GO:0006355,GO:0005634	AT3G22830.1	AT-HSFA6B,HSFA6B	heat shock transcription factor A6B	LOC_Os10g28340.1	heat stress transcription factor, putative, expressed	Si036304m	GRMZM2G010871	27.3.23	RNA.regulation of transcription.HSF,Heat-shock transcription factor family	HSF	HSF	HSF
Pavir.J27649	222	259	1379	722	721.369	2.72571	0.208443	4.48487e-39	1.08239e-36	GO:0003677	AT3G13040.1	0	myb-like HTH transcriptional regulator family protein	LOC_Os06g49040.1	Myb-like DNA-binding domain containing protein, putative, expressed	Si006354m	GRMZM2G083472	27.3.20	RNA.regulation of transcription.G2-like transcription factor family, GARP	G2-like	G2-like	G2-like
Pavir.Ib01257	0	1	11	7	5.73365	2.78094	0.80221	0.000527093	0.00412033	GO:0003677,GO:0008270,GO:0006355	AT5G02460.1	0	Dof-type zinc finger DNA-binding family protein	LOC_Os03g16850.1	dof zinc finger domain containing protein, putative, expressed	Si036197m	AC233935.1_FGT005	27.3.8	RNA.regulation of transcription.C2C2(Zn) DOF zinc finger family	Dof	Dof	Dof
Pavir.J33965	0	0	11	4	4.28206	2.81398	0.836726	0.000770771	0.00571442	GO:0003677,GO:0046983,GO:0003700,GO:0006355,GO:0005634	AT5G20240.1	PI	K-box region and MADS-box transcription factor family protein	LOC_Os05g34940.2	OsMADS4 - MADS-box family gene with MIKCc type-box, expressed	Si023214m	GRMZM2G152862	33.99	development.unspecified	MIKC	MIKC	MIKC
Pavir.Eb01178	0	0	8	6	4.40558	2.88519	0.833773	0.000539371	0.00419628	GO:0003677	AT1G09540.1	ATMYB61,MYB61	myb domain protein 61	LOC_Os01g18240.1	MYB family transcription factor, putative, expressed	Si001565m	GRMZM2G017520	27.3.25	RNA.regulation of transcription.MYB domain transcription factor family	MYB	MYB	MYB
Pavir.J07154	0	0	15	4	5.23147	2.90156	0.836343	0.00052174	0.00408475	0	AT5G05660.1	ATNFXL2	sequence-specific DNA binding transcription factors;zinc ion binding;sequence-specific DNA binding transcription factors	LOC_Os01g06550.1	NF-X1-type zinc finger protein, putative, expressed	Si000223m	GRMZM2G139369	27.3.67	RNA.regulation of transcription.putative transcription regulator	NF-X1	NF-X1	NF-X1
Pavir.Db01231	29	21	218	76	93.0233	2.90379	0.441185	4.64801e-11	1.60735e-09	GO:0003700,GO:0043565,GO:0046983,GO:0006355	AT5G11260.1	HY5,TED 5	Basic-leucine zipper (bZIP) transcription factor family protein	LOC_Os02g10860.1	bZIP transcription factor domain containing protein, expressed	Si018524m	GRMZM2G137046	27.3.35	RNA.regulation of transcription.bZIP transcription factor family	bZIP	bZIP	bZIP
Pavir.J40612	0	1	12	8	6.3888	2.92344	0.794923	0.000235403	0.00203976	GO:0043531	AT3G14460.1	0	LRR and NB-ARC domains-containing disease resistance protein	LOC_Os07g17230.1	WRKY123, expressed	Si021032m	GRMZM2G382273	20.1.7	stress.biotic.PR-proteins		B3	B3
Pavir.J19478	0	0	8	7	4.82337	2.94631	0.832554	0.000401833	0.00325082	GO:0003700,GO:0006355	AT4G25490.1	ATCBF1,CBF1,DREB1B	C-repeat/DRE binding factor 1	LOC_Os07g38750.1	AP2 domain containing protein, expressed	Si030686m	GRMZM2G011236	27.3.3	RNA.regulation of transcription.AP2/EREBP, APETALA2/Ethylene-responsive element binding protein family	ERF	ERF	ERF
Pavir.Ba00442	0	0	9	6	4.64293	2.97743	0.830537	0.00033714	0.00279205	GO:0003700,GO:0006355,GO:0005634	AT1G72830.1	ATHAP2C,HAP2C,NF-YA3	nuclear factor Y, subunit A3	LOC_Os07g41720.1	nuclear transcription factor Y subunit, putative, expressed	Si030663m	GRMZM2G040349	27.3.14	RNA.regulation of transcription.CCAAT box binding factor family, HAP2	NF-YA	NF-YA	NF-YA
Pavir.Bb02272	0	0	8	8	5.24116	2.98592	0.832208	0.000333287	0.00276787	GO:0003677	AT5G57620.1	AtMYB36,MYB36	myb domain protein 36	LOC_Os09g26170.1	MYB family transcription factor, putative, expressed	Si030282m	GRMZM2G117244	27.3.25	RNA.regulation of transcription.MYB domain transcription factor family	MYB	MYB	MYB
Pavir.Bb02328	0	3	24	27	17.5715	3.02762	0.792412	0.000133042	0.00124123	0	AT4G34000.1	ABF3,DPBF5	abscisic acid responsive elements-binding factor 3	LOC_Os08g36790.1	bZIP transcription factor, putative, expressed	Si030114m	GRMZM2G002075	17.1.2	hormone metabolism.abscisic acid.signal transduction	bZIP	bZIP	bZIP
Pavir.Ib04136	0	1	13	9	7.04394	3.05086	0.788392	0.000108956	0.00104566	0	AT2G26580.1	YAB5	plant-specific transcription factor YABBY family protein	LOC_Os03g44710.1	YABBY domain containing protein, putative, expressed	Si037789m	GRMZM2G074124	27.3.10	RNA.regulation of transcription.C2C2(Zn) YABBY family	YABBY	YABBY	YABBY
Pavir.Eb03517	0	0	10	6	4.88029	3.05456	0.827721	0.00022397	0.00195398	GO:0003677	AT5G06100.2	ATMYB33,MYB33	myb domain protein 33	LOC_Os01g59660.1	MYB family transcription factor, putative, expressed	Si000907m	GRMZM2G139688	27.3.25	RNA.regulation of transcription.MYB domain transcription factor family	MYB	MYB	MYB
Pavir.J12148	0	3	34	14	14.5138	3.07428	0.765304	5.89264e-05	0.00060981	GO:0008270	AT4G38180.1	FRS5	FAR1-related sequence 5	LOC_Os12g24870.1	SWIM zinc finger family protein, putative, expressed	Si034021m	GRMZM2G148940	30.11	signalling.light	FAR1		FAR1
Pavir.J10950	6	19	118	78	65.4718	3.07457	0.604626	3.67462e-07	6.61301e-06	0	AT2G37650.1	0	GRAS family transcription factor	LOC_Os12g38490.1	SCARECROW, putative, expressed	Si024520m	GRMZM2G159475	33.99	development.unspecified	GRAS	GRAS	GRAS
Pavir.J07234	2	2	25	14	12.5494	3.12018	0.658777	2.17638e-06	3.27206e-05	0	AT5G41020.1	0	myb family transcription factor	LOC_Os06g19980.1	MYB family transcription factor, putative, expressed	Si009752m	GRMZM2G098884	27.3.25	RNA.regulation of transcription.MYB domain transcription factor family	MYB_related	MYB_related	MYB_related
Pavir.Ga02636	2	1	29	10	11.6294	3.12415	0.720352	1.44454e-05	0.000176617	0	AT4G15090.1	FAR1	FRS (FAR1 Related Sequences) transcription factor family	LOC_Os12g24870.1	SWIM zinc finger family protein, putative, expressed	Si009624m	GRMZM2G106653	30.11	signalling.light	FAR1		FAR1
Pavir.J04827	48	71	494	245	242.566	3.12524	0.337846	2.235e-20	2.00952e-18	GO:0003700,GO:0043565,GO:0006355	AT4G00730.1	AHDP,ANL2	Homeobox-leucine zipper family protein / lipid-binding START domain-containing protein	LOC_Os09g35760.2	homeobox and START domains containing protein, putative, expressed	Si028908m	GRMZM2G116658	27.3.22	RNA.regulation of transcription.HB,Homeobox transcription factor family	HD-ZIP	HD-ZIP	HD-ZIP
Pavir.J36494	0	0	10	7	5.29808	3.13704	0.824935	0.000143089	0.00132232	GO:0003677,GO:0006355	AT4G29230.1	anac075,NAC075	NAC domain containing protein 75	LOC_Os01g09550.1	no apical meristem protein, putative, expressed	Si024889m	GRMZM2G166721	33.99	development.unspecified	NAC	NAC	NAC
Pavir.Aa00346	0	0	12	6	5.35499	3.17271	0.823527	0.000116874	0.00110958	0	AT1G61730.1	0	DNA-binding storekeeper protein-related transcriptional regulator	LOC_Os02g53150.1	expressed protein	Si017797m	GRMZM2G083886	27.3.49	RNA.regulation of transcription.GeBP like	GeBP	GeBP	GeBP
Pavir.J10818	0	0	12	6	5.35499	3.17271	0.823527	0.000116874	0.00110958	0	AT4G15090.1	FAR1	FRS (FAR1 Related Sequences) transcription factor family	LOC_Os05g40680.1	FAR1 family protein, expressed	Si031879m	GRMZM2G114461	30.11	signalling.light	FAR1	FAR1	FAR1
Pavir.J28583	39	40	313	171	160.878	3.20035	0.242334	8.06401e-40	1.96689e-37	0	AT1G05230.1	HDG2	homeodomain GLABROUS 2	LOC_Os04g53540.1	homeobox and START domains containing protein, putative, expressed	Si009409m	GRMZM2G122897	27.3.22	RNA.regulation of transcription.HB,Homeobox transcription factor family	HD-ZIP	HD-ZIP	HD-ZIP
Pavir.Da00107	0	0	11	7	5.53543	3.2118	0.82176	9.28908e-05	0.00090918	GO:0006355,GO:0005634,GO:0003677,GO:0009725	AT4G30080.1	ARF16	auxin response factor 16	LOC_Os06g47150.1	auxin response factor 18, putative, expressed	Si005991m	AC207656.3_FGT002	27.3.4	RNA.regulation of transcription.ARF, Auxin Response Factor family	ARF	ARF	ARF
Pavir.J10894	1	1	19	11	9.48866	3.22593	0.727432	9.22105e-06	0.000118706	GO:0003677	AT1G08810.1	AtMYB60,MYB60	myb domain protein 60	LOC_Os11g35390.1	MYB family transcription factor, putative, expressed	Si026733m	GRMZM2G108959	27.3.25	RNA.regulation of transcription.MYB domain transcription factor family	MYB	MYB	MYB
Pavir.Da02067	0	1	14	13	8.95247	3.25112	0.785557	3.49401e-05	0.000385788	GO:0000156,GO:0000160,GO:0006355,GO:0003677	AT2G25180.1	ARR12,RR12	response regulator 12	LOC_Os06g08440.1	two-component response regulator, putative, expressed	Si006013m	GRMZM2G409974	17.4.2	hormone metabolism.cytokinin.signal transduction	ARR-B	ARR-B	ARR-B
Pavir.J14888	0	0	11	8	5.95322	3.27763	0.819572	6.35589e-05	0.000650992	0	0	0	0	LOC_Os11g02480.1	WRKY46, expressed	Si011007m	GRMZM2G063216				WRKY	WRKY
Pavir.J07835	0	0	12	9	6.60837	3.40312	0.814533	2.94072e-05	0.000330669	GO:0003677,GO:0006355	AT2G46770.1	ANAC043,EMB2301,NST1	NAC (No Apical Meristem) domain transcriptional regulator superfamily protein	LOC_Os06g04090.1	no apical meristem protein, putative, expressed	Si006565m	GRMZM2G171395	33.99	development.unspecified	NAC	NAC	NAC
Pavir.J13009	3	8	63	41	34.2236	3.40365	0.555417	8.89369e-10	2.53777e-08	GO:0006355,GO:0005634	AT4G30080.1	ARF16	auxin response factor 16	LOC_Os02g41800.1	auxin response factor, putative, expressed	Si009541m	GRMZM2G081406	27.3.4	RNA.regulation of transcription.ARF, Auxin Response Factor family	ARF	ARF	ARF
Pavir.Bb03730	0	0	14	8	6.66528	3.46618	0.810788	1.91067e-05	0.000225576	0	AT3G03660.2	WOX11	WUSCHEL related homeobox 11	LOC_Os07g48560.1	homeobox domain containing protein, expressed	Si030836m	GRMZM2G314064	27.3.22	RNA.regulation of transcription.HB,Homeobox transcription factor family	WOX	WOX	WOX
Pavir.Eb00487	0	0	15	8	6.90264	3.512	0.808836	1.41163e-05	0.000173029	GO:0003677,GO:0046983	AT5G48670.1	AGL80,FEM111	AGAMOUS-like 80	LOC_Os03g38610.1	OsMADS87 - MADS-box family gene with M-gamma type-box, expressed	Si004188m	GRMZM2G099408	27.3.24	RNA.regulation of transcription.MADS box transcription factor family	M-type	M-type	M-type
Pavir.Ia02224	0	0	14	9	7.08308	3.53455	0.807824	1.21213e-05	0.000151203	GO:0003700,GO:0006355	AT5G51190.1	0	Integrase-type DNA-binding superfamily protein	LOC_Os10g41330.2	AP2 domain containing protein, expressed	Si017790m	GRMZM2G057386	17.5.2	hormone metabolism.ethylene.signal transduction	ERF	ERF	ERF
Pavir.J10227	0	0	14	9	7.08308	3.53455	0.807824	1.21213e-05	0.000151203	0	AT2G02070.1	AtIDD5,IDD5	indeterminate(ID)-domain 5	LOC_Os02g45054.1	ZOS2-15 - C2H2 zinc finger protein, expressed	Si016736m	GRMZM2G129261	27.3.11	RNA.regulation of transcription.C2H2 zinc finger family	C2H2	C2H2	C2H2
Pavir.J27568	0	0	16	8	7.13999	3.55086	0.80733	1.09114e-05	0.000137987	GO:0008270	AT4G38180.1	FRS5	FAR1-related sequence 5	LOC_Os12g24870.1	SWIM zinc finger family protein, putative, expressed	Si007937m	GRMZM2G148940	30.11	signalling.light	FAR1		FAR1
Pavir.Hb01808	0	0	15	9	7.32043	3.58779	0.805193	8.35764e-06	0.000108813	GO:0003677,GO:0006355	AT3G44350.2	anac061,NAC061	NAC domain containing protein 61	LOC_Os11g05614.1	no apical meristem protein, putative, expressed	Si026707m	GRMZM2G439903	27.3.27	RNA.regulation of transcription.NAC domain transcription factor family	NAC	NAC	NAC
Pavir.Eb02165	50	22	449	262	229.645	3.68849	0.440067	5.218e-17	3.56589e-15	GO:0003677	AT5G53200.1	TRY	Homeodomain-like superfamily protein	LOC_Os01g43180.1	MYB family transcription factor, putative, expressed	Si011098m	GRMZM2G057955	27.3.26	RNA.regulation of transcription.MYB-related transcription factor family	MYB_related	MYB_related	MYB_related
Pavir.J02888	2	5	57	32	28.2596	3.71322	0.565314	5.08513e-11	1.74796e-09	GO:0003700,GO:0043565,GO:0006355,GO:0003677,GO:0005634	AT5G02030.1	BLH9,BLR,HB-6,LSN,PNY,RPL,VAN	POX (plant homeobox) family protein	LOC_Os05g38120.1	homeodomain protein, putative, expressed	Si021626m	GRMZM2G125976	27.3.22	RNA.regulation of transcription.HB,Homeobox transcription factor family	TALE	TALE	TALE
Pavir.J15414	0	0	15	12	8.57381	3.71398	0.801424	3.58273e-06	5.09256e-05	0	0	0	0	LOC_Os05g03740.1	transcription factor TF2, putative, expressed	NA	GRMZM2G016637				Trihelix	Trihelix
Pavir.J06981	0	0	18	10	8.45028	3.78368	0.795799	1.98874e-06	3.01966e-05	0	AT5G43170.1	AZF3,ZF3	zinc-finger protein 3	LOC_Os12g39400.1	ZOS12-09 - C2H2 zinc finger protein, expressed	Si023013m	GRMZM2G035103	27.3.11	RNA.regulation of transcription.C2H2 zinc finger family	C2H2	C2H2	C2H2
Pavir.Ga01777	3	0	37	25	19.7819	3.7853	0.69414	4.94659e-08	1.05697e-06	0	0	0	0	LOC_Os04g35800.1	zinc finger C-x8-C-x5-C-x3-H type family protein, expressed	Si010541m	GRMZM2G021834				C3H	C3H
Pavir.Ia00770	0	0	17	13	9.4663	3.86351	0.79382	1.13311e-06	1.8161e-05	GO:0000156,GO:0000160,GO:0006355,GO:0003677	AT2G25180.1	ARR12,RR12	response regulator 12	LOC_Os06g43910.1	two-component response regulator, putative, expressed	Si007844m	GRMZM2G360523	17.4.2	hormone metabolism.cytokinin.signal transduction	ARR-B	ARR-B	ARR-B
Pavir.J22786	0	1	27	14	12.4559	3.88167	0.739966	1.55651e-07	3.02304e-06	GO:0003700,GO:0043565,GO:0006355	AT1G64000.1	ATWRKY56,WRKY56	WRKY DNA-binding protein 56	LOC_Os03g45450.1	WRKY60, expressed	Si038001m	GRMZM2G161411	27.3.32	RNA.regulation of transcription.WRKY domain transcription factor family	WRKY	WRKY	WRKY
Pavir.Ca00579	0	0	18	13	9.70366	3.91949	0.790376	7.0847e-07	1.18782e-05	GO:0003677,GO:0046983,GO:0003700,GO:0006355,GO:0005634	AT4G18960.1	AG	K-box region and MADS-box transcription factor family protein	LOC_Os05g11414.1	OsMADS58 - MADS-box family gene with MIKCc type-box, expressed	Si024313m	GRMZM2G052890	33.99	development.unspecified	MIKC	MIKC	MIKC
Pavir.Ib04041	0	0	26	10	10.3491	3.94791	0.792102	6.2254e-07	1.06239e-05	0	0	0	0	LOC_Os12g39400.1	ZOS12-09 - C2H2 zinc finger protein, expressed	Si037343m	NA				C2H2	C2H2
Pavir.Bb02238	11	9	147	83	73.3868	3.9522	0.379616	2.20787e-25	2.91764e-23	0	AT5G57520.1	ATZFP2,ZFP2	zinc finger protein 2	LOC_Os09g26100.1	ZOS9-10 - C2H2 zinc finger protein, expressed	Si028062m	GRMZM2G166782	27.3.11	RNA.regulation of transcription.C2H2 zinc finger family	C2H2		C2H2
Pavir.Bb03705	0	0	20	15	11.0139	4.0703	0.783581	2.05282e-07	3.88597e-06	GO:0005634	AT2G27050.1	AtEIL1,EIL1	ETHYLENE-INSENSITIVE3-like 1	LOC_Os07g48630.1	ethylene-insensitive 3, putative, expressed	Si029213m	GRMZM2G151811	27.3.19	RNA.regulation of transcription.EIN3-like(EIL) transcription factor family	EIL	EIL	EIL
Pavir.J10269	0	1	34	19	16.2063	4.25749	0.717852	3.01311e-09	7.86375e-08	GO:0003700,GO:0006355,GO:0005634	AT3G02310.1	AGL4,SEP2	K-box region and MADS-box transcription factor family protein	LOC_Os03g54170.1	OsMADS34 - MADS-box family gene with MIKCc type-box, expressed	Si037197m	GRMZM2G071620	33.99	development.unspecified	MIKC	MIKC	MIKC
Pavir.Ga00205	0	2	56	30	26.222	4.58409	0.66034	3.86525e-12	1.56435e-10	GO:0006355,GO:0005634,GO:0003677,GO:0009725	AT1G30330.1	ARF6	auxin response factor 6	LOC_Os04g57610.3	auxin response factor, putative, expressed	Si021223m	GRMZM2G078274	27.3.4	RNA.regulation of transcription.ARF, Auxin Response Factor family	ARF	ARF	ARF
Pavir.Ab00039	0	0	40	24	19.5211	4.9013	0.739144	3.33299e-11	1.18019e-09	GO:0005515	AT3G21880.1	0	B-box type zinc finger protein with CCT domain	LOC_Os02g01990.1	CCT motif family protein, expressed	Si019213m	AC215811.3_FGT003	27.3.7	RNA.regulation of transcription.C2C2(Zn) CO-like, Constans-like zinc finger family	CO-like		CO-like
Pavir.Da02253	0	0	67	43	33.8677	5.60845	0.706347	2.02061e-15	1.18789e-13	GO:0003700,GO:0043565,GO:0006355,GO:0003677,GO:0005634	AT2G44910.1	ATHB-4,ATHB4,HB4	homeobox-leucine zipper protein 4	LOC_Os06g04870.1	homeobox associated leucine zipper, putative, expressed	Si007019m	GRMZM2G134260	27.3.22	RNA.regulation of transcription.HB,Homeobox transcription factor family	HD-ZIP	HD-ZIP	HD-ZIP
Pavir.J40882	0	0	72	57	40.9036	5.7192	0.709619	7.65885e-16	4.67017e-14	GO:0003677,GO:0004803,GO:0006313,GO:0008270	AT4G38180.1	FRS5	FAR1-related sequence 5	LOC_Os11g19030.1	FAR1 family protein, expressed	Si015257m	GRMZM2G048987	30.11	signalling.light	FAR1	FAR1	FAR1

## Sheet: cleome-BS-TF
Accession	MeanAll	BS1	BS2	BS3	Mean BS	StDevA	ME1	ME2	ME3	Mean M	StDevB	FoldChange	Log2FoldChange	p-value	Adjusted-p	Anotation1	Annotation2	Annotation3	Mapbin	TF
AT3G15270	36.1375	28.028	62.105	94.3188	71.7634	33.1498	1.85862	0	0	0.511623	1.07307	0.0071293	-7.13202	1.46885e-05	0.000684825	squamosa promoter binding protein-like 5	Encodes a member of the SPL (squamosa-promoter binding protein-like)gene family, a novel gene family encoding DNA binding proteins and putative transcription factors. Contains the SBP-box, which encodes the SBP-domain, required and sufficient for interaction with DNA. It is involved in regulation of flowering and vegetative phase change. Its temporal expression is regulated by the microRNA miR156…	squamosa promoter binding protein-like 5 (SPL5); FUNCTIONS IN: DNA binding, sequence-specific DNA binding transcription factor activity; INVOLVED IN: regulation of vegetative phase change, regulation of transcription; LOCATED IN: nucleus; EXPRESSED IN: 15 plant structures; EXPRESSED DURING: 8 growth stages; CONTAINS InterPro DOMAIN/s: Squamosa promoter-binding protein (InterPro:IPR017238), Transc…	33.3	SBP
AT2G28810	42.3419	62.4261	67.4589	81.5539	82.1466	9.91522	1.85862	5.84954	1.44288	2.53733	2.43307	0.0308879	-5.01682	0.000203104	0.00625578	Dof-type zinc finger DNA-binding family protein		Dof-type zinc finger DNA-binding family protein; CONTAINS InterPro DOMAIN/s: Zinc finger, Dof-type (InterPro:IPR003851); BEST Arabidopsis thaliana protein match is: Dof-type zinc finger DNA-binding family protein (TAIR:AT1G07640.3); Has 1337 Blast hits to 1306 proteins in 87 species: Archae - 0; Bacteria - 4; Metazoa - 19; Fungi - 22; Plants - 1088; Viruses - 0; Other Eukaryotes - 204 (source: NC…	27.3.8	Dof
AT1G64620	56.3096	77.7141	141.343	61.6973	108.903	42.1277	4.64654	8.77432	0	3.71621	4.38971	0.034124	-4.87307	5.00343e-05	0.00198591	Dof-type zinc finger DNA-binding family protein		Dof-type zinc finger DNA-binding family protein; CONTAINS InterPro DOMAIN/s: Zinc finger, Dof-type (InterPro:IPR003851); BEST Arabidopsis thaliana protein match is: Dof-type zinc finger DNA-binding family protein (TAIR:AT4G24060.1); Has 1750 Blast hits to 1190 proteins in 84 species: Archae - 0; Bacteria - 10; Metazoa - 53; Fungi - 16; Plants - 1095; Viruses - 0; Other Eukaryotes - 576 (source: N…	27.3.8	Dof
AT1G07640	54.4684	76.4401	122.069	63.1156	101.502	30.9164	13.0103	12.4303	1.44288	7.43493	6.51748	0.0732493	-3.77104	0.00101403	0.0232018	Dof-type zinc finger DNA-binding family protein	A member of the DOF transcription factors. Prominently expressed in the phloem of leaves and other organs. Expression is induced by wounding, MeJA and insect feeding. Upregulates glucosinolate biosynthesis.	OBP2; CONTAINS InterPro DOMAIN/s: Zinc finger, Dof-type (InterPro:IPR003851); BEST Arabidopsis thaliana protein match is: Dof-type zinc finger DNA-binding family protein (TAIR:AT2G28810.2); Has 1592 Blast hits to 1530 proteins in 87 species: Archae - 0; Bacteria - 4; Metazoa - 20; Fungi - 15; Plants - 1085; Viruses - 0; Other Eukaryotes - 468 (source: NCBI BLink)., OBP2; CONTAINS InterPro DOMAIN/…	16.5.1.2.3	Dof
AT1G75250	436.542	466.284	752.756	840.359	800.351	195.649	39.031	123.572	99.5587	72.7324	43.5648	0.0908756	-3.45996	0	2.8e-09	RAD-like 6		RAD-like 6 (RL6); CONTAINS InterPro DOMAIN/s: SANT, DNA-binding (InterPro:IPR001005), Molecular chaperone, heat shock protein, Hsp40, DnaJ (InterPro:IPR015609), Homeodomain-like (InterPro:IPR009057); BEST Arabidopsis thaliana protein match is: RAD-like 5 (TAIR:AT1G19510.1); Has 590 Blast hits to 589 proteins in 66 species: Archae - 0; Bacteria - 0; Metazoa - 121; Fungi - 0; Plants - 466; Viruses …	27.3.26	MYB_related
AT4G32880	79.4234	152.88	100.653	109.92	141.068	27.8661	31.5965	16.8174	15.8717	17.7792	8.8184	0.126033	-2.98813	0.00071199	0.0174022	homeobox gene 8	member of homeodomain-leucine zipper family, acting as a differentiation-promoting transcription factor of the vascular meristems.	homeobox gene 8 (HB-8); CONTAINS InterPro DOMAIN/s: Basic-leucine zipper (bZIP) transcription factor (InterPro:IPR004827), Homeobox (InterPro:IPR001356), Homeodomain-like (InterPro:IPR009057), Lipid-binding START (InterPro:IPR002913), MEKHLA (InterPro:IPR013978), Homeodomain-related (InterPro:IPR012287); BEST Arabidopsis thaliana protein match is: Homeobox-leucine zipper family protein / lipid-bi…	27.3.22	HD-ZIP
AT3G04030	269.617	267.54	528.964	421.953	473.253	131.426	169.134	49.7211	20.2003	65.9814	78.8588	0.139421	-2.84248	1.3566e-06	8.96564e-05	Homeodomain-like superfamily protein		Homeodomain-like superfamily protein; FUNCTIONS IN: sequence-specific DNA binding transcription factor activity; INVOLVED IN: regulation of transcription; EXPRESSED IN: 9 plant structures; EXPRESSED DURING: 4 anthesis, 4 leaf senescence stage, petal differentiation and expansion stage; CONTAINS InterPro DOMAIN/s: Homeodomain-like (InterPro:IPR009057), Myb, DNA-binding (InterPro:IPR014778), HTH tr…	27.3.20	G2-like
AT2G03500	159.625	222.95	233.429	260.972	278.635	19.6389	88.2843	21.2046	37.5149	40.6164	34.9839	0.145769	-2.77824	4.6986e-06	0.000267641	Homeodomain-like superfamily protein		Homeodomain-like superfamily protein; CONTAINS InterPro DOMAIN/s: Homeodomain-like (InterPro:IPR009057), Myb, DNA-binding (InterPro:IPR014778), HTH transcriptional regulator, Myb-type, DNA-binding (InterPro:IPR017930), Myb-like DNA-binding domain, SHAQKYF class (InterPro:IPR006447), Homeodomain-related (InterPro:IPR012287); BEST Arabidopsis thaliana protein match is: myb-like transcription factor…	27.3.20	G2-like
AT1G14350	226.668	212.758	512.902	292.885	395.386	155.41	101.295	54.8395	53.3865	57.9505	27.25	0.146567	-2.77037	0.000270564	0.00796188	Duplicated homeodomain-like superfamily protein	Encodes a putative MYB transcription factor involved in stomata development, loss of FLP activity results in a failure of guard mother cells (GMCs) to adopt the guard cell fate, thus they continue to divide resulting in abnormal stomata consisting of clusters of numerous guard cell-like cells. This phenotype is enhanced in double mutants with MYB88.	FOUR LIPS (FLP); CONTAINS InterPro DOMAIN/s: SANT, DNA-binding (InterPro:IPR001005), Homeodomain-like (InterPro:IPR009057), Myb, DNA-binding (InterPro:IPR014778), HTH transcriptional regulator, Myb-type, DNA-binding (InterPro:IPR017930), Homeodomain-related (InterPro:IPR012287), Myb transcription factor (InterPro:IPR015495); BEST Arabidopsis thaliana protein match is: myb domain protein 88 (TAIR:…	27.3.25	MYB
AT1G61660	872.719	1081.63	1475.53	1250.97	1478.7	197.596	341.986	388.995	232.304	266.737	80.4074	0.180386	-2.47084	0	1e-10	basic helix-loop-helix (bHLH) DNA-binding superfamily protein		basic helix-loop-helix (bHLH) DNA-binding superfamily protein; FUNCTIONS IN: DNA binding, sequence-specific DNA binding transcription factor activity; INVOLVED IN: regulation of transcription; LOCATED IN: nucleus; EXPRESSED IN: 22 plant structures; EXPRESSED DURING: 13 growth stages; CONTAINS InterPro DOMAIN/s: Helix-loop-helix DNA-binding domain (InterPro:IPR001092), Helix-loop-helix DNA-binding…	27.3.6	bHLH
AT1G79430	577.16	803.895	723.845	984.32	975.991	133.422	340.127	140.389	164.488	178.329	109.03	0.182716	-2.45233	0	2.6e-09	Homeodomain-like superfamily protein	Encodes gene product that is required for several aspects of phloem development in the root: (1) the specific divisions organizing the phloem pole, (2) sieve element differentiation and (3) the expression of a companion-specific gene. Mutant has a defect in the organization of phloem poles in the root. apl seedlings have a short, determinate root with only occasional lateral branches.	ALTERED PHLOEM DEVELOPMENT (APL); BEST Arabidopsis thaliana protein match is: Homeodomain-like superfamily protein (TAIR:AT3G12730.1); Has 30201 Blast hits to 17322 proteins in 780 species: Archae - 12; Bacteria - 1396; Metazoa - 17338; Fungi - 3422; Plants - 5037; Viruses - 0; Other Eukaryotes - 2996 (source: NCBI BLink)., ALTERED PHLOEM DEVELOPMENT (APL); CONTAINS InterPro DOMAIN/s: Myb, DNA-bi…	27.3.20	G2-like
AT4G10240	89.8863	137.592	114.573	132.614	149.419	12.1115	23.2327	28.5165	57.7152	30.3538	18.572	0.203146	-2.29941	0.00221784	0.0436324	B-box zinc finger family protein		B-box zinc finger family protein; FUNCTIONS IN: sequence-specific DNA binding transcription factor activity, zinc ion binding; INVOLVED IN: regulation of transcription; LOCATED IN: intracellular; EXPRESSED IN: petal, leaf whorl, carpel; EXPRESSED DURING: petal differentiation and expansion stage; CONTAINS InterPro DOMAIN/s: Zinc finger, B-box (InterPro:IPR000315); BEST Arabidopsis thaliana protei…	27.3.7	DBB
AT1G32540	435.539	614.069	582.502	641.084	713.658	29.3203	305.743	191.573	72.144	157.42	116.809	0.220582	-2.18061	1.752e-07	1.45464e-05	lsd one like 1	Encodes a protein with 3 plant-specific zinc finger domains that acts as a positive regulator of cell death.	lsd one like 1 (LOL1); FUNCTIONS IN: DNA binding; INVOLVED IN: induction of apoptosis; LOCATED IN: endomembrane system; EXPRESSED IN: 21 plant structures; EXPRESSED DURING: 13 growth stages; CONTAINS InterPro DOMAIN/s: Zinc finger, LSD1-type (InterPro:IPR005735); BEST Arabidopsis thaliana protein match is: LSD1 zinc finger family protein (TAIR:AT4G20380.7); Has 35333 Blast hits to 34131 proteins …	27.3.99	LSD
AT5G59780	270.751	341.432	357.639	442.518	443.528	54.2916	168.205	97.9799	88.0156	97.9743	43.7058	0.220898	-2.17855	4.6469e-06	0.000265809	myb domain protein 59	Encodes a putative transcription factor (MYB59).	myb domain protein 59 (MYB59); FUNCTIONS IN: DNA binding, sequence-specific DNA binding transcription factor activity; INVOLVED IN: in 7 processes; LOCATED IN: nucleus; EXPRESSED IN: 20 plant structures; EXPRESSED DURING: 9 growth stages; CONTAINS InterPro DOMAIN/s: SANT, DNA-binding (InterPro:IPR001005), Homeodomain-like (InterPro:IPR009057), Myb, DNA-binding (InterPro:IPR014778), HTH transcript…	27.3.25	MYB
AT4G29100	736.749	1077.81	1064.35	900.638	1181.04	98.6334	583.606	419.705	54.8294	292.462	270.679	0.247632	-2.01373	4.66e-08	4.371e-06	basic helix-loop-helix (bHLH) DNA-binding superfamily protein		basic helix-loop-helix (bHLH) DNA-binding superfamily protein; FUNCTIONS IN: sequence-specific DNA binding transcription factor activity; INVOLVED IN: regulation of transcription; LOCATED IN: nucleus; EXPRESSED IN: 22 plant structures; EXPRESSED DURING: 10 growth stages; CONTAINS InterPro DOMAIN/s: Helix-loop-helix DNA-binding domain (InterPro:IPR001092), Helix-loop-helix DNA-binding (InterPro:IP…	17.5.3	bHLH
AT1G28520	509.194	607.699	672.448	675.833	759.609	38.3976	523.201	303.445	109.659	258.778	206.907	0.340673	-1.55354	7.62344e-05	0.00283567	vascular plant one zinc finger protein		vascular plant one zinc finger protein (VOZ1); BEST Arabidopsis thaliana protein match is: vascular plant one zinc finger protein 2 (TAIR:AT2G42400.1); Has 77 Blast hits to 70 proteins in 13 species: Archae - 0; Bacteria - 0; Metazoa - 2; Fungi - 0; Plants - 75; Viruses - 0; Other Eukaryotes - 0 (source: NCBI BLink)., vascular plant one zinc finger protein (VOZ1); FUNCTIONS IN: transcription acti…	35.2	VOZ
AT1G28310	1991.33	2844.84	2843.98	1853.75	2926.07	571.957	2078.86	1283.24	460.278	1056.58	809.331	0.361093	-1.46956	0.00201041	0.0398395	Dof-type zinc finger DNA-binding family protein		Dof-type zinc finger DNA-binding family protein; CONTAINS InterPro DOMAIN/s: Zinc finger, Dof-type (InterPro:IPR003851); BEST Arabidopsis thaliana protein match is: OBF-binding protein 3 (TAIR:AT3G55370.2); Has 1299 Blast hits to 1242 proteins in 95 species: Archae - 0; Bacteria - 24; Metazoa - 66; Fungi - 20; Plants - 1091; Viruses - 0; Other Eukaryotes - 98 (source: NCBI BLink)., Dof-type zinc …	27.3.8	Dof
AT1G69580	525.135	580.945	776.313	550.311	740.403	122.6	515.766	361.941	242.404	309.866	137.039	0.41851	-1.25667	0.0012751	0.027642	Homeodomain-like superfamily protein		Homeodomain-like superfamily protein; CONTAINS InterPro DOMAIN/s: Myb, DNA-binding (InterPro:IPR014778), Homeodomain-like (InterPro:IPR009057), Myb-like DNA-binding domain, SHAQKYF class (InterPro:IPR006447), Homeodomain-related (InterPro:IPR012287); BEST Arabidopsis thaliana protein match is: Homeodomain-like superfamily protein (TAIR:AT3G04030.3); Has 1694 Blast hits to 1678 proteins in 70 spec…	27.3.20	G2-like
AT2G21320	9809.37	10492.7	10375.8	13866.3	13496.5	1982.35	9168.56	7572.23	5380.5	6122.21	1901.82	0.453614	-1.14046	7.2147e-06	0.000383674	B-box zinc finger family protein		B-box zinc finger family protein; FUNCTIONS IN: sequence-specific DNA binding transcription factor activity, zinc ion binding; INVOLVED IN: regulation of transcription; LOCATED IN: endomembrane system, intracellular; EXPRESSED IN: 19 plant structures; EXPRESSED DURING: 10 growth stages; CONTAINS InterPro DOMAIN/s: Zinc finger, B-box (InterPro:IPR000315); BEST Arabidopsis thaliana protein match is…	27.3.7	DBB
AT2G31070	1172.83	1547.91	1215.33	1162.32	1523.59	209.006	889.349	751.666	1326.01	822.061	299.859	0.539554	-0.89016	0.00121552	0.0267768	TCP domain protein 10	TCP family protein involved in heterchronic regulation of leaf differentiation.	TCP domain protein 10 (TCP10); CONTAINS InterPro DOMAIN/s: Transcription factor, TCP (InterPro:IPR005333), Transcription factor TCP subgroup (InterPro:IPR017887); BEST Arabidopsis thaliana protein match is: TCP family transcription factor 4 (TAIR:AT3G15030.3); Has 1897 Blast hits to 1802 proteins in 357 species: Archae - 0; Bacteria - 4; Metazoa - 259; Fungi - 36; Plants - 1423; Viruses - 0; Othe…	27.3.29	TCP

## Sheet: cleome-M-TF
Accession	MeanAll	BS1	BS2	BS3	Mean BS	StDevA	ME1	ME2	ME3	Mean M	StDevB	FoldChange	Log2FoldChange	p-value	Adjusted-p	Anotation1	Annotation2	Annotation3	Mapbin	TF
AT5G50915	583.959	239.512	380.126	295.012	355.151	70.8245	1264.79	870.12	802.241	812.768	249.774	2.28852	1.19441	0.000690473	0.0169984	basic helix-loop-helix (bHLH) DNA-binding superfamily protein		basic helix-loop-helix (bHLH) DNA-binding superfamily protein; FUNCTIONS IN: DNA binding, sequence-specific DNA binding transcription factor activity; INVOLVED IN: response to gibberellin stimulus; LOCATED IN: nucleus; EXPRESSED IN: 23 plant structures; EXPRESSED DURING: 13 growth stages; CONTAINS InterPro DOMAIN/s: Helix-loop-helix DNA-binding domain (InterPro:IPR001092), Helix-loop-helix DNA-bi…	27.3.6	bHLH
AT2G02080	962.2	713.441	158.475	477.267	523.844	278.506	1516.63	1664.2	1874.3	1400.56	179.743	2.67361	1.41879	1.68078e-05	0.000760203	indeterminate(ID)-domain 4		indeterminate(ID)-domain 4 (IDD4); FUNCTIONS IN: sequence-specific DNA binding transcription factor activity; LOCATED IN: intracellular, chloroplast; EXPRESSED IN: 20 plant structures; EXPRESSED DURING: 13 growth stages; CONTAINS InterPro DOMAIN/s: Zinc finger, C2H2-like (InterPro:IPR015880), Zinc finger, C2H2-type (InterPro:IPR007087), Zinc finger, double-stranded RNA binding (InterPro:IPR022755…	27.3.11	C2H2
AT4G38900	507.989	182.182	265.553	244.662	268.932	43.3796	822.438	1069	805.127	747.046	147.606	2.77783	1.47396	7.47249e-05	0.00280249	Basic-leucine zipper (bZIP) transcription factor family protein		Basic-leucine zipper (bZIP) transcription factor family protein; FUNCTIONS IN: DNA binding, sequence-specific DNA binding transcription factor activity; INVOLVED IN: regulation of transcription, DNA-dependent; EXPRESSED IN: 24 plant structures; EXPRESSED DURING: 13 growth stages; CONTAINS InterPro DOMAIN/s: Basic-leucine zipper (bZIP) transcription factor (InterPro:IPR004827), bZIP transcription …	27.3.35	bZIP
AT3G54810	419.279	216.58	150.979	187.928	215.687	32.8877	672.82	568.137	1007.13	622.872	229.287	2.88786	1.53	0.000460466	0.0123159	Plant-specific GATA-type zinc finger transcription factor family protein	Encodes a protein containing a GATA type zinc finger domain that is expressed in the embryo axis and involved in germination. Mutants have a reduced rate of germination even when stratified.	BLUE MICROPYLAR END 3 (BME3); CONTAINS InterPro DOMAIN/s: Zinc finger, NHR/GATA-type (InterPro:IPR013088), Transcription factor, GATA, plant (InterPro:IPR016679), Zinc finger, GATA-type (InterPro:IPR000679); BEST Arabidopsis thaliana protein match is: GATA transcription factor 11 (TAIR:AT1G08010.2); Has 1480 Blast hits to 1450 proteins in 168 species: Archae - 0; Bacteria - 0; Metazoa - 58; Fungi…	27.3.9	GATA
AT2G46680	270.744	173.264	77.0959	78.008	127.351	55.2613	501.827	544.739	448.735	414.138	48.0915	3.25195	1.70131	0.000120293	0.00407381	homeobox 7	encodes a putative transcription factor that contains a homeodomain closely linked to a leucine zipper motif. Transcript is detected in all tissues examined. Is transcriptionally regulated in an ABA-dependent manner and may act in a signal transduction pathway which mediates a drought response.	homeobox 7 (HB-7); FUNCTIONS IN: transcription activator activity, sequence-specific DNA binding transcription factor activity; INVOLVED IN: response to water deprivation, abscisic acid mediated signaling pathway, regulation of transcription, DNA-dependent, response to abscisic acid stimulus; LOCATED IN: nucleus; EXPRESSED IN: 21 plant structures; EXPRESSED DURING: 6 growth stages; CONTAINS Inter…	27.3.22	HD-ZIP
AT3G61830	222.093	161.798	61.0343	29.7849	97.843	68.9896	345.703	500.136	404.006	346.344	77.9848	3.53979	1.82366	7.00288e-05	0.00267051	auxin response factor 18		auxin response factor 18 (ARF18); FUNCTIONS IN: sequence-specific DNA binding transcription factor activity; INVOLVED IN: response to hormone stimulus, regulation of transcription, DNA-dependent, regulation of transcription; LOCATED IN: nucleus; EXPRESSED IN: 22 plant structures; EXPRESSED DURING: 13 growth stages; CONTAINS InterPro DOMAIN/s: Aux/IAA-ARF-dimerisation (InterPro:IPR011525), Transcr…	27.3.4	ARF
AT3G61150	328.169	115.934	133.847	119.14	143.239	9.55213	483.241	497.942	870.056	513.099	219.207	3.58212	1.84081	0.000508267	0.0133582	homeodomain GLABROUS 1	Encodes a homeobox-leucine zipper family protein belonging to the HD-ZIP IV family.	homeodomain GLABROUS 1 (HDG1); FUNCTIONS IN: DNA binding, sequence-specific DNA binding transcription factor activity; INVOLVED IN: regulation of transcription, DNA-dependent, regulation of transcription; LOCATED IN: nucleus; EXPRESSED IN: 27 plant structures; EXPRESSED DURING: 14 growth stages; CONTAINS InterPro DOMAIN/s: Homeobox, conserved site (InterPro:IPR017970), Homeobox (InterPro:IPR00135…	33.99	HD-ZIP
AT4G04890	408.772	115.934	152.05	182.255	174.965	33.2044	644.011	728.268	946.529	642.58	156.127	3.67262	1.87681	1.2435e-05	0.000591924	protodermal factor 2	Encodes a homeodomain protein that is expressed in the LI layer of the vegetative, floral and inflorescence meristems. Binds to the L1 box promoter element which is required in some proteins for L1 specific expression.	protodermal factor 2 (PDF2); FUNCTIONS IN: DNA binding, sequence-specific DNA binding transcription factor activity; INVOLVED IN: epidermal cell differentiation, regulation of transcription, DNA-dependent, cotyledon development; LOCATED IN: nucleus; EXPRESSED IN: 26 plant structures; EXPRESSED DURING: 14 growth stages; CONTAINS InterPro DOMAIN/s: Homeobox, conserved site (InterPro:IPR017970), Hom…	27.3.22	HD-ZIP
AT5G49330	160.788	58.6041	25.6986	82.9722	65.0532	28.7426	246.267	304.176	375.149	256.523	64.5511	3.94329	1.9794	0.00200492	0.0398395	myb domain protein 111	Member of the R2R3 factor gene family.	myb domain protein 111 (MYB111); CONTAINS InterPro DOMAIN/s: SANT, DNA-binding (InterPro:IPR001005), Homeodomain-like (InterPro:IPR009057), Myb, DNA-binding (InterPro:IPR014778), HTH transcriptional regulator, Myb-type, DNA-binding (InterPro:IPR017930), Homeodomain-related (InterPro:IPR012287), Myb transcription factor (InterPro:IPR015495); BEST Arabidopsis thaliana protein match is: myb domain p…	27.3.25	MYB
AT2G45660	183.043	40.768	53.5388	76.5897	66.4409	18.155	395.886	452.608	233.746	299.645	113.583	4.50995	2.17311	0.00016374	0.00524508	AGAMOUS-like 20	Controls flowering and is required for CO to promote flowering. It acts downstream of FT. Overexpression of (SOC1) AGL20 suppresses not only the late flowering of plants that have functional FRI and FLC alleles but also the delayed phase transitions during the vegetative stages of development. AGL20/SOC1 acts with AGL24 to promote flowering and inflorescence meristem identity.AGL20 upregulates ex…	AGAMOUS-like 20 (AGL20); FUNCTIONS IN: sequence-specific DNA binding transcription factor activity; INVOLVED IN: flower development, response to cold, positive regulation of flower development, maintenance of inflorescence meristem identity; LOCATED IN: nucleus; EXPRESSED IN: 22 plant structures; EXPRESSED DURING: 12 growth stages; CONTAINS InterPro DOMAIN/s: Transcription factor, MADS-box (Inter…	27.3.24	MIKC
AT4G00480	279.863	114.66	72.8128	65.2431	98.0402	26.6162	611.485	634.675	421.321	461.687	117.062	4.70916	2.23547	8.934e-07	6.11216e-05	basic helix-loop-helix (bHLH) DNA-binding superfamily protein	MYC-related protein with a basic helix-loop-helix motif at the C-terminus and a region similar to the maize B/R family at the N-terminus	ATMYC1; FUNCTIONS IN: DNA binding, sequence-specific DNA binding transcription factor activity; INVOLVED IN: regulation of transcription; LOCATED IN: nucleus; EXPRESSED IN: 21 plant structures; EXPRESSED DURING: 12 growth stages; CONTAINS InterPro DOMAIN/s: Helix-loop-helix DNA-binding domain (InterPro:IPR001092), Helix-loop-helix DNA-binding (InterPro:IPR011598); BEST Arabidopsis thaliana protei…	27.3.6	bHLH
AT2G33480	651.84	215.306	188.457	117.721	202.255	50.4104	1157.92	1463.85	1353.42	1101.42	154.924	5.44572	2.44512	0	3e-10	NAC domain containing protein 41		NAC domain containing protein 41 (NAC041); FUNCTIONS IN: sequence-specific DNA binding transcription factor activity; INVOLVED IN: multicellular organismal development, regulation of transcription; EXPRESSED IN: 22 plant structures; EXPRESSED DURING: 13 growth stages; CONTAINS InterPro DOMAIN/s: No apical meristem (NAM) protein (InterPro:IPR003441); BEST Arabidopsis thaliana protein match is: NAC…	27.3.27	NAC
AT2G02450	168.64	56.0561	27.8402	45.3865	50.2015	14.2469	239.762	323.918	471.821	287.079	117.48	5.71854	2.51565	3.67317e-05	0.00153866	NAC domain containing protein 35		LONG VEGETATIVE PHASE 1 (LOV1); FUNCTIONS IN: sequence-specific DNA binding transcription factor activity; INVOLVED IN: multicellular organismal development, regulation of transcription; LOCATED IN: cellular_component unknown; EXPRESSED IN: 18 plant structures; EXPRESSED DURING: 12 growth stages; CONTAINS InterPro DOMAIN/s: No apical meristem (NAM) protein (InterPro:IPR003441); BEST Arabidopsis t…	33.99	NAC
AT4G00730	110.494	58.6041	5.35388	1.41833	25.2887	31.9408	166.346	266.885	272.704	195.699	59.7969	7.73858	2.95207	1.14003e-05	0.000554078	Homeobox-leucine zipper family protein / lipid-binding START domain-containing protein	Encodes a homeodomain protein of the HD-GLABRA2 group. Involved in the accumulation of anthocyanin and in root development	ANTHOCYANINLESS 2 (ANL2); FUNCTIONS IN: transcription regulator activity, sequence-specific DNA binding transcription factor activity; INVOLVED IN: root development, anthocyanin accumulation in tissues in response to UV light; LOCATED IN: nucleus; EXPRESSED IN: 22 plant structures; EXPRESSED DURING: 13 growth stages; CONTAINS InterPro DOMAIN/s: Homeobox (InterPro:IPR001356), Homeobox, conserved s…	27.3.22	HD-ZIP
AT3G01140	230.884	24.206	54.6096	27.6574	41.3192	16.6469	372.653	480.394	663.724	420.448	147.163	10.1756	3.34704	9e-10	1.396e-07	myb domain protein 106	Encodes a MIXTA-like MYB gene NOECK (NOK). Loss of function mutations show an increased number of branchpoints in leaf trichomes suggesting a role in negative regulation of trichome branching.	myb domain protein 106 (MYB106); FUNCTIONS IN: DNA binding, sequence-specific DNA binding transcription factor activity; INVOLVED IN: trichome branching, regulation of transcription, DNA-dependent; EXPRESSED IN: 18 plant structures; EXPRESSED DURING: 7 growth stages; CONTAINS InterPro DOMAIN/s: SANT, DNA-binding (InterPro:IPR001005), Homeodomain-like (InterPro:IPR009057), Myb, DNA-binding (InterP…	27.3.25	MYB
AT3G28910	47.2521	5.09601	13.9201	0	7.36054	7.04276	56.6878	159.4	98.1158	87.1436	51.675	11.8393	3.56551	0.00111258	0.0250357	myb domain protein 30	transcription factor myb homologue	myb domain protein 30 (MYB30); CONTAINS InterPro DOMAIN/s: SANT, DNA-binding (InterPro:IPR001005), Homeodomain-like (InterPro:IPR009057), Myb, DNA-binding (InterPro:IPR014778), HTH transcriptional regulator, Myb-type, DNA-binding (InterPro:IPR017930), Homeodomain-related (InterPro:IPR012287), Myb transcription factor (InterPro:IPR015495); BEST Arabidopsis thaliana protein match is: myb domain pro…	27.3.25	MYB
AT5G62470	186.066	7.64401	29.9817	17.7291	21.497	11.1864	202.589	439.447	621.881	350.634	210.234	16.3109	4.02776	3.47705e-05	0.00147466	myb domain protein 96	Encodes a R2R3 type Myb transcription factor whose expression is strongly induced by abscisic acid. Mediates abscisic acid signaling during drought stress response.	myb domain protein 96 (MYB96); CONTAINS InterPro DOMAIN/s: SANT, DNA-binding (InterPro:IPR001005), Homeodomain-like (InterPro:IPR009057), Myb, DNA-binding (InterPro:IPR014778), HTH transcriptional regulator, Myb-type, DNA-binding (InterPro:IPR017930), Homeodomain-related (InterPro:IPR012287), Myb transcription factor (InterPro:IPR015495); BEST Arabidopsis thaliana protein match is: myb domain pro…	27.3.25	MYB
AT3G61950	102.256	15.288	0	12.765	10.9026	8.19587	219.317	202.54	277.033	193.61	39.0762	17.7582	4.15042	6.016e-07	4.33308e-05	basic helix-loop-helix (bHLH) DNA-binding superfamily protein		basic helix-loop-helix (bHLH) DNA-binding superfamily protein; FUNCTIONS IN: DNA binding, sequence-specific DNA binding transcription factor activity; INVOLVED IN: regulation of transcription; LOCATED IN: nucleus; EXPRESSED IN: 15 plant structures; EXPRESSED DURING: 10 growth stages; CONTAINS InterPro DOMAIN/s: Helix-loop-helix DNA-binding domain (InterPro:IPR001092), Helix-loop-helix DNA-binding…	27.3.6	bHLH
AT1G08810	82.1487	7.64401	1.07078	13.4741	8.63865	6.20538	166.346	170.368	225.089	155.659	32.8159	18.0189	4.17144	1.07358e-05	0.000533421	myb domain protein 60	putative transcription factor of the R2R3-MYB gene family. Transcript increases under conditions that promote stomatal opening (white and blue light, abi1-1 mutation) and decreases under conditions that trigger stomatal closure (ABA, desiccation, darkness), with the exception of elevated CO2. Expressed exclusively in guard cells of all tissues. It is required for light-induced opening of stomata.…	myb domain protein 60 (MYB60); CONTAINS InterPro DOMAIN/s: SANT, DNA-binding (InterPro:IPR001005), Homeodomain-like (InterPro:IPR009057), Myb, DNA-binding (InterPro:IPR014778), HTH transcriptional regulator, Myb-type, DNA-binding (InterPro:IPR017930), Homeodomain-related (InterPro:IPR012287), Myb transcription factor (InterPro:IPR015495); BEST Arabidopsis thaliana protein match is: myb domain pro…	27.3.25	MYB
AT5G50570	103.545	3.822	19.274	1.41833	9.49555	9.6899	183.074	238.369	291.462	197.595	54.1976	20.8092	4.37915	6.66e-08	5.8854e-06	Squamosa promoter-binding protein-like (SBP domain) transcription factor family protein		Squamosa promoter-binding protein-like (SBP domain) transcription factor family protein; FUNCTIONS IN: DNA binding, sequence-specific DNA binding transcription factor activity; INVOLVED IN: regulation of transcription; LOCATED IN: nucleus; CONTAINS InterPro DOMAIN/s: Transcription factor, SBP-box (InterPro:IPR004333); BEST Arabidopsis thaliana protein match is: Squamosa promoter-binding protein-l…	33.3	SBP
AT3G28857	163.198	14.014	3.21233	4.96415	8.60373	5.7972	258.348	250.068	637.753	317.791	221.478	36.9365	5.20697	2.04974e-05	0.000911932	basic helix-loop-helix (bHLH) DNA-binding family protein		basic helix-loop-helix (bHLH) DNA-binding family protein; FUNCTIONS IN: transcription regulator activity; INVOLVED IN: regulation of transcription; CONTAINS InterPro DOMAIN/s: Helix-loop-helix DNA-binding domain (InterPro:IPR001092); BEST Arabidopsis thaliana protein match is: basic helix-loop-helix (bHLH) DNA-binding family protein (TAIR:AT5G39860.1); Has 35333 Blast hits to 34131 proteins in 24…	35.2	bHLH
AT2G38300	76.1746	3.822	3.21233	1.41833	3.2763	1.24952	180.286	226.67	131.302	149.073	47.6898	45.5005	5.50781	5e-08	4.6003e-06	myb-like HTH transcriptional regulator family protein		myb-like HTH transcriptional regulator family protein; CONTAINS InterPro DOMAIN/s: Homeodomain-like (InterPro:IPR009057), Myb, DNA-binding (InterPro:IPR014778), Myb-like DNA-binding domain, SHAQKYF class (InterPro:IPR006447), HTH transcriptional regulator, Myb-type, DNA-binding (InterPro:IPR017930), Homeodomain-related (InterPro:IPR012287); BEST Arabidopsis thaliana protein match is: Homeodomain-…	27.3.20	G2-like
AT3G61250	75.6563	3.822	0	0	1.47789	2.20664	108.729	62.1514	369.377	149.835	165.577	101.384	6.66368	0.00248369	0.0479616	myb domain protein 17	Member of the R2R3 factor gene family.	myb domain protein 17 (MYB17); CONTAINS InterPro DOMAIN/s: SANT, DNA-binding (InterPro:IPR001005), Homeodomain-like (InterPro:IPR009057), Myb, DNA-binding (InterPro:IPR014778), HTH transcriptional regulator, Myb-type, DNA-binding (InterPro:IPR017930), Homeodomain-related (InterPro:IPR012287), Myb transcription factor (InterPro:IPR015495); BEST Arabidopsis thaliana protein match is: myb domain pro…	27.3.25	MYB

## Sheet: setaria-BS-TF
ID	BS Count	M Count	FoldChange(BS/M)	Log2FoldChange(BS/M)	P adjusted	MaizeGeneID	ArabidopsisGeneID	RiceGeneID	TAIR	Mapman	Setaria M TPM	Setaria M TPM SD	Setaria BS TPM	Setaria BS TPM SD	Mapbin	TF
Si000036m.g	1117.96	761.387	1.4683	0.5542	0.0347	GRMZM2G314546	AT3G19510	LOC_Os06g12400	Encodes a member of the PHD-finger homeodomain protein family. The HAT3.1 homeodomain is highly divergent in sequence even at positions that are almost invariable among homeodomains. HAT3.1 shows a preference for the sequence T(A/G)(A/C)ACCA	RNA.regulation of transcription.HB	4.63597	0.383306	6.62746	0.44339	27.3.22	HB-PHD
Si000062m.g	42.9523	10.9394	3.9264	1.9732	6.46e-05	GRMZM2G339379	AT3G48430	LOC_Os12g18150	Relative of Early Flowering 6 (REF6) encodes a Jumonji N/C and zinc finger domain-containing protein that acts as a positive regulator of flowering in an FLC-dependent pathway. REF6 mutants have hyperacetylation of histone H4 at the FLC locus. REF6 interacts with BES1 in a Y2H assay and in vitro. REF6 may play a role in brassinoteroid signaling by affecting histone methylation in the promoters of…	RNA.regulation of transcription.JUMONJI family	0.166267	0.0310845	0.640187	0.188677	27.3.57	C2H2
Si000216m.g	3514.38	2302.26	1.5265	0.6102	0.025	GRMZM2G375675	AT1G64530	LOC_Os01g13540	Plant regulator RWP-RK family protein	RNA.regulation of transcription.NIN-like bZIP-related family	43.1246	9.54839	64.8531	7.42611	27.3.60	Nin-like
Si000223m.g	1109.89	573.699	1.9346	0.952	0.000221	GRMZM2G139369	AT5G05660	LOC_Os01g06550	Encodes a homolog of the mammalian zinc finger transcription factor NF-X1.	RNA.regulation of transcription.putative transcription regulator	6.0109	1.0276	11.4194	1.43588	27.3.67	NF-X1
Si000259m.g	997.567	609.705	1.6361	0.7103	0.00701	GRMZM2G133646	AT2G47070	LOC_Os01g18850	member of SPL gene family	RNA.regulation of transcription (plantTFlist)	12.9306	0.971209	20.6255	2.6486	33.3	SBP
Si000260m.g	688.275	323.091	2.1303	1.091	9.48e-05	GRMZM2G468479	AT3G11760	LOC_Os01g09760	unknown protein	RNA.regulation of transcription.MYB domain transcription factor family	4.79197	0.845302	9.96812	2.15073	27.3.25	MYB_related
Si000282m.g	856.638	309.202	2.7705	1.4701	2.69e-09	GRMZM2G171600	AT1G67310	LOC_Os01g69910	Calmodulin-binding transcription activator protein with CG-1 and Ankyrin domains	RNA.regulation of transcription.AtSR Transcription Factor family	5.77263	1.10507	15.7308	3.06916	27.3.39	CAMTA
Si000283m.g	31.485	10.7732	2.9225	1.5472	0.00469	AC187157.4_FG005	AT1G52150	LOC_Os03g43930	Member of the class III HD-ZIP protein family. Contains homeodomain and leucine zipper domain. Critical for vascular development and negatively regulates vascular cell differentiation.	RNA.regulation of transcription.HB	0.253398	0.0953684	0.724364	0.213088	27.3.22	HD-ZIP
Si000815m.g	1619.4	81.2784	19.9242	4.3164	5.29e-60	GRMZM2G177220	AT1G67710	LOC_Os01g67770	Encodes an Arabidopsis response regulator (ARR) protein that acts in concert with other type-B ARRs in the cytokinin signaling pathway.	RNA.regulation of transcription.ARR	0.905173	0.156721	17.555	1.01062	27.3.5	ARR-B
Si000824m.g	61.9215	24.2739	2.5509	1.351	0.000655	GRMZM2G327349	AT4G22070	LOC_Os01g18584	member of WRKY Transcription Factor	RNA.regulation of transcription.WRKY domain transcription factor family	0.80835	0.309094	2.00656	0.538408	27.3.32	WRKY
Si000864m.g	894.747	449.947	1.9886	0.9917	9.15e-05	GRMZM2G449165	AT1G28520	LOC_Os01g54930	vascular plant one zinc finger protein (VOZ1)	RNA.regulation of transcription (plantTFlist)	14.6172	0.782911	28.5289	3.28055	35.2	VOZ
Si000907m.g	86.884	45.3943	1.914	0.9366	0.0135	GRMZM2G139688	AT3G11440	LOC_Os01g59660	Member of the R2R3-MYB gene family. Similar to GA-induced Barley myb gene. May be induced during germination in response to GA. Double mutants with MYB33 are male sterile	RNA.regulation of transcription.MYB domain transcription factor family	1.77421	0.388984	3.33827	0.536121	27.3.25	MYB
Si000955m.g	245.185	4.5435	53.9639	5.7539	1.24e-47	GRMZM2G060216	AT1G08320	LOC_Os01g64020	bZIP transcription factor family protein	RNA.regulation of transcription.bZIP transcription factor family	0.153374	0.0330313	7.98919	0.689914	27.3.35	bZIP
Si001230m.g	485.052	6.8624	70.6827	6.1433	1.1e-32	GRMZM2G348238	AT2G03500	LOC_Os01g08160	Homeodomain-like superfamily protein	RNA.regulation of transcription.G2-like transcription factor family	0.239786	0.0539638	16.5387	4.53288	27.3.20	G2-like
Si001292m.g	97.207	14.0396	6.9238	2.7916	7.93e-13	GRMZM2G125243	AT5G06950	LOC_Os01g59350	Transcription factor of the B-ZIP family that has high affinity for C-box motifs. Interacts with NPR1 and may regulate PR gene expression. Phosphorylated by a CK2-like protein in vitro. Phosphorylation is enhanced by salicylic acid treatment.	RNA.regulation of transcription.bZIP transcription factor family	0.47121	0.0766622	3.18016	0.584537	27.3.35	bZIP
Si001334m.g	1668.16	862.013	1.9352	0.9525	0.000106	GRMZM2G143723	AT1G55110	LOC_Os01g09850	indeterminate(ID)-domain 7 (IDD7)	RNA.regulation of transcription.C2H2 zinc finger family	25.2587	0.321202	47.6052	2.78179	27.3.11	C2H2
Si001336m.g	8242.37	2891.51	2.8505	1.5112	8.94e-11	GRMZM2G087804	AT2G20570	LOC_Os01g13740	Encodes GLK1	RNA.regulation of transcription.G2-like transcription factor family	40.3204	3.25022	112.793	10.3454	27.3.20	G2-like
Si001354m.g	1229.47	700.817	1.7543	0.8109	0.00153	GRMZM2G456568	AT5G09330	LOC_Os05g35170	NAC domain containing protein 82 (NAC082)	RNA.regulation of transcription (plantTFlist)	5.48019	0.866994	9.41581	0.512312	33.99	NAC
Si001494m.g	75.8198	14.4999	5.229	2.3865	2.65e-07	GRMZM5G849600	AT5G56960	LOC_Os01g39330	basic helix-loop-helix (bHLH) DNA-binding family protein	RNA.regulation of transcription.bHLH	0.512672	0.386752	2.5874	0.79354	27.3.6	bHLH
Si001527m.g	4991.72	29.2761	170.505	7.4137	1.48e-132	GRMZM2G166721	AT4G29230	LOC_Os01g09550	NAC domain containing protein 75 (NAC075)	RNA.regulation of transcription (plantTFlist)	0.977277	0.116972	161.975	4.63097	33.99	NAC
Si001592m.g	43.5133	0.9803	44.3859	5.472	6.76e-07	GRMZM2G163975	AT1G27660	LOC_Os01g01600	basic helix-loop-helix (bHLH) DNA-binding superfamily protein	hormone metabolism.ethylene.induced-regulated-responsive-activated	0.0505736	0.0113816	2.16227	0.963744	17.5.3	bHLH
Si001651m.g	124.838	49.4647	2.5238	1.3356	3.73e-05	GRMZM5G813651	AT2G02450	LOC_Os01g66490	NAC domain containing protein 35 (NAC035)	development.unspecified	2.62512	0.680342	6.41884	0.167435	33.99	NAC
Si001731m.g	8.2468	0.9803	8.4122	3.0725	0.0213	GRMZM2G168079	AT2G36270	LOC_Os01g64000	Encodes a member of the basic leucine zipper transcription factor family	RNA.regulation of transcription (plantTFlist)	0.0533902	0.0120155	0.438899	0.134414	17.1.2	bZIP
Si001796m.g	1102.83	10.9026	101.153	6.6604	2.05e-93	GRMZM2G440529	AT3G20640	LOC_Os01g57580	basic helix-loop-helix (bHLH) DNA-binding superfamily protein	hormone metabolism.ethylene.induced-regulated-responsive-activated	0.404245	0.25646	39.4382	0.744489	17.5.3	bHLH
Si001804m.g	262.451	48.4357	5.4185	2.4379	3.55e-17	GRMZM2G371033	AT5G50570	LOC_Os01g69830	Squamosa promoter-binding protein-like (SBP domain) transcription factor family protein	development.squamosa promoter binding like (SPL)	1.6364	0.883524	8.59908	0.727717	33.3	SBP
Si001874m.g	541.784	84.5035	6.4114	2.6806	1.54e-24	GRMZM2G173534	AT3G26744	LOC_Os01g70310	Encodes a MYC-like bHLH transcriptional activator that binds specifically to the MYC recognition sequences in the CBF3 promoter. Mutants are defective in cold-regulated gene expression. Cold stress triggers protein degradation of nuclear GFPICE1 protein	RNA.regulation of transcription.bHLH	3.70394	0.920223	23.0417	2.1304	27.3.6	bHLH
Si002301m.g	14.3354	1.7616	8.1375	3.0246	0.00212	GRMZM2G058518	AT4G28500	LOC_Os01g48130	NAC domain containing protein 73 (NAC073)	RNA.regulation of transcription (plantTFlist)	0.0672114	0.0408304	0.552675	0.191615	33.99	NAC
Si002334m.g	278.059	67.9175	4.0941	2.0335	1.13e-08	GRMZM2G071977	AT3G16350	LOC_Os01g41900	Homeodomain-like superfamily protein	RNA.regulation of transcription.MYB-related transcription factor family	2.88622	0.159069	11.4855	2.58944	27.3.26	MYB_related
Si002423m.g	1030.91	136.604	7.5467	2.9158	2.94e-09	GRMZM2G125522	AT5G58900	LOC_Os01g63460	Homeodomain-like transcriptional regulator	RNA.regulation of transcription.MYB-related transcription factor family	5.40177	0.535652	39.751	10.8649	27.3.26	MYB
Si002426m.g	3292.57	568.47	5.792	2.5341	9.13e-27	GRMZM2G079458	AT5G58900	LOC_Os01g04930	Homeodomain-like transcriptional regulator	RNA.regulation of transcription.MYB-related transcription factor family	20.9146	2.15579	118.109	11.2387	27.3.26	MYB
Si002496m.g	1527.56	364.595	4.1897	2.0669	4.45e-18	GRMZM2G166946	AT5G60970	LOC_Os01g55750	TCP gene involved in heterochronic control of leaf differentiation.	RNA.regulation of transcription.TCP transcription factor family	16.7672	1.51302	68.5411	5.62713	27.3.29	TCP
Si002629m.g	111.629	39.4517	2.8295	1.5006	0.0133	GRMZM2G001875	AT2G36890	LOC_Os01g09590	Putative homolog of the Blind gene in tomato. Together with RAX1 and RAX3 belong to the class R2R3 MYB genes, encoded by the Myb-like transcription factor MYB38, regulates axillary meristem formation.	RNA.regulation of transcription.MYB domain transcription factor family	2.10884	0.417679	5.84855	2.61217	27.3.25	MYB
Si002728m.g	7.8745	0.9803	8.0325	3.0058	0.0275	GRMZM2G378490	AT3G21270	LOC_Os01g09720	Encodes Dof zinc finger protein adof2.	RNA.regulation of transcription.C2C2(Zn) DOF zinc finger family	0.0791966	0.0178232	0.624066	0.235219	27.3.8	Dof
Si002888m.g	644.886	16.3475	39.4486	5.3019	7.99e-62	GRMZM2G150260	AT4G39250	LOC_Os01g44390	RAD-like 1 (RL1)	RNA.regulation of transcription.MYB-related transcription factor family	1.14711	0.431828	43.4722	5.66862	27.3.26	MYB_related
Si002893m.g	419.805	115.297	3.6411	1.8644	2.12e-12	GRMZM2G175870	AT2G16770	LOC_Os05g41540	Basic-region leucine zipper (bZIP23) transcription factor involved in the adaptation to zinc deficiency. Binds ZDRE motifs.	RNA.regulation of transcription (plantTFlist)	8.8635	0.97769	31.6179	4.38199	27.3.35	bZIP
Si002929m.g	30.464	8.5661	3.5563	1.8304	0.00117	GRMZM2G110153	AT5G20240	LOC_Os01g66030	Floral homeotic gene encoding a MADS domain transcription factor. Required for the specification of petal and stamen identities.	RNA.regulation of transcription.MADS box transcription factor family	0.271727	0.0846146	0.93961	0.202184	27.3.24	MIKC
Si003289m.g	92.8049	14.5166	6.393	2.6765	1.5e-05	GRMZM2G368491	AT1G75390	LOC_Os01g36220	basic leucine-zipper 44 (bZIP44)	RNA.regulation of transcription (plantTFlist)	0.603915	0.161766	3.81352	1.52829	35.2	bZIP
Si003539m.g	172.264	16.2142	10.6243	3.4093	5.89e-05	GRMZM2G049378	AT2G21650	LOC_Os01g47370	RSM1 is a member of a small sub-family of single MYB transcription factors. Analysis of overexpressin lines indicate its involvement during early morphogenesis.	RNA.regulation of transcription.MYB-related transcription factor family	1.50982	0.924054	15.0651	5.89247	27.3.26	MYB_related
Si004293m.g	413.947	22.3773	18.4985	4.2093	1.04e-39	GRMZM2G148022	AT3G15030	LOC_Os01g55100	Arabidopsis thaliana TCP family transcription factor. Regulated by miR319. Involved in heterchronic regulation of leaf differentiation.	RNA.regulation of transcription.TCP transcription factor family	1.54193	0.139905	28.1047	6.08987	27.3.29	TCP
Si004333m.g	87.9527	49.178	1.7885	0.8387	0.0301	GRMZM2G159357	AT5G44180	LOC_Os01g48170	Homeodomain-like transcriptional regulator	RNA.regulation of transcription.HB	3.56817	0.781269	6.28873	1.16624	27.3.22	HB-other
Si004417m.g	478.939	202.9	2.3605	1.2391	4.1e-06	GRMZM2G104390	AT5G26930	LOC_Os01g24070	Encodes a member of the GATA factor family of zinc finger transcription factors. Controls lateral root founder cell specification.	RNA.regulation of transcription.C2C2(Zn) GATA transcription factor family	20.9656	5.45642	48.5284	4.71216	27.3.9	GATA
Si004582m.g	217.465	127.762	1.7021	0.7673	0.00886	GRMZM2G320549	AT1G24260	LOC_Os01g69850	Member of the MADs box transcription factor family. SEP3 is redundant with SEP1 and 2. Flowers of SEP1/2/3 triple mutants show a conversion of petals and stamens to sepals.SEP3 forms heterotetrameric complexes with other MADS box family members and binds to the CArG box motif.	RNA.regulation of transcription.MADS box transcription factor family	32.056	3.77343	53.3015	7.76671	27.3.24	M-type
Si004598m.g	34.548	7.5389	4.5826	2.1962	0.000102	GRMZM2G437460	AT2G33860	LOC_Os01g48060	ettin (ett) mutations have pleiotropic effects on Arabidopsis flower development	RNA.regulation of transcription.ARF	0.242623	0.0548416	1.08955	0.192039	27.3.4	ARF
Si005032m.g	67.6395	3.6574	18.4938	4.209	2.1e-10	GRMZM2G313737	AT3G17010	LOC_Os01g52540	transcriptional factor B3 family protein	RNA.regulation of transcription.B3 transcription factor family	0.108959	0.0501106	1.93279	0.59372	27.3.41	B3
Si005741m.g	1708.54	687.6	2.4848	1.3131	3.83e-08	GRMZM2G102845	AT1G19220	LOC_Os06g48950	Encodes an auxin response factor that contains the conserved VP1-B3 DNA-binding domain at its N-terminus and the Aux/IAA-like domains III and IV present in most ARFs at its C-terminus. The protein interacts with IAA1 (yeast two hybrid) and other auxin response elements such as ER7 and ER9 (yeast one hybrid). ARF19 protein can complement many aspects of the arf7 mutant phenotype and	RNA.regulation of transcription.ARF	11.9112	0.444974	28.7495	1.74457	27.3.4	ARF
Si005802m.g	1695.33	295.213	5.7427	2.5217	4.82e-25	GRMZM2G028980	AT1G30330	LOC_Os06g46410	Encodes a member of the auxin response factor family. Mediates auxin response via expression of auxin regulated genes. Acts redundantly with ARF8 to control stamen elongation and flower maturation. Expression of ARF6 is controlled by miR167.	RNA.regulation of transcription.ARF	1.62674	0.313014	9.16521	1.12328	27.3.4	ARF
Si006013m.g	37.2565	3.5667	10.4457	3.3848	4.37e-08	GRMZM2G409974	AT2G25180	LOC_Os06g08440	Encodes an Arabidopsis response regulator (ARR) protein that acts in concert with other type-B ARRs in the cytokinin signaling pathway.	RNA.regulation of transcription.ARR	0.0972564	0.0485442	0.974628	0.23354	27.3.5	ARR-B
Si006217m.g	19.407	3.9284	4.9402	2.3046	0.00198	AC193630.3_FG004	AT5G15130	LOC_Os06g05380	member of WRKY Transcription Factor	RNA.regulation of transcription.WRKY domain transcription factor family	0.160204	0.098247	0.764792	0.20882	27.3.32	WRKY
Si006258m.g	386.325	39.2886	9.833	3.2976	9.43e-30	GRMZM2G051785	AT3G60630	LOC_Os06g01620	Belongs to one of the LOM (LOST MERISTEMS) genes: AT2G45160 (LOM1)	RNA.regulation of transcription.GRAS transcription factor family	1.34578	0.177689	13.0282	1.99001	27.3.21	GRAS
Si006312m.g	123.2	1.6025	76.881	6.2646	7.77e-30	GRMZM2G333083	AT2G40260	LOC_Os06g35140	Homeodomain-like superfamily protein	RNA.regulation of transcription.G2-like transcription factor family	0.0678804	0.0245492	5.13268	1.3554	27.3.20	G2-like
Si006354m.g	6445.88	3157.86	2.0412	1.0294	7.1e-05	GRMZM2G010920	AT3G13040	LOC_Os06g49040	myb-like HTH transcriptional regulator family protein	RNA.regulation of transcription.G2-like transcription factor family	94.9626	8.80017	187.336	24.9295	27.3.20	G2-like
Si006417m.g	30.8293	5.8891	5.235	2.3882	5.45e-05	GRMZM2G060290	AT5G06839	LOC_Os06g41100	bZIP transcription factor family protein	RNA.regulation of transcription.bZIP transcription factor family	0.100261	0.044521	0.51192	0.104973	27.3.35	bZIP
Si006432m.g	4372.6	2160.24	2.0241	1.0173	1.48e-05	GRMZM2G012717	AT1G25440	LOC_Os06g15330	B-box type zinc finger protein with CCT domain	RNA.regulation of transcription.C2C2(Zn) CO-like	74.5669	12.999	147.035	10.8651	27.3.7	CO-like
Si006457m.g	1624.38	765.432	2.1222	1.0855	0.0113	GRMZM2G145041	AT5G37260	LOC_Os06g51260	Encodes a MYB family transcription factor Circadian 1 (CIR1). Involved in circadian regulation in Arabidopsis.	RNA.regulation of transcription.MYB-related transcription factor family	23.7953	8.7352	50.4459	13.7822	27.3.26	MYB_related
Si006472m.g	97.7508	15.0375	6.5005	2.7005	2.34e-12	GRMZM2G414805	AT5G43270	LOC_Os06g49010	member of the SPL (squamosa-promoter binding protein-like) gene family	development.squamosa promoter binding like (SPL)	0.269243	0.0640048	1.70679	0.144456	27.3.28	SBP
Si006565m.g	47.2378	2.7819	16.9806	4.0858	1.72e-12	GRMZM2G171395	AT2G46770	LOC_Os06g04090	NAC transcription factor NST1. NST1 and NST2 are redundant in regulating secondary wall thickening in anther walls and siliques. NST1 promoter was detected in various tissues in which lignified secondary walls develop.	RNA.regulation of transcription (plantTFlist)	0.11546	0.0779572	1.88503	0.53397	33.99	NAC
Si006616m.g	131.665	3.2992	39.9078	5.3186	1.31e-31	GRMZM2G435357	AT3G57670	LOC_Os06g40960	Encodes a a C2H2/C2HC zinc finger transcription factor specifically expressed in the transmitting tract and involved in transmitting tract development and pollen tube growth.	RNA.regulation of transcription.C2H2 zinc finger family	0.14297	0.0481855	5.50044	0.510114	27.3.11	C2H2
Si006631m.g	415.87	38.1483	10.9014	3.4464	1.77e-11	GRMZM2G142751	AT3G47620	LOC_Os06g12230	Encodes a transcription factor AtTCP14 that regulates seed germination. AtTCP14 shows elevated expression level just prior to germination. AtTCP14 is predominantly expressed in the vascular tissue of the embryo	RNA.regulation of transcription.TCP transcription factor family	1.36023	0.470199	14.7188	4.55226	27.3.29	TCP
Si006865m.g	74.4119	3.0423	24.4591	4.6123	3.55e-09	GRMZM2G081671	AT1G79430	LOC_Os06g45410	Encodes gene product that is required for several aspects of phloem development in the root: (1) the specific divisions organizing the phloem pole	RNA.regulation of transcription.G2-like transcription factor family	0.186433	0.0920215	4.43846	1.82169	27.3.20	G2-like
Si006889m.g	43.0444	17.4322	2.4692	1.3041	0.01	GRMZM2G033413	AT3G19290	LOC_Os06g10880	bZIP transcription factor with specificity for abscisic acid-responsive elements (ABRE). Mediate ABA-dependent stress responses.	hormone metabolism.abscisic acid.signal transduction	0.639768	0.174928	1.56771	0.260426	17.1.2	bZIP
Si007017m.g	115.153	42.3774	2.7173	1.4422	1.74e-05	GRMZM2G048910	AT5G16600	LOC_Os06g14670	Encodes a putative transcription factor (MYB43).	RNA.regulation of transcription.MYB domain transcription factor family	2.54585	0.785362	6.76468	1.13279	27.3.25	MYB
Si007127m.g	125.009	24.5594	5.0901	2.3477	9.61e-12	GRMZM2G161680	AT1G56170	LOC_Os06g45640	Encodes a protein with similarity to a subunit of the CCAAT promoter motif binding complex of yeast.One of two members of this class (HAP5B) and expressed in vegetative and reproductive tissues	RNA.regulation of transcription.CCAAT box binding factor family	1.25711	0.246761	6.22142	0.930015	27.3.16	NF-YC
Si007221m.g	12.6969	0.9803	12.9515	3.695	0.00601	GRMZM2G139073	AT3G54340	LOC_Os06g49840	Floral homeotic gene encoding a MADS domain protein homologous to SRF transcription factors. Specifies petal and stamen identities. Associates with PISTILLATA.	RNA.regulation of transcription.MADS box transcription factor family	0.0601954	0.0135469	0.738079	0.389193	27.3.24	MIKC
Si007892m.g	10.1389	1.2408	8.1714	3.0306	0.0112	GRMZM2G396632	AT1G13600	LOC_Os02g49560	basic leucine-zipper 58 (bZIP58)	not assigned.unknown	0.159515	0.0259098	1.2617	0.383449	35.2	bZIP
Si008385m.g	195.235	65.6692	2.973	1.5719	0.000216	GRMZM5G852704	AT1G78080	LOC_Os06g11860	Encodes a member of the DREB subfamily A-6 of ERF/AP2 transcription factor family (RAP2.4). The protein contains one AP2 domain. Role in mediating light and ethylene signaling.	RNA.regulation of transcription.AP2/EREBP	4.14556	1.66124	11.9821	3.91496	27.3.3	ERF
Si008591m.g	54.9971	6.1789	8.9009	3.1539	0.0152	AC204212.4_FG001	AT1G19510	LOC_Os02g47744	RAD-like 5 (RL5)	RNA.regulation of transcription.MYB-related transcription factor family	1.68141	0.959646	13.9418	8.18495	27.3.26	MYB_related
Si008814m.g	34.8792	15.8657	2.1984	1.1365	0.0299	GRMZM2G342588	AT2G20110	LOC_Os06g22670	Tesmin/TSO1-like CXC domain-containing protein	RNA.regulation of transcription.CPP(Zn)	1.15695	0.484978	2.47473	0.38759	27.3.17	CPP
Si009249m.g	1641.21	716.757	2.2898	1.1952	6.16e-07	GRMZM2G143205	AT1G67310	LOC_Os04g31900	Calmodulin-binding transcription activator protein with CG-1 and Ankyrin domains	RNA.regulation of transcription.AtSR Transcription Factor family	5.36359	0.320438	12.0445	2.31249	27.3.39	CAMTA
Si009541m.g	51.9607	10.1581	5.1152	2.3548	4.39e-07	GRMZM2G081406	AT2G28350	LOC_Os04g43910	Involved in root cap cell differentiation.	RNA.regulation of transcription.ARF	0.274331	0.0805067	1.36645	0.310618	27.3.4	ARF
Si009558m.g	6726.66	4303.24	1.5632	0.6445	0.00989	GRMZM2G017187	AT1G59750	LOC_Os04g36054	Encodes a member of the auxin response factor family. ARFs bind to the cis element 5'-TGTCTC-3' ARFs mediate changes in gene expression in response to auxin. ARF's form heterodimers with IAA/AUX genes. ARF1 enhances mutant phenotypes of ARF2 and may act with ARF2 to control aspects of maturation and senescence.ARF1:LUC and 3xHA:ARF1 proteins have a half-life of ~3-4 hours and their degradation is…	RNA.regulation of transcription.ARF	104.809	14.0235	159.115	16.1235	27.3.4	ARF
Si009601m.g	543.93	149.469	3.6391	1.8636	8.5e-13	GRMZM2G173429	AT5G52510	LOC_Os04g49110	SCARECROW-like 8 (SCL8)	RNA.regulation of transcription.GRAS transcription factor family	4.32463	0.955485	15.4281	1.32004	27.3.21	GRAS
Si009863m.g	124.588	24.9777	4.988	2.3184	2.72e-11	GRMZM2G158141	AT1G75710	LOC_Os11g06840	C2H2-like zinc finger protein	RNA.regulation of transcription.C2H2 zinc finger family	0.84776	0.270995	4.15089	0.558317	27.3.11	C2H2
Si009909m.g	8.3119	0.9803	8.4786	3.0838	0.0211	GRMZM2G044322	AT5G65100	LOC_Os04g38400	Ethylene insensitive 3 family protein	RNA.regulation of transcription.EIN3-like(EIL) transcription factor family	0.0410405	0.00923616	0.332633	0.0981851	27.3.19	EIL
Si009972m.g	18.2661	1.8594	9.8236	3.2963	0.00014	GRMZM2G176537	AT1G14920	LOC_Os04g35250	Similar to a putative transcription factor and transcriptional coactivators. Repressor of GA responses and involved in gibberellic acid mediated signaling. Member of the DELLA proteins that restrain the cell proliferation and expansion that drives plant growth. The protein undergoes degradation in response to GA via the 26S proteasome. GAI may be involved in reducing ROS accumulation in response …	RNA.regulation of transcription.GRAS transcription factor family	0.0659601	0.0223867	0.642441	0.15291	27.3.21	GRAS
Si010000m.g	645.227	354.74	1.8189	0.863	0.00101	GRMZM2G068710	AT1G34370	LOC_Os12g07280	Encodes a putative nuclear Cys(2)His(2)-type zinc finger protein involved in H+ and Al3+ rhizotoxicity. In mutants exposed to aluminum stress	RNA.regulation of transcription.C2H2 zinc finger family	11.7826	0.513745	21.0519	2.69826	27.3.11	C2H2
Si010139m.g	170.271	15.1904	11.2091	3.4866	7.52e-15	GRMZM2G155217	AT1G61660	LOC_Os04g53990	basic helix-loop-helix (bHLH) DNA-binding superfamily protein	hormone metabolism.ethylene.induced-regulated-responsive-activated	0.511045	0.264778	5.49503	1.37156	17.5.3	bHLH
Si010177m.g	7256.67	318.109	22.8119	4.5117	1.82e-70	GRMZM2G131961	AT5G10030	LOC_Os04g54474	Encodes a member of basic leucine zipper transcription gene family. Nomenclature according to Xiang	RNA.regulation of transcription.bZIP transcription factor family	4.25822	0.267427	95.1103	5.71088	27.3.35	bZIP
Si010410m.g	58.3181	1.7002	34.2997	5.1001	1.75e-11	GRMZM2G127379	AT1G61110	LOC_Os11g03300	NAC domain containing protein 25 (NAC025)	RNA.regulation of transcription (plantTFlist)	0.0765526	0.0383096	2.54954	0.952581	33.99	NAC
Si010417m.g	39.3798	14.9984	2.6256	1.3926	0.00367	GRMZM2G018436	AT5G18270	LOC_Os12g03050	Arabidopsis NAC domain containing protein 87 (ANAC087)	RNA.regulation of transcription (plantTFlist)	0.636222	0.241962	1.62722	0.501122	33.99	NAC
Si010443m.g	473.451	11.4896	41.2069	5.3648	1.03e-59	GRMZM2G010290	AT4G24060	LOC_Os04g47990	Dof-type zinc finger DNA-binding family protein	RNA.regulation of transcription.C2C2(Zn) DOF zinc finger family	0.381878	0.176555	15.254	1.49193	27.3.8	Dof
Si010550m.g	117.751	3.3606	35.0385	5.1309	0.00152	GRMZM2G351330	AT2G46680	LOC_Os04g45810	encodes a putative transcription factor that contains a homeodomain closely linked to a leucine zipper motif. Transcript is detected in all tissues examined. Is transcriptionally regulated in an ABA-dependent manner and may act in a signal transduction pathway which mediates a drought response.	RNA.regulation of transcription.HB	0.147477	0.0475845	5.16591	3.75903	27.3.22	HD-ZIP
Si010590m.g	1632.69	1109.22	1.4719	0.5577	0.0317	GRMZM2G149590	AT2G33550	LOC_Os04g32590	Homeodomain-like superfamily protein	not assigned.no ontology	52.8713	5.41424	75.7712	6.75501	35.1	Trihelix
Si010627m.g	8.5952	1.7002	5.0552	2.3378	0.0485	GRMZM2G015021	AT2G36890	LOC_Os02g54520	Putative homolog of the Blind gene in tomato. Together with RAX1 and RAX3 belong to the class R2R3 MYB genes, encoded by the Myb-like transcription factor MYB38, regulates axillary meristem formation.	RNA.regulation of transcription.MYB domain transcription factor family	0.0866222	0.0433488	0.423368	0.104489	27.3.25	MYB
Si010736m.g	46.6542	2.8468	16.3885	4.0346	8.22e-12	GRMZM2G042893	AT5G57150	LOC_Os04g23550	basic helix-loop-helix (bHLH) DNA-binding superfamily protein	RNA.regulation of transcription.bHLH	0.143769	0.0855694	2.30939	0.465565	27.3.6	bHLH
Si010794m.g	281.627	108.408	2.5978	1.3773	0.00256	GRMZM2G125704	AT5G45580	LOC_Os02g47190	Homeodomain-like superfamily protein	RNA.regulation of transcription.G2-like transcription factor family	7.72048	4.94055	19.3076	4.83231	27.3.20	G2-like
Si010813m.g	10.3814	0.9803	10.5896	3.4046	0.00789	GRMZM2G005207	AT4G01250	LOC_Os12g02470	AtWRKY22 is a member of WRKY Transcription Factor	RNA.regulation of transcription.WRKY domain transcription factor family	0.0658753	0.0148252	0.677621	0.402759	27.3.32	WRKY
Si010849m.g	24.0271	5.9114	4.0645	2.0231	0.00119	GRMZM5G805685	AT3G11580	LOC_Os12g06080	AP2/B3-like transcriptional factor family protein	RNA.regulation of transcription.ABI3/VP1-related B3-domain-containing transcription factor family	0.489904	0.39094	1.90486	0.385366	27.3.1	B3
Si010863m.g	1311.72	538.18	2.4373	1.2853	7.06e-08	GRMZM2G077002	AT4G17570	LOC_Os04g46020	Encodes a member of the GATA factor family of zinc finger transcription factors.	RNA.regulation of transcription (plantTFlist)	22.4012	2.3042	53.1506	2.80133	27.3.9	GATA
Si011086m.g	14.7214	2.3224	6.3389	2.6642	0.00286	GRMZM2G368838	AT5G52020	LOC_Os02g45420	encodes a member of the DREB subfamily A-4 of ERF/AP2 transcription factor family. The protein contains one AP2 domain. There are 17 members in this subfamily including TINY.	RNA.regulation of transcription.AP2/EREBP	0.25421	0.10373	1.56185	0.292962	27.3.3	ERF
Si013279m.g	69.9665	26.6455	2.6258	1.3928	0.000779	GRMZM2G004957	AT4G04890	LOC_Os08g04190	Encodes a homeodomain protein that is expressed in the LI layer of the vegetative	RNA.regulation of transcription.HB	0.56516	0.157358	1.47481	0.35712	27.3.22	HD-ZIP
Si013326m.g	16.5003	1.7038	9.6846	3.2757	0.000227	GRMZM2G008029	AT3G42170	LOC_Os08g09800	transposase-like gene with conserved domains from the family of hAT transposases that includes hobo from Drosophila melanogaster	RNA.regulation of transcription.WRKY domain transcription factor family	0.0419144	0.0344048	0.392571	0.160758	27.3.32	WRKY
Si013361m.g	2539.15	1715.25	1.4803	0.5659	0.0223	GRMZM2G125777	AT3G10500	LOC_Os08g44820	Encodes a transcriptional activator that is associated with the plasma membrane in a dormant form and is proteolytically cleaved to create a form that can enter the nucleus. It is thought to promote ROS production by binding directly to the promoters of genes encoding ROS biosynthetic enzymes during drought-induced leaf senescence.	development.unspecified	14.9878	2.19806	21.5638	1.14657	33.99	NAC
Si013369m.g	1241.2	780.088	1.5911	0.67	0.00785	AC196475.3_FG005	AT1G33060	LOC_Os08g06140	NAC 014 (NAC014)	development.unspecified	18.1981	2.14488	28.3272	3.92079	33.99	NAC
Si013622m.g	459.513	135.413	3.3934	1.7627	0.0033	GRMZM2G089501	AT5G08130	LOC_Os08g38210	Arabidopsis thaliana basic helix-loop-helix (bHLH) family protein involved in brassinosteroid signaling. It synergistically interacts with BES1 to bind to E box sequences (CANNTG).	RNA.regulation of transcription.bHLH	4.46938	1.12274	14.8476	6.18606	27.3.6	bHLH
Si013819m.g	12.9324	0.9803	13.1917	3.7216	0.000636	GRMZM2G071101	AT3G57670	LOC_Os08g39390	Encodes a a C2H2/C2HC zinc finger transcription factor specifically expressed in the transmitting tract and involved in transmitting tract development and pollen tube growth.	RNA.regulation of transcription.C2H2 zinc finger family	0.0508942	0.0114537	0.648451	0.269006	27.3.11	C2H2
Si013842m.g	16.5655	0.9803	16.8977	4.0788	3.73e-05	GRMZM2G131266	AT1G16060	LOC_Os08g34360	Encodes ADAP	RNA.regulation of transcription.AP2/EREBP	0.0466777	0.0105048	0.762913	0.111354	27.3.3	AP2
Si013853m.g	147.646	12.1516	12.1503	3.6029	3.34e-23	GRMZM2G004732	AT1G61660	LOC_Os08g08160	basic helix-loop-helix (bHLH) DNA-binding superfamily protein	hormone metabolism.ethylene.induced-regulated-responsive-activated	0.555924	0.292923	6.46037	0.33749	17.5.3	bHLH
Si013904m.g	578.816	259.61	2.2296	1.1568	7.64e-06	GRMZM2G478417	AT3G19290	LOC_Os08g36790	bZIP transcription factor with specificity for abscisic acid-responsive elements (ABRE). Mediate ABA-dependent stress responses.	RNA.regulation of transcription (plantTFlist)	5.12682	0.315378	11.2154	1.06781	17.1.2	bZIP
Si013911m.g	30.4304	3.3571	9.0645	3.1802	0.000823	GRMZM2G526668	AT3G25710	LOC_Os08g33590	Encodes a basic helix?loop?helix transcription factor that is expressed in the hypophysis-adjacent embryo cells	RNA.regulation of transcription.bHLH	0.134104	0.0768448	1.20584	0.594191	27.3.6	bHLH
Si013937m.g	30.625	5.3283	5.7476	2.523	4.22e-05	GRMZM2G159397	AT1G24260	LOC_Os08g41950	Member of the MADs box transcription factor family. SEP3 is redundant with SEP1 and 2. Flowers of SEP1/2/3 triple mutants show a conversion of petals and stamens to sepals.SEP3 forms heterotetrameric complexes with other MADS box family members and binds to the CArG box motif.	RNA.regulation of transcription.MADS box transcription factor family	0.184634	0.0614762	1.03364	0.208267	27.3.24	MIKC
Si013948m.g	4533.87	2635.72	1.7202	0.7825	0.0015	GRMZM2G112764	AT5G47390	LOC_Os08g04840	myb-like transcription factor family protein	RNA.regulation of transcription.MYB-related transcription factor family	52.6751	1.5268	88.9467	11.5562	27.3.26	MYB_related
Si013962m.g	404.403	39.8516	10.1477	3.3431	1.01e-30	GRMZM2G094352	AT1G77920	LOC_Os08g07970	bZIP transcription factor family protein	RNA.regulation of transcription.bZIP transcription factor family	1.32564	0.544546	13.1989	0.280026	27.3.35	bZIP
Si013995m.g	1083.5	45.0308	24.0614	4.5886	4.34e-62	GRMZM2G030325	AT2G02450	LOC_Os08g02160	NAC domain containing protein 35 (NAC035)	RNA.regulation of transcription (plantTFlist)	2.02959	0.542929	47.4608	7.53211	33.99	NAC
Si014103m.g	23.159	0.9803	23.6234	4.5621	0.000429	GRMZM2G110135	AT1G34670	LOC_Os08g37970	Member of the R2R3 factor gene family.	RNA.regulation of transcription.MYB domain transcription factor family	0.0537027	0.0120858	1.25736	0.731567	27.3.25	MYB
Si014163m.g	111.046	29.2734	3.7934	1.9235	2.44e-08	GRMZM2G090594	AT2G24570	LOC_Os08g13840	member of WRKY Transcription Factor	RNA.regulation of transcription.WRKY domain transcription factor family	1.58248	0.603778	5.74338	0.95706	27.3.32	WRKY
Si014218m.g	2610.66	55.0171	47.4519	5.5684	3.83e-21	GRMZM2G117193	AT1G69580	LOC_Os08g33750	Homeodomain-like superfamily protein	RNA.regulation of transcription.G2-like transcription factor family	2.28857	0.516919	104.989	27.1013	27.3.20	G2-like
Si014228m.g	2459.84	1617.78	1.5205	0.6046	0.0179	GRMZM2G122076	AT3G01470	LOC_Os08g32085	Encodes a homeodomain leucine zipper class I (HD-Zip I) transcriptional activator involved in leaf development.	RNA.regulation of transcription.HB	58.0497	6.41451	86.2333	6.13389	27.3.22	HD-ZIP
Si014280m.g	2760.84	29.8649	92.4444	6.5305	0.00484	GRMZM2G060057	AT4G20380	LOC_Os08g03610	LSD1 monitors a superoxide-dependent signal and negatively regulates a plant cell death pathway. contains zinc-finger motifs. LSD1 negatively regulates a basal defense pathway that can act upstream or independently of both NIM1/NPR1 function and SA accumulation following avirulent or virulent pathogen challenge	RNA.regulation of transcription.unclassified	0.907895	0.348878	84.5817	79.5953	27.3.99	LSD
Si014286m.g	245.991	4.547	54.0995	5.7575	8.81e-30	GRMZM2G444073	AT4G14540	LOC_Os08g07740	nuclear factor Y, subunit B3 (NF-YB3), FUNCTIONS IN: sequence-specific DNA binding transcription factor activity, INVOLVED IN: regulation of transcription	RNA.regulation of transcription.CCAAT box binding factor family	0.248622	0.102102	13.1848	3.61018	27.3.15	NF-YB
Si014419m.g	1144.91	23.6365	48.4382	5.5981	1.45e-79	GRMZM2G105387	AT1G71692	LOC_Os08g02070	Encodes a member of the MADS box family of transcription factors. Involved in root cell differentiation and flowering time. Loss of function mutations have abnormal cellular differentiation in the roots and are late flowering. AGL12 along with AGL14	RNA.regulation of transcription.MADS box transcription factor family	1.41211	0.400303	66.1672	4.11319	27.3.24	MIKC
Si014433m.g	210.801	23.3979	9.0094	3.1714	1.72e-22	AC186606.4_FG003	AT1G13600	LOC_Os08g38020	basic leucine-zipper 58 (bZIP58)	RNA.regulation of transcription (plantTFlist)	1.79875	0.430804	15.9803	3.1449	27.3.35	bZIP
Si014474m.g	75.7119	39.2237	1.9303	0.9488	0.0175	GRMZM2G089995	AT1G28370	LOC_Os04g52090	encodes a member of the ERF (ethylene response factor) subfamily B-1 of ERF/AP2 transcription factor family. The protein contains one AP2 domain. There are 15 members in this subfamily including ATERF-3	RNA.regulation of transcription (plantTFlist)	2.76394	0.211969	5.23527	1.52295	27.3.3	ERF
Si014523m.g	1529.96	150.919	10.1376	3.3416	1.78e-06	GRMZM2G093020	AT4G34590	LOC_Os08g26880	Encodes a basic domain leucine zipper (bZip) transcription factor bZIP11. Translation is repressed by sucrose. Directly regulates gene expression of ASN1 and ProDH2	RNA.regulation of transcription (plantTFlist)	1.89647	0.404307	19.0549	8.14433	27.3.35	bZIP
Si014540m.g	4190.31	930.676	4.5024	2.1707	5.75e-09	GRMZM2G098986	AT1G24260	LOC_Os08g41960	Member of the MADs box transcription factor family. SEP3 is redundant with SEP1 and 2. Flowers of SEP1/2/3 triple mutants show a conversion of petals and stamens to sepals.SEP3 forms heterotetrameric complexes with other MADS box family members and binds to the CArG box motif.	RNA.regulation of transcription.MADS box transcription factor family	58.2595	9.41389	257.769	62.3638	27.3.24	MIKC
Si014568m.g	121.966	50.7979	2.401	1.2636	0.000114	GRMZM2G055243	AT5G25220	LOC_Os08g19650	A member of class II knotted1-like homeobox gene family (together with KNAT4 and KNAT5). Expressed in: hypocotyl-root boundary	RNA.regulation of transcription.HB	4.1386	1.24827	9.63224	0.626672	27.3.22	TALE
Si015394m.g	276.222	179.306	1.5405	0.6234	0.0381	GRMZM2G061487	AT1G78080	LOC_Os08g31580	Encodes a member of the DREB subfamily A-6 of ERF/AP2 transcription factor family (RAP2.4). The protein contains one AP2 domain. Role in mediating light and ethylene signaling.	RNA.regulation of transcription.AP2/EREBP	13.5318	2.32345	20.4647	3.64017	27.3.3	ERF
Si016147m.g	292.07	128.708	2.2693	1.1822	3.07e-05	GRMZM2G102845	AT5G20730	LOC_Os02g04810	Encodes an auxin-regulated transcriptional activator. Activates expression of IAA1 and IAA9 in the presence of auxin. Mutants affect blue light and gravitropic and auxin mediated growth responses. Together with AUX19	RNA.regulation of transcription.ARF	2.28427	0.260775	5.08715	0.388405	27.3.4	ARF
Si016245m.g	720.185	401.153	1.7953	0.8442	0.0011	GRMZM5G834874	AT1G56660	LOC_Os02g38470	unknown protein	RNA.regulation of transcription.B3 transcription factor family	3.59941	0.0102396	6.33702	1.36063	27.3.41	B3
Si016262m.g	609.663	80.9728	7.5292	2.9125	2.76e-28	GRMZM2G028980	AT1G30330	LOC_Os02g06910	Encodes a member of the auxin response factor family. Mediates auxin response via expression of auxin regulated genes. Acts redundantly with ARF8 to control stamen elongation and flower maturation. Expression of ARF6 is controlled by miR167.	RNA.regulation of transcription.ARF	1.37243	0.173139	10.0591	1.71721	27.3.4	ARF
Si016508m.g	2171.61	264.173	8.2204	3.0392	4.26e-35	GRMZM2G098800	AT4G00150	LOC_Os02g44370	Belongs to one of the LOM (LOST MERISTEMS) genes: AT2G45160 (LOM1)	RNA.regulation of transcription.GRAS transcription factor family	6.13615	0.737107	49.6945	6.66963	27.3.21	GRAS
Si016539m.g	112.393	65.1247	1.7258	0.7873	0.0224	GRMZM2G463730	AT4G38180	LOC_Os02g33750	FAR1-related sequence 5 (FRS5)	signalling.light	1.90504	0.232841	3.21185	0.388056	30.11	FAR1
Si016620m.g	4597.59	1797.68	2.5575	1.3547	5.98e-09	GRMZM2G113950	AT5G04410	LOC_Os02g57650	NAC family member	RNA.regulation of transcription (plantTFlist)	42.7401	1.13862	106.862	8.81441	33.99	NAC
Si016630m.g	996.157	451.239	2.2076	1.1425	1.99e-06	GRMZM2G060485	AT2G25180	LOC_Os02g08500	Encodes an Arabidopsis response regulator (ARR) protein that acts in concert with other type-B ARRs in the cytokinin signaling pathway.	RNA.regulation of transcription.ARR	13.2769	2.67853	28.4942	4.15968	27.3.5	ARR-B
Si016649m.g	844.958	457.03	1.8488	0.8866	0.000566	GRMZM2G049194	AT1G72650	LOC_Os02g53670	Arabidopsis thaliana myb family transcription factor (At1g72650)	RNA.regulation of transcription.putative transcription regulator	4.18837	0.429301	7.60312	1.40254	27.3.67	MYB_related
Si016883m.g	88.3121	2.8397	31.0986	4.9588	1.14e-22	GRMZM2G161435	AT4G32980	LOC_Os02g13310	Encodes transcription factor involved in photomorphogenesis. Regulates gibberellin biosynthesis. Activated by AGAMOUS in a cal-1	RNA.regulation of transcription.HB	0.102339	0.019812	3.09913	0.244973	27.3.22	TALE
Si016939m.g	6385.95	196.574	32.4862	5.0218	2.18e-71	GRMZM5G839518	AT5G58010	LOC_Os02g35660	Encodes a basic helix-loop-helix (bHLH) protein that regulates root hair development. One of the three Arabidopsis homologs of the Lotus japonicus ROOTHAIRLESS1 (LjRHL1) gene: At2g24260 (AtLRL1)	RNA.regulation of transcription.bHLH	6.45755	0.704556	203.713	17.3006	27.3.6	bHLH
Si016955m.g	242.845	1.8629	130.358	7.0263	1.02e-21	GRMZM2G477238	AT2G40260	LOC_Os02g14490	Homeodomain-like superfamily protein	RNA.regulation of transcription.G2-like transcription factor family	0.0785935	0.0272348	10.2037	3.45619	27.3.20	G2-like
Si016959m.g	100.574	59.098	1.7018	0.7671	0.0355	GRMZM2G388148	AT4G29000	LOC_Os02g17460	Tesmin/TSO1-like CXC domain-containing protein	RNA.regulation of transcription.CPP(Zn)	1.78901	0.100504	2.98435	0.514176	27.3.17	CPP
Si017063m.g	36.8328	4.5729	8.0546	3.0098	1.57e-07	GRMZM2G002627	AT1G31050	LOC_Os02g45010	basic helix-loop-helix (bHLH) DNA-binding superfamily protein	hormone metabolism.ethylene.induced-regulated-responsive-activated	0.19076	0.165528	1.47353	0.498469	17.5.3	bHLH
Si017289m.g	46.6916	10.408	4.4861	2.1655	0.000589	GRMZM2G029850	AT5G17300	LOC_Os02g46030	Myb-like transcription factor that regulates hypocotyl growth by regulating free auxin levels in a time-of-day specific manner.	RNA.regulation of transcription.MYB-related transcription factor family	0.374861	0.192764	1.61161	0.50596	27.3.26	MYB_related
Si017374m.g	932.06	205.188	4.5425	2.1835	2.6e-19	GRMZM2G167560	AT3G07650	LOC_Os02g49230	This gene belongs to the CO (CONSTANS) gene family. This gene family is divided in three subgroups: groups III	RNA.regulation of transcription.C2C2(Zn) CO-like	6.26463	1.78579	27.6854	3.90716	27.3.7	CO-like
Si017520m.g	178.462	93.1017	1.9169	0.9387	0.00239	GRMZM2G097275	AT5G43270	LOC_Os02g04680	member of the SPL (squamosa-promoter binding protein-like) gene family	RNA.regulation of transcription (plantTFlist)	1.25211	0.0673938	2.35861	0.576168	33.3	SBP
Si017553m.g	1145.7	15.3781	74.502	6.2192	3.34e-88	GRMZM2G350165	AT2G24260	LOC_Os06g08500	Encodes a basic helix-loop-helix (bHLH) protein that regulates root hair development. One of the three Arabidopsis homologs of the Lotus japonicus ROOTHAIRLESS1 (LjRHL1) gene: At2g24260 (AtLRL1)	RNA.regulation of transcription.bHLH	0.690056	0.1345	50.2591	7.47487	27.3.6	bHLH
Si017567m.g	13.2391	2.3189	5.7093	2.5133	0.00709	GRMZM5G898290	AT5G61430	LOC_Os02g36880	NAC domain containing protein 100 (NAC100)	development.unspecified	0.0339146	0.0135597	0.18954	0.0851614	33.99	NAC
Si017608m.g	1250.05	29.7908	41.961	5.391	8.32e-78	GRMZM2G052544	AT1G79430	LOC_Os02g07770	Encodes gene product that is required for several aspects of phloem development in the root: (1) the specific divisions organizing the phloem pole	RNA.regulation of transcription.G2-like transcription factor family	1.27781	0.467808	51.6757	5.25299	27.3.20	G2-like
Si017618m.g	226.892	51.7906	4.3809	2.1312	1.09e-12	GRMZM2G479760	AT3G56850	LOC_Os02g52780	Encodes an ABA-responsive element binding protein with a bZIP domain. Located in the nucleus and expressed in the embryo during seed maturation.	hormone metabolism.abscisic acid.signal transduction	1.04435	0.123113	4.48805	0.341384	17.1.2	bZIP
Si017619m.g	1356.51	19.755	68.6666	6.1015	2.47e-75	GRMZM2G171852	AT4G24060	LOC_Os02g45200	Dof-type zinc finger DNA-binding family protein	RNA.regulation of transcription.C2C2(Zn) DOF zinc finger family	0.904157	0.387715	59.5939	8.09178	27.3.8	Dof
Si017637m.g	1906.05	1276.61	1.493	0.5783	0.0361	GRMZM2G019106	AT1G32150	LOC_Os02g03580	Encodes a G group bZIP transcription factor family member that can bind cis elements with an ACGT core	RNA.regulation of transcription.bZIP transcription factor family	54.4036	6.48948	79.5628	8.97622	27.3.35	bZIP
Si017778m.g	1741.23	675.964	2.5759	1.3651	1.27e-08	GRMZM2G098904	AT5G24800	LOC_Os02g07840	Encodes bZIP protein BZO2H2.	RNA.regulation of transcription.bZIP transcription factor family	5.18041	0.415166	13.1179	1.81174	27.3.35	bZIP
Si017941m.g	112.229	44.662	2.5128	1.3293	5.38e-05	GRMZM2G466044	AT4G17500	LOC_Os02g43790	Encodes a member of the ERF (ethylene response factor) subfamily B-3 of ERF/AP2 transcription factor family (ATERF-1). The protein contains one AP2 domain. There are 18 members in this subfamily including ATERF-1	RNA.regulation of transcription (plantTFlist)	2.26272	0.619652	5.53998	1.21172	17.5.2	ERF
Si017962m.g	12.929	1.9607	6.5941	2.7212	0.00525	GRMZM2G140694	AT5G62940	LOC_Os02g47810	HCA2 induces the formation of interfascicular cambium and regulates vascular tissue development in the aerial parts of the plant. Evidence from both gain of function and dominant negative alleles.	RNA.regulation of transcription.C2C2(Zn) DOF zinc finger family	0.0972422	0.0218843	0.619035	0.309709	27.3.8	Dof
Si017967m.g	54.6615	1.8629	29.342	4.8749	1.2e-15	GRMZM5G857701	AT4G28530	LOC_Os02g56600	NAC domain containing protein 74 (NAC074)	development.unspecified	0.0815241	0.0282503	2.35496	0.328751	33.99	NAC
Si018049m.g	365.868	52.5043	6.9683	2.8008	3.58e-06	AC233960.1_FG003	AT5G45580	LOC_Os02g47190	Homeodomain-like superfamily protein	RNA.regulation of transcription.G2-like transcription factor family	2.57285	0.325555	17.5174	6.42663	27.3.20	G2-like
Si018306m.g	298.338	85.5092	3.489	1.8028	7.49e-11	GRMZM2G346207	AT4G13040	LOC_Os02g29550	Integrase-type DNA-binding superfamily protein	RNA.regulation of transcription.AP2/EREBP	4.68852	1.91949	15.9134	0.736755	27.3.3	ERF
Si018822m.g	1821.45	95.4161	19.0896	4.2547	1.64e-13	AC204212.4_FG001	AT1G19510	LOC_Os02g47744	RAD-like 5 (RL5)	RNA.regulation of transcription.MYB-related transcription factor family	8.5738	3.38743	156.345	43.2692	27.3.26	MYB_related
Si020219m.g	185.556	11.2389	16.5102	4.0453	5.16e-06	GRMZM2G038291	AT5G04390	LOC_Os02g57790	C2H2-type zinc finger family protein	RNA.regulation of transcription.C2H2 zinc finger family	0.759381	0.344157	12.5249	5.95739	27.3.11	C2H2
Si020241m.g	90.9477	4.7496	19.1486	4.2592	1.13e-20	GRMZM2G024948	AT2G46870	LOC_Os02g45850	NGATHA1 (NGA1)	RNA.regulation of transcription.ABI3/VP1-related B3-domain-containing transcription factor family	0.242331	0.182164	4.45865	0.584425	27.3.1	B3
Si021157m.g	379.778	176.051	2.1572	1.1092	0.0164	GRMZM2G081158	AT1G30330	LOC_Os12g41950	Encodes a member of the auxin response factor family. Mediates auxin response via expression of auxin regulated genes. Acts redundantly with ARF8 to control stamen elongation and flower maturation. Expression of ARF6 is controlled by miR167.	RNA.regulation of transcription.ARF	3.05291	0.311612	6.38179	2.14811	27.3.4	ARF
Si021218m.g	50.847	22.2865	2.2815	1.19	0.00921	GRMZM2G531738	AT4G32730	LOC_Os01g12860	Encodes a putative c-myb-like transcription factor with three MYB repeats.	RNA.regulation of transcription.MYB domain transcription factor family	0.515641	0.113306	1.16377	0.29857	27.3.25	MYB_related
Si021223m.g	207.844	69.8848	2.9741	1.5724	7.14e-08	GRMZM2G475882	AT5G37020	LOC_Os04g57610	Encodes a member of the auxin response factor family. Mediates auxin response via expression of auxin regulated genes. Acts redundantly with ARF6 to control stamen elongation and flower maturation. Expression of ARF8 is controlled by miR167.	RNA.regulation of transcription.ARF	1.56363	0.315882	4.50548	0.183286	27.3.4	ARF
Si021442m.g	642.948	362.238	1.7749	0.8278	0.002	GRMZM2G045236	AT2G40950	LOC_Os05g34050	bZIP17 appears to regulate transcription as part of a salt and osmotic stress response. zip17 mutants show enhanced inhibition of primary root elongation in response to NaCl. Several salt-responsive genes	RNA.regulation of transcription.bZIP transcription factor family	9.63035	1.00302	16.8425	2.49766	27.3.35	bZIP
Si021472m.g	60.4537	3.0353	19.917	4.3159	1.34e-15	GRMZM2G062541	AT1G09530	LOC_Os05g04740	Transcription factor interacting with photoreceptors phyA and phyB. Forms a ternary complex in vitro with G-box element of the promoters of LHY	RNA.regulation of transcription.bHLH	0.0372015	0.0261579	0.709763	0.0427493	27.3.6	bHLH
Si021484m.g	251.135	152.341	1.6485	0.7212	0.0129	GRMZM2G081919	AT5G02320	LOC_Os05g38460	Encodes a putative c-MYB-like transcription factor of the MYB3R factor gene family (MYB3R5).	RNA.regulation of transcription.MYB domain transcription factor family	4.41538	0.742593	7.08855	1.19528	27.3.25	MYB
Si021540m.g	24.0136	8.6205	2.7856	1.478	0.0209	GRMZM2G027298	AT2G41900	LOC_Os12g33090	CCCH-type zinc finger protein with ARM repeat domain	RNA.regulation of transcription.C3H zinc finger family	0.258098	0.0353381	0.703359	0.242553	27.3.12	C3H
Si021557m.g	1935.95	1156.04	1.6746	0.7439	0.00292	GRMZM2G117007	AT5G58620	LOC_Os05g03760	zinc finger (CCCH-type) family protein	RNA.regulation of transcription.C3H zinc finger family	27.9893	1.40407	45.7886	4.72177	27.3.12	C3H
Si021626m.g	564.947	197.315	2.8632	1.5176	3.57e-09	GRMZM2G125976	AT5G02030	LOC_Os05g38120	Mutant has additional lateral organs and phyllotaxy defect. Encodes a homeodomain transcription factor. Has sequence similarity to the Arabidopsis ovule development regulator Bell1. Binds directly to the AGAMOUS cis-regulatory element. Its localization to the nucleus is dependent on the coexpression of either STM or BP.	RNA.regulation of transcription.HB	5.82615	0.469821	16.3332	0.820087	27.3.22	TALE
Si021634m.g	29.7609	8.6639	3.435	1.7803	0.00158	GRMZM2G148087	AT2G38470	LOC_Os05g39720	Member of the plant WRKY transcription factor family. Regulates the antagonistic relationship between defense pathways mediating responses to P. syringae and necrotrophic fungal pathogens. Located in nucleus. Involved in response to various abiotic stresses - especially salt stress.	RNA.regulation of transcription.WRKY domain transcription factor family	0.280572	0.103181	0.931325	0.279703	27.3.32	WRKY
Si021682m.g	623.085	142.851	4.3618	2.1249	6.65e-17	GRMZM2G006493	AT5G63260	LOC_Os12g18120	Zinc finger C-x8-C-x5-C-x3-H type family protein	RNA.regulation of transcription.unclassified	4.5276	0.732099	19.2128	0.368809	27.3.99	C3H
Si021834m.g	320.731	2.2211	144.401	7.1739	9.41e-44	GRMZM2G162450	AT3G24140	LOC_Os05g50900	Encodes a basic helix-loop-helix transcription factor whose activity is required to promote differentiation of stomatal guard cells and to halt proliferative divisions in their immediate precursors. Both transcript and protein are expressed in and are required for halting divisions at the end of the stomatal lineage. It also has a role in the promotion of guard cell fate and in controlling the tr…	RNA.regulation of transcription.bHLH	0.0818055	0.000938081	11.6389	2.91744	27.3.6	bHLH
Si021959m.g	17.9452	6.2367	2.8773	1.5247	0.0375	GRMZM2G086573	AT5G57390	LOC_Os04g55970	Encodes a member of the AP2 family of transcriptional regulators.May be involved in germination and seedling growth. Mutants are resistant to ABA analogs and are resistant to high nitrogen concentrations.essential for the developmental transition between the embryonic and vegetative phases in plants.Overexpression results in the formation of somatic embryos on cotyledons.	RNA.regulation of transcription.AP2/EREBP	0.213996	0.0789783	0.597073	0.109385	27.3.3	AP2
Si022099m.g	2905.41	380.149	7.6428	2.9341	1.14e-05	GRMZM2G124495	AT5G06800	LOC_Os04g56990	myb-like HTH transcriptional regulator family protein	RNA.regulation of transcription.G2-like transcription factor family	15.7608	1.30761	118.527	49.3363	27.3.20	G2-like
Si022106m.g	11.5321	0.9803	11.7634	3.5562	0.00192	GRMZM2G000842	AT1G08320	LOC_Os05g37170	bZIP transcription factor family protein	RNA.regulation of transcription.bZIP transcription factor family	0.0147618	0.00332213	0.167229	0.0183887	27.3.35	bZIP
Si022117m.g	25.1542	1.9642	12.8064	3.6788	1.07e-06	GRMZM2G313078	AT3G49950	LOC_Os05g42130	GRAS family transcription factor	RNA.regulation of transcription.GRAS transcription factor family	0.0850222	0.052141	1.05299	0.244602	27.3.21	GRAS
Si022238m.g	393.813	256.043	1.5381	0.6211	0.0299	GRMZM2G015097	AT4G14770	LOC_Os12g41210	TESMIN/TSO1-like CXC 2 (TCX2)	RNA.regulation of transcription.CPP(Zn)	10.739	0.103678	16.1308	0.711955	27.3.17	CPP
Si022265m.g	759.534	11.6702	65.0829	6.0242	2.3e-76	AC234155.1_FG002	AT3G04030	LOC_Os05g40960	Homeodomain-like superfamily protein	RNA.regulation of transcription.G2-like transcription factor family	0.579068	0.30745	37.302	4.97797	27.3.20	G2-like
Si022296m.g	112.66	31.4538	3.5818	1.8407	0.0286	GRMZM2G027960	AT3G20880	LOC_Os05g37190	WIP domain protein 4 (WIP4)	RNA.regulation of transcription.C2H2 zinc finger family	1.26421	0.772251	4.27155	2.06744	27.3.11	C2H2
Si022315m.g	49.9285	2.0584	24.2554	4.6002	2.7e-14	GRMZM2G036297	AT1G02065	LOC_Os04g56170	Encodes an SBP-box gene	development.squamosa promoter binding like (SPL)	0.117714	0.0730963	2.7386	0.401386	27.3.28	SBP
Si022547m.g	948.264	14.8643	63.7949	5.9954	1.55e-81	GRMZM2G179069	AT3G55370	LOC_Os05g02150	Encodes a nuclear localized Dof domain containing transcription factor expressed primarily in roots. Responsive to salicylic acid. Transgenic overexpressors have yellow leaves and short	RNA.regulation of transcription.C2C2(Zn) DOF zinc finger family	0.59852	0.0888008	37.164	3.18812	27.3.8	Dof
Si022548m.g	17.5663	4.7969	3.662	1.8726	0.015	GRMZM2G313058	AT1G61660	LOC_Os05g42180	basic helix-loop-helix (bHLH) DNA-binding superfamily protein	hormone metabolism.ethylene.induced-regulated-responsive-activated	0.284258	0.0997313	1.01777	0.313927	17.5.3	bHLH
Si022624m.g	282.351	155.009	1.8215	0.8651	0.00915	GRMZM2G071977	AT3G16350	LOC_Os05g51160	Homeodomain-like superfamily protein	RNA.regulation of transcription.MYB-related transcription factor family	7.25706	0.821093	13.0456	3.78662	27.3.26	MYB_related
Si022648m.g	18.7579	6.794	2.761	1.4652	0.0349	GRMZM2G149347	AT1G68200	LOC_Os05g50080	Zinc finger C-x8-C-x5-C-x3-H type family protein	RNA.regulation of transcription.C3H zinc finger family	0.45629	0.269747	1.20005	0.142238	27.3.12	C3H
Si022650m.g	368.148	86.5064	4.2557	2.0894	0.00133	GRMZM5G834596	AT1G78600	LOC_Os05g11510	light-regulated zinc finger protein 1 (LZF1)	RNA.regulation of transcription.C2C2(Zn) CO-like	3.49299	0.588961	14.3902	5.55067	27.3.7	DBB
Si022683m.g	49.485	1.6025	30.8802	4.9486	8.85e-15	GRMZM2G123900	AT5G02460	LOC_Os12g38200	Dof-type zinc finger DNA-binding family protein	RNA.regulation of transcription (plantTFlist)	0.081182	0.0293597	2.45291	0.511605	27.3.8	Dof
Si022710m.g	8.8955	1.2408	7.1693	2.8418	0.024	GRMZM2G031200	AT4G28500	LOC_Os05g48850	NAC domain containing protein 73 (NAC073)	RNA.regulation of transcription (plantTFlist)	0.056273	0.00914034	0.406521	0.238893	33.99	NAC
Si022730m.g	74.8249	2.3224	32.2189	5.0098	1.97e-07	GRMZM2G175232	AT5G26660	LOC_Os05g46610	myb domain protein 86 (MYB86)	RNA.regulation of transcription.MYB domain transcription factor family	0.120205	0.0490494	3.71352	1.58015	27.3.25	MYB
Si022747m.g	421.933	113.756	3.7091	1.8911	0.000323	GRMZM2G114850	AT1G56010	LOC_Os12g41680	Encodes a transcription factor involved in shoot apical meristem formation and auxin-mediated lateral root formation. The gene is thought not to be involved in stress responses (NaCl	RNA.regulation of transcription (plantTFlist)	5.71489	0.782177	20.8448	8.14597	33.99	NAC
Si022781m.g	23.7402	2.0584	11.533	3.5277	2.94e-06	GRMZM2G450459	AT5G12330	LOC_Os05g32070	A member of SHI gene family. Arabidopsis thaliana has ten members that encode proteins with a RING finger-like zinc finger motif. Despite being highly divergent in sequence	RNA.regulation of transcription.C2H2 zinc finger family	0.11102	0.0689398	1.22324	0.0463951	27.3.11	SRS
Si022796m.g	1057.57	66.4128	15.9241	3.9931	2.45e-50	GRMZM2G049695	AT3G16350	LOC_Os05g10690	Homeodomain-like superfamily protein	RNA.regulation of transcription.MYB-related transcription factor family	2.91281	0.169244	45.316	6.05626	27.3.26	MYB_related
Si022816m.g	505.778	61.804	8.1836	3.0327	7.52e-05	GRMZM2G002128	AT2G38090	LOC_Os05g37730	Duplicated homeodomain-like superfamily protein	RNA.regulation of transcription.MYB-related transcription factor family	2.64777	0.489407	21.083	9.40444	27.3.26	MYB
Si022826m.g	41202.4	604.678	68.1394	6.0904	2.94e-76	GRMZM2G305856	AT3G46130	LOC_Os05g02420	Encodes a putative transcription factor (MYB48) that functions to regulate flavonol biosynthesis primarily in cotyledons.	RNA.regulation of transcription.MYB domain transcription factor family	24.5509	5.16209	1622.64	269.07	27.3.25	MYB
Si022833m.g	5566.1	175.225	31.7655	4.9894	4.14e-47	GRMZM2G120151	AT3G02150	LOC_Os05g43760	a chloroplast trans-acting factor of the psbD light-responsive promoter.TCP gene involved in heterochronic control of leaf differentiation.	RNA.regulation of transcription.TCP transcription factor family	2.48648	0.0981497	77.5046	16.5082	27.3.29	TCP
Si022916m.g	48.8736	18.7527	2.6062	1.382	0.00266	GRMZM2G174610	AT3G19184	LOC_Os05g40280	AP2/B3-like transcriptional factor family protein	RNA.regulation of transcription.B3 transcription factor family	1.03651	0.0710927	2.64104	0.208907	27.3.41	B3
Si022972m.g	937.331	529.194	1.7712	0.8248	0.00117	GRMZM2G117854	AT2G01060	LOC_Os05g41240	myb-like HTH transcriptional regulator family protein	RNA.regulation of transcription.G2-like transcription factor family	20.971	0.453168	36.2789	1.96266	27.3.20	G2-like
Si023088m.g	62.2693	31.1061	2.0018	1.0013	0.0165	GRMZM2G174347	AT3G15210	LOC_Os05g41780	Encodes a member of the ERF (ethylene response factor) subfamily B-1 of ERF/AP2 transcription factor family (ATERF-4). The protein contains one AP2 domain. Acts as a negative regulator of JA-responsive defense gene expression and resistance to the necrotrophic fungal pathogen Fusarium oxysporum and antagonizes JA inhibition of root elongation.	RNA.regulation of transcription.AP2/EREBP	1.62858	0.185231	3.22221	1.03336	27.3.3	ERF
Si023104m.g	2003.36	37.3187	53.6826	5.7464	7.65e-24	GRMZM2G130149	AT5G59780	LOC_Os12g37970	Encodes a putative transcription factor (MYB59).	RNA.regulation of transcription.MYB domain transcription factor family	1.01245	0.377289	52.6126	15.7833	27.3.25	MYB
Si023256m.g	53.2958	13.3196	4.0013	2.0005	1.14e-05	GRMZM2G142718	AT5G66940	LOC_Os04g58190	Dof-type zinc finger DNA-binding family protein	RNA.regulation of transcription.C2C2(Zn) DOF zinc finger family	0.765749	0.124409	3.02291	0.940741	27.3.8	Dof
Si023363m.g	143.587	3.8201	37.5874	5.2322	7.55e-08	GRMZM2G091201	AT5G04760	LOC_Os05g37060	Duplicated homeodomain-like superfamily protein	RNA.regulation of transcription.MYB-related transcription factor family	0.279144	0.0405605	10.0548	3.61907	27.3.26	MYB_related
Si023448m.g	60.0362	27.9235	2.15	1.1044	0.00768	GRMZM2G073892	AT4G35900	LOC_Os02g58670	bZIP protein required for positive regulation of flowering. Mutants are late flowering. FD interacts with FT to promote flowering.Expressed in the shoot apex in floral anlagen	RNA.regulation of transcription (plantTFlist)	1.8631	0.251375	3.95372	1.39113	17.1.2	bZIP
Si023516m.g	21.5679	2.5828	8.3505	3.0619	6.2e-05	GRMZM2G052890	AT3G58780	LOC_Os05g11414	One of two genes (SHP1 and SHP2) that are required for fruit dehiscence. The two genes control dehiscence zone differentiation and promote the lignification of adjacent cells.	RNA.regulation of transcription.MADS box transcription factor family	0.272421	0.0703637	2.22283	0.864449	27.3.24	M-type
Si023770m.g	1842.12	27.6289	66.6736	6.059	2.04e-93	GRMZM2G114503	AT4G39250	LOC_Os05g50340	RAD-like 1 (RL1)	RNA.regulation of transcription.MYB-related transcription factor family	2.51652	1.00202	164.787	27.0643	27.3.26	MYB_related
Si024078m.g	16.7428	0.9803	17.0786	4.0941	0.000134	GRMZM2G448605	AT4G04450	LOC_Os05g49210	member of WRKY Transcription Factor	RNA.regulation of transcription.WRKY domain transcription factor family	0.0369129	0.00830724	0.623276	0.311273	27.3.32	WRKY
Si024325m.g	54.9034	4.8004	11.4372	3.5157	3.17e-05	GRMZM2G370026	AT2G22850	LOC_Os12g43790	basic leucine-zipper 6 (bZIP6)	RNA.regulation of transcription (plantTFlist)	0.589937	0.0789839	6.70088	3.13704	35.2	bZIP
Si024352m.g	34.1996	1.5012	22.7815	4.5098	5.35e-10	GRMZM2G067463	AT5G25190	LOC_Os04g56150	encodes a member of the ERF (ethylene response factor) subfamily B-6 of ERF/AP2 transcription factor family. The protein contains one AP2 domain. There are 12 members in this subfamily including RAP2.11.	RNA.regulation of transcription.AP2/EREBP	0.188457	0.0794737	4.26501	0.955369	27.3.3	ERF
Si024470m.g	781.564	19.8988	39.2769	5.2956	1.82e-68	GRMZM2G013581	AT5G59780	LOC_Os05g02420	Encodes a putative transcription factor (MYB59).	RNA.regulation of transcription.MYB domain transcription factor family	1.50441	0.821885	57.2944	6.6117	27.3.25	MYB
Si024486m.g	14.124	3.5632	3.9639	1.9869	0.024	GRMZM2G158117	AT4G39250	LOC_Os05g49240	RAD-like 1 (RL1)	RNA.regulation of transcription.MYB-related transcription factor family	0.875402	0.198445	3.31981	0.985599	27.3.26	MYB_related
Si024520m.g	834.758	356.319	2.3427	1.2282	6.82e-07	GRMZM2G159475	AT2G29065	LOC_Os01g62460	GRAS family transcription factor	RNA.regulation of transcription.GRAS transcription factor family	15.2581	0.379978	34.9125	3.83123	27.3.21	GRAS
Si024826m.g	880.63	36.1696	24.3472	4.6057	2.61e-58	GRMZM5G801627	AT2G19810	LOC_Os05g10670	Encodes Oxidation-related Zinc Finger 1 (OZF1)	RNA.regulation of transcription.C3H zinc finger family	2.02056	0.620236	48.409	5.62509	27.3.12	C3H
Si024834m.g	21.9573	7.0286	3.124	1.6434	0.0153	GRMZM5G846057	AT1G64380	LOC_Os05g49700	encodes a member of the DREB subfamily A-6 of ERF/AP2 transcription factor family. The protein contains one AP2 domain. There are 8 members in this subfamily including RAP2.4.	RNA.regulation of transcription.AP2/EREBP	0.559297	0.139814	1.70673	0.584354	27.3.3	ERF
Si025079m.g	88.6263	2.742	32.3221	5.0144	2.5e-11	GRMZM2G136494	AT1G75710	LOC_Os04g59380	C2H2-like zinc finger protein	RNA.regulation of transcription.C2H2 zinc finger family	0.126802	0.0385135	4.00796	1.10058	27.3.11	C2H2
Si025974m.g	1447.44	746.582	1.9388	0.9551	9.66e-05	GRMZM2G105004	AT3G59580	LOC_Os11g16290	Plant regulator RWP-RK family protein	RNA.regulation of transcription.NIN-like bZIP-related family	16.7009	0.52486	31.6584	2.55792	27.3.60	Nin-like
Si026085m.g	10857.6	5545.49	1.9579	0.9693	2.93e-05	GRMZM2G458728	AT2G35940	LOC_Os11g06020	Encodes a member of the BEL-like homeodomain protein family. Ecotopic expression in the embryo sac leads to defects in nuclear migration and cellularization and embryo sacs with multiple egg cells. Loss of function alleles have no female gametophyte defects. The ecotopic expression phenotype requires KNAT3 because it can be suppressed by loss of KNAT3 function alleles. Localized to the nucleus bu…	RNA.regulation of transcription.HB	37.4369	4.21421	71.36	8.88025	27.3.22	TALE
Si026111m.g	114.013	69.5143	1.6401	0.7138	0.0411	GRMZM2G028608	AT2G37650	LOC_Os11g47890	GRAS family transcription factor	RNA.regulation of transcription.GRAS transcription factor family	2.40268	0.439632	3.83484	0.197655	27.3.21	GRAS
Si026530m.g	73.0264	21.1221	3.4574	1.7897	0.00399	GRMZM2G127379	AT1G61110	LOC_Os12g03040	NAC domain containing protein 25 (NAC025)	RNA.regulation of transcription (plantTFlist)	0.841389	0.236999	2.80121	1.04758	33.99	NAC
Si026561m.g	1243.55	468.931	2.6519	1.407	6.07e-09	GRMZM2G120167	AT1G58110	LOC_Os11g11100	Basic-leucine zipper (bZIP) transcription factor family protein	RNA.regulation of transcription.bZIP transcription factor family	18.8067	0.796963	48.8933	5.71182	27.3.35	bZIP
Si026733m.g	896.748	5.0065	179.117	7.4848	4.47e-72	GRMZM2G108959	AT1G08810	LOC_Os11g35390	putative transcription factor of the R2R3-MYB gene family. Transcript increases under conditions that promote stomatal opening (white and blue light	RNA.regulation of transcription.MYB domain transcription factor family	0.269513	0.134177	46.8563	10.3823	27.3.25	MYB
Si026734m.g	38.5338	6.0162	6.405	2.6792	5.08e-07	GRMZM2G089244	AT4G38620	LOC_Os11g07890	Encodes a R2R3 MYB protein which is involved in the response to UV-B. It functions as a repressor of target gene expression. One of its target genes encodes cinnamate 4-hydroxylase	RNA.regulation of transcription.MYB domain transcription factor family	0.3358	0.262916	2.02965	0.280933	27.3.25	MYB
Si026803m.g	4211.43	48.2814	87.2268	6.4467	5.01e-111	GRMZM2G048136	AT5G59780	LOC_Os11g47460	Encodes a putative transcription factor (MYB59).	RNA.regulation of transcription.MYB domain transcription factor family	1.27528	0.16341	109.296	13.1644	27.3.25	MYB
Si027380m.g	472.744	192.922	2.4504	1.293	3.74e-07	GRMZM2G001048	AT3G18990	LOC_Os11g09160	Required for vernalization. Essential for the complete repression of FLC in vernalized plants. Required for the methylation of histone H3	RNA.regulation of transcription.B3 transcription factor family	11.7542	2.21579	28.0412	2.69132	27.3.41	B3
Si027403m.g	18.8127	2.3224	8.1006	3.018	0.000208	GRMZM2G470974	AT3G28917	LOC_Os11g03420	mini zinc finger 2 (MIF2)	RNA.regulation of transcription.zf-HD	0.457427	0.186652	3.52913	0.869856	27.3.80	ZF-HD
Si029124m.g	185.794	23.1915	8.0113	3.002	7.28e-20	GRMZM2G064630	AT1G14350	LOC_Os07g43420	Encodes a putative MYB transcription factor involved in stomata development	RNA.regulation of transcription.MYB domain transcription factor family	0.281051	0.00561793	2.18991	0.19782	27.3.25	MYB
Si029278m.g	69.9906	40.4838	1.7289	0.7898	0.0391	GRMZM2G106653	AT4G38180	LOC_Os06g42420	FAR1-related sequence 5 (FRS5)	RNA.regulation of transcription (plantTFlist)	1.25959	0.357891	2.11608	0.387064	30.11	FAR1
Si029604m.g	336.353	161.377	2.0843	1.0595	8.8e-05	GRMZM2G089501	AT5G08130	LOC_Os09g29930	Arabidopsis thaliana basic helix-loop-helix (bHLH) family protein involved in brassinosteroid signaling. It synergistically interacts with BES1 to bind to E box sequences (CANNTG).	RNA.regulation of transcription.bHLH	5.70117	0.959804	11.5501	1.47417	27.3.6	bHLH
Si029708m.g	475.986	12.9176	36.8478	5.2035	8.97e-58	GRMZM2G350165	AT2G24260	LOC_Os09g25040	Encodes a basic helix-loop-helix (bHLH) protein that regulates root hair development. One of the three Arabidopsis homologs of the Lotus japonicus ROOTHAIRLESS1 (LjRHL1) gene: At2g24260 (AtLRL1)	RNA.regulation of transcription.bHLH	0.554145	0.185607	19.9035	2.83475	27.3.6	bHLH
Si029871m.g	104.936	46.4982	2.2568	1.1743	0.00079	GRMZM2G020805	AT4G18390	LOC_Os07g05720	TEOSINTE BRANCHED 1, cycloidea and PCF transcription factor 2 (TCP2), CONTAINS InterPro DOMAIN/s: Transcription factor	RNA.regulation of transcription.TCP transcription factor family	2.26016	0.269011	4.94384	0.527764	27.3.29	TCP
Si029897m.g	57.8817	18.413	3.1435	1.6524	6.94e-05	GRMZM2G084014	AT3G57670	LOC_Os08g39390	Encodes a a C2H2/C2HC zinc finger transcription factor specifically expressed in the transmitting tract and involved in transmitting tract development and pollen tube growth.	RNA.regulation of transcription.C2H2 zinc finger family	0.656399	0.276564	1.98952	0.297519	27.3.11	C2H2
Si029966m.g	187.203	4.0191	46.578	5.5416	2.74e-34	GRMZM2G006578	AT5G06839	LOC_Os09g10840	bZIP transcription factor family protein	RNA.regulation of transcription.bZIP transcription factor family	0.175578	0.0738704	7.82743	1.20364	27.3.35	bZIP
Si030034m.g	234.545	118.381	1.9813	0.9864	0.000654	GRMZM2G013398	AT3G07650	LOC_Os06g19444	This gene belongs to the CO (CONSTANS) gene family. This gene family is divided in three subgroups: groups III	RNA.regulation of transcription.C2C2(Zn) CO-like	4.19948	0.14692	8.1512	1.3271	27.3.7	CO-like
Si030114m.g	404.791	81.2494	4.9821	2.3167	1.26e-17	GRMZM2G002075	AT2G36270	LOC_Os09g28310	Encodes a member of the basic leucine zipper transcription factor family	RNA.regulation of transcription (plantTFlist)	1.92895	0.374984	9.34856	0.596703	17.1.2	bZIP
Si030123m.g	266.275	162.313	1.6405	0.7141	0.012	GRMZM2G095078	AT1G32150	LOC_Os07g10890	Encodes a G group bZIP transcription factor family member that can bind cis elements with an ACGT core	RNA.regulation of transcription (plantTFlist)	8.73604	1.29182	13.9381	1.448	27.3.35	bZIP
Si030167m.g	1660.1	935.499	1.7746	0.8275	0.000824	GRMZM2G111204	AT3G18380	LOC_Os06g29020	sequence-specific DNA binding transcription factors	RNA.regulation of transcription (plantTFlist)	40.5822	1.39016	70.5125	7.88845	35.2	HB-other
Si030187m.g	823.078	7.1807	114.624	6.8408	8.34e-73	GRMZM2G008374	AT2G24430	LOC_Os09g32260	NAC domain containing protein 38 (NAC038)	RNA.regulation of transcription (plantTFlist)	0.250051	0.046645	28.2827	5.81427	33.99	NAC
Si030267m.g	14.3592	2.0584	6.9758	2.8023	0.00202	GRMZM2G430849	AT1G61110	LOC_Os07g48450	NAC domain containing protein 25 (NAC025)	RNA.regulation of transcription (plantTFlist)	0.0837926	0.0520324	0.56321	0.22626	33.99	NAC
Si030350m.g	1313.92	258.271	5.0873	2.3469	2.33e-22	AC155434.2_FG005	AT5G18240	LOC_Os07g48596	Encodes MYR1 (MYR1).	RNA.regulation of transcription.G2-like transcription factor family	5.20718	0.724249	25.97	5.45454	27.3.20	G2-like
Si030496m.g	17.8975	2.6841	6.668	2.7372	0.000638	GRMZM2G176141	AT1G68810	LOC_Os09g24490	basic helix-loop-helix (bHLH) DNA-binding superfamily protein	RNA.regulation of transcription.bHLH	0.146005	0.084424	0.941973	0.366706	27.3.6	bHLH
Si030508m.g	101.421	39.2115	2.5865	1.371	0.017	GRMZM2G102514	AT1G75080	LOC_Os07g39220	Encodes a positive regulator of the brassinosteroid (BR) signalling pathway that mediates both downstream BR responses and negative feedback regulation of BR biosynthesis. There is evidence for phosphorylation-dependent nucleocytoplasmic shuttling of BZR1. GSK3-like kinases (including BIN2)	RNA.regulation of transcription (plantTFlist)	1.82542	0.766006	4.67615	1.85262	17.3.2.2	BES1
Si030514m.g	493.974	71.7017	6.8893	2.7844	1.85e-24	GRMZM2G018398	AT1G53910	LOC_Os07g42510	Encodes a member of the ERF (ethylene response factor) subfamily B-2 of ERF/AP2 transcription factor family (RAP2.12). The protein contains one AP2 domain. There are 5 members in this subfamily including RAP2.2 AND RAP2.12. Involved in oxygen sensing.	RNA.regulation of transcription.AP2/EREBP	0.779083	0.0713238	5.23144	0.618591	27.3.3	ERF
Si030584m.g	32.7385	1.6025	20.4299	4.3526	1.51e-09	GRMZM2G176327	AT3G06490	LOC_Os07g48870	putative transcription factor MYB108 (MYB108) mRNA	RNA.regulation of transcription.MYB domain transcription factor family	0.0603817	0.0218373	1.19957	0.0680802	27.3.25	MYB
Si030592m.g	704.996	464.879	1.5165	0.6008	0.028	GRMZM2G173943	AT2G01060	LOC_Os09g12770	myb-like HTH transcriptional regulator family protein	RNA.regulation of transcription.G2-like transcription factor family	8.09499	1.14868	12.0336	1.61489	27.3.20	G2-like
Si030640m.g	614.844	61.5352	9.9918	3.3207	5.1e-33	GRMZM2G002915	AT3G01470	LOC_Os09g21180	Encodes a homeodomain leucine zipper class I (HD-Zip I) transcriptional activator involved in leaf development.	RNA.regulation of transcription.HB	3.98591	1.51101	38.4761	6.68334	27.3.22	HD-ZIP
Si030663m.g	51.3297	10.8416	4.7345	2.2432	5.49e-05	GRMZM2G040349	AT1G72830	LOC_Os07g41720	Encodes a subunit of CCAAT-binding complex	RNA.regulation of transcription.CCAAT box binding factor family	0.267809	0.0291355	1.22056	0.329363	27.3.14	NF-YA
Si030750m.g	9.3773	0.9803	9.5653	3.2578	0.00966	GRMZM2G104551	AT4G12350	LOC_Os09g36250	Encodes a putative transcription factor (MYB42).	RNA.regulation of transcription.MYB domain transcription factor family	0.0439921	0.00990041	0.405016	0.0388849	27.3.25	MYB
Si030774m.g	22.2787	7.5459	2.9524	1.5619	0.0215	GRMZM2G089850	AT3G21270	LOC_Os09g29960	Encodes Dof zinc finger protein adof2.	RNA.regulation of transcription.C2C2(Zn) DOF zinc finger family	0.433069	0.0432263	1.25215	0.185768	27.3.8	Dof
Si030790m.g	81.8944	19.2298	4.2587	2.0904	7.45e-08	GRMZM2G008898	AT1G59640	LOC_Os07g09590	A basic helix-loop-helix encoding gene (BIGPETAL	RNA.regulation of transcription.bHLH	0.937024	0.338878	3.90714	1.01641	27.3.6	bHLH
Si030809m.g	786.28	536.82	1.4647	0.5506	0.0489	GRMZM2G096709	AT4G37740	LOC_Os07g28430	Growth regulating factor encoding transcription activator. One of the nine members of a GRF gene family	RNA.regulation of transcription.General Transcription	22.5201	0.849602	32.2954	2.0254	27.3.50	GRF
Si030811m.g	104.351	4.077	25.5951	4.6778	4.02e-24	GRMZM2G106204	AT1G08465	LOC_Os07g06620	Member of the YABBY family of Arabidopsis proteins involved in the abaxial cell fate specification in lateral organs	RNA.regulation of transcription (plantTFlist)	0.192014	0.079287	4.81576	0.569023	27.3.10	YABBY
Si030943m.g	449.721	225.77	1.9919	0.9942	0.000648	GRMZM2G050305	AT4G38620	LOC_Os09g36730	Encodes a R2R3 MYB protein which is involved in the response to UV-B. It functions as a repressor of target gene expression. One of its target genes encodes cinnamate 4-hydroxylase	RNA.regulation of transcription.MYB domain transcription factor family	12.5829	3.25215	24.8494	5.07939	27.3.25	MYB
Si030985m.g	27.7048	7.6765	3.609	1.8516	0.00166	GRMZM2G123387	AT2G44745	LOC_Os04g46060	WRKY family transcription factor	RNA.regulation of transcription.WRKY domain transcription factor family	0.479547	0.206883	1.66503	0.0685912	27.3.32	WRKY
Si031011m.g	16.8322	2.5828	6.517	2.7042	0.00179	GRMZM2G177110	AT5G67420	LOC_Os07g40000	Encodes a LOB-domain protein involved in nitrogen metabolism and affecting leaf morphogenesis.	RNA.regulation of transcription.AS2	0.166464	0.0429962	1.0581	0.503528	27.3.37	LBD
Si031077m.g	12.6522	1.599	7.9127	2.9842	0.00369	GRMZM2G067921	AT2G17770	LOC_Os09g36910	Encodes a paralog of bZIP transcription factor FD. This protein interacts with FD and FT.	not assigned.unknown	0.0828428	0.0290652	0.631543	0.131561	35.2	bZIP
Si031154m.g	155.792	87.2135	1.7863	0.837	0.00859	GRMZM2G067624	AT1G53160	LOC_Os07g32170	Encodes a member of the SPL (squamosa-promoter binding protein-like)gene family	development.squamosa promoter binding like (SPL)	4.8859	0.313517	8.47669	1.72705	33.3	SBP
Si031353m.g	2526.24	34.1304	74.0174	6.2098	6.63e-38	GRMZM2G092137	AT1G75390	LOC_Os09g13575	basic leucine-zipper 44 (bZIP44)	RNA.regulation of transcription (plantTFlist)	1.2973	0.323456	94.1206	25.983	35.2	bZIP
Si031576m.g	25.4952	2.4202	10.5345	3.3971	1.95e-06	GRMZM2G071112	AT3G28917	LOC_Os09g24810	mini zinc finger 2 (MIF2)	RNA.regulation of transcription.zf-HD	0.245037	0.149549	2.47311	0.408115	27.3.80	ZF-HD
Si032170m.g	148.124	7.8533	18.8614	4.2374	1.8e-27	GRMZM2G067624	AT3G15270	LOC_Os07g32170	Encodes a member of the SPL (squamosa-promoter binding protein-like)gene family	development.squamosa promoter binding like (SPL)	0.939102	0.455563	17.0746	1.05929	33.3	SBP
Si032711m.g	7.1677	0.9803	7.3114	2.8702	0.0454	AC185108.3_FG011	AT5G04340	LOC_Os07g40080	putative c2h2 zinc finger transcription factor mRNA	RNA.regulation of transcription.C2H2 zinc finger family	0.113679	0.0255834	0.813362	0.281996	27.3.11	C2H2
Si033303m.g	10.7876	0.9803	11.004	3.46	0.00333	AC233952.1_FG008	AT3G60580	LOC_Os07g40780	C2H2-like zinc finger protein	RNA.regulation of transcription.C2H2 zinc finger family	0.0508942	0.0114537	0.541884	0.0517725	27.3.11	C2H2
Si033903m.g	581.794	76.8125	7.5742	2.9211	1.29e-28	GRMZM2G469024	AT5G16540	LOC_Os01g42970	Encodes a zinc finger protein.	RNA.regulation of transcription.unclassified	1.08869	0.351722	7.98145	0.505445	27.3.99	C3H
Si034054m.g	3139.63	1587.75	1.9774	0.9836	3.22e-05	GRMZM2G431243	AT2G22300	LOC_Os07g43030	Encodes a putative CAM binding transcription factor. Loss of function mutations show enhanced resistance to fungal and bacterial pathogens suggesting that CAMTA functions to suppress defense responses.	RNA.regulation of transcription.AtSR Transcription Factor family	31.874	2.5042	61.4939	4.68212	27.3.39	CAMTA
Si034363m.g	1010.27	438.949	2.3016	1.2026	9.72e-07	GRMZM2G152319	AT2G36960	LOC_Os03g13790	Arabidopsis thaliana myb/SANT domain protein	RNA.regulation of transcription.MYB domain transcription factor family	10.8539	0.573541	24.4692	2.67251	27.3.25	MYB_related
Si034382m.g	267.613	120.512	2.2206	1.151	7.09e-05	GRMZM2G314660	AT1G33240	LOC_Os03g02240	Encodes a plant transcriptional activator that contains two separate	RNA.regulation of transcription.Trihelix	1.34908	0.299839	2.95125	0.290107	27.3.30	Trihelix
Si034386m.g	601.188	378.303	1.5892	0.6683	0.0139	GRMZM2G180979	AT2G41900	LOC_Os03g49170	CCCH-type zinc finger protein with ARM repeat domain	RNA.regulation of transcription.C3H zinc finger family	8.69835	0.413703	13.5467	1.48711	27.3.12	C3H
Si034417m.g	1818.57	744.251	2.4435	1.2889	9.48e-08	GRMZM2G049159	AT1G07530	LOC_Os03g48450	Encodes a member of the GRAS family of transcription factors. The protein interacts with the TGA2 transcription factor and affects the transcription of stress-responsive genes. The protein is found in the nucleus and is also exported to the cytoplasm.	RNA.regulation of transcription.GRAS transcription factor family	8.32572	0.690516	19.9453	1.09951	27.3.21	GRAS
Si034541m.g	204.029	3.4654	58.8762	5.8796	1.8e-32	GRMZM2G174070	AT1G65910	LOC_Os03g02800	NAC domain containing protein 28 (NAC028)	RNA.regulation of transcription (plantTFlist)	0.0976306	0.0324356	5.64948	1.33765	33.99	NAC
Si034616m.g	12671.9	7043.32	1.7991	0.8473	0.000431	GRMZM2G033570	AT3G20770	LOC_Os03g20790	Encodes EIN3 (ethylene-insensitive3)	RNA.regulation of transcription.EIN3-like(EIL) transcription factor family	85.8578	5.16505	151.438	19.3474	27.3.19	EIL
Si034653m.g	59.099	2.941	20.0947	4.3287	0.00208	GRMZM2G132794	AT4G37650	LOC_Os03g31880	Involved in radial organization of the root and shoot axial organs. Essential for normal shoot gravitropism. The protein moves in a highly specific manner from the cells of the stele in which it is synthesized outward. Movement requires sequences within the GRAS and VHIID domains.	RNA.regulation of transcription.GRAS transcription factor family	0.0831975	0.0187236	1.64514	1.11526	27.3.21	GRAS
Si034711m.g	411.272	36.7215	11.1998	3.4854	1.36e-09	GRMZM2G366584	AT3G22780	LOC_Os12g41230	putative DNA binding protein (tso1) mRNA	RNA.regulation of transcription.CPP(Zn)	1.28231	0.338846	13.7258	3.41874	27.3.17	CPP
Si034720m.g	2422.06	1307.13	1.853	0.8898	0.000326	GRMZM2G327059	AT5G41410	LOC_Os03g03260	Homeodomain protein required for ovule identity.Loss of function mutations show homeotic conversion of integuments to carpels.Forms heterodimers with STM and KNAT1. Interacts with AG-SEP heterodimers is thought to restrict WUS expression. BEL interacts with MADS box dimers composed of SEP1(or SEP3) and AG	RNA.regulation of transcription.HB	36.4242	3.94787	66.2558	7.03009	27.3.22	TALE
Si034965m.g	1995.64	372.113	5.363	2.423	3.83e-24	GRMZM2G004641	AT4G34610	LOC_Os03g06930	BEL1-like homeodomain 6 (BLH6)	RNA.regulation of transcription.HB	3.10586	0.282617	16.2538	1.13178	27.3.22	TALE
Si035046m.g	49.9631	26.2232	1.9053	0.93	0.0421	GRMZM2G344521	AT5G18000	LOC_Os03g42230	Encodes VERDANDI (VDD)	RNA.regulation of transcription.B3 transcription factor family	0.903513	0.110834	1.67799	0.133373	27.3.41	B3
Si035052m.g	2726.98	1286.42	2.1198	1.0839	4.88e-06	GRMZM2G116638	AT5G48150	LOC_Os10g22430	Member of GRAS gene family. Semi-dominant mutant has a reduced response to far-red light and appears to act early in the phytochrome A signaling pathway.	RNA.regulation of transcription.GRAS transcription factor family	8.74637	0.493973	18.0723	0.897872	27.3.21	GRAS
Si035110m.g	957.065	80.1464	11.9415	3.5779	2.73e-42	GRMZM2G165042	AT2G20180	LOC_Os03g43810	Encodes a novel Myc-related bHLH transcription factor that has transcriptional activation activity in the dark. It is a key negative regulator of phytochrome-mediated seed germination and acts by inhibiting chlorophyll biosynthesis	RNA.regulation of transcription.bHLH	3.15699	0.980356	36.5803	4.08325	27.3.6	bHLH
Si035682m.g	1801.17	590.782	3.0488	1.6082	1.51e-11	GRMZM2G006477	AT4G28610	LOC_Os03g21240	Similar to phosphate starvation response gene from Chlamydomonas. Weakly responsive to phosphate starvation. Acts upstream of PHO2 in phosphate signaling.	RNA.regulation of transcription.G2-like transcription factor family	18.6873	1.32202	55.6843	2.51088	27.3.20	G2-like
Si035728m.g	114.277	3.1944	35.7739	5.1608	3.03e-07	GRMZM2G060265	AT4G00150	LOC_Os10g40390	Belongs to one of the LOM (LOST MERISTEMS) genes: AT2G45160 (LOM1)	RNA.regulation of transcription.GRAS transcription factor family	0.126675	0.0881647	4.42904	2.08606	27.3.21	GRAS
Si035787m.g	742.411	179.96	4.1254	2.0445	6.12e-11	GRMZM2G138455	AT3G47500	LOC_Os03g07360	Dof-type zinc finger domain-containing protein	RNA.regulation of transcription.C2C2(Zn) DOF zinc finger family	6.83481	0.370717	27.6619	6.54158	27.3.8	Dof
Si035812m.g	12445.3	6874.13	1.8105	0.8564	0.000315	GRMZM2G162749	AT3G47500	LOC_Os03g07360	Dof-type zinc finger domain-containing protein	RNA.regulation of transcription.C2C2(Zn) DOF zinc finger family	247.452	18.3767	436.211	13.105	27.3.8	Dof
Si035841m.g	11.8325	1.3385	8.8398	3.144	0.00317	GRMZM2G428184	AT4G38900	LOC_Os03g03550	Basic-leucine zipper (bZIP) transcription factor family protein	RNA.regulation of transcription.bZIP transcription factor family	0.0618678	0.0351667	0.529583	0.100424	27.3.35	bZIP
Si035896m.g	272.398	4.0191	67.7754	6.0827	1.83e-22	GRMZM2G144172	AT5G02460	LOC_Os03g60630	Dof-type zinc finger DNA-binding family protein	RNA.regulation of transcription.C2C2(Zn) DOF zinc finger family	0.127955	0.0538341	8.28408	1.96499	27.3.8	Dof
Si036003m.g	154.064	3.1979	48.1761	5.5902	5.51e-36	GRMZM2G011357	AT1G03840	LOC_Os10g28330	MGP is a nuclear-localized putative transcription factor with three zinc finger domains. MGP can interact with three proteins implicated in root patterning: SCR	RNA.regulation of transcription.C2H2 zinc finger family	0.158378	0.0555664	7.46399	1.14187	27.3.11	C2H2
Si036039m.g	194.202	15.7902	12.2989	3.6205	1.18e-25	GRMZM2G018487	AT2G30590	LOC_Os03g53050	Encodes WRKY DNA-binding protein 21 (WRKY21).	RNA.regulation of transcription.WRKY domain transcription factor family	0.555411	0.162275	6.58885	1.15378	27.3.32	WRKY
Si036068m.g	225.558	68.8523	3.276	1.7119	6.47e-09	GRMZM5G862109	AT4G36920	LOC_Os07g13170	Encodes a floral homeotic gene	RNA.regulation of transcription.AP2/EREBP	3.15081	0.869726	10.1995	1.87126	27.3.3	AP2
Si036071m.g	64.5615	13.0329	4.9537	2.3085	8.42e-07	GRMZM2G125777	AT5G04410	LOC_Os10g21560	NAC family member	RNA.regulation of transcription.NAC domain transcription factor family	0.624099	0.696889	3.16669	0.54909	27.3.27	NAC
Si036197m.g	1138.01	5.1621	220.453	7.7843	2.71e-105	AC233935.1_FG005	AT5G02460	LOC_Os03g16850	Dof-type zinc finger DNA-binding family protein	RNA.regulation of transcription.C2C2(Zn) DOF zinc finger family	0.213691	0.0284339	45.929	5.20954	27.3.8	Dof
Si036303m.g	174.487	6.3415	27.515	4.7821	2.65e-18	GRMZM2G011598	AT3G04070	LOC_Os03g21060	NAC domain containing protein 47 (NAC047)	RNA.regulation of transcription (plantTFlist)	0.202964	0.0757978	5.43243	1.6892	33.99	NAC
Si036311m.g	15.8072	0.9803	16.1242	4.0112	6.65e-05	GRMZM2G011832	AT5G60200	LOC_Os03g38870	Encodes a Dof-type transcription factor.	RNA.regulation of transcription.C2C2(Zn) DOF zinc finger family	0.0589252	0.0132611	0.925063	0.267209	27.3.8	Dof
Si036390m.g	1308.23	26.9392	48.5623	5.6018	7.39e-82	GRMZM2G009060	AT3G04030	LOC_Os03g20900	Homeodomain-like superfamily protein	RNA.regulation of transcription.G2-like transcription factor family	1.1258	0.327362	53.076	7.36016	27.3.20	G2-like
Si036393m.g	28.1933	2.3189	12.1582	3.6039	3.32e-07	GRMZM2G019806	AT2G22750	LOC_Os03g51580	basic helix-loop-helix (bHLH) DNA-binding superfamily protein	RNA.regulation of transcription.bHLH	0.0773789	0.0309376	0.898353	0.184911	27.3.6	bHLH
Si036465m.g	83.0019	27.6153	3.0057	1.5877	4.73e-05	GRMZM2G165488	AT5G06510	LOC_Os03g44540	nuclear factor Y, subunit A10 (NF-YA10), FUNCTIONS IN: sequence-specific DNA binding transcription factor activity, INVOLVED IN: regulation of transcription	RNA.regulation of transcription.CCAAT box binding factor family	1.20354	0.299876	3.57287	0.316147	27.3.14	NF-YA
Si036486m.g	736.001	363.512	2.0247	1.0177	7.7e-05	GRMZM2G132971	AT3G22830	LOC_Os03g58160	member of Heat Stress Transcription Factor (Hsf) family	RNA.regulation of transcription.HSF	3.5557	0.228218	7.03986	0.0931599	27.3.23	HSF
Si036527m.g	1517.16	999.316	1.5182	0.6024	0.0225	GRMZM2G174284	AT5G06950	LOC_Os03g20310	Transcription factor of the B-ZIP family that has high affinity for C-box motifs. Interacts with NPR1 and may regulate PR gene expression. Phosphorylated by a CK2-like protein in vitro. Phosphorylation is enhanced by salicylic acid treatment.	RNA.regulation of transcription.bZIP transcription factor family	15.3524	0.987958	22.8507	4.31283	27.3.35	bZIP
Si036827m.g	21.1137	2.2211	9.5059	3.2488	4.01e-05	GRMZM2G113060	AT1G78080	LOC_Os03g09170	Encodes a member of the DREB subfamily A-6 of ERF/AP2 transcription factor family (RAP2.4). The protein contains one AP2 domain. Role in mediating light and ethylene signaling.	RNA.regulation of transcription.AP2/EREBP	0.108827	0.00124794	1.02449	0.432128	27.3.3	ERF
Si036929m.g	1524.39	109.291	13.948	3.802	5.14e-49	GRMZM2G004356	AT4G02590	LOC_Os03g58330	unfertilized embryo sac 12 (UNE12)	RNA.regulation of transcription.bHLH	4.28746	0.32036	58.6317	6.03334	27.3.6	bHLH
Si036966m.g	3782.56	135.322	27.9524	4.8049	3.31e-75	GRMZM2G088524	AT1G70000	LOC_Os10g41260	myb-like transcription factor family protein	RNA.regulation of transcription.MYB-related transcription factor family	7.03576	0.13956	191.676	6.68406	27.3.26	MYB_related
Si037016m.g	441.45	239.354	1.8443	0.8831	0.0371	GRMZM2G350312	AT3G47640	LOC_Os03g26210	Encodes POPEYE (PYE)	RNA.regulation of transcription.bHLH	11.1543	2.55773	20.0909	6.9427	27.3.6	bHLH
Si037045m.g	407.245	126.407	3.2217	1.6878	4.48e-10	GRMZM2G091964	AT5G12840	LOC_Os03g48970	Encodes a subunit of CCAAT-binding complex	RNA.regulation of transcription.CCAAT box binding factor family	4.49488	0.864935	14.258	1.55677	27.3.14	NF-YA
Si037197m.g	511.833	23.2055	22.0565	4.4631	1.83e-49	GRMZM2G071620	AT5G15800	LOC_Os03g54170	Encodes a MADS box transcription factor involved flower and ovule development. Functionally redundant with SEP2 and SEP3.	RNA.regulation of transcription.MADS box transcription factor family	1.08048	0.215023	23.3868	3.95602	27.3.24	MIKC
Si037200m.g	10568	4095.11	2.5806	1.3677	9.18e-09	GRMZM2G089812	AT5G63470	LOC_Os03g14669	nuclear factor Y, subunit C4 (NF-YC4), CONTAINS InterPro DOMAIN/s: Transcription factor CBF/NF-Y/archaeal histone (InterPro:IPR003958)	RNA.regulation of transcription.CCAAT box binding factor family	217.199	41.2489	549.195	25.586	27.3.16	NF-YC
Si037256m.g	1169.06	6.1061	191.458	7.5809	1.24e-66	GRMZM2G455869	AT1G17950	LOC_Os03g51110	putative transcription factor: R2R3-MYB transcription family	RNA.regulation of transcription.MYB domain transcription factor family	0.327904	0.0999304	62.1969	12.6271	27.3.25	MYB
Si037269m.g	410.409	269.596	1.5223	0.6063	0.0391	GRMZM2G000686	AT3G14020	LOC_Os03g07880	NA	RNA.regulation of transcription.CCAAT box binding factor family	2.13992	0.157226	3.20326	0.66546	27.3.14	NF-YA
Si037484m.g	32.9825	1.2408	26.5823	4.7324	0.0452	AC196161.3_FG002	AT5G05550	LOC_Os03g18330	sequence-specific DNA binding transcription factors	not assigned.unknown	0.0939865	0.0152661	2.50026	2.40013	35.2	Trihelix
Si037660m.g	62.7863	3.397	18.4829	4.2081	9.3e-16	GRMZM2G048154	AT2G28710	LOC_Os03g17150	C2H2-type zinc finger family protein	RNA.regulation of transcription.C2H2 zinc finger family	0.328876	0.194423	5.83928	1.40372	27.3.11	C2H2
Si037789m.g	215.417	9.4597	22.7721	4.5092	5.02e-35	GRMZM2G085873	AT2G26580	LOC_Os03g44710	YABBY5 (YAB5)	RNA.regulation of transcription.C2C2(Zn) YABBY family	0.753779	0.278735	17.0072	2.17551	27.3.10	YABBY
Si038302m.g	72.1687	4.9924	14.4556	3.8536	5.88e-06	GRMZM2G097788	NA	LOC_Os03g63890	NA	not assigned.unknown	0.918485	0.602589	12.7625	5.47127	35.2	MYB_related
Si038696m.g	369.215	225.802	1.6351	0.7094	0.0162	GRMZM2G384528	AT5G47640	LOC_Os03g29970	nuclear factor Y, subunit B2 (NF-YB2), FUNCTIONS IN: sequence-specific DNA binding transcription factor activity, INVOLVED IN: regulation of transcription	RNA.regulation of transcription.CCAAT box binding factor family	21.8328	3.10914	35.1122	2.80672	27.3.15	NF-YB
Si039098m.g	1213.62	108.994	11.1347	3.477	4.33e-24	GRMZM2G079470	AT4G00150	LOC_Os10g40390	Belongs to one of the LOM (LOST MERISTEMS) genes: AT2G45160 (LOM1)	RNA.regulation of transcription (plantTFlist)	3.68718	0.646684	39.7027	6.624	27.3.21	GRAS
Si039456m.g	20.6161	0.9803	21.0295	4.3943	4.12e-05	GRMZM2G372952	AT2G45120	LOC_Os03g31240	C2H2-like zinc finger protein	RNA.regulation of transcription.C2H2 zinc finger family	0.0526895	0.0118577	1.05605	0.425345	27.3.11	C2H2
Si039992m.g	1468.48	18.5897	78.9947	6.3037	2.1e-49	GRMZM2G379656	AT4G16110	LOC_Os10g32600	Encodes a pollen-specific transcription factor involved in the expression of nuclear genes for components of mitochondrial complex I in Arabidopsis. Acts in concert with other type-B ARRs in the cytokinin signaling pathway. AHK3 mediates cytokinin-induced phosphorylation of ARR2 on the Asp-80 residue. This phosphorylation plays a positive role of ARR2 in cytokinin-mediated control of leaf longevi…	RNA.regulation of transcription.ARR	1.40904	0.752444	107.859	24.6405	27.3.5	ARR-B
Si040014m.g	36.3728	5.7514	6.3242	2.6609	0.00892	GRMZM2G119999	AT4G40060	LOC_Os10g23090	Encodes a homeodomain leucine zipper class I (HD-Zip I) protein.	RNA.regulation of transcription.HB	0.377829	0.203737	2.34526	1.21376	27.3.22	HD-ZIP

## Sheet: setaria-M-TF
ID	BS Count	M Count	FoldChange(BS/M)	Log2FoldChange(BS/M)	P adjusted	MaizeGeneID	ArabidopsisGeneID	RiceGeneID	TAIR	Mapman	Setaria M TPM	Setaria M TPM SD	Setaria BS TPM	Setaria BS TPM SD	Mapbin	TF
Si000344m.g	222.856	3405.07	0.0654	-3.9335	1.42e-50	GRMZM2G026643	AT4G00730	LOC_Os02g45250	Encodes a homeodomain protein of the HD-GLABRA2 group. Involved in the accumulation of anthocyanin and in root development	RNA.regulation of transcription.HB	30.3988	2.55553	1.96225	0.423543	27.3.22	HD-ZIP
Si000488m.g	1.786	12.028	0.1485	-2.7516	0.00975	GRMZM2G386276	AT4G21750	LOC_Os01g57890	Encodes a homeobox protein similar to GL2. It is expressed in both the apical and basal daughter cells of the zygote as well as their progeny. Expression is detected starting the two-celled stage of embryo development and is later restricted to the outermost	RNA.regulation of transcription.HB	0.326768	0.0686812	0.0477631	0.0177746	27.3.22	HD-ZIP
Si000906m.g	35.2276	96.7424	0.3641	-1.4574	7.61e-05	GRMZM2G148087	AT2G38470	LOC_Os01g61080	Member of the plant WRKY transcription factor family. Regulates the antagonistic relationship between defense pathways mediating responses to P. syringae and necrotrophic fungal pathogens. Located in nucleus. Involved in response to various abiotic stresses - especially salt stress.	RNA.regulation of transcription.WRKY domain transcription factor family	3.01111	0.761125	1.063	0.128663	27.3.32	WRKY
Si000959m.g	30.4066	165.013	0.1843	-2.4401	8.42e-07	GRMZM2G013016	AT1G14920	LOC_Os01g67650	Similar to a putative transcription factor and transcriptional coactivators. Repressor of GA responses and involved in gibberellic acid mediated signaling. Member of the DELLA proteins that restrain the cell proliferation and expansion that drives plant growth. The protein undergoes degradation in response to GA via the 26S proteasome. GAI may be involved in reducing ROS accumulation in response …	RNA.regulation of transcription.GRAS transcription factor family	5.03084	1.20968	0.898825	0.30487	27.3.21	GRAS
Si001021m.g	614.619	1635.04	0.3759	-1.4116	4.33e-09	GRMZM2G064541	AT1G65910	LOC_Os01g15640	NAC domain containing protein 28 (NAC028)	RNA.regulation of transcription (plantTFlist)	43.1934	8.72857	15.7444	0.71933	33.99	NAC
Si001123m.g	1108.52	2394.27	0.463	-1.1109	2.76e-06	GRMZM2G114873	AT1G05805	LOC_Os01g67480	basic helix-loop-helix (bHLH) DNA-binding superfamily protein	RNA.regulation of transcription.bHLH	16.462	1.98215	7.39638	0.819801	27.3.6	bHLH
Si001165m.g	5.7405	30.1687	0.1903	-2.3938	0.000291	GRMZM2G105224	AT5G54630	LOC_Os01g57650	zinc finger protein-related	RNA.regulation of transcription.C2H2 zinc finger family	1.22955	0.385606	0.231118	0.109515	27.3.11	C2H2
Si001242m.g	1588.95	3444.8	0.4613	-1.1163	1.73e-06	GRMZM2G030762	AT5G48560	LOC_Os01g68700	basic helix-loop-helix (bHLH) DNA-binding superfamily protein	RNA.regulation of transcription.bHLH	51.1023	4.26462	23.1217	3.55948	27.3.6	bHLH
Si001293m.g	5.0404	51.9818	0.097	-3.3664	2.27e-10	GRMZM2G001426	AT1G14920	LOC_Os01g45860	Similar to a putative transcription factor and transcriptional coactivators. Repressor of GA responses and involved in gibberellic acid mediated signaling. Member of the DELLA proteins that restrain the cell proliferation and expansion that drives plant growth. The protein undergoes degradation in response to GA via the 26S proteasome. GAI may be involved in reducing ROS accumulation in response …	RNA.regulation of transcription.GRAS transcription factor family	2.03719	0.523602	0.191609	0.0192145	27.3.21	GRAS
Si001316m.g	3.5685	37.5853	0.0949	-3.3968	6.69e-06	GRMZM2G035625	AT3G50700	LOC_Os01g70870	zinc finger protein	RNA.regulation of transcription.C2H2 zinc finger family	1.60563	0.525778	0.152544	0.0716563	27.3.11	C2H2
Si001422m.g	597.261	970.233	0.6156	-0.7	0.00484	GRMZM2G069009	AT2G47850	LOC_Os01g15350	Zinc finger C-x8-C-x5-C-x3-H type family protein	RNA.regulation of transcription.C2H2 zinc finger family	30.1344	1.12125	18.1325	0.452312	27.3.11	C3H
Si001436m.g	93.9944	347.317	0.2706	-1.8856	0.00446	GRMZM2G082387	AT1G50420	LOC_Os01g71970	Encodes a scarecrow-like protein (SCL3) Putative transcription factors interacting with the gene product of VHA-B1 (vacuolar ATPase subunit B1	RNA.regulation of transcription.GRAS transcription factor family	11.6616	5.06051	3.08689	1.16653	27.3.21	GRAS
Si001504m.g	1.7826	14.8537	0.12	-3.0588	0.00155	GRMZM2G027333	AT1G55110	LOC_Os01g39110	indeterminate(ID)-domain 7 (IDD7)	RNA.regulation of transcription.C2H2 zinc finger family	0.573286	0.168438	0.0676197	0.0473371	27.3.11	C2H2
Si001565m.g	77.1185	510.192	0.1512	-2.7259	2.02e-09	GRMZM2G017520	AT1G09540	LOC_Os01g18240	Encodes putative transcription factor. Mutants lack of mucilage extrusion from the seeds during imbibition. Reduced quantities of mucilage are deposited during the development of the seed coat epidermis in myb61 mutants. Expressed in guard cells	RNA.regulation of transcription.MYB domain transcription factor family	16.4278	4.98942	2.4248	1.18191	27.3.25	MYB
Si001735m.g	11.1088	27.8766	0.3985	-1.3274	0.0254	GRMZM2G044576	AT5G25830	LOC_Os01g54210	Encodes a member of the GATA factor family of zinc finger transcription factors.	RNA.regulation of transcription.C2C2(Zn) GATA transcription factor family	1.16275	0.226633	0.453528	0.227207	27.3.9	GATA
Si001743m.g	16.8114	81.9579	0.2051	-2.2854	1.34e-08	GRMZM2G111666	AT3G21330	LOC_Os01g51140	basic helix-loop-helix (bHLH) DNA-binding superfamily protein	RNA.regulation of transcription.bHLH	3.21165	0.468206	0.646864	0.1992	27.3.6	bHLH
Si001816m.g	142.647	284.881	0.5007	-0.9979	0.000483	GRMZM2G151763	AT1G29860	LOC_Os01g47560	member of WRKY Transcription Factor	RNA.regulation of transcription.WRKY domain transcription factor family	11.167	2.26338	5.42616	0.893763	27.3.32	WRKY
Si001895m.g	80.1204	195.02	0.4108	-1.2834	0.00046	GRMZM2G077752	AT5G12330	LOC_Os01g72490	A member of SHI gene family. Arabidopsis thaliana has ten members that encode proteins with a RING finger-like zinc finger motif. Despite being highly divergent in sequence	RNA.regulation of transcription.C2H2 zinc finger family	3.7637	1.10694	1.49306	0.292012	27.3.11	SRS
Si001909m.g	502.95	1395.89	0.3603	-1.4727	5.31e-10	GRMZM2G059939	AT1G68840	LOC_Os01g04800	Rav2 is part of a complex that has been named `regulator of the (H+)-ATPase of the vacuolar and endosomal membranes' (RAVE)	RNA.regulation of transcription.AP2/EREBP	50.2902	6.24291	17.6953	4.51233	27.3.3	RAV
Si002010m.g	47.2207	923.332	0.0511	-4.2894	3.56e-11	GRMZM2G149756	AT5G64750	LOC_Os01g64790	Encodes a putative transcription factor containing an AP2 domain. Is a member of the ERF (ethylene response factor) subfamily B-4 of ERF/AP2 transcription factor family. Expressed in response to ABA	RNA.regulation of transcription.AP2/EREBP	39.209	14.0626	1.96698	0.585181	27.3.3	ERF
Si002016m.g	54.4364	90.9691	0.5984	-0.7408	0.0454	GRMZM2G074908	AT3G10760	LOC_Os01g62660	Homeodomain-like superfamily protein	RNA.regulation of transcription.G2-like transcription factor family	3.96426	0.479792	2.30553	0.27571	27.3.20	G2-like
Si002067m.g	115.468	235.97	0.4893	-1.0311	0.000295	GRMZM2G006745	AT5G05410	LOC_Os01g07120	Encodes a transcription factor that specifically binds to DRE/CRT cis elements (responsive to drought and low-temperature stress). Belongs to the DREB subfamily A-2 of ERF/AP2 transcription factor family (DREB2A). There are eight members in this subfamily including DREB2B. The protein contains one AP2 domain. Overexpression of transcriptional activation domain of DREB2A resulted in significant dr…	RNA.regulation of transcription.AP2/EREBP	10.6347	0.369063	5.07274	0.429145	27.3.3	ERF
Si002247m.g	30.2316	89.6126	0.3374	-1.5676	3.42e-05	GRMZM2G142179	AT4G23750	LOC_Os01g12440	encodes a member of the ERF (ethylene response factor) subfamily B-5 of ERF/AP2 transcription factor family. The protein contains one AP2 domain. There are 7 members in this subfamily. Monopteros target gene.	RNA.regulation of transcription.AP2/EREBP	4.63964	1.19391	1.51499	0.300807	27.3.3	ERF
Si002311m.g	7.5399	130.428	0.0578	-4.1126	3.01e-24	AC233853.1_FG002	AT2G42380	LOC_Os01g11350	Encodes a member of the BZIP family of transcription factors. Forms heterodimers with the related protein AtbZIP61. Binds to G-boxes in vitro and is localized to the nucleus in onion epidermal cells.	RNA.regulation of transcription.bZIP transcription factor family	5.48691	0.859739	0.312615	0.0875984	27.3.35	bZIP
Si002364m.g	458.911	930.531	0.4932	-1.0198	3.09e-05	GRMZM2G141299	AT1G29280	LOC_Os01g54600	member of WRKY Transcription Factor	RNA.regulation of transcription.WRKY domain transcription factor family	33.6247	1.06239	16.3183	3.27545	27.3.32	WRKY
Si002365m.g	333.254	853.696	0.3904	-1.3571	2.19e-08	GRMZM2G040298	AT1G29280	LOC_Os01g53040	member of WRKY Transcription Factor	RNA.regulation of transcription.WRKY domain transcription factor family	37.6871	0.345364	14.4134	2.63986	27.3.32	WRKY
Si002386m.g	26.2605	109.387	0.2401	-2.0585	1.22e-08	GRMZM2G068973	AT5G08790	LOC_Os01g60020	induced by wounding	RNA.regulation of transcription (plantTFlist)	5.37549	1.4147	1.24739	0.141694	33.99	NAC
Si002546m.g	2.8547	20.4271	0.1397	-2.8391	0.000263	GRMZM2G027976	AT3G58120	LOC_Os01g55150	Encodes a member of the BZIP family of transcription factors. Forms heterodimers with the related protein AtbZIP34. Binds to G-boxes in vitro and is localized to the nucleus in onion epidermal cells.	RNA.regulation of transcription.bZIP transcription factor family	1.07673	0.280956	0.151641	0.167819	27.3.35	bZIP
Si002586m.g	29.0332	315.69	0.092	-3.4427	8.28e-30	GRMZM5G832473	AT5G22380	LOC_Os01g64310	NAC domain containing protein 90 (NAC090)	RNA.regulation of transcription (plantTFlist)	14.8921	0.964215	1.34511	0.278938	33.99	NAC
Si002599m.g	2.5066	12.6572	0.198	-2.3362	0.0187	GRMZM2G118250	AT1G65620	LOC_Os01g66590	required for formation of a symmetric flat leaf lamina	RNA.regulation of transcription.AS2	0.687914	0.244831	0.132397	0.0875755	27.3.37	LBD
Si002729m.g	68.1909	398.692	0.171	-2.5476	5.17e-07	GRMZM2G310368	AT3G15210	LOC_Os01g58420	Encodes a member of the ERF (ethylene response factor) subfamily B-1 of ERF/AP2 transcription factor family (ATERF-4). The protein contains one AP2 domain. Acts as a negative regulator of JA-responsive defense gene expression and resistance to the necrotrophic fungal pathogen Fusarium oxysporum and antagonizes JA inhibition of root elongation.	RNA.regulation of transcription (plantTFlist)	23.7118	8.01326	3.95298	0.808493	27.3.3	ERF
Si002821m.g	3.1963	13.7721	0.2321	-2.1073	0.0226	GRMZM2G169947	AT1G10585	LOC_Os01g01840	basic helix-loop-helix (bHLH) DNA-binding superfamily protein	RNA.regulation of transcription.bHLH	0.914674	0.301048	0.211568	0.142322	27.3.6	bHLH
Si002862m.g	2.8651	11.384	0.2517	-1.9904	0.0388	GRMZM2G137802	AT5G26170	LOC_Os01g40260	member of WRKY Transcription Factor	RNA.regulation of transcription.WRKY domain transcription factor family	0.926061	0.426282	0.233706	0.0576797	27.3.32	WRKY
Si002957m.g	6.1433	62.3736	0.0985	-3.3438	4.65e-08	AC165171.2_FG002	AT5G43290	LOC_Os01g62514	member of WRKY Transcription Factor	RNA.regulation of transcription.WRKY domain transcription factor family	6.20153	1.95057	0.592924	0.149571	27.3.32	WRKY
Si003053m.g	4.7296	30.1797	0.1567	-2.6738	2.19e-05	GRMZM2G002119	AT1G28360	LOC_Os05g41760	encodes a member of the ERF (ethylene response factor) subfamily B-1 of ERF/AP2 transcription factor family (ERF12). The protein contains one AP2 domain. There are 15 members in this subfamily including ATERF-3	RNA.regulation of transcription.AP2/EREBP	1.31587	0.39075	0.196289	0.107709	27.3.3	ERF
Si003247m.g	55.8568	130.564	0.4278	-1.225	0.000128	GRMZM5G858197	AT1G03970	LOC_Os01g64730	encodes a basic leucine zipper G-box binding factor that can bind to G-box motifs only as heterodimers with GBF2 or GBF3. A single amino acid change can confer G-box binding as homodimers.	RNA.regulation of transcription.bZIP transcription factor family	5.51612	0.302973	2.3039	0.334718	27.3.35	bZIP
Si003753m.g	6.7749	30.8746	0.2194	-2.1881	0.000348	GRMZM2G164341	AT3G21330	LOC_Os01g38610	basic helix-loop-helix (bHLH) DNA-binding superfamily protein	RNA.regulation of transcription.bHLH	1.60498	0.582541	0.347683	0.176857	27.3.6	bHLH
Si003876m.g	11.1051	91.1249	0.1219	-3.0366	2.68e-11	GRMZM2G131347	AT2G23320	LOC_Os01g62510	Encodes WRKY DNA-binding protein 15 (WRKY15).	RNA.regulation of transcription.WRKY domain transcription factor family	11.3949	2.4973	1.3738	0.313803	27.3.32	WRKY
Si004045m.g	1041.85	2377.23	0.4383	-1.1901	3.75e-07	GRMZM2G169654	AT1G68840	LOC_Os01g49830	Rav2 is part of a complex that has been named `regulator of the (H+)-ATPase of the vacuolar and endosomal membranes' (RAVE)	RNA.regulation of transcription.AP2/EREBP	129.528	3.07064	55.7387	11.281	27.3.3	RAV
Si004564m.g	10.0774	34.5325	0.2918	-1.7768	0.0013	AC205574.3_FG006	AT3G15030	LOC_Os01g11550	Arabidopsis thaliana TCP family transcription factor. Regulated by miR319. Involved in heterchronic regulation of leaf differentiation.	RNA.regulation of transcription.TCP transcription factor family	1.32698	0.180319	0.374743	0.0780975	27.3.29	TCP
Si004795m.g	50.6146	492.073	0.1029	-3.2812	7.43e-32	GRMZM2G159937	AT4G16430	LOC_Os01g50940	basic helix-loop-helix (bHLH) DNA-binding superfamily protein	RNA.regulation of transcription.bHLH	25.0056	3.46421	2.51706	0.644368	27.3.6	bHLH
Si005133m.g	2.8889	27.5758	0.1048	-3.2548	3.63e-06	GRMZM2G320549	AT4G11880	LOC_Os01g69850	AGL12	RNA.regulation of transcription.MADS box transcription factor family	5.6156	0.553019	0.571735	0.336594	27.3.24	M-type
Si005548m.g	19.3247	53.9297	0.3583	-1.4806	0.00102	GRMZM2G003406	AT5G26660	LOC_Os01g50720	myb domain protein 86 (MYB86)	RNA.regulation of transcription.MYB domain transcription factor family	2.36668	0.368885	0.832091	0.231401	27.3.25	MYB
Si005991m.g	568.732	907.105	0.627	-0.6735	0.00933	AC207656.3_FG002	AT4G30080	LOC_Os06g47150	Involved in root cap cell differentiation. Gene expression is regulated by mir160.Located in the nucleus.	RNA.regulation of transcription.ARF	20.065	1.45487	12.2708	0.889226	27.3.4	ARF
Si006303m.g	252.16	378.12	0.6669	-0.5845	0.0347	GRMZM2G013617	AT5G41410	LOC_Os06g01934	Homeodomain protein required for ovule identity.Loss of function mutations show homeotic conversion of integuments to carpels.Forms heterodimers with STM and KNAT1. Interacts with AG-SEP heterodimers is thought to restrict WUS expression. BEL interacts with MADS box dimers composed of SEP1(or SEP3) and AG	RNA.regulation of transcription.HB	7.72261	0.78047	5.09757	1.6366	27.3.22	TALE
Si006400m.g	150.788	3123.41	0.0483	-4.3725	1.14e-65	GRMZM2G026833	AT2G20570	LOC_Os06g24070	Encodes GLK1	RNA.regulation of transcription.G2-like transcription factor family	54.3586	2.94481	2.59042	0.829498	27.3.20	G2-like
Si006639m.g	44.7826	106.201	0.4217	-1.2458	0.000413	GRMZM2G027309	AT1G25580	LOC_Os06g15690	Encodes suppressor of gamma response 1 (SOG1)	RNA.regulation of transcription (plantTFlist)	5.52937	0.816224	2.28157	0.539181	33.99	NAC
Si006670m.g	931.742	2173.17	0.4287	-1.2218	3.01e-07	GRMZM2G028594	AT1G78600	LOC_Os06g05890	light-regulated zinc finger protein 1 (LZF1)	RNA.regulation of transcription.C2C2(Zn) CO-like	80.5932	13.5039	33.5225	8.91342	27.3.7	DBB
Si006761m.g	74.2257	229.668	0.3232	-1.6296	0.00179	GRMZM5G812774	AT1G78700	LOC_Os06g35900	BES1/BZR1 homolog 4 (BEH4)	RNA.regulation of transcription (plantTFlist)	8.62566	2.67424	2.76341	0.539151	17.3.2.2	BES1
Si006775m.g	1.0791	13.8111	0.0781	-3.6779	0.00046	GRMZM2G173090	AT2G26150	LOC_Os06g36930	member of Heat Stress Transcription Factor (Hsf) family. Involved in response to misfolded protein accumulation in the cytosol. Regulated by alternative splicing and non-sense-mediated decay.	stress.abiotic.heat	0.0685556	0.0171647	0.00528132	0.00020031	27.3.23	HSF
Si006856m.g	710.653	1212.88	0.5859	-0.7712	0.0175	GRMZM2G163641	AT5G11270	LOC_Os06g39906	Encodes a homeodomain transcription factor involved in mediating resistance to infection by necrotrophic pathogens dependent on perception of jasmonic acid through COI1. Expressed in the nucleus. Downregulated upon fungal infection. Also involved in drought tolerance.	RNA.regulation of transcription (plantTFlist)	63.4526	17.9804	35.8965	1.19188	35.2	HB-other
Si006877m.g	158.567	374.156	0.4238	-1.2386	3.06e-06	GRMZM2G128807	AT5G65640	LOC_Os03g04310	beta HLH protein 93 (bHLH093)	RNA.regulation of transcription.bHLH	15.2743	1.36059	6.36795	2.01817	27.3.6	bHLH
Si006914m.g	7.8611	25.9886	0.3025	-1.7251	0.00722	GRMZM2G111711	AT4G31800	LOC_Os06g44010	Pathogen-induced transcription factor. Binds W-box sequences in vitro. Forms protein complexes with itself and with WRKY40 and WRKY60. Constitutive expression of WRKY18 enhanced resistance to P. syringae	RNA.regulation of transcription.WRKY domain transcription factor family	1.12511	0.351855	0.333364	0.149442	27.3.32	WRKY
Si007359m.g	1.0791	11.768	0.0917	-3.447	0.00527	GRMZM2G156006	AT5G25190	LOC_Os06g08340	encodes a member of the ERF (ethylene response factor) subfamily B-6 of ERF/AP2 transcription factor family. The protein contains one AP2 domain. There are 12 members in this subfamily including RAP2.11.	RNA.regulation of transcription.AP2/EREBP	1.05599	0.576581	0.0951959	0.00361059	27.3.3	ERF
Si007641m.g	18.6998	54.2283	0.3448	-1.536	0.000409	GRMZM5G814279	AT2G22540	LOC_Os06g11330	Encodes a nuclear protein that acts as a floral repressor and that functions within the thermosensory pathway. SVP represses FT expression via direct binding to the vCArG III motif in the FT promoter.	RNA.regulation of transcription.MADS box transcription factor family	8.60422	1.1814	2.90971	0.195941	27.3.24	M-type
Si008721m.g	3.9646	66.6509	0.0595	-4.0714	2.99e-15	NA	AT4G38180	LOC_Os06g13740	FAR1-related sequence 5 (FRS5)	signalling.light	4.52979	0.407342	0.262343	0.041228	30.11	FAR1
Si009396m.g	2.9027	17.5343	0.1655	-2.5947	0.00193	AC235534.1_FG007	AT3G61150	LOC_Os04g48070	Encodes a homeobox-leucine zipper family protein belonging to the HD-ZIP IV family.	RNA.regulation of transcription.HB	0.404243	0.114477	0.0636758	0.0250061	27.3.22	HD-ZIP
Si009409m.g	444.701	1459.73	0.3046	-1.7148	2.05e-11	GRMZM2G001289	AT4G04890	LOC_Os04g53540	Encodes a homeodomain protein that is expressed in the LI layer of the vegetative	RNA.regulation of transcription.HB	33.3544	5.77698	9.95576	1.87992	27.3.22	HD-ZIP
Si009633m.g	171.802	3833.3	0.0448	-4.4798	2.95e-69	GRMZM2G129261	AT2G02070	LOC_Os02g45054	indeterminate(ID)-domain 5 (IDD5)	RNA.regulation of transcription.C2H2 zinc finger family	47.8407	1.27959	2.11775	0.87789	27.3.11	C2H2
Si009787m.g	763.599	1141.49	0.6689	-0.58	0.0222	GRMZM2G002978	AT3G10030	LOC_Os04g33300	aspartate/glutamate/uridylate kinase family protein	RNA.regulation of transcription (plantTFlist)	7.87629	0.277048	5.15672	0.643876	23.4.3	Trihelix
Si010077m.g	337.58	1131.98	0.2982	-1.7455	0.000193	GRMZM2G181030	AT5G17300	LOC_Os04g49450	Myb-like transcription factor that regulates hypocotyl growth by regulating free auxin levels in a time-of-day specific manner.	RNA.regulation of transcription.MYB-related transcription factor family	42.1543	12.8438	11.9712	5.11614	27.3.26	MYB_related
Si010440m.g	489.517	963.991	0.5078	-0.9777	0.00249	GRMZM2G024851	AT1G58110	LOC_Os12g09250	Basic-leucine zipper (bZIP) transcription factor family protein	RNA.regulation of transcription.bZIP transcription factor family	35.0875	9.90655	17.2275	1.97092	27.3.35	bZIP
Si010592m.g	4828.66	10105.7	0.4778	-1.0655	2.45e-06	AC233888.1_FG002	AT5G57660	LOC_Os04g42020	CONSTANS-like 5 (COL5)	RNA.regulation of transcription.C2C2(Zn) CO-like	456.296	35.637	213.022	5.60873	27.3.7	CO-like
Si010680m.g	1.0791	10.7153	0.1007	-3.3118	0.00704	GRMZM2G156977	AT3G12977	LOC_Os08g10080	NAC (No Apical Meristem) domain transcriptional regulator superfamily protein	RNA.regulation of transcription (plantTFlist)	0.624948	0.279081	0.060518	0.00229533	33.99	NAC
Si010703m.g	3.5958	22.0625	0.163	-2.6172	0.000373	GRMZM5G842961	AT2G44940	LOC_Os04g46400	encodes a member of the DREB subfamily A-4 of ERF/AP2 transcription factor family. The protein contains one AP2 domain. There are 17 members in this subfamily including TINY.	RNA.regulation of transcription.AP2/EREBP	1.2988	0.250983	0.207525	0.100875	27.3.3	ERF
Si010765m.g	239.128	369.175	0.6477	-0.6265	0.0229	GRMZM2G093895	AT1G58100	LOC_Os12g07480	Encodes TCP8	RNA.regulation of transcription.TCP transcription factor family	18.2796	0.621758	11.6313	1.71053	27.3.29	TCP
Si010820m.g	133.965	240.816	0.5563	-0.8461	0.00368	GRMZM2G156348	AT2G38250	LOC_Os04g51320	Homeodomain-like superfamily protein	RNA.regulation of transcription.Trihelix	12.4496	2.8329	6.77724	0.989801	27.3.30	Trihelix
Si010884m.g	3669.85	15572.4	0.2357	-2.0852	3.4e-20	GRMZM2G018876	AT1G06040	LOC_Os04g41560	Encodes salt tolerance protein (STO) which confers salt tolerance to yeast cells. Fully complements calcineurin deficient yeast but does not encode a phosphoprotein phosphatase. Sequence has similarities to CONSTANS. STO co-localizes with COP1 and plays a role in light signaling.	RNA.regulation of transcription.C2C2(Zn) CO-like	901.364	20.817	206.884	30.9695	27.3.7	DBB
Si012025m.g	325.472	531.315	0.6126	-0.707	0.0179	GRMZM2G102583	AT2G24570	LOC_Os04g21950	member of WRKY Transcription Factor	RNA.regulation of transcription.WRKY domain transcription factor family	31.5764	7.60955	18.8554	4.38725	27.3.32	WRKY
Si012121m.g	186.75	553.606	0.3373	-1.5677	1.65e-09	GRMZM2G016649	AT1G33240	LOC_Os04g45750	Encodes a plant transcriptional activator that contains two separate	RNA.regulation of transcription.Trihelix	17.6199	2.32285	5.83732	1.36532	27.3.30	Trihelix
Si012635m.g	153.998	309.892	0.4969	-1.0088	0.000219	GRMZM2G174784	AT4G36920	LOC_Os04g55560	Encodes a floral homeotic gene	RNA.regulation of transcription.AP2/EREBP	14.207	0.324706	6.90493	1.61113	27.3.3	AP2
Si013285m.g	168.978	476.095	0.3549	-1.4944	7.11e-09	GRMZM2G118063	AT4G04890	LOC_Os08g08820	Encodes a homeodomain protein that is expressed in the LI layer of the vegetative	RNA.regulation of transcription.HB	5.32196	0.911187	1.84127	0.122177	27.3.22	HD-ZIP
Si013374m.g	846.649	1957.96	0.4324	-1.2095	3.75e-07	GRMZM2G027972	AT4G26640	LOC_Os08g38990	member of WRKY Transcription Factor	RNA.regulation of transcription.WRKY domain transcription factor family	53.0231	9.11051	22.3172	2.26754	27.3.32	WRKY
Si013546m.g	79.708	2117.55	0.0376	-4.7315	3.54e-33	GRMZM2G179677	AT2G02070	LOC_Os08g44050	indeterminate(ID)-domain 5 (IDD5)	RNA.regulation of transcription.C2H2 zinc finger family	31.2722	4.35287	1.17562	0.554985	27.3.11	C2H2
Si013867m.g	9.7052	47.4032	0.2047	-2.2882	3.83e-06	GRMZM5G828396	AT5G48560	LOC_Os08g41320	basic helix-loop-helix (bHLH) DNA-binding superfamily protein	RNA.regulation of transcription.bHLH	1.90037	0.154447	0.378345	0.0819911	27.3.6	bHLH
Si013870m.g	17.2962	39.2347	0.4408	-1.1817	0.0237	GRMZM2G460544	AT2G42200	LOC_Os08g39890	Encodes a putative transcriptional regulator that is involved in the vegetative to reproductive phase transition. Expression is regulated by MIR156b. SPL activity nonautonomously inhibits initiation of new leaves at the shoot apical meristem.	RNA.regulation of transcription (plantTFlist)	1.86827	0.533763	0.796389	0.188247	33.3	SBP
Si013950m.g	1299.33	2212.81	0.5872	-0.7681	0.00146	GRMZM2G153454	AT2G42280	LOC_Os08g39630	basic helix-loop-helix (bHLH) DNA-binding superfamily protein	RNA.regulation of transcription.bHLH	71.378	4.06784	41.0987	6.00735	27.3.6	bHLH
Si013999m.g	83.0729	581.639	0.1428	-2.8077	2.12e-26	GRMZM2G438438	AT5G15210	LOC_Os09g24820	Encodes ZFHD3	RNA.regulation of transcription.zf-HD	26.801	1.34351	3.74041	0.671536	27.3.80	ZF-HD
Si014149m.g	7.9122	35.565	0.2225	-2.1683	0.00432	GRMZM2G048826	AT1G71930	LOC_Os08g01330	Encodes a NAC-domain transcription factor with transcriptional activation activity that is involved in xylem formation. Induces transdifferentiation of various cells into protoxylem vessel elements. Located in the nucleus. Expression induced in the presence of auxin	RNA.regulation of transcription (plantTFlist)	2.51689	1.08377	0.552476	0.129339	33.99	NAC
Si014152m.g	375.614	562.751	0.6675	-0.5832	0.0257	GRMZM2G173943	AT2G01060	LOC_Os08g25820	myb-like HTH transcriptional regulator family protein	RNA.regulation of transcription.G2-like transcription factor family	26.4614	1.71728	17.2966	1.66702	27.3.20	G2-like
Si014408m.g	1831.38	5012.49	0.3654	-1.4526	7.37e-09	GRMZM2G054252	AT1G52880	LOC_Os08g42400	Transcription factor with a NAC domain. Homologous to the petunia gene NAM which is required for the development of the shoot. Expressed in the embryo.	RNA.regulation of transcription (plantTFlist)	204.662	30.0967	73.8196	15.6012	33.99	NAC
Si014513m.g	406.936	1092.96	0.3723	-1.4254	2.21e-09	GRMZM2G113742	AT3G24120	LOC_Os08g25799	Homeodomain-like superfamily protein	RNA.regulation of transcription.G2-like transcription factor family	78.3371	5.93815	28.6562	4.19128	27.3.20	G2-like
Si014954m.g	6.1742	24.5817	0.2512	-1.9933	0.00449	GRMZM2G142962	AT5G06710	LOC_Os08g36220	Homeobox-leucine zipper protein.	RNA.regulation of transcription.HB	1.50378	0.626889	0.356878	0.179143	27.3.22	HD-ZIP
Si015823m.g	73.2221	310.295	0.236	-2.0833	6.11e-14	GRMZM2G175280	AT4G38900	LOC_Os08g43090	Basic-leucine zipper (bZIP) transcription factor family protein	RNA.regulation of transcription.bZIP transcription factor family	14.2252	0.397419	3.28275	0.694433	27.3.35	bZIP
Si016509m.g	545.031	2005.37	0.2718	-1.8795	6.18e-16	GRMZM2G081406	AT4G30080	LOC_Os02g41800	Involved in root cap cell differentiation. Gene expression is regulated by mir160.Located in the nucleus.	RNA.regulation of transcription.ARF	26.0013	1.07163	6.91723	0.408084	27.3.4	ARF
Si016736m.g	115.555	2933.07	0.0394	-4.6658	7.76e-72	GRMZM2G129261	AT2G02070	LOC_Os02g45054	indeterminate(ID)-domain 5 (IDD5)	RNA.regulation of transcription.C2H2 zinc finger family	73.0033	2.44047	2.82151	0.422224	27.3.11	C2H2
Si016943m.g	926.788	1471.67	0.6298	-0.6671	0.00912	GRMZM2G059851	AT5G03720	LOC_Os02g32590	Member of Heat Stress Transcription Factor (Hsf) family. Expression is regulated by DREB2A and in turn HSFA3 regulates the expression of hsps Hsp18.1-CI and Hsp26.5-MII35S. Involved in establishing thermotolerence.	RNA.regulation of transcription.HSF	44.3659	7.06518	27.0121	5.7684	27.3.23	HSF
Si017107m.g	1.0791	30.5708	0.0353	-4.8243	2.65e-09	AC210616.4_FG005	AT5G65100	LOC_Os02g36510	Ethylene insensitive 3 family protein	RNA.regulation of transcription.EIN3-like(EIL) transcription factor family	1.41447	0.39286	0.0484058	0.00183594	27.3.19	EIL
Si017150m.g	130.66	243.178	0.5373	-0.8962	0.00174	GRMZM5G868875	NA	LOC_Os06g30250	NA	cell.organisation	10.0355	0.870743	5.22356	0.905484	31.1	GeBP
Si017191m.g	94.2838	222.768	0.4232	-1.2405	1.62e-05	GRMZM2G010920	AT3G13040	LOC_Os02g04640	myb-like HTH transcriptional regulator family protein	RNA.regulation of transcription.G2-like transcription factor family	7.931	0.679117	3.30299	0.714916	27.3.20	G2-like
Si017317m.g	168.532	1068.93	0.1577	-2.6651	2.55e-10	GRMZM2G379005	AT5G25830	LOC_Os02g56250	Encodes a member of the GATA factor family of zinc finger transcription factors.	RNA.regulation of transcription.C2C2(Zn) GATA transcription factor family	12.7822	3.79939	1.94597	0.318776	27.3.9	GATA
Si017443m.g	213.902	910.115	0.235	-2.0891	3.59e-17	GRMZM2G120320	AT1G80840	LOC_Os02g08440	Pathogen-induced transcription factor. Binds W-box sequences in vitro. Forms protein complexes with itself and with WRKY40 and WRKY60. Coexpression with WRKY18 or WRKY60 made plants more susceptible to both P. syringae and B. cinerea. WRKY18	RNA.regulation of transcription (plantTFlist)	30.6341	4.70317	7.05802	1.8648	27.3.32	WRKY
Si017674m.g	294.466	557.334	0.5283	-0.9204	0.00256	GRMZM2G162840	AT2G33550	LOC_Os02g31160	Homeodomain-like superfamily protein	not assigned.no ontology	25.2249	6.31691	12.8454	1.5793	35.1	Trihelix
Si017753m.g	332.946	877.996	0.3792	-1.3989	6.61e-09	GRMZM2G164359	AT1G01350	LOC_Os02g19804	Zinc finger (CCCH-type/C3HC4-type RING finger) family protein	RNA.regulation of transcription (plantTFlist)	22.0861	0.612771	8.19668	0.497028	29.5.11.4.2	C3H
Si017797m.g	148.47	362.058	0.4101	-1.2861	4.19e-05	GRMZM2G083886	NA	LOC_Os02g53150	NA	not assigned.unknown	17.231	4.43927	6.83555	1.3242	35.2	GeBP
Si017847m.g	127.565	199.653	0.6389	-0.6463	0.0275	GRMZM2G025812	AT1G42990	LOC_Os06g41770	bZIP60 consists of a bZIP DNA binding domain followed by a putative transmembrane domain. bZIP60 mRNA is upregulated by the addition of ER stress inducers	RNA.regulation of transcription.bZIP transcription factor family	9.5706	1.29134	6.02095	0.777523	27.3.35	bZIP
Si017865m.g	3.5652	16.8754	0.2113	-2.2429	0.00828	GRMZM5G816314	AT2G44940	LOC_Os02g43970	encodes a member of the DREB subfamily A-4 of ERF/AP2 transcription factor family. The protein contains one AP2 domain. There are 17 members in this subfamily including TINY.	RNA.regulation of transcription.AP2/EREBP	0.953885	0.352767	0.196754	0.137737	27.3.3	ERF
Si017903m.g	343.551	503.666	0.6821	-0.5519	0.0344	GRMZM2G073826	AT5G11510	LOC_Os02g17190	Arabidopsis thaliana putative c-myb-like transcription factor MYB3R-4. Functions in powdery mildew induced host endoreduplication at the site of infection.	RNA.regulation of transcription.MYB domain transcription factor family	28.4997	3.24817	19.0547	3.36399	27.3.25	MYB
Si017917m.g	108.618	729.428	0.1489	-2.7475	5.22e-15	GRMZM2G145444	AT5G67300	LOC_Os02g09480	Member of the R2R3 factor MYB gene family involved in mediating plant responses to a variety of abiotic stimiuli.	RNA.regulation of transcription.MYB domain transcription factor family	28.6942	6.5077	4.17875	1.54153	27.3.25	MYB
Si017947m.g	36.4333	343.822	0.106	-3.2383	2.23e-09	GRMZM2G170049	AT5G52260	LOC_Os02g42850	Member of the R2R3 factor gene family.	RNA.regulation of transcription.MYB domain transcription factor family	19.2652	6.50864	1.99201	0.830872	27.3.25	MYB
Si017977m.g	316.575	686.474	0.4612	-1.1167	5.73e-06	GRMZM2G118693	AT5G52660	LOC_Os02g45670	Homeodomain-like superfamily protein	RNA.regulation of transcription.MYB-related transcription factor family	6.38453	0.977088	2.85943	0.328993	27.3.26	MYB_related
Si017987m.g	202.073	366.745	0.551	-0.8599	0.0014	GRMZM2G073836	AT5G11510	LOC_Os01g12860	Arabidopsis thaliana putative c-myb-like transcription factor MYB3R-4. Functions in powdery mildew induced host endoreduplication at the site of infection.	RNA.regulation of transcription.MYB domain transcription factor family	22.4538	3.15994	12.1872	2.65187	27.3.25	MYB
Si018081m.g	8.9674	83.9002	0.1069	-3.2259	7.88e-14	GRMZM2G131982	AT1G75540	LOC_Os02g43170	Encodes a B-box zinc finger transcription factor BBX21 (also named STH2/salt tolerance homolog2 and LHUS/long hypocotyl under shade). Interacts with COP1 to control de-etiolation. Also genetically interacts with COP1 to regulate shade avoidance.	RNA.regulation of transcription.C2C2(Zn) CO-like	4.37819	0.371547	0.458906	0.0786169	27.3.7	DBB
Si018144m.g	11.8768	157.789	0.0753	-3.7318	3.07e-24	GRMZM2G103085	AT4G34410	LOC_Os02g52670	encodes a member of the ERF (ethylene response factor) subfamily B-3 of ERF/AP2 transcription factor family. The protein contains one AP2 domain. There are 18 members in this subfamily including ATERF-1	RNA.regulation of transcription.AP2/EREBP	10.074	0.352239	0.74223	0.149785	27.3.3	ERF
Si018182m.g	15.3567	443.036	0.0347	-4.8505	2.79e-51	GRMZM2G127857	AT3G23250	LOC_Os02g41510	Member of the R2R3 factor gene family.	RNA.regulation of transcription.MYB domain transcription factor family	26.4076	2.25481	0.902791	0.360621	27.3.25	MYB
Si018188m.g	5.3612	47.048	0.114	-3.1335	8.83e-09	GRMZM2G005301	AT5G11590	LOC_Os02g13710	encodes a member of the DREB subfamily A-4 of ERF/AP2 transcription factor family. The protein contains one AP2 domain. There are 17 members in this subfamily including TINY.	RNA.regulation of transcription.AP2/EREBP	2.91017	0.778541	0.327002	0.14114	27.3.3	ERF
Si018222m.g	10.6784	106.422	0.1003	-3.317	3.05e-16	GRMZM2G047918	AT5G11590	LOC_Os02g13710	encodes a member of the DREB subfamily A-4 of ERF/AP2 transcription factor family. The protein contains one AP2 domain. There are 17 members in this subfamily including TINY.	RNA.regulation of transcription.AP2/EREBP	6.01401	1.38468	0.593772	0.419393	27.3.3	ERF
Si018232m.g	1632.75	2596.27	0.6289	-0.6691	0.00665	GRMZM5G856837	AT5G54680	LOC_Os02g02480	iaa-leucine resistant3 (ILR3)	RNA.regulation of transcription.bHLH	126.963	12.1107	77.8646	3.43522	27.3.6	bHLH
Si018524m.g	14.3975	42.1152	0.3419	-1.5485	0.00169	GRMZM2G137046	AT5G11260	LOC_Os02g10860	Basic leucine zipper (bZIP) transcription factor. Nuclear localization. Involved in light-regulated transcriptional activation of G-box-containing promoters. Negatively regulated by Cop1. Although cytokinins do not appear to affect the gene's promoter activity	RNA.regulation of transcription.bZIP transcription factor family	3.61578	0.679127	1.19573	0.590912	27.3.35	bZIP
Si018550m.g	1.4308	11.0735	0.1292	-2.9522	0.0113	GRMZM2G111415	AT5G25190	LOC_Os02g55380	encodes a member of the ERF (ethylene response factor) subfamily B-6 of ERF/AP2 transcription factor family. The protein contains one AP2 domain. There are 12 members in this subfamily including RAP2.11.	RNA.regulation of transcription.AP2/EREBP	0.845918	0.406371	0.105821	0.046674	27.3.3	ERF
Si019540m.g	1.0791	14.5929	0.0739	-3.7574	0.00177	GRMZM2G170559	AT5G56960	LOC_Os02g12820	basic helix-loop-helix (bHLH) DNA-binding family protein	RNA.regulation of transcription.bHLH	0.543862	0.291213	0.0385393	0.00146172	27.3.6	bHLH
Si019997m.g	9.0154	33.5583	0.2687	-1.8962	0.000563	GRMZM2G139765	AT2G20880	LOC_Os02g42585	Encodes ERF53	RNA.regulation of transcription.AP2/EREBP	1.56988	0.323056	0.409348	0.133679	27.3.3	ERF
Si021201m.g	178.737	296.058	0.6037	-0.728	0.00735	GRMZM2G178102	AT2G34710	LOC_Os12g41860	Dominant PHB mutations cause transformation of abaxial leaf fates into adaxial leaf fates. Encodes a member of HD-Zip family which contains homeodomain-leucine zipper domains and domain similar to a mammalian sterol binding domain. Has overlapping functions with PHAVOLUTA	RNA.regulation of transcription.HB	6.2916	0.666991	3.71379	0.416994	27.3.22	HD-ZIP
Si021549m.g	121.104	209.537	0.578	-0.791	0.00982	GRMZM2G076636	AT1G01260	LOC_Os01g13460	basic helix-loop-helix (bHLH) DNA-binding superfamily protein	RNA.regulation of transcription.bHLH	6.58797	0.746005	3.73406	0.823332	27.3.6	bHLH
Si021595m.g	348.753	1508.43	0.2312	-2.1128	6.21e-19	GRMZM2G030710	AT2G33860	LOC_Os05g48870	ettin (ett) mutations have pleiotropic effects on Arabidopsis flower development	RNA.regulation of transcription.ARF	21.9222	2.25971	4.95139	0.337982	27.3.4	ARF
Si021833m.g	44.1822	166.703	0.265	-1.9157	1.49e-09	GRMZM5G808366	AT1G30330	LOC_Os04g59430	Encodes a member of the auxin response factor family. Mediates auxin response via expression of auxin regulated genes. Acts redundantly with ARF8 to control stamen elongation and flower maturation. Expression of ARF6 is controlled by miR167.	RNA.regulation of transcription.ARF	5.60599	0.969513	1.44116	0.437126	27.3.4	ARF
Si021859m.g	583.872	1199.37	0.4868	-1.0386	1.43e-05	GRMZM2G143765	AT2G03340	LOC_Os12g32250	Encodes WRKY DNA-binding protein 3 (WRKY3).	RNA.regulation of transcription.WRKY domain transcription factor family	40.9321	3.17918	19.5957	3.05033	27.3.32	WRKY
Si021956m.g	225.364	1268.58	0.1777	-2.4929	2.44e-24	GRMZM2G449681	AT2G38470	LOC_Os05g27730	Member of the plant WRKY transcription factor family. Regulates the antagonistic relationship between defense pathways mediating responses to P. syringae and necrotrophic fungal pathogens. Located in nucleus. Involved in response to various abiotic stresses - especially salt stress.	RNA.regulation of transcription.WRKY domain transcription factor family	39.118	5.02685	6.80552	1.53463	27.3.32	WRKY
Si022113m.g	60.7345	127.04	0.4781	-1.0647	0.0124	GRMZM2G127490	AT1G09540	LOC_Os05g04820	Encodes putative transcription factor. Mutants lack of mucilage extrusion from the seeds during imbibition. Reduced quantities of mucilage are deposited during the development of the seed coat epidermis in myb61 mutants. Expressed in guard cells	RNA.regulation of transcription.MYB domain transcription factor family	2.14671	0.373183	1.00778	0.599443	27.3.25	MYB
Si022216m.g	15.8179	55.0503	0.2873	-1.7992	5.88e-05	GRMZM2G176677	AT5G09330	LOC_Os05g35170	NAC domain containing protein 82 (NAC082)	RNA.regulation of transcription (plantTFlist)	2.84113	0.233064	0.792948	0.238976	33.99	NAC
Si022327m.g	83.0218	214.972	0.3862	-1.3726	2.68e-06	AC202864.3_FG002	AT5G25830	LOC_Os05g44400	Encodes a member of the GATA factor family of zinc finger transcription factors.	RNA.regulation of transcription.C2C2(Zn) GATA transcription factor family	8.62259	0.838597	3.25038	0.471346	27.3.9	GATA
Si022468m.g	63.097	327.978	0.1924	-2.378	4.83e-17	GRMZM5G851490	AT1G62300	LOC_Os05g04640	Encodes a transcription factor WRKY6. Regulates Phosphate1 (Pho1) expression in response to low phosphate (Pi) stress.	RNA.regulation of transcription.WRKY domain transcription factor family	19.4984	3.99952	3.65055	1.01809	27.3.32	WRKY
Si022568m.g	17.6791	281.136	0.0629	-3.9911	2.71e-05	GRMZM2G145554	AT2G47260	LOC_Os05g50610	Encodes a member of WRKY Transcription Factor	RNA.regulation of transcription.WRKY domain transcription factor family	11.827	5.96636	0.707515	0.222201	27.3.32	WRKY
Si022663m.g	15.828	45.5057	0.3478	-1.5236	0.0143	GRMZM2G100727	AT5G64750	LOC_Os05g36100	Encodes a putative transcription factor containing an AP2 domain. Is a member of the ERF (ethylene response factor) subfamily B-4 of ERF/AP2 transcription factor family. Expressed in response to ABA	RNA.regulation of transcription.AP2/EREBP	2.65228	0.997401	0.909712	0.0844108	27.3.3	ERF
Si022702m.g	14.6363	51.6695	0.2833	-1.8198	0.000114	GRMZM2G004060	AT3G56400	LOC_Os05g25770	member of WRKY Transcription Factor	RNA.regulation of transcription (plantTFlist)	2.37957	0.681044	0.659016	0.394743	27.3.32	WRKY
Si022713m.g	274.969	728.428	0.3775	-1.4055	1.52e-08	GRMZM5G821755	AT1G75240	LOC_Os12g10630	Encodes a zinc finger-homeodomain transcription factor ZHD5. Nuclear import and DNA binding of the ZHD5 transcription factor is modulated by a competitive peptide inhibitor MIF1 (AT1G74660).	RNA.regulation of transcription.zf-HD	35.4366	2.26118	13.1456	3.51843	27.3.80	ZF-HD
Si022723m.g	11.4878	28.0998	0.4088	-1.2905	0.0359	AC212859.3_FG008	AT1G71930	LOC_Os08g01330	Encodes a NAC-domain transcription factor with transcriptional activation activity that is involved in xylem formation. Induces transdifferentiation of various cells into protoxylem vessel elements. Located in the nucleus. Expression induced in the presence of auxin	RNA.regulation of transcription (plantTFlist)	1.92946	0.780714	0.764385	0.219474	33.99	NAC
Si022727m.g	39.8863	118.629	0.3362	-1.5725	5.7e-06	GRMZM2G009530	AT3G60530	LOC_Os12g42970	Encodes a member of the GATA factor family of zinc finger transcription factors.	RNA.regulation of transcription.C2C2(Zn) GATA transcription factor family	5.39803	1.38881	1.75245	0.56157	27.3.9	GATA
Si022788m.g	313.075	863.31	0.3626	-1.4634	1.62e-09	GRMZM2G105266	AT5G53290	LOC_Os05g25260	encodes a member of the ERF (ethylene response factor) subfamily B-5 of ERF/AP2 transcription factor family. The protein contains one AP2 domain. There are 7 members in this subfamily.	RNA.regulation of transcription.AP2/EREBP	29.8497	0.453801	10.6088	2.36099	27.3.3	ERF
Si022831m.g	1.786	16.6517	0.1073	-3.2209	0.000508	GRMZM2G143046	AT5G49620	LOC_Os12g37690	Member of the R2R3 factor gene family.	RNA.regulation of transcription.MYB domain transcription factor family	0.902247	0.309754	0.0951311	0.0354022	27.3.25	MYB
Si023330m.g	157.897	325.284	0.4854	-1.0427	8.31e-05	GRMZM2G079653	AT3G15210	LOC_Os04g57340	Encodes a member of the ERF (ethylene response factor) subfamily B-1 of ERF/AP2 transcription factor family (ATERF-4). The protein contains one AP2 domain. Acts as a negative regulator of JA-responsive defense gene expression and resistance to the necrotrophic fungal pathogen Fusarium oxysporum and antagonizes JA inhibition of root elongation.	RNA.regulation of transcription (plantTFlist)	13.7499	1.33894	6.53871	0.310681	17.5.2	ERF
Si023407m.g	655.15	1066.95	0.614	-0.7036	0.00435	GRMZM2G114613	AT4G20380	LOC_Os12g41700	LSD1 monitors a superoxide-dependent signal and negatively regulates a plant cell death pathway. contains zinc-finger motifs. LSD1 negatively regulates a basal defense pathway that can act upstream or independently of both NIM1/NPR1 function and SA accumulation following avirulent or virulent pathogen challenge	RNA.regulation of transcription.unclassified	26.3192	1.52524	15.8414	1.92806	27.3.99	LSD
Si023562m.g	2764.26	5228.6	0.5287	-0.9195	7.36e-05	GRMZM2G448607	AT3G62420	LOC_Os05g03865	Encodes a group-S bZIP transcription factor. Forms heterodimers with group-C bZIP transcription factors. The heterodimers bind to the ACTCAT cis-element of proline dehydrogenase gene.	RNA.regulation of transcription.bZIP transcription factor family	263.105	22.8012	136.484	32.1631	27.3.35	bZIP
Si024427m.g	2.1548	57.2403	0.0376	-4.7314	3.85e-15	AC209257.4_FG006	AT5G05410	LOC_Os05g39590	Encodes a transcription factor that specifically binds to DRE/CRT cis elements (responsive to drought and low-temperature stress). Belongs to the DREB subfamily A-2 of ERF/AP2 transcription factor family (DREB2A). There are eight members in this subfamily including DREB2B. The protein contains one AP2 domain. Overexpression of transcriptional activation domain of DREB2A resulted in significant dr…	RNA.regulation of transcription.AP2/EREBP	5.73631	1.65613	0.208078	0.104103	27.3.3	ERF
Si024510m.g	486.4	2287.34	0.2126	-2.2335	4.14e-21	GRMZM2G070446	AT1G78600	LOC_Os12g10660	light-regulated zinc finger protein 1 (LZF1)	RNA.regulation of transcription.C2C2(Zn) CO-like	226.7	33.087	46.939	4.51271	27.3.7	DBB
Si024576m.g	18.2694	205.209	0.089	-3.4896	5.49e-25	GRMZM2G059939	AT1G68840	LOC_Os05g47650	Rav2 is part of a complex that has been named `regulator of the (H+)-ATPase of the vacuolar and endosomal membranes' (RAVE)	RNA.regulation of transcription.AP2/EREBP	11.6902	1.83789	1.01936	0.239021	27.3.3	RAV
Si024683m.g	4.9994	18.3406	0.2726	-1.8752	0.0122	GRMZM2G034563	AT5G42630	LOC_Os03g55760	Encodes a member of the KANADI family of putative transcription factors. Involved in integument formation during ovule development and expressed at the boundary between the inner and outer integuments. It is essential for directing laminar growth of the inner integument.Along with KAN1 and KAN2	RNA.regulation of transcription.G2-like transcription factor family	1.8084	0.412864	0.489855	0.223793	27.3.20	G2-like
Si024889m.g	12.1637	48.5637	0.2505	-1.9973	0.0208	GRMZM2G112681	AT4G29230	LOC_Os01g09550	NAC domain containing protein 75 (NAC075)	RNA.regulation of transcription (plantTFlist)	2.5501	1.33127	0.620863	0.181633	33.99	NAC
Si026212m.g	6.8126	22.0261	0.3093	-1.6929	0.0121	GRMZM2G033356	AT3G26744	LOC_Os11g32100	Encodes a MYC-like bHLH transcriptional activator that binds specifically to the MYC recognition sequences in the CBF3 promoter. Mutants are defective in cold-regulated gene expression. Cold stress triggers protein degradation of nuclear GFPICE1 protein	RNA.regulation of transcription.bHLH	0.667961	0.144502	0.204008	0.0563768	27.3.6	bHLH
Si026452m.g	1.8236	51.57	0.0354	-4.8217	9.16e-06	GRMZM2G450483	AT1G19490	LOC_Os11g05640	Basic-leucine zipper (bZIP) transcription factor family protein	RNA.regulation of transcription.bZIP transcription factor family	2.27276	0.961621	0.0772743	0.050523	27.3.35	bZIP
Si026501m.g	12.8366	46.7438	0.2746	-1.8645	0.00385	GRMZM2G003944	AT1G58100	LOC_Os11g07460	Encodes TCP8	RNA.regulation of transcription.TCP transcription factor family	1.81959	0.716473	0.49024	0.289864	27.3.29	TCP
Si026605m.g	443.277	687.218	0.645	-0.6326	0.0197	GRMZM2G079365	AT1G43700	LOC_Os12g06520	Encodes a VirE2-interacting protein. VIP1 mediates nuclear translocation of VirE2 via its amino half	RNA.regulation of transcription.bZIP transcription factor family	29.6036	3.56237	18.6455	2.55824	27.3.35	bZIP
Si026680m.g	50.8235	125.437	0.4052	-1.3034	0.000101	GRMZM2G099862	AT4G37740	LOC_Os11g35030	Growth regulating factor encoding transcription activator. One of the nine members of a GRF gene family	RNA.regulation of transcription.General Transcription	6.69359	1.22795	2.62207	0.27232	27.3.50	GRF
Si027485m.g	1.8031	22.8345	0.079	-3.6627	0.000387	GRMZM5G837876	AT1G06160	LOC_Os07g22770	encodes a member of the ERF (ethylene response factor) subfamily B-3 of ERF/AP2 transcription factor family. The protein contains one AP2 domain. There are 18 members in this subfamily including ATERF-1	hormone metabolism.ethylene.signal transduction	2.01843	1.00102	0.153533	0.0501386	17.5.2	ERF
Si027574m.g	1.8065	12.4288	0.1453	-2.7825	0.0171	GRMZM2G432583	AT3G56400	LOC_Os05g40060	member of WRKY Transcription Factor	RNA.regulation of transcription.WRKY domain transcription factor family	1.08281	0.617896	0.153722	0.0529958	27.3.32	WRKY
Si027708m.g	1.4342	43.117	0.0333	-4.9099	1.11e-11	GRMZM2G342217	AT1G66350	LOC_Os11g31100	Negative regulator of GA responses	RNA.regulation of transcription.GRAS transcription factor family	1.2523	0.415746	0.0406314	0.0189311	27.3.21	GRAS
Si028710m.g	85.9385	188.289	0.4564	-1.1316	0.000939	GRMZM5G880361	AT3G07040	LOC_Os05g40150	Contains an N-terminal tripartite nucleotide binding site and a C-terminal tandem array of leucine-rich repeats. Confers resistance to Pseudomonas syringae strains that carry the avirulence genes avrB and avrRpm1.	stress.biotic	2.89278	0.766114	1.29333	0.333709	20.1	WRKY
Si028906m.g	573.519	841.891	0.6812	-0.5538	0.0288	GRMZM2G058197	AT1G03840	LOC_Os07g39310	MGP is a nuclear-localized putative transcription factor with three zinc finger domains. MGP can interact with three proteins implicated in root patterning: SCR	RNA.regulation of transcription.C2H2 zinc finger family	17.5652	2.78988	11.7452	1.16183	27.3.11	C2H2
Si028908m.g	216.118	1908.11	0.1133	-3.1423	7.53e-38	GRMZM2G116658	AT4G00730	LOC_Os09g35760	Encodes a homeodomain protein of the HD-GLABRA2 group. Involved in the accumulation of anthocyanin and in root development	RNA.regulation of transcription.HB	34.1539	0.768818	3.80113	0.764754	27.3.22	HD-ZIP
Si028949m.g	2.5066	11.6738	0.2147	-2.2195	0.0248	GRMZM2G153754	AT3G22780	LOC_Os07g07974	putative DNA binding protein (tso1) mRNA	RNA.regulation of transcription.CPP(Zn)	0.274404	0.12226	0.0581717	0.0384782	27.3.17	CPP
Si028957m.g	156.18	247.468	0.6311	-0.664	0.0276	GRMZM2G446515	AT2G45880	LOC_Os09g39570	Encodes a beta-amylase-like protein present in the nucleus rather than targeted to the chloroplast. Contains BRASSINAZOLE RESISTANT1 (BZR1)-type DNA binding domains. Activates gene expression in protoplast transactivation assays.	RNA.regulation of transcription (plantTFlist)	5.53984	0.6334	3.39314	0.304019	2.2.2.1.2	BES1
Si029213m.g	32.0931	125.71	0.2553	-1.9698	8.03e-09	GRMZM2G151811	AT3G20770	LOC_Os07g48630	Encodes EIN3 (ethylene-insensitive3)	RNA.regulation of transcription.EIN3-like(EIL) transcription factor family	3.79223	0.583498	0.934951	0.0830989	27.3.19	EIL
Si029259m.g	350.555	976.197	0.3591	-1.4775	1.52e-09	GRMZM2G006752	AT1G73730	LOC_Os09g31400	Encodes a putative transcription factor involved in ethylene signalling. Isolated DNA binding domain has been shown to bind DNA in vitro.	RNA.regulation of transcription.EIN3-like(EIL) transcription factor family	12.9784	2.7434	4.50654	0.22373	27.3.19	EIL
Si029321m.g	310.066	539.085	0.5752	-0.7979	0.00195	GRMZM2G142502	AT4G25610	LOC_Os09g39660	C2H2-like zinc finger protein	RNA.regulation of transcription.C2H2 zinc finger family	16.9931	0.897694	9.55515	0.574635	27.3.11	C2H2
Si029353m.g	383.412	794.77	0.4824	-1.0516	1.56e-05	GRMZM6G613247	AT5G56780	LOC_Os07g39800	effector of transcription2 (ET2)	DNA.synthesis/chromatin structure	24.7633	2.31682	11.6867	0.567139	28.1	HRT-like
Si029480m.g	126.213	202.229	0.6241	-0.6801	0.0226	GRMZM2G179366	AT1G14685	LOC_Os10g02584	Encodes a member of the BASIC PENTACYSTEINE (BPC) proteins. BPC proteins are plant-specific transcription factors present throughout land plants. BPC transcription factor family is integral for a wide range of processes that support normal growth and development.	RNA.regulation of transcription	7.03374	0.316756	4.29994	0.335121	27.3	BBR-BPC
Si029540m.g	97.2161	2677.52	0.0363	-4.7836	5.33e-74	GRMZM2G042666	AT2G02070	LOC_Os09g38340	indeterminate(ID)-domain 5 (IDD5)	RNA.regulation of transcription.C2H2 zinc finger family	77.3811	2.83165	2.77337	0.98908	27.3.11	C2H2
Si029636m.g	447.858	679.029	0.6596	-0.6004	0.022	GRMZM2G176175	AT4G36920	LOC_Os07g13170	Encodes a floral homeotic gene	RNA.regulation of transcription.AP2/EREBP	29.6918	0.95556	19.0475	0.923945	27.3.3	AP2
Si029673m.g	5074.62	16403.2	0.3094	-1.6926	8.92e-14	AC155434.2_FG006	AT5G39660	LOC_Os07g48570	Dof-type zinc finger domain-containing protein	RNA.regulation of transcription.C2C2(Zn) DOF zinc finger family	592.806	41.7893	178.336	20.3657	27.3.8	Dof
Si030028m.g	132.152	425.649	0.3105	-1.6875	1.33e-10	GRMZM2G065374	AT2G43010	LOC_Os07g05010	Isolated as a semidominant mutation defective in red -light responses. Encodes a nuclear localized bHLH protein that interacts with active PhyB protein. Negatively regulates phyB mediated red light responses. Involved in shade avoidance response. Protein abundance is negatively regulated by PhyB.	RNA.regulation of transcription.bHLH	21.3193	3.07267	6.42615	0.356883	27.3.6	bHLH
Si030088m.g	4131.54	9633.67	0.4289	-1.2214	1.02e-07	GRMZM2G148333	AT1G53910	LOC_Os09g26420	Encodes a member of the ERF (ethylene response factor) subfamily B-2 of ERF/AP2 transcription factor family (RAP2.12). The protein contains one AP2 domain. There are 5 members in this subfamily including RAP2.2 AND RAP2.12. Involved in oxygen sensing.	RNA.regulation of transcription.AP2/EREBP	306.612	9.60749	128.438	24.9016	27.3.3	ERF
Si030182m.g	192.447	300.387	0.6407	-0.6424	0.0271	GRMZM2G180847	AT1G06070	LOC_Os09g34060	Basic-leucine zipper (bZIP) transcription factor family protein	RNA.regulation of transcription.bZIP transcription factor family	13.681	0.765268	8.58268	1.32271	27.3.35	bZIP
Si030224m.g	27.8859	65.5447	0.4254	-1.2329	0.00245	GRMZM2G149040	AT2G40620	LOC_Os07g48180	Basic-leucine zipper (bZIP) transcription factor family protein	RNA.regulation of transcription.bZIP transcription factor family	2.82597	0.105765	1.18674	0.434899	27.3.35	bZIP
Si030256m.g	2.8651	30.491	0.094	-3.4117	5.03e-07	GRMZM2G125969	AT3G22830	LOC_Os07g08140	member of Heat Stress Transcription Factor (Hsf) family	RNA.regulation of transcription.HSF	1.2509	0.213834	0.11582	0.028585	27.3.23	HSF
Si030324m.g	241.885	2791.7	0.0866	-3.5287	1.51e-46	GRMZM2G144275	AT1G68920	LOC_Os09g32510	basic helix-loop-helix (bHLH) DNA-binding superfamily protein	RNA.regulation of transcription.bHLH	116.832	19.2772	9.88917	2.89518	27.3.6	bHLH
Si030329m.g	40.1551	117.284	0.3424	-1.5463	3.4e-06	GRMZM2G127537	AT5G06710	LOC_Os09g27450	Homeobox-leucine zipper protein.	RNA.regulation of transcription.HB	7.13793	0.791814	2.4147	0.514585	27.3.22	HD-ZIP
Si030441m.g	183.753	306.285	0.5999	-0.7371	0.0224	GRMZM2G064197	AT3G24120	LOC_Os09g12750	Homeodomain-like superfamily protein	RNA.regulation of transcription.G2-like transcription factor family	9.48721	1.96113	5.61275	0.648748	27.3.20	G2-like
Si030526m.g	45.9323	641.229	0.0716	-3.8033	1.41e-40	GRMZM2G181605	AT5G61430	LOC_Os03g21030	NAC domain containing protein 100 (NAC100)	RNA.regulation of transcription (plantTFlist)	25.3503	2.29465	1.79728	0.802142	33.99	NAC
Si030531m.g	27.2237	123.923	0.2197	-2.1865	1.75e-07	GRMZM2G139815	AT4G23810	LOC_Os09g16510	member of WRKY Transcription Factor	RNA.regulation of transcription (plantTFlist)	5.74701	1.62566	1.22916	0.502704	27.3.32	WRKY
Si030560m.g	26.24	148.675	0.1765	-2.5023	8.78e-14	GRMZM2G056407	AT3G28910	LOC_Os07g43580	transcription factor myb homologue	RNA.regulation of transcription.MYB domain transcription factor family	6.55904	1.21129	1.12882	0.159617	27.3.25	MYB
Si030591m.g	18.3789	39.1698	0.4692	-1.0917	0.0399	AC199782.5_FG003	AT2G45680	LOC_Os09g34950	TCP family transcription factor	RNA.regulation of transcription.TCP transcription factor family	2.32067	0.721206	1.04708	0.0843521	27.3.29	TCP
Si030684m.g	3772.2	5449.46	0.6922	-0.5307	0.0472	GRMZM2G141679	AT1G78080	LOC_Os09g20350	Encodes a member of the DREB subfamily A-6 of ERF/AP2 transcription factor family (RAP2.4). The protein contains one AP2 domain. Role in mediating light and ethylene signaling.	RNA.regulation of transcription.AP2/EREBP	185.855	33.7386	126.842	29.6341	27.3.3	ERF
Si030692m.g	353.684	762.1	0.4641	-1.1075	4.51e-06	GRMZM2G055180	AT4G17500	LOC_Os04g46220	Encodes a member of the ERF (ethylene response factor) subfamily B-3 of ERF/AP2 transcription factor family (ATERF-1). The protein contains one AP2 domain. There are 18 members in this subfamily including ATERF-1	RNA.regulation of transcription (plantTFlist)	27.6077	3.26903	12.5964	1.31961	17.5.2	ERF
Si030697m.g	301.282	643.06	0.4685	-1.0938	1.09e-05	GRMZM2G081782	AT2G41835	LOC_Os07g38240	zinc finger (C2H2 type	RNA.regulation of transcription.unclassified	32.9628	3.33186	15.0133	1.02821	27.3.99	C2H2
Si030741m.g	10.4426	64.2412	0.1626	-2.621	0.000611	GRMZM2G363052	AT1G68550	LOC_Os09g13940	encodes a member of the ERF (ethylene response factor) subfamily B-6 of ERF/AP2 transcription factor family. The protein contains one AP2 domain. There are 12 members in this subfamily including RAP2.11.	RNA.regulation of transcription.AP2/EREBP	3.95759	1.7959	0.617608	0.105829	27.3.3	ERF
Si030752m.g	102.233	308.941	0.3309	-1.5955	0.00397	GRMZM2G079632	AT1G01720	LOC_Os07g12340	Belongs to a large family of putative transcriptional activators with NAC domain. Transcript level increases in response to wounding and abscisic acid. ATAF1 attentuates ABA signaling and sythesis. Mutants are hyposensitive to ABA.	RNA.regulation of transcription (plantTFlist)	15.9305	5.70447	5.05664	1.80679	33.99	NAC
Si030822m.g	361.007	2159.73	0.1672	-2.5808	3.54e-27	GRMZM2G056600	AT4G40060	LOC_Os09g29460	Encodes a homeodomain leucine zipper class I (HD-Zip I) protein.	RNA.regulation of transcription.HB	82.5287	8.12784	13.4773	2.06783	27.3.22	HD-ZIP
Si030942m.g	92.9955	197.644	0.4705	-1.0877	0.0226	GRMZM2G179049	AT2G33480	LOC_Os09g33490	NAC domain containing protein 41 (NAC041)	development.unspecified	9.84213	2.68881	4.62807	1.77981	33.99	NAC
Si030983m.g	26.4278	315.565	0.0837	-3.5778	1.23e-09	GRMZM2G041462	AT2G46680	LOC_Os09g35910	encodes a putative transcription factor that contains a homeodomain closely linked to a leucine zipper motif. Transcript is detected in all tissues examined. Is transcriptionally regulated in an ABA-dependent manner and may act in a signal transduction pathway which mediates a drought response.	RNA.regulation of transcription.HB	14.4445	4.244	1.20092	0.546883	27.3.22	HD-ZIP
Si031001m.g	107.737	277.966	0.3876	-1.3674	0.00526	GRMZM2G069126	AT5G51990	LOC_Os09g35030	encodes a member of the DREB subfamily A-1 of ERF/AP2 transcription factor family (CBF4). The protein contains one AP2 domain. There are six members in this subfamily	RNA.regulation of transcription.AP2/EREBP	16.9952	4.72624	6.50122	1.89139	27.3.3	ERF
Si031399m.g	56.308	129.754	0.434	-1.2044	0.000151	GRMZM2G474451	AT2G32630	LOC_Os07g47470	Pentatricopeptide repeat (PPR-like) superfamily protein	not assigned.unknown	4.71439	0.804868	2.01772	0.420814	35.2	bZIP
Si031946m.g	9.7596	26.2017	0.3725	-1.4248	0.0245	GRMZM2G123119	AT3G23240	LOC_Os09g39850	encodes a member of the ERF (ethylene response factor) subfamily B-3 of ERF/AP2 transcription factor family (ERF1). The protein contains one AP2 domain. There are 18 members in this subfamily including ATERF-1	RNA.regulation of transcription (plantTFlist)	1.60092	0.408399	0.573163	0.219695	17.5.2	ERF
Si032551m.g	197.72	2663.45	0.0742	-3.7518	6.96e-52	GRMZM2G106548	AT5G41920	LOC_Os07g38030	GRAS family transcription factor	RNA.regulation of transcription.GRAS transcription factor family	101.63	7.96389	7.40857	1.02589	27.3.21	GRAS
Si032789m.g	303.949	901.994	0.337	-1.5693	2.1e-10	GRMZM2G050550	AT5G67300	LOC_Os09g01960	Member of the R2R3 factor MYB gene family involved in mediating plant responses to a variety of abiotic stimiuli.	RNA.regulation of transcription.MYB domain transcription factor family	38.6211	7.32399	12.6039	0.95041	27.3.25	MYB
Si033157m.g	7.5537	64.3474	0.1174	-3.0906	5.01e-11	GRMZM2G111760	AT1G76890	LOC_Os02g01380	encodes a plant trihelix DNA-binding protein	RNA.regulation of transcription.Trihelix	5.63313	0.232967	0.644846	0.0244577	27.3.30	Trihelix
Si034188m.g	1106.47	2311.88	0.4786	-1.0631	7.18e-06	GRMZM2G089696	AT3G29185	LOC_Os03g55164	FUNCTIONS IN: molecular_function unknown	RNA.regulation of transcription.WRKY domain transcription factor family	56.8118	6.31556	26.3395	2.28805	27.3.32	WRKY
Si034202m.g	19.4409	112.818	0.1723	-2.5368	8.19e-05	GRMZM2G123140	AT5G46880	LOC_Os10g42490	homeobox-7 (HB-7)	RNA.regulation of transcription.HB	2.202	0.881693	0.367699	0.00717892	27.3.22	HD-ZIP
Si034254m.g	244.498	667.055	0.3665	-1.448	4.65e-09	GRMZM2G469551	AT5G60690	LOC_Os10g33960	REVOLUTA regulates meristem initiation at lateral positions. a member of a small homeodomain-leucine zipper family. Has overlapping functions with PHAVOLUTA and PHABULOSA.	RNA.regulation of transcription.HB	13.9393	0.99699	4.96049	0.511555	27.3.22	HD-ZIP
Si034463m.g	126.818	319.964	0.3964	-1.3352	1.02e-06	GRMZM2G453001	AT1G78540	LOC_Os10g41770	Encodes a protein that contains an SH2 domain. It can pull down a 120-kD tyrosine-phosphorylated protein in vitro. It is predicted to act as a transcription factor.	RNA.regulation of transcription.unclassified	8.37194	1.12333	3.21813	0.386334	27.3.99	STAT
Si034492m.g	936.354	1436.92	0.6516	-0.6179	0.0164	GRMZM2G001663	AT3G07500	LOC_Os03g15040	Far-red impaired responsive (FAR1) family protein	RNA.regulation of transcription (plantTFlist)	44.6742	3.38617	28.4364	4.68524	30.11	FAR1
Si034517m.g	978.907	1420.98	0.6889	-0.5376	0.0347	GRMZM2G099797	AT4G16110	LOC_Os03g12350	Encodes a pollen-specific transcription factor involved in the expression of nuclear genes for components of mitochondrial complex I in Arabidopsis. Acts in concert with other type-B ARRs in the cytokinin signaling pathway. AHK3 mediates cytokinin-induced phosphorylation of ARR2 on the Asp-80 residue. This phosphorylation plays a positive role of ARR2 in cytokinin-mediated control of leaf longevi…	RNA.regulation of transcription.ARR	39.1554	4.45462	26.4503	3.86008	27.3.5	ARR-B
Si034525m.g	144.158	260.705	0.553	-0.8548	0.00286	GRMZM2G153233	AT4G30080	LOC_Os10g33940	Involved in root cap cell differentiation. Gene expression is regulated by mir160.Located in the nucleus.	RNA.regulation of transcription.ARF	6.97957	1.18473	3.81886	0.727779	27.3.4	ARF
Si034627m.g	250.082	402.383	0.6215	-0.6862	0.0137	GRMZM2G368909	AT1G07530	LOC_Os04g50060	Encodes a member of the GRAS family of transcription factors. The protein interacts with the TGA2 transcription factor and affects the transcription of stress-responsive genes. The protein is found in the nucleus and is also exported to the cytoplasm.	RNA.regulation of transcription.GRAS transcription factor family	10.2129	1.10567	6.17108	0.0984464	27.3.21	GRAS
Si034633m.g	162.831	277.001	0.5878	-0.7665	0.00756	AC233893.1_FG002	AT5G16610	LOC_Os03g12120	unknown protein	RNA.regulation of transcription.NAC domain transcription factor family	7.32033	0.599674	4.18146	0.500824	27.3.27	NAC
Si034832m.g	336.572	1753.36	0.192	-2.3811	1.35e-23	GRMZM2G064466	AT2G23760	LOC_Os10g39030	Encodes a member of the BEL family of homeodomain proteins. Plants doubly mutant for saw1/saw2 (blh2/blh4) have serrated leaves. BP is expressed in the serrated leaves	RNA.regulation of transcription.HB	51.5182	1.79247	9.68581	1.0351	27.3.22	TALE
Si034871m.g	176.403	292.649	0.6028	-0.7303	0.0137	GRMZM2G054615	AT3G24050	LOC_Os03g05160	Encodes a member of the GATA factor family of zinc finger transcription factors.	RNA.regulation of transcription.C2C2(Zn) GATA transcription factor family	8.90602	2.26882	5.19079	0.254569	27.3.9	GATA
Si034954m.g	20.739	166.089	0.1249	-3.0015	2.48e-18	GRMZM2G104342	AT5G66770	LOC_Os03g51330	GRAS family transcription factor	RNA.regulation of transcription.GRAS transcription factor family	5.11813	1.06516	0.622348	0.424843	27.3.21	GRAS
Si035083m.g	414.32	1124.99	0.3683	-1.4411	2.35e-09	GRMZM2G171073	AT5G66730	LOC_Os03g10140	C2H2-like zinc finger protein	RNA.regulation of transcription.C2H2 zinc finger family	36.5416	3.09519	13.167	2.21972	27.3.11	C2H2
Si035089m.g	1489.07	2865.26	0.5197	-0.9443	5.21e-05	GRMZM2G028039	AT5G48150	LOC_Os03g09280	Member of GRAS gene family. Semi-dominant mutant has a reduced response to far-red light and appears to act early in the phytochrome A signaling pathway.	RNA.regulation of transcription.GRAS transcription factor family	62.0552	4.11584	31.5994	2.76253	27.3.21	GRAS
Si035334m.g	83.3742	367	0.2272	-2.1381	2.59e-15	GRMZM2G062458	AT4G00050	LOC_Os10g40740	unfertilized embryo sac 10 (UNE10)	RNA.regulation of transcription (plantTFlist)	15.8422	1.34303	3.51856	0.287741	27.3.6	bHLH
Si035639m.g	348.293	565.939	0.6154	-0.7003	0.00699	GRMZM2G031001	AT5G18270	LOC_Os03g21030	Arabidopsis NAC domain containing protein 87 (ANAC087)	RNA.regulation of transcription (plantTFlist)	19.2655	2.01101	11.6822	2.6721	33.99	NAC
Si035819m.g	1735.05	5868.18	0.2957	-1.7579	1.24e-14	GRMZM2G065374	AT2G43010	LOC_Os03g56950	Isolated as a semidominant mutation defective in red -light responses. Encodes a nuclear localized bHLH protein that interacts with active PhyB protein. Negatively regulates phyB mediated red light responses. Involved in shade avoidance response. Protein abundance is negatively regulated by PhyB.	RNA.regulation of transcription.bHLH	110.421	7.48214	31.8064	4.40569	27.3.6	bHLH
Si035840m.g	578.253	1152.17	0.5019	-0.9946	4.57e-05	GRMZM2G118485	AT5G16820	LOC_Os03g12370	NA	RNA.regulation of transcription.HSF	21.9474	1.9855	10.6978	0.86782	27.3.23	HSF
Si036118m.g	1952.3	5350.42	0.3649	-1.4545	1.65e-10	AC206951.3_FG017	AT1G72360	LOC_Os03g08500	Encodes a member of the ERF (ethylene response factor) subfamily B-2 of ERF/AP2 transcription factor family. The protein contains one AP2 domain. There are 5 members in this subfamily including RAP2.2 AND RAP2.12.	RNA.regulation of transcription.AP2/EREBP	227.057	2.67554	80.8469	5.96122	27.3.3	ERF
Si036148m.g	1.4513	34.0502	0.0426	-4.5522	4.04e-07	GRMZM2G010871	AT3G22830	LOC_Os03g53340	member of Heat Stress Transcription Factor (Hsf) family	RNA.regulation of transcription.HSF	1.01778	0.331972	0.0420895	0.016529	27.3.23	HSF
Si036304m.g	670.13	1402.85	0.4777	-1.0658	0.0036	GRMZM2G010871	AT3G22830	LOC_Os10g28340	member of Heat Stress Transcription Factor (Hsf) family	RNA.regulation of transcription.HSF	53.0124	11.1953	24.9948	5.9718	27.3.23	HSF
Si036337m.g	224.643	370.347	0.6066	-0.7212	0.00874	GRMZM2G179366	AT1G14685	LOC_Os10g02584	Encodes a member of the BASIC PENTACYSTEINE (BPC) proteins. BPC proteins are plant-specific transcription factors present throughout land plants. BPC transcription factor family is integral for a wide range of processes that support normal growth and development.	RNA.regulation of transcription	15.6797	0.30567	9.32576	1.35712	27.3	BBR-BPC
Si036380m.g	43.6215	81.1894	0.5373	-0.8963	0.0165	GRMZM2G151295	AT2G40620	LOC_Os03g21800	Basic-leucine zipper (bZIP) transcription factor family protein	RNA.regulation of transcription.bZIP transcription factor family	3.69889	0.310819	1.96838	0.663759	27.3.35	bZIP
Si036412m.g	1075.68	2082.4	0.5166	-0.953	6.55e-05	GRMZM2G124540	AT4G37180	LOC_Os03g55590	myb family transcription factor	RNA.regulation of transcription.G2-like transcription factor family	85.425	10.7688	43.1427	12.3005	27.3.20	G2-like
Si036647m.g	20.5647	316.523	0.065	-3.9441	2.2e-14	GRMZM2G129674	AT1G53910	LOC_Os03g08460	Encodes a member of the ERF (ethylene response factor) subfamily B-2 of ERF/AP2 transcription factor family (RAP2.12). The protein contains one AP2 domain. There are 5 members in this subfamily including RAP2.2 AND RAP2.12. Involved in oxygen sensing.	RNA.regulation of transcription.AP2/EREBP	8.1617	2.41212	0.510444	0.128042	27.3.3	ERF
Si036692m.g	27.9581	56.4476	0.4953	-1.0136	0.0239	GRMZM2G143204	AT1G69310	LOC_Os03g55080	member of WRKY Transcription Factor	RNA.regulation of transcription.WRKY domain transcription factor family	2.61574	0.494015	1.25889	0.623129	27.3.32	WRKY
Si036747m.g	554.667	846.907	0.6549	-0.6106	0.0221	GRMZM2G065896	AT1G51600	LOC_Os03g52450	member of a novel family of plant-specific GATA-type transcription factors.	RNA.regulation of transcription.C2C2(Zn) GATA transcription factor family	48.2187	5.258	30.7676	2.04777	27.3.9	GATA
Si036757m.g	14.3935	44.9067	0.3205	-1.6415	0.00309	GRMZM2G059428	AT2G17040	LOC_Os03g04070	Member of the NAC transcription factor family and more specifically	RNA.regulation of transcription (plantTFlist)	2.31948	0.880173	0.719483	0.206126	33.99	NAC
Si036839m.g	5.037	23.6615	0.2129	-2.2319	0.0011	NA	NA	LOC_Os03g40710	NA	not assigned.unknown	1.4147	0.22699	0.292052	0.0928397	35.2	C2H2
Si036905m.g	4.265	31.4244	0.1357	-2.8813	4.65e-06	GRMZM2G362627	AT5G66870	LOC_Os03g41600	Encodes LOB domain protein whose overexpression results in KNOX gene repression. Overexpression also results in plants with hyponastic leaves	RNA.regulation of transcription.AS2	2.0543	0.205485	0.281434	0.216785	27.3.37	LBD
Si037105m.g	515.09	767.76	0.6709	-0.5758	0.0273	GRMZM2G000171	AT4G35040	LOC_Os06g50310	Basic-region leucine zipper (bZIP19) transcription factor involved in the adaptation to zinc deficiency. Binds ZDRE motifs.	RNA.regulation of transcription.bZIP transcription factor family	31.8401	2.62028	20.9483	2.47186	27.3.35	bZIP
Si037275m.g	1122.59	2674.22	0.4198	-1.2523	0.000714	GRMZM2G017319	AT3G49940	LOC_Os03g41330	LOB domain-containing protein 38 (LBD38)	RNA.regulation of transcription.AS2	131.839	17.3436	54.6623	34.2413	27.3.37	LBD
Si037343m.g	1.7893	25	0.0716	-3.8044	1.41e-06	GRMZM2G035103	AT3G19580	LOC_Os03g41390	Encodes zinc finger protein. mRNA levels are upregulated in response to ABA	RNA.regulation of transcription.C2H2 zinc finger family	1.87014	0.267881	0.132737	0.0961108	27.3.11	C2H2
Si037346m.g	153.448	1138.36	0.1348	-2.8911	4.78e-31	GRMZM2G044902	AT5G67420	LOC_Os03g33090	Encodes a LOB-domain protein involved in nitrogen metabolism and affecting leaf morphogenesis.	RNA.regulation of transcription.AS2	66.8322	8.72414	8.82515	2.20352	27.3.37	LBD
Si037672m.g	3.2306	16.5536	0.1952	-2.3573	0.0116	GRMZM2G002805	AT2G28200	LOC_Os03g60560	C2H2-type zinc finger family protein	RNA.regulation of transcription.C2H2 zinc finger family	1.29357	0.642676	0.241295	0.162106	27.3.11	C2H2
Si037914m.g	1.0791	13.8037	0.0782	-3.6772	0.00062	GRMZM2G161255	AT5G10970	LOC_Os09g26200	C2H2 and C2HC zinc fingers superfamily protein	RNA.regulation of transcription (plantTFlist)	1.32114	0.55283	0.100508	0.00381206	27.3.11	C2H2
Si038001m.g	89.1214	235.565	0.3783	-1.4023	8.26e-07	GRMZM2G161411	AT4G26440	LOC_Os03g45450	member of WRKY Transcription Factor	RNA.regulation of transcription.WRKY domain transcription factor family	26.8637	3.44602	9.93095	0.834576	27.3.32	WRKY
Si038257m.g	171.356	289.652	0.5916	-0.7573	0.00745	GRMZM2G171365	AT2G45660	LOC_Os03g03100	Controls flowering and is required for CO to promote flowering. It acts downstream of FT. Overexpression of (SOC1) AGL20 suppresses not only the late flowering of plants that have functional FRI and FLC alleles but also the delayed phase transitions during the vegetative stages of development. AGL20/SOC1 acts with AGL24 to promote flowering and inflorescence meristem identity.AGL20 upregulates ex…	RNA.regulation of transcription.MADS box transcription factor family	29.2369	4.99355	16.9635	4.05564	27.3.24	M-type
Si038282m.g	9.3534	27.1672	0.3443	-1.5383	0.0105	GRMZM2G159456	AT1G26945	LOC_Os03g07540	Encodes a basic helix-loop-helix (bHLH) protein involved in blue/far-red light signaling. Physically interacts with HFR1 and negatively regulates its activity.	RNA.regulation of transcription.bHLH	1.90164	0.151846	0.638433	0.104769	27.3.6	bHLH
Si038695m.g	1.4513	76.6718	0.0189	-5.7232	7.05e-22	AC198518.3_FG005	AT2G14760	LOC_Os03g42100	basic helix-loop-helix (bHLH) DNA-binding superfamily protein	RNA.regulation of transcription.bHLH	5.19058	0.91969	0.0936001	0.0367577	27.3.6	bHLH
Si038845m.g	25.3931	77.4948	0.3277	-1.6097	3.12e-05	GRMZM2G098179	AT3G28910	LOC_Os03g26130	transcription factor myb homologue	RNA.regulation of transcription.MYB domain transcription factor family	5.27784	1.21283	1.70582	0.621506	27.3.25	MYB
Si038911m.g	8.6261	109.659	0.0787	-3.6682	7.4e-11	GRMZM2G381441	AT3G23240	LOC_Os03g64260	encodes a member of the ERF (ethylene response factor) subfamily B-3 of ERF/AP2 transcription factor family (ERF1). The protein contains one AP2 domain. There are 18 members in this subfamily including ATERF-1	RNA.regulation of transcription (plantTFlist)	8.86382	2.87209	0.673693	0.164943	17.5.2	ERF
Si039258m.g	54.8594	173.616	0.316	-1.6621	6.36e-08	GRMZM2G034638	AT3G27010	LOC_Os01g69980	Belongs to a TCP protein transcription factor family. Members of this family contain a predicted basic-helix-loop-helix domain involved in DNA binding. Related to rice PCF1 and PCF2 genes. Binds to the GCCCR element of CYCB1	RNA.regulation of transcription.TCP transcription factor family	27.4909	1.47148	8.53333	1.89785	27.3.29	TCP
Si039427m.g	9.3464	336.939	0.0277	-5.1719	5.17e-31	GRMZM5G889719	AT2G44940	LOC_Os10g41130	encodes a member of the DREB subfamily A-4 of ERF/AP2 transcription factor family. The protein contains one AP2 domain. There are 17 members in this subfamily including TINY.	RNA.regulation of transcription.AP2/EREBP	25.9014	6.5016	0.697932	0.187395	27.3.3	ERF
Si039519m.g	47.6516	205.406	0.232	-2.1079	5.46e-12	GRMZM2G030272	AT2G46400	LOC_Os03g20550	member of WRKY Transcription Factor	RNA.regulation of transcription.WRKY domain transcription factor family	20.4436	3.91618	4.62059	1.72578	27.3.32	WRKY
Si039857m.g	237.019	611.023	0.3879	-1.3662	1.42e-05	GRMZM2G400714	AT3G19580	LOC_Os03g55540	Encodes zinc finger protein. mRNA levels are upregulated in response to ABA	RNA.regulation of transcription.C2H2 zinc finger family	32.451	8.47327	12.2604	1.35387	27.3.11	C2H2
Si040527m.g	33.8962	69.0198	0.4911	-1.0259	0.0116	GRMZM2G147346	AT3G23250	LOC_Os10g33810	Member of the R2R3 factor gene family.	RNA.regulation of transcription.MYB domain transcription factor family	3.64766	0.986575	1.73075	0.161955	27.3.25	MYB

## Sheet: maize-BS-TF
ID	BS Count	M Count	FoldChange(BS/M)	Log2FoldChange(BS/M)	P adjusted	ArabidopsisGeneID	Mapman	TAIR	Maize M TPM	Maize M TPM SD	Maize BS TPM	Maize BS TPM SD	Mapbin	TF
GRMZM2G000686	118.408	21.6148	5.4781	2.4537	1.12e-08	AT3G14020	RNA.regulation of transcription.CCAAT box binding factor family	NA	0.142364	0.0469523	1.13134	0.0277308	27.3.14	NF-YA
GRMZM2G000836	206.106	2.983	69.0942	6.1105	2.39e-32	AT3G20880	RNA.regulation of transcription.C2H2 zinc finger family	WIP domain protein 4 (WIP4)	0.20023	0.15681	21.0431	0.461566	27.3.11	C2H2
GRMZM2G001663	3005.28	1473.57	2.0395	1.0282	1.34e-06	AT3G07500	RNA.regulation of transcription (plantTFlist)	Far-red impaired responsive (FAR1) family protein	49.4307	7.07159	147.414	4.20743	30.11	FAR1
GRMZM2G001777	149.402	29.3944	5.0827	2.3456	1.46e-09	AT4G03090	RNA.regulation of transcription (plantTFlist)	NA	0.348649	0.0640515	2.58691	0.0095571	35.2	HB-other
GRMZM2G002915	879.509	10.178	86.4131	6.4332	2.25e-79	AT3G01470	RNA.regulation of transcription.HB	Encodes a homeodomain leucine zipper class I (HD-Zip I) transcriptional activator involved in leaf development.	0.353735	0.0543107	45.2639	4.00417	27.3.22	HD-ZIP
GRMZM2G004356	449.53	2.3983	187.435	7.5502	1.06e-60	AT4G02590	RNA.regulation of transcription.bHLH	unfertilized embryo sac 12 (UNE12)	0.119082	0.011659	32.7122	2.42031	27.3.6	bHLH
GRMZM2G004641	222.566	43.1998	5.152	2.3651	2.12e-12	AT4G34610	RNA.regulation of transcription.HB	BEL1-like homeodomain 6 (BLH6)	0.229297	0.049189	1.72237	0.0447317	27.3.22	TALE
GRMZM2G004732	67.5117	1.1992	56.299	5.815	1.01e-12	AT1G61660	hormone metabolism.ethylene.induced-regulated-responsive-activated	basic helix-loop-helix (bHLH) DNA-binding superfamily protein	0.0668504	0.00654518	5.51547	0.256877	17.5.3	bHLH
GRMZM2G005126	681.507	300.99	2.2642	1.179	1.14e-06	AT3G18640	RNA.regulation of transcription.unclassified	NA	4.12941	0.404302	13.7023	0.74293	27.3.99	C3H
GRMZM2G005624	16.1694	2.4083	6.7141	2.7472	0.0329	AT4G36740	RNA.regulation of transcription.HB	NA	0.107431	0.08359	1.0268	0.325522	27.3.22	HD-ZIP
GRMZM2G006042	291.78	75.4577	3.8668	1.9511	8.54e-11	AT5G62000	RNA.regulation of transcription.ARF	NA	0.762844	0.0802228	4.35959	0.185908	27.3.4	ARF
GRMZM2G006352	116.481	4.8066	24.2336	4.5989	4.61e-17	AT3G49690	RNA.regulation of transcription.MYB domain transcription factor family	NA	0.385283	0.170981	13.4686	2.31968	27.3.25	MYB
GRMZM2G006477	2178.22	716.495	3.0401	1.6041	7.17e-14	AT4G28610	RNA.regulation of transcription.G2-like transcription factor family	Similar to phosphate starvation response gene from Chlamydomonas. Weakly responsive to phosphate starvation. Acts upstream of PHO2 in phosphate signaling.	16.1796	1.56506	72.0779	0.430565	27.3.20	G2-like
GRMZM2G006493	685.503	63.4959	10.796	3.4324	2.71e-36	AT5G63260	RNA.regulation of transcription.unclassified	Zinc finger C-x8-C-x5-C-x3-H type family protein	0.650288	0.040762	10.356	0.757444	27.3.12	C3H
GRMZM2G007063	1549.82	752.886	2.0585	1.0416	2.57e-06	AT4G02640	RNA.regulation of transcription.bZIP transcription factor family	NA	14.4563	0.798521	43.6814	0.89511	27.3.35	bZIP
GRMZM2G008356	414.133	61.7121	6.7107	2.7465	2.66e-21	AT2G30470	RNA.regulation of transcription.ABI3/VP1-related B3-domain-containing transcription factor family	NA	1.39108	0.0359182	13.7512	0.130634	27.3.1	B3
GRMZM2G008898	14.1969	1.7938	7.9146	2.9845	0.0392	AT1G59640	RNA.regulation of transcription.bHLH	A basic helix-loop-helix encoding gene (BIGPETAL	0.137622	0.0526156	1.63001	0.267281	27.3.6	bHLH
GRMZM2G009060	843.22	1.8037	467.488	8.8688	8.76e-64	AT3G04030	RNA.regulation of transcription.G2-like transcription factor family	Homeodomain-like superfamily protein	0.159635	0.0888323	107.133	14.1716	27.3.20	G2-like
GRMZM2G009478	444.385	238.089	1.8665	0.9003	0.000715	AT1G69010	RNA.regulation of transcription.bHLH	NA	2.09722	0.286962	5.7248	0.355066	27.3.6	bHLH
GRMZM2G010290	83.8573	5.3614	15.641	3.9673	6.69e-11	AT1G64620	RNA.regulation of transcription.C2C2(Zn) DOF zinc finger family	NA	0.190301	0.20154	4.57671	0.963212	27.3.8	Dof
GRMZM2G010920	231.525	53.3777	4.3375	2.1169	8.48e-11	AT3G13040	RNA.regulation of transcription.G2-like transcription factor family	myb-like HTH transcriptional regulator family protein	2.25519	0.327541	14.3012	0.766826	27.3.20	G2-like
GRMZM2G011357	19.4293	1.1992	16.2023	4.0181	0.00208	AT4G02670	RNA.regulation of transcription.C2H2 zinc finger family	NA	0.0690801	0.00676349	1.64134	0.422478	27.3.11	C2H2
GRMZM2G011588	2508.07	1236.18	2.0289	1.0207	2.07e-06	AT4G34610	RNA.regulation of transcription.HB	BEL1-like homeodomain 6 (BLH6)	13.5951	0.0953237	40.5946	1.59883	27.3.22	TALE
GRMZM2G011598	358.212	54.0321	6.6296	2.7289	1.11e-19	AT3G04070	RNA.regulation of transcription (plantTFlist)	NAC domain containing protein 47 (NAC047)	3.46392	1.08944	33.3288	1.45044	33.99	NAC
GRMZM2G011932	1484.72	521.231	2.8485	1.5102	8e-12	AT2G46270	RNA.regulation of transcription.bZIP transcription factor family	NA	6.33567	1.01926	26.3636	2.52349	27.3.35	bZIP
GRMZM2G013391	240.027	93.5646	2.5654	1.3592	0.0057	AT1G29280	RNA.regulation of transcription.WRKY domain transcription factor family	member of WRKY Transcription Factor	7.05911	1.07225	26.4501	7.11958	27.3.32	WRKY
GRMZM2G013398	74.1611	8.4141	8.8139	3.1398	3.22e-08	AT3G07650	RNA.regulation of transcription.C2C2(Zn) CO-like	This gene belongs to the CO (CONSTANS) gene family. This gene family is divided in three subgroups: groups III	0.132304	0.0651243	1.67929	0.0649827	27.3.7	CO-like
GRMZM2G013581	1504.53	14.9746	100.472	6.6506	6.52e-101	AT3G46130	RNA.regulation of transcription.MYB domain transcription factor family	Encodes a putative transcription factor (MYB48) that functions to regulate flavonol biosynthesis primarily in cotyledons.	1.22156	0.0884399	181.219	18.4999	27.3.25	MYB
GRMZM2G014902	46396.8	23013.1	2.0161	1.0116	7.2e-07	AT1G01060	RNA.regulation of transcription.MYB-related transcription factor family	NA	763.192	47.3099	2257.75	97.2307	27.3.26	MYB_related
GRMZM2G017187	4041.69	1543.55	2.6184	1.3887	2.35e-11	AT1G59750	RNA.regulation of transcription.ARF	Encodes a member of the auxin response factor family. ARFs bind to the cis element 5'-TGTCTC-3' ARFs mediate changes in gene expression in response to auxin. ARF's form heterodimers with IAA/AUX genes. ARF1 enhances mutant phenotypes of ARF2 and may act with ARF2 to control aspects of maturation and senescence.ARF1:LUC and 3xHA:ARF1 proteins have a half-life of ~3-4 hours and their degradation is…	40.2743	4.95491	154.344	2.36651	27.3.4	ARF
GRMZM2G017470	37.6491	1.1992	31.3961	4.9725	5.77e-07	AT5G02460	RNA.regulation of transcription.C2C2(Zn) DOF zinc finger family	Dof-type zinc finger DNA-binding family protein	0.0564681	0.00552867	2.59979	0.6542	27.3.8	Dof
GRMZM2G018414	56.6006	16.7982	3.3694	1.7525	0.00217	AT4G37740	General transcription group	Growth regulating factor encoding transcription activator. One of the nine members of a GRF gene family	0.508041	0.100564	2.49731	0.0204249	27.3.50	GRF
GRMZM2G018487	171.941	4.7867	35.9205	5.1667	2.61e-24	AT2G30590	RNA.regulation of transcription.WRKY domain transcription factor family	Encodes WRKY DNA-binding protein 21 (WRKY21).	0.112349	0.0292274	6.00824	1.05441	27.3.32	WRKY
GRMZM2G018984	43.6964	13.151	3.3227	1.7323	0.00815	AT1G53910	RNA.regulation of transcription.AP2/EREBP	Encodes a member of the ERF (ethylene response factor) subfamily B-2 of ERF/AP2 transcription factor family (RAP2.12). The protein contains one AP2 domain. There are 5 members in this subfamily including RAP2.2 AND RAP2.12. Involved in oxygen sensing.	0.323801	0.138297	1.61369	0.447411	27.3.3	ERF
GRMZM2G019907	96.928	3.5975	26.9432	4.7518	3.94e-15	AT5G06950	RNA.regulation of transcription.bZIP transcription factor family	Transcription factor of the B-ZIP family that has high affinity for C-box motifs. Interacts with NPR1 and may regulate PR gene expression. Phosphorylated by a CK2-like protein in vitro. Phosphorylation is enhanced by salicylic acid treatment.	0.100828	0.00987183	3.98036	0.059447	27.3.35	bZIP
GRMZM2G020772	1710.87	113.801	15.0339	3.9101	1.08e-57	AT5G58900	RNA.regulation of transcription.MYB-related transcription factor family	Homeodomain-like transcriptional regulator	3.44008	0.280167	76.3547	4.31677	27.3.26	MYB
GRMZM2G021339	292.637	53.318	5.4885	2.4564	2.93e-15	AT3G01470	RNA.regulation of transcription.HB	Encodes a homeodomain leucine zipper class I (HD-Zip I) transcriptional activator involved in leaf development.	0.927474	0.0421263	7.50837	1.02365	27.3.22	HD-ZIP
GRMZM2G023291	93.372	5.3913	17.3191	4.1143	6.15e-09	AT2G34710	RNA.regulation of transcription.HB	Dominant PHB mutations cause transformation of abaxial leaf fates into adaxial leaf fates. Encodes a member of HD-Zip family which contains homeodomain-leucine zipper domains and domain similar to a mammalian sterol binding domain. Has overlapping functions with PHAVOLUTA	0.533938	0.0318687	13.6309	3.55585	27.3.22	HB-other
GRMZM2G023872	42.1648	1.1992	35.1618	5.1359	8.22e-08	AT1G14920	RNA.regulation of transcription.GRAS transcription factor family	Similar to a putative transcription factor and transcriptional coactivators. Repressor of GA responses and involved in gibberellic acid mediated signaling. Member of the DELLA proteins that restrain the cell proliferation and expansion that drives plant growth. The protein undergoes degradation in response to GA via the 26S proteasome. GAI may be involved in reducing ROS accumulation in response …	0.0637984	0.00624637	3.28444	0.800348	27.3.21	GRAS
GRMZM2G023988	584.163	360.829	1.6189	0.6951	0.00759	AT1G34370	RNA.regulation of transcription.C2H2 zinc finger family	Encodes a putative nuclear Cys(2)His(2)-type zinc finger protein involved in H+ and Al3+ rhizotoxicity. In mutants exposed to aluminum stress	4.40755	0.18354	10.4791	0.601776	27.3.11	C2H2
GRMZM2G024530	824.752	492.996	1.6729	0.7424	0.00228	AT5G58010	RNA.regulation of transcription.bHLH	Encodes a basic helix-loop-helix (bHLH) protein that regulates root hair development. One of the three Arabidopsis homologs of the Lotus japonicus ROOTHAIRLESS1 (LjRHL1) gene: At2g24260 (AtLRL1)	23.0833	3.36409	56.4714	1.48076	27.3.6	bHLH
GRMZM2G024973	507.426	203.788	2.49	1.3161	0.000987	AT2G01570	RNA.regulation of transcription.GRAS transcription factor family	NA	7.94718	0.31621	29.0469	6.59907	27.3.21	GRAS
GRMZM2G025812	174.219	49.0761	3.55	1.8278	2.06e-07	AT1G42990	RNA.regulation of transcription.bZIP transcription factor family	bZIP60 consists of a bZIP DNA binding domain followed by a putative transmembrane domain. bZIP60 mRNA is upregulated by the addition of ER stress inducers	1.44631	0.312126	7.62551	0.057722	27.3.35	bZIP
GRMZM2G026926	149.002	7.7995	19.1039	4.2558	2.99e-19	AT2G20880	RNA.regulation of transcription.AP2/EREBP	Encodes ERF53	0.342486	0.0704146	9.53861	1.14343	27.3.3	ERF
GRMZM2G027068	81.2881	6.6203	12.2786	3.6181	2.74e-10	AT2G41130	RNA.regulation of transcription.bHLH	NA	0.310229	0.222785	5.43286	0.405312	27.3.6	bHLH
GRMZM2G028054	135.942	37.2039	3.654	1.8695	1.33e-06	AT3G11440	RNA.regulation of transcription.MYB domain transcription factor family	Member of the R2R3-MYB gene family. Similar to GA-induced Barley myb gene. May be induced during germination in response to GA. Double mutants with MYB33 are male sterile	0.457892	0.106783	2.43729	0.0295534	27.3.25	MYB
GRMZM2G028766	231.272	52.7134	4.3873	2.1333	6.28e-11	AT1G04850	RNA.regulation of transcription (plantTFlist)	ubiquitin-associated (UBA)/TS-N domain-containing protein	0.794978	0.050319	5.14743	0.377342	29.5.11	C2H2
GRMZM2G029292	21.2667	3.0029	7.0821	2.8242	0.00954	AT5G22570	RNA.regulation of transcription (plantTFlist)	NA	0.072677	0.0272939	0.744637	0.14985	27.3.32	WRKY
GRMZM2G029323	7503.84	2358.93	3.181	1.6695	3.16e-16	AT1G78080	RNA.regulation of transcription.AP2/EREBP	Encodes a member of the DREB subfamily A-6 of ERF/AP2 transcription factor family (RAP2.4). The protein contains one AP2 domain. Role in mediating light and ethylene signaling.	122.845	13.1106	577.61	14.4177	27.3.3	ERF
GRMZM2G030325	80.3121	4.7967	16.7434	4.0655	2.34e-11	AT2G02450	RNA.regulation of transcription (plantTFlist)	NAC domain containing protein 35 (NAC035)	0.285855	0.0279874	7.01163	0.422154	33.99	NAC
GRMZM2G030762	500.871	67.1631	7.4575	2.8987	4.42e-25	AT1G68920	RNA.regulation of transcription.bHLH	basic helix-loop-helix (bHLH) DNA-binding superfamily protein	1.2714	0.156395	13.8726	1.63756	27.3.6	bHLH
GRMZM2G031398	1802.13	660.264	2.7294	1.4486	2.52e-11	AT2G43500	RNA.regulation of transcription.NIN-like bZIP-related family	NA	8.93037	1.1593	35.6607	1.60784	27.3.60	Nin-like
GRMZM2G032336	505.621	196.078	2.5787	1.3666	9.3e-08	AT4G16150	RNA.regulation of transcription.AtSR Transcription Factor family	NA	5.80829	0.643627	21.934	0.050383	27.3.39	CAMTA
GRMZM2G033138	508.144	245.204	2.0723	1.0513	4.12e-05	AT4G29940	RNA.regulation of transcription.HB	NA	2.53113	0.20423	7.69138	0.0361808	27.3.22	HB-other
GRMZM2G033230	23.2392	5.9759	3.8888	1.9593	0.0443	AT4G35040	RNA.regulation of transcription.bZIP transcription factor family	Basic-region leucine zipper (bZIP19) transcription factor involved in the adaptation to zinc deficiency. Binds ZDRE motifs.	0.163677	0.0787451	0.955839	0.0606736	27.3.35	bZIP
GRMZM2G033413	257.661	83.3269	3.0922	1.6286	9.64e-08	AT1G45249	hormone metabolism.abscisic acid.signal transduction	NA	5.52433	0.372815	25.0634	0.206222	17.1.2	bZIP
GRMZM2G033570	4255.52	2874.58	1.4804	0.566	0.0125	AT3G20770	RNA.regulation of transcription.EIN3-like(EIL) transcription factor family	Encodes EIN3 (ethylene-insensitive3)	102.21	0.21503	222.616	4.39748	27.3.19	EIL
GRMZM2G034868	491.393	225.749	2.1767	1.1222	1.39e-05	AT4G15090	RNA.regulation of transcription (plantTFlist)	NA	3.52451	0.439741	11.3484	0.412545	30.11	FAR1
GRMZM2G035370	406.508	2.3983	169.496	7.4051	1.48e-56	AT5G06800	RNA.regulation of transcription.G2-like transcription factor family	myb-like HTH transcriptional regulator family protein	0.0323982	0.00317204	8.04573	0.174585	27.3.20	G2-like
GRMZM2G035405	113.227	10.1979	11.103	3.4729	9.98e-13	AT1G30330	RNA.regulation of transcription.ARF	Encodes a member of the auxin response factor family. Mediates auxin response via expression of auxin regulated genes. Acts redundantly with ARF8 to control stamen elongation and flower maturation. Expression of ARF6 is controlled by miR167.	0.168435	0.0303793	2.73029	0.0501154	27.3.4	ARF
GRMZM2G035944	136.877	1.1992	114.144	6.8347	1.23e-08	AT5G60970	RNA.regulation of transcription.TCP transcription factor family	TCP gene involved in heterochronic control of leaf differentiation.	0.0410423	0.00401836	6.87234	2.53485	27.3.29	TCP
GRMZM2G036837	462.221	254.728	1.8146	0.8596	0.00115	AT2G47850	RNA.regulation of transcription.C2H2 zinc finger family	Zinc finger C-x8-C-x5-C-x3-H type family protein	3.50558	0.121966	9.34692	0.243686	27.3.11	C3H
GRMZM2G037650	139.835	70.0665	1.9958	0.9969	0.00778	AT4G22680	RNA.regulation of transcription.MYB domain transcription factor family	NA	4.02692	0.437602	11.8838	0.812054	27.3.25	MYB
GRMZM2G037792	978.95	99.5206	9.8367	3.2982	6.95e-39	AT4G00150	RNA.regulation of transcription.GRAS transcription factor family	Belongs to one of the LOM (LOST MERISTEMS) genes: AT2G45160 (LOM1)	3.54805	0.287167	51.1718	1.46849	27.3.21	GRAS
GRMZM2G038158	33.704	7.7697	4.3379	2.117	0.00648	AT5G52830	RNA.regulation of transcription.WRKY domain transcription factor family	NA	0.446369	0.204536	2.90654	0.334232	27.3.32	WRKY
GRMZM2G038291	79.3934	10.7925	7.3564	2.879	7.43e-08	AT5G03510	RNA.regulation of transcription.C2H2 zinc finger family	NA	0.606196	0.0593513	6.53412	0.0159192	27.3.11	C2H2
GRMZM2G038783	12337.9	8814.58	1.3997	0.4851	0.0346	AT3G02380	RNA.regulation of transcription.C2C2(Zn) CO-like	homologous to the flowering-time gene CONSTANS (CO) encoding zinc-finger proteins	264.139	11.2608	543.02	3.19822	27.3.7	CO-like
GRMZM2G040664	16.4288	1.1992	13.7002	3.7761	0.008	AT2G20880	RNA.regulation of transcription.AP2/EREBP	Encodes ERF53	0.0652337	0.00638689	1.30792	0.509544	27.3.3	ERF
GRMZM2G042250	530.787	95.2588	5.572	2.4782	2.17e-20	AT5G60690	RNA.regulation of transcription.HB	REVOLUTA regulates meristem initiation at lateral positions. a member of a small homeodomain-leucine zipper family. Has overlapping functions with PHAVOLUTA and PHABULOSA.	0.878043	0.031383	7.21121	0.307538	27.3.22	HD-ZIP
GRMZM2G042494	42.7982	1.1992	35.69	5.1574	5.96e-08	AT1G69490	RNA.regulation of transcription (plantTFlist)	NA	0.0878013	0.00859644	4.59082	0.239419	33.99	NAC
GRMZM2G042893	210.648	12.5464	16.7895	4.0695	1.54e-23	AT5G57150	RNA.regulation of transcription.bHLH	basic helix-loop-helix (bHLH) DNA-binding superfamily protein	0.158747	0.0831395	4.00889	0.483978	27.3.6	bHLH
GRMZM2G043250	271.282	106.181	2.5549	1.3533	5.27e-06	AT4G38180	RNA.regulation of transcription (plantTFlist)	FAR1-related sequence 5 (FRS5)	4.4454	0.822403	16.5814	0.730644	30.11	FAR1
GRMZM2G044752	14.747	1.1992	12.2978	3.6203	0.0162	AT2G44910	RNA.regulation of transcription.HB	NA	0.0199254	0.00195085	0.358733	0.0979891	27.3.22	HD-ZIP
GRMZM2G045883	146.759	13.7954	10.6383	3.4112	3.72e-06	AT1G72210	RNA.regulation of transcription.bHLH	NA	0.885406	0.140706	13.7518	4.20433	27.3.6	bHLH
GRMZM2G047626	1091.49	5.9859	182.344	7.5105	4.67e-96	AT5G59780	RNA.regulation of transcription.MYB domain transcription factor family	Encodes a putative transcription factor (MYB59).	0.399649	0.0749467	108.11	3.62852	27.3.25	MYB
GRMZM2G048136	8309.41	19.7812	420.065	8.7145	2.27e-188	AT5G59780	RNA.regulation of transcription.MYB domain transcription factor family	Encodes a putative transcription factor (MYB59).	0.915945	0.0505315	564.986	55.2737	27.3.25	MYB
GRMZM2G048450	61.1996	4.1821	14.6336	3.8712	1.16e-08	AT5G52830	RNA.regulation of transcription.WRKY domain transcription factor family	NA	0.207209	0.10852	4.56115	0.434044	27.3.32	WRKY
GRMZM2G048582	310.924	173.135	1.7959	0.8447	0.00375	AT1G76350	RNA.regulation of transcription.NIN-like bZIP-related family	NA	4.68302	0.207508	12.3994	0.208974	27.3.60	Nin-like
GRMZM2G048987	638.433	185.256	3.4462	1.785	6.4e-13	AT4G38180	RNA.regulation of transcription (plantTFlist)	FAR1-related sequence 5 (FRS5)	1.98842	0.167493	10.0465	0.04447	30.11	FAR1
GRMZM2G049159	2004.84	410.154	4.888	2.2892	2.04e-25	AT1G07530	RNA.regulation of transcription.GRAS transcription factor family	Encodes a member of the GRAS family of transcription factors. The protein interacts with the TGA2 transcription factor and affects the transcription of stress-responsive genes. The protein is found in the nucleus and is also exported to the cytoplasm.	5.65837	0.647068	40.4914	1.97393	27.3.21	GRAS
GRMZM2G049194	225.639	84.0311	2.6852	1.425	6.1e-06	AT1G72650	RNA.regulation of transcription.putative transcription regulator	Arabidopsis thaliana myb family transcription factor (At1g72650)	1.83743	0.509459	7.1728	0.131132	27.3.67	MYB_related
GRMZM2G049695	286.159	120.332	2.3781	1.2498	2.03e-05	AT5G56840	RNA.regulation of transcription.MYB-related transcription factor family	NA	7.55117	1.24229	26.6117	0.20169	27.3.26	MYB_related
GRMZM2G050550	36.9897	5.3913	6.8611	2.7784	0.00037	AT5G67300	RNA.regulation of transcription.MYB domain transcription factor family	Member of the R2R3 factor MYB gene family involved in mediating plant responses to a variety of abiotic stimiuli.	0.206178	0.012306	2.08736	0.14661	27.3.25	MYB
GRMZM2G050590	111.488	60.513	1.8424	0.8816	0.0362	AT2G36010	RNA.regulation of transcription.E2F/DP transcription factor family	Member of the E2F transcription factors	3.35512	0.0949018	9.10291	1.24583	27.3.18	E2F/DP
GRMZM2G051528	12.5929	1.1992	10.5014	3.3925	0.0384	AT5G49330	RNA.regulation of transcription.MYB domain transcription factor family	NA	0.049084	0.00480571	0.755504	0.0743594	27.3.25	MYB
GRMZM2G051785	277.054	74.378	3.7249	1.8972	4.3e-10	AT4G00150	RNA.regulation of transcription.GRAS transcription factor family	Belongs to one of the LOM (LOST MERISTEMS) genes: AT2G45160 (LOM1)	3.55779	0.589818	19.3553	1.91582	27.3.21	GRAS
GRMZM2G051793	118.117	29.3646	4.0224	2.0081	1.25e-06	AT3G18100	RNA.regulation of transcription.MYB domain transcription factor family	NA	0.739378	0.00840788	4.37387	0.0839668	27.3.25	MYB
GRMZM2G052544	663.832	4.1921	158.353	7.307	1.24e-74	AT1G79430	RNA.regulation of transcription.G2-like transcription factor family	Encodes gene product that is required for several aspects of phloem development in the root: (1) the specific divisions organizing the phloem pole	0.209232	0.0220034	48.9764	0.610922	27.3.20	G2-like
GRMZM2G052671	706.795	123.464	5.7247	2.5172	3.54e-23	AT5G56270	RNA.regulation of transcription.WRKY domain transcription factor family	NA	2.54138	0.0746031	21.3755	1.68058	27.3.32	WRKY
GRMZM2G053298	90.4342	31.743	2.849	1.5104	0.000809	AT1G20640	RNA.regulation of transcription.NIN-like bZIP-related family	NA	0.588846	0.0528167	2.47787	0.064331	27.3.60	Nin-like
GRMZM2G054125	82.2847	10.1879	8.0767	3.0138	1.67e-08	AT5G13080	RNA.regulation of transcription.WRKY domain transcription factor family	NA	0.849361	0.0125527	10.0871	0.249162	27.3.32	WRKY
GRMZM2G055158	27.5529	5.3813	5.1201	2.3562	0.0081	AT5G16600	RNA.regulation of transcription.MYB domain transcription factor family	Encodes a putative transcription factor (MYB43).	0.390122	0.149151	2.98966	0.63349	27.3.25	MYB
GRMZM2G056099	959.537	668.598	1.4351	0.5212	0.0406	AT5G06950	RNA.regulation of transcription.bZIP transcription factor family	Transcription factor of the B-ZIP family that has high affinity for C-box motifs. Interacts with NPR1 and may regulate PR gene expression. Phosphorylated by a CK2-like protein in vitro. Phosphorylation is enhanced by salicylic acid treatment.	17.6333	2.01556	37.0565	0.789427	27.3.35	bZIP
GRMZM2G056120	745.135	55.7362	13.369	3.7408	3.72e-42	AT2G33860	RNA.regulation of transcription.ARF	ettin (ett) mutations have pleiotropic effects on Arabidopsis flower development	1.78158	0.0391175	35.0108	1.05719	27.3.4	ARF
GRMZM2G056400	150.05	88.768	1.6904	0.7573	0.0462	AT5G16560	RNA.regulation of transcription.G2-like transcription factor family	NA	4.75263	0.735738	11.7354	2.21134	27.3.20	G2-like
GRMZM2G056600	1020.55	604.12	1.6893	0.7564	0.0014	AT5G65310	RNA.regulation of transcription.HB	NA	30.1803	0.755769	74.9461	1.66596	27.3.22	HD-ZIP
GRMZM2G056929	326.444	113.901	2.866	1.5191	9.99e-08	AT2G37120	RNA.regulation of transcription.S1FA	NA	7.27683	0.49653	30.5831	4.79925	27.3.81	S1Fa-like
GRMZM2G057413	70.3511	25.1526	2.797	1.4839	0.00342	AT3G56980	RNA.regulation of transcription.bHLH	NA	1.38678	0.145837	5.73431	0.294249	27.3.6	bHLH
GRMZM2G058197	95.7704	47.4217	2.0195	1.014	0.0215	AT1G03840	RNA.regulation of transcription.C2H2 zinc finger family	MGP is a nuclear-localized putative transcription factor with three zinc finger domains. MGP can interact with three proteins implicated in root patterning: SCR	1.46287	0.42717	4.29188	0.191886	27.3.11	C2H2
GRMZM2G059102	1534.95	1063.24	1.4437	0.5297	0.0293	AT2G22540	RNA.regulation of transcription.MADS box transcription factor family	Encodes a nuclear protein that acts as a floral repressor and that functions within the thermosensory pathway. SVP represses FT expression via direct binding to the vCArG III motif in the FT promoter.	19.3875	1.27863	41.3015	0.110959	27.3.24	MIKC
GRMZM2G060057	1305.9	4.7967	272.252	8.0888	2.64e-107	AT4G20380	RNA.regulation of transcription.unclassified	LSD1 monitors a superoxide-dependent signal and negatively regulates a plant cell death pathway. contains zinc-finger motifs. LSD1 negatively regulates a basal defense pathway that can act upstream or independently of both NIM1/NPR1 function and SA accumulation following avirulent or virulent pathogen challenge	0.507595	0.0496976	202.457	10.1556	27.3.99	LSD
GRMZM2G060216	26.6028	4.8166	5.5232	2.4655	0.00728	AT1G08320	RNA.regulation of transcription.bZIP transcription factor family	bZIP transcription factor family protein	0.0841223	0.0654539	0.660259	0.154253	27.3.35	bZIP
GRMZM2G060485	674.68	220.318	3.0623	1.6146	4.18e-11	AT3G16857	RNA.regulation of transcription.ARR	NA	10.8084	1.70433	49.0297	1.56251	27.3.5	G2-like
GRMZM2G060541	46.1618	11.3572	4.0645	2.0231	0.00188	AT5G44180	RNA.regulation of transcription.HB	Homeodomain-like transcriptional regulator	0.684358	0.297143	4.16765	0.629332	27.3.22	HB-other
GRMZM2G061906	3860.1	1517.87	2.5431	1.3466	1.09e-10	AT5G54680	RNA.regulation of transcription.bHLH	iaa-leucine resistant3 (ILR3)	45.8907	3.11355	171.176	15.5627	27.3.6	bHLH
GRMZM2G062541	181.232	49.1757	3.6854	1.8818	6.63e-08	AT1G09530	RNA.regulation of transcription.bHLH	Transcription factor interacting with photoreceptors phyA and phyB. Forms a ternary complex in vitro with G-box element of the promoters of LHY	2.82529	0.37344	15.2285	1.75083	27.3.6	bHLH
GRMZM2G063522	139.565	2.9929	46.6316	5.5432	1.27e-22	AT1G56010	RNA.regulation of transcription (plantTFlist)	Encodes a transcription factor involved in shoot apical meristem formation and auxin-mediated lateral root formation. The gene is thought not to be involved in stress responses (NaCl	0.186043	0.034889	12.8647	1.34725	33.99	NAC
GRMZM2G064541	1079.18	565.125	1.9096	0.9333	5.26e-05	AT5G17260	RNA.regulation of transcription (plantTFlist)	NA	23.8532	4.60562	66.4553	4.16738	33.99	NAC
GRMZM2G064630	300.096	145.634	2.0606	1.0431	0.000313	AT1G14350	RNA.regulation of transcription.MYB domain transcription factor family	Encodes a putative MYB transcription factor involved in stomata development	5.70502	0.12741	17.2847	0.922655	27.3.25	MYB
GRMZM2G064655	343.782	27.0061	12.7298	3.6701	1.62e-28	AT5G02460	RNA.regulation of transcription.C2C2(Zn) DOF zinc finger family	Dof-type zinc finger DNA-binding family protein	1.379	0.349018	25.5471	0.560696	27.3.8	Dof
GRMZM2G065451	50.9737	10.2078	4.9936	2.3201	0.000229	AT1G27370	RNA.regulation of transcription (plantTFlist)	NA	0.210443	0.0722411	1.52309	0.110561	33.3	SBP
GRMZM2G069009	1191.67	748.743	1.5916	0.6704	0.00478	AT2G47850	RNA.regulation of transcription.C2H2 zinc finger family	Zinc finger C-x8-C-x5-C-x3-H type family protein	12.026	0.811003	28.0768	1.72417	27.3.11	C3H
GRMZM2G069408	203.734	45.5085	4.4768	2.1625	2.57e-10	AT2G27230	RNA.regulation of transcription.bHLH	Encodes a nuclear-localized transcriptional activator with weak sequence similarity to basic helix-loop-helix(bHLH)-domain proteins. It promotes the production of stele cells in root meristems and is required to establish and maintain the normal vascular cell number and pattern in primary and lateral roots.	1.21767	0.15437	8.06205	1.01855	27.3.6	bHLH
GRMZM2G070211	301.55	197.723	1.5251	0.6089	0.0478	AT5G28650	RNA.regulation of transcription.WRKY domain transcription factor family	NA	10.0503	0.223282	22.586	3.13479	27.3.32	WRKY
GRMZM2G070865	32.2816	7.2149	4.4743	2.1617	0.0069	AT1G32240	RNA.regulation of transcription.G2-like transcription factor family	NA	0.364927	0.203071	2.34375	0.383461	27.3.20	G2-like
GRMZM2G071907	616.418	139.907	4.4059	2.1394	3.9e-17	AT2G24570	RNA.regulation of transcription.WRKY domain transcription factor family	member of WRKY Transcription Factor	2.57085	0.880741	16.418	1.00343	27.3.32	WRKY
GRMZM2G071977	293.016	33.5069	8.7449	3.1284	3.04e-21	AT3G16350	RNA.regulation of transcription.MYB-related transcription factor family	Homeodomain-like superfamily protein	2.00842	0.522488	26.1303	1.16521	27.3.26	MYB_related
GRMZM2G072926	19.1645	1.1992	15.9815	3.9983	0.0024	AT2G35700	RNA.regulation of transcription.AP2/EREBP	NA	0.109524	0.0107232	2.56416	0.176276	27.3.3	ERF
GRMZM2G073427	674.525	208.06	3.242	1.6969	4.36e-12	AT5G28770	RNA.regulation of transcription (plantTFlist)	NA	2.28722	0.233212	10.8624	0.234885	27.3.35	bZIP
GRMZM2G073750	192.226	37.7488	5.0922	2.3483	3.21e-11	AT1G30330	RNA.regulation of transcription.ARF	Encodes a member of the auxin response factor family. Mediates auxin response via expression of auxin regulated genes. Acts redundantly with ARF8 to control stamen elongation and flower maturation. Expression of ARF6 is controlled by miR167.	0.324127	0.00467083	2.43011	0.0358043	27.3.4	ARF
GRMZM2G073826	101.47	16.7783	6.0477	2.5964	1.16e-07	AT5G11510	RNA.regulation of transcription.MYB domain transcription factor family	Arabidopsis thaliana putative c-myb-like transcription factor MYB3R-4. Functions in powdery mildew induced host endoreduplication at the site of infection.	1.41858	0.00443	12.6168	2.78071	27.3.25	MYB_related
GRMZM2G073836	74.815	1.7938	41.7083	5.3823	2.91e-13	AT4G32730	RNA.regulation of transcription.MYB domain transcription factor family	Encodes a putative c-myb-like transcription factor with three MYB repeats.	0.131551	0.0502943	8.20184	1.51736	27.3.25	MYB
GRMZM2G074373	535.022	162.907	3.2842	1.7155	2.01e-11	AT1G32150	RNA.regulation of transcription.bZIP transcription factor family	Encodes a G group bZIP transcription factor family member that can bind cis elements with an ACGT core	4.24253	0.382222	20.5862	1.28542	27.3.35	bZIP
GRMZM2G074645	135.605	19.7713	6.8587	2.7779	3.56e-11	AT5G02030	RNA.regulation of transcription.HB	Mutant has additional lateral organs and phyllotaxy defect. Encodes a homeodomain transcription factor. Has sequence similarity to the Arabidopsis ovule development regulator Bell1. Binds directly to the AGAMOUS cis-regulatory element. Its localization to the nucleus is dependent on the coexpression of either STM or BP.	0.797365	0.0245996	8.0611	0.98816	27.3.22	TALE
GRMZM2G075562	807.716	177.556	4.5491	2.1856	2.37e-19	AT3G07650	RNA.regulation of transcription.C2C2(Zn) CO-like	This gene belongs to the CO (CONSTANS) gene family. This gene family is divided in three subgroups: groups III	3.33852	0.579907	22.1818	0.51716	27.3.7	DBB
GRMZM2G075956	1724.14	442.917	3.8927	1.9608	4.94e-19	AT1G34370	RNA.regulation of transcription.C2H2 zinc finger family	Encodes a putative nuclear Cys(2)His(2)-type zinc finger protein involved in H+ and Al3+ rhizotoxicity. In mutants exposed to aluminum stress	9.7038	0.301115	55.5053	1.12835	27.3.11	C2H2
GRMZM2G076272	66.1725	21.575	3.0671	1.6169	0.00202	AT4G32980	RNA.regulation of transcription.HB	Encodes transcription factor involved in photomorphogenesis. Regulates gibberellin biosynthesis. Activated by AGAMOUS in a cal-1	0.264628	0.00513778	1.19378	0.151078	27.3.22	TALE
GRMZM2G076636	261.388	161.847	1.615	0.6916	0.0285	AT1G01260	RNA.regulation of transcription.bHLH	basic helix-loop-helix (bHLH) DNA-binding superfamily protein	2.06747	0.116027	4.90027	0.351567	27.3.6	bHLH
GRMZM2G077002	381.016	238.663	1.5965	0.6749	0.0175	AT4G17570	RNA.regulation of transcription (plantTFlist)	Encodes a member of the GATA factor family of zinc finger transcription factors.	7.87767	0.938257	18.4138	0.984513	27.3.9	GATA
GRMZM2G077147	107.081	1.7938	59.6964	5.8996	5.31e-19	AT1G73410	RNA.regulation of transcription.MYB domain transcription factor family	NA	0.142229	0.0543768	12.7061	2.10307	27.3.25	MYB
GRMZM2G078274	450.801	27.5609	16.3566	4.0318	7.07e-37	AT5G37020	RNA.regulation of transcription.ARF	Encodes a member of the auxin response factor family. Mediates auxin response via expression of auxin regulated genes. Acts redundantly with ARF6 to control stamen elongation and flower maturation. Expression of ARF8 is controlled by miR167.	0.367972	0.0092799	8.86459	0.456265	27.3.4	ARF
GRMZM2G079458	174.77	29.9492	5.8356	2.5449	0.0209	AT2G38090	RNA.regulation of transcription.MYB-related transcription factor family	Duplicated homeodomain-like superfamily protein	0.344873	0.0249685	2.97519	1.45068	27.3.26	MYB
GRMZM2G079470	1918.89	9.6033	199.816	7.6425	1.84e-60	AT4G00150	RNA.regulation of transcription (plantTFlist)	Belongs to one of the LOM (LOST MERISTEMS) genes: AT2G45160 (LOM1)	0.357219	0.0972807	103.849	16.3498	33.99	GRAS
GRMZM2G080054	284.492	160.738	1.7699	0.8237	0.00605	AT2G20180	RNA.regulation of transcription.bHLH	Encodes a novel Myc-related bHLH transcription factor that has transcriptional activation activity in the dark. It is a key negative regulator of phytochrome-mediated seed germination and acts by inhibiting chlorophyll biosynthesis	4.49573	0.675658	11.6285	1.32105	27.3.6	bHLH
GRMZM2G080111	31.4202	1.7938	17.5163	4.1306	0.00269	AT1G13600	RNA.regulation of transcription.bZIP transcription factor family	basic leucine-zipper 58 (bZIP58)	0.29004	0.110888	7.61028	3.6044	27.3.35	bZIP
GRMZM2G080168	22.9225	4.8066	4.769	2.2537	0.0235	AT3G07340	RNA.regulation of transcription.bHLH	NA	0.0946404	0.0419996	0.650929	0.156086	27.3.6	bHLH
GRMZM2G081127	754.187	275.877	2.7338	1.4509	1.35e-09	AT2G47070	RNA.regulation of transcription.SBP	member of SPL gene family	5.44458	0.765795	21.7615	2.33778	27.3.28	SBP
GRMZM2G081671	214.515	1.7938	119.589	6.9019	2.1e-35	AT1G79430	RNA.regulation of transcription.G2-like transcription factor family	Encodes gene product that is required for several aspects of phloem development in the root: (1) the specific divisions organizing the phloem pole	0.107913	0.0412573	19.298	1.47208	27.3.20	G2-like
GRMZM2G082264	175.538	37.1442	4.7258	2.2406	5.85e-10	AT5G16560	RNA.regulation of transcription.G2-like transcription factor family	NA	0.784936	0.0307807	5.46911	0.469844	27.3.20	G2-like
GRMZM2G082709	34.2282	2.3884	14.3312	3.8411	2.79e-05	AT4G17980	RNA.regulation of transcription (plantTFlist)	NA	0.216159	0.136406	4.68177	0.181168	33.99	NAC
GRMZM2G083374	2143.46	584.062	3.6699	1.8757	3.63e-18	AT2G25660	development.unspecified	NA	2.93873	0.347116	15.7847	1.31907	33.99	FAR1
GRMZM2G083472	5375.01	971.791	5.531	2.4675	4.63e-32	AT3G13040	RNA.regulation of transcription.G2-like transcription factor family	myb-like HTH transcriptional regulator family protein	75.1599	13.4722	606.971	2.87682	27.3.20	G2-like
GRMZM2G083717	23.1614	1.1992	19.3146	4.2716	0.000407	AT1G30650	RNA.regulation of transcription.WRKY domain transcription factor family	NA	0.0729928	0.00714656	2.06632	0.1768	27.3.32	WRKY
GRMZM2G083964	362.562	25.1824	14.3974	3.8477	1.23e-18	AT1G07980	DNA.synthesis/chromatin structure.histone	nuclear factor Y, subunit C10 (NF-YC10), FUNCTIONS IN: sequence-specific DNA binding transcription factor activity, INVOLVED IN: regulation of transcription, LOCATED IN: intracellular	0.883459	0.0864975	18.6269	3.29571	28.1.3	NF-YC
GRMZM2G084684	143.121	60.6324	2.3605	1.2391	0.000745	AT2G33550	RNA.regulation of transcription.Trihelix	Homeodomain-like superfamily protein	2.6382	0.804139	9.04468	0.523099	27.3.30	Trihelix
GRMZM2G085427	311.485	196.703	1.5835	0.6631	0.0267	AT2G36960	RNA.regulation of transcription.MYB domain transcription factor family	Arabidopsis thaliana myb/SANT domain protein	8.02939	1.06131	18.6094	2.06515	27.3.25	MYB_related
GRMZM2G085467	151.198	17.9178	8.4385	3.077	1.85e-11	AT1G51140	RNA.regulation of transcription.bHLH	NA	0.561378	0.326062	7.14949	1.38306	27.3.6	bHLH
GRMZM2G086994	579.237	114.455	5.0608	2.3394	2.7e-19	AT3G06410	RNA.regulation of transcription.C2H2 zinc finger family	NA	1.34493	0.00223302	10.016	0.388878	27.3.11	C3H
GRMZM2G087059	86.1465	2.3983	35.9194	5.1667	1.43e-14	AT5G13330	RNA.regulation of transcription.AP2/EREBP	NA	0.0627627	0.00614496	3.30197	0.414781	27.3.3	ERF
GRMZM2G087787	322.754	194.73	1.6574	0.729	0.0131	AT1G10170	RNA.regulation of transcription.putative transcription regulator	NA	5.00781	0.0986234	12.2243	0.159336	27.3.67	NF-X1
GRMZM2G087804	477.383	130.858	3.6481	1.8671	1.44e-12	AT2G20570	RNA.regulation of transcription.G2-like transcription factor family	Encodes GLK1	2.18281	0.632498	11.5703	0.252351	27.3.20	G2-like
GRMZM2G088140	596.756	70.2158	8.4989	3.0873	1.28e-29	AT1G32150	RNA.regulation of transcription.bZIP transcription factor family	Encodes a G group bZIP transcription factor family member that can bind cis elements with an ACGT core	1.29397	0.327499	16.0029	0.866336	27.3.35	bZIP
GRMZM2G088524	1092.45	168.418	6.4865	2.6974	1.71e-29	AT1G70000	RNA.regulation of transcription.MYB-related transcription factor family	myb-like transcription factor family protein	5.67369	0.184883	54.0768	0.297023	27.3.26	MYB_related
GRMZM2G089106	412.746	1.8037	228.83	7.8381	1.91e-36	AT4G20380	RNA.regulation of transcription.unclassified	LSD1 monitors a superoxide-dependent signal and negatively regulates a plant cell death pathway. contains zinc-finger motifs. LSD1 negatively regulates a basal defense pathway that can act upstream or independently of both NIM1/NPR1 function and SA accumulation following avirulent or virulent pathogen challenge	0.327193	0.182073	107.472	17.9585	27.3.99	LSD
GRMZM2G089244	88.2542	13.7456	6.4206	2.6827	8.1e-08	AT4G38620	RNA.regulation of transcription.MYB domain transcription factor family	Encodes a R2R3 MYB protein which is involved in the response to UV-B. It functions as a repressor of target gene expression. One of its target genes encodes cinnamate 4-hydroxylase	0.539135	0.252403	5.19711	0.239595	27.3.25	MYB
GRMZM2G089406	2247.64	1257.08	1.788	0.8383	0.000132	AT3G52250	RNA.regulation of transcription.MYB domain transcription factor family	NA	18.466	1.19969	48.4514	1.25251	27.3.25	MYB_related
GRMZM2G091331	44.7189	5.3913	8.2947	3.0522	2.52e-05	AT2G24570	RNA.regulation of transcription.WRKY domain transcription factor family	member of WRKY Transcription Factor	0.130788	0.00780621	1.60075	0.102901	27.3.32	WRKY
GRMZM2G091964	230.633	95.8833	2.4053	1.2662	5.07e-05	AT5G12840	RNA.regulation of transcription.CCAAT box binding factor family	Encodes a subunit of CCAAT-binding complex	1.94294	0.0185763	6.87316	0.265967	27.3.14	NF-YA
GRMZM2G092137	2847.74	464.462	6.1313	2.6162	1.8e-33	AT1G75390	RNA.regulation of transcription (plantTFlist)	basic leucine-zipper 44 (bZIP44)	16.9269	0.330359	152.608	6.98989	35.2	bZIP
GRMZM2G093020	124.818	3.5975	34.6959	5.1167	1.31e-19	AT1G75390	RNA.regulation of transcription (plantTFlist)	basic leucine-zipper 44 (bZIP44)	0.138905	0.0135999	7.0598	0.598931	35.2	bZIP
GRMZM2G093789	299.043	84.4863	3.5395	1.8236	6.96e-10	AT5G06100	RNA.regulation of transcription.MYB domain transcription factor family	NA	2.37177	0.0296194	12.3607	0.35456	27.3.25	MYB
GRMZM2G095078	303.414	114.545	2.6489	1.4054	1.08e-06	AT2G35530	RNA.regulation of transcription (plantTFlist)	NA	2.00337	0.269825	7.76578	0.804359	27.3.35	bZIP
GRMZM2G097275	105.285	19.2563	5.4676	2.4509	5.68e-08	AT5G43270	RNA.regulation of transcription (plantTFlist)	member of the SPL (squamosa-promoter binding protein-like) gene family	0.227427	0.158189	1.77428	0.18513	33.3	SBP
GRMZM2G098557	1683.06	235.511	7.1464	2.8372	2.88e-35	AT1G20980	RNA.regulation of transcription (plantTFlist)	NA	5.18173	0.0413518	54.4708	0.0208261	33.3	SBP
GRMZM2G098784	1041.96	235.641	4.4218	2.1446	4.81e-20	AT1G07530	RNA.regulation of transcription.GRAS transcription factor family	Encodes a member of the GRAS family of transcription factors. The protein interacts with the TGA2 transcription factor and affects the transcription of stress-responsive genes. The protein is found in the nucleus and is also exported to the cytoplasm.	7.45671	0.75677	48.2963	2.77643	27.3.21	GRAS
GRMZM2G098800	841.591	163.126	5.1591	2.3671	2.94e-22	AT4G00150	RNA.regulation of transcription.GRAS transcription factor family	Belongs to one of the LOM (LOST MERISTEMS) genes: AT2G45160 (LOM1)	2.89861	0.403542	21.8711	0.547056	27.3.21	GRAS
GRMZM2G098884	1360.22	451.022	3.0159	1.5926	8.81e-13	AT5G41020	RNA.regulation of transcription.MYB domain transcription factor family	NA	18.361	1.42147	81.7596	2.13072	27.3.25	MYB_related
GRMZM2G098904	2919.57	70.0167	41.6983	5.3819	3.08e-98	AT5G24800	RNA.regulation of transcription.bZIP transcription factor family	Encodes bZIP protein BZO2H2.	2.02203	0.469431	125.296	4.05774	27.3.35	bZIP
GRMZM2G099319	2087.1	783.054	2.6653	1.4143	4.8e-11	AT4G34610	RNA.regulation of transcription.HB	BEL1-like homeodomain 6 (BLH6)	31.2969	3.06421	122.195	10.0223	27.3.22	TALE
GRMZM2G099797	958.104	673.661	1.4222	0.5082	0.0485	AT4G16110	RNA.regulation of transcription.ARR	Encodes a pollen-specific transcription factor involved in the expression of nuclear genes for components of mitochondrial complex I in Arabidopsis. Acts in concert with other type-B ARRs in the cytokinin signaling pathway. AHK3 mediates cytokinin-induced phosphorylation of ARR2 on the Asp-80 residue. This phosphorylation plays a positive role of ARR2 in cytokinin-mediated control of leaf longevi…	7.77769	0.233838	16.2545	0.414081	27.3.5	ARR-B
GRMZM2G099862	46.6341	12.6062	3.6993	1.8873	0.00321	AT4G37740	General transcription group	Growth regulating factor encoding transcription activator. One of the nine members of a GRF gene family	0.18124	0.0538284	0.973282	0.206005	27.3.50	GRF
GRMZM2G100176	114.696	10.178	11.2691	3.4943	6.57e-13	AT1G68670	RNA.regulation of transcription.G2-like transcription factor family	NA	0.362558	0.0556654	6.04957	0.689783	27.3.20	G2-like
GRMZM2G100318	383.269	25.1426	15.2438	3.9301	7.78e-33	AT1G67710	RNA.regulation of transcription.ARR	Encodes an Arabidopsis response regulator (ARR) protein that acts in concert with other type-B ARRs in the cytokinin signaling pathway.	1.17248	0.203726	26.4949	0.507808	27.3.5	ARR-B
GRMZM2G100583	329.211	127.101	2.5901	1.373	1.22e-06	AT1G52880	RNA.regulation of transcription (plantTFlist)	Transcription factor with a NAC domain. Homologous to the petunia gene NAM which is required for the development of the shoot. Expressed in the embryo.	3.34963	0.28345	12.7163	1.13721	27.3.27	NAC
GRMZM2G100593	44.0336	2.3884	18.4367	4.2045	4.77e-07	AT1G26870	RNA.regulation of transcription (plantTFlist)	NA	0.0873065	0.0550941	2.43247	0.157752	33.99	NAC
GRMZM2G103647	7220.86	4255.1	1.697	0.763	0.000335	AT5G24800	RNA.regulation of transcription (plantTFlist)	Encodes bZIP protein BZO2H2.	106.516	4.77561	265.492	9.11522	27.3.35	bZIP
GRMZM2G104246	127.128	15.6489	8.1238	3.0221	4.92e-11	AT4G29000	RNA.regulation of transcription.CPP(Zn)	Tesmin/TSO1-like CXC domain-containing protein	0.598688	0.435474	6.92831	1.24138	27.3.17	CPP
GRMZM2G104396	297.2	169.052	1.758	0.814	0.00594	AT1G30500	RNA.regulation of transcription.CCAAT box binding factor family	NA	10.7151	0.727753	27.6378	0.00135749	27.3.14	NF-YA
GRMZM2G104400	3873.19	2137	1.8124	0.8579	6.02e-05	AT5G09330	RNA.regulation of transcription (plantTFlist)	NAC domain containing protein 82 (NAC082)	40.7888	4.28338	108.274	4.83373	33.99	NAC
GRMZM2G104551	22.1335	3.5975	6.1525	2.6212	0.0122	AT4G12350	RNA.regulation of transcription.MYB domain transcription factor family	Encodes a putative transcription factor (MYB42).	0.0658634	0.00644855	0.593197	0.177409	27.3.25	MYB
GRMZM2G105004	1542.55	452.849	3.4063	1.7682	1.22e-15	AT3G59580	RNA.regulation of transcription.NIN-like bZIP-related family	Plant regulator RWP-RK family protein	6.05001	0.963399	30.1108	1.72723	27.3.60	Nin-like
GRMZM2G105140	150.05	1.8037	83.1892	6.3783	1.45e-21	AT5G52830	RNA.regulation of transcription.WRKY domain transcription factor family	NA	0.138516	0.0770801	16.5392	3.11653	27.3.32	WRKY
GRMZM2G105387	43.1149	15.0144	2.8716	1.5218	0.0204	AT1G71692	RNA.regulation of transcription.MADS box transcription factor family	Encodes a member of the MADS box family of transcription factors. Involved in root cell differentiation and flowering time. Loss of function mutations have abnormal cellular differentiation in the roots and are late flowering. AGL12 along with AGL14	0.203699	0.0764993	0.84689	0.035076	27.3.24	MIKC
GRMZM2G106204	34.9913	1.1992	29.1797	4.8669	1.99e-06	AT1G08465	RNA.regulation of transcription (plantTFlist)	Member of the YABBY family of Arabidopsis proteins involved in the abaxial cell fate specification in lateral organs	0.0442862	0.00433596	1.89365	0.0513471	27.3.10	YABBY
GRMZM2G106613	471.699	149.53	3.1545	1.6574	2.44e-10	AT4G02560	RNA.regulation of transcription.putative transcription regulator	NA	2.6151	0.941808	11.948	0.739495	27.3.67	HB-other
GRMZM2G108865	25.923	1.1992	21.6175	4.4341	0.000117	AT3G21270	RNA.regulation of transcription.C2C2(Zn) DOF zinc finger family	Encodes Dof zinc finger protein adof2.	0.0700395	0.00685742	2.22012	0.50538	27.3.8	Dof
GRMZM2G108959	243.164	2.3884	101.812	6.6698	1.33e-24	AT1G08810	RNA.regulation of transcription.MYB domain transcription factor family	putative transcription factor of the R2R3-MYB gene family. Transcript increases under conditions that promote stomatal opening (white and blue light	0.17213	0.108621	26.5057	5.37172	27.3.25	MYB
GRMZM2G109354	1742.97	500.459	3.4827	1.8002	1.84e-16	AT5G18830	RNA.regulation of transcription.SBP	NA	10.1322	2.38464	51.3893	2.76959	27.3.28	SBP
GRMZM2G109509	2186.1	691.276	3.1624	1.661	9.75e-15	AT4G35270	RNA.regulation of transcription.NIN-like bZIP-related family	NA	7.67252	1.79404	35.3336	3.10797	27.3.60	Nin-like
GRMZM2G109987	945.111	77.9755	12.1206	3.5994	1.42e-43	AT5G60690	RNA.regulation of transcription.HB	REVOLUTA regulates meristem initiation at lateral positions. a member of a small homeodomain-leucine zipper family. Has overlapping functions with PHAVOLUTA and PHABULOSA.	0.452368	0.073582	8.01028	0.373417	27.3.22	HD-ZIP
GRMZM2G110153	84.7036	22.1796	3.819	1.9332	4.86e-05	AT5G20240	RNA.regulation of transcription.MADS box transcription factor family	Floral homeotic gene encoding a MADS domain transcription factor. Required for the specification of petal and stamen identities.	1.75983	0.105234	9.86358	0.113492	27.3.24	MIKC
GRMZM2G110333	1582.61	921.353	1.7177	0.7805	0.000552	AT3G14230	RNA.regulation of transcription.AP2/EREBP	NA	21.5008	1.29638	54.2122	2.91086	27.3.3	ERF
GRMZM2G110579	110.995	45.0035	2.4664	1.3024	0.00141	AT4G00150	RNA.regulation of transcription.GRAS transcription factor family	Belongs to one of the LOM (LOST MERISTEMS) genes: AT2G45160 (LOM1)	1.7853	0.407808	6.4166	0.383986	27.3.21	GRAS
GRMZM2G112681	452.503	1.7938	252.264	7.9788	4.29e-62	AT4G29230	RNA.regulation of transcription (plantTFlist)	NAC domain containing protein 75 (NAC075)	0.0434134	0.0165978	16.3755	1.61327	33.99	NAC
GRMZM2G113888	88.6228	2.3983	36.9519	5.2076	4.95e-15	AT3G47620	RNA.regulation of transcription.TCP transcription factor family	Encodes a transcription factor AtTCP14 that regulates seed germination. AtTCP14 shows elevated expression level just prior to germination. AtTCP14 is predominantly expressed in the vascular tissue of the embryo	0.105778	0.0103565	5.72843	0.373665	27.3.29	TCP
GRMZM2G114850	389.336	91.7609	4.2429	2.0851	1.06e-13	AT1G56010	RNA.regulation of transcription (plantTFlist)	Encodes a transcription factor involved in shoot apical meristem formation and auxin-mediated lateral root formation. The gene is thought not to be involved in stress responses (NaCl	4.94328	0.710837	30.6655	1.86701	33.99	NAC
GRMZM2G114998	1057.87	7.7896	135.806	7.0854	9.97e-92	AT2G46590	RNA.regulation of transcription.C2C2(Zn) DOF zinc finger family	NA	0.547765	0.00599038	109.505	2.62816	27.3.8	Dof
GRMZM2G115960	956.448	598.303	1.5986	0.6768	0.00527	AT1G09530	RNA.regulation of transcription.bHLH	Transcription factor interacting with photoreceptors phyA and phyB. Forms a ternary complex in vitro with G-box element of the promoters of LHY	6.57783	0.495433	15.4215	0.373941	27.3.6	bHLH
GRMZM2G116557	3552.2	978.806	3.6291	1.8596	6.88e-19	AT5G62000	RNA.regulation of transcription.ARF	NA	8.02004	1.1854	42.5516	1.10859	27.3.4	ARF
GRMZM2G116646	71.9864	11.9618	6.018	2.5893	8.31e-05	AT1G08465	RNA.regulation of transcription.C2C2(Zn) YABBY family	Member of the YABBY family of Arabidopsis proteins involved in the abaxial cell fate specification in lateral organs	0.162113	0.0540288	1.45756	0.432767	27.3.10	YABBY
GRMZM2G117164	316.925	152.829	2.0737	1.0522	0.000221	AT5G65310	RNA.regulation of transcription.HB	NA	9.27373	0.240209	28.2744	2.50051	27.3.22	HD-ZIP
GRMZM2G117193	235.963	8.9987	26.2219	4.7127	2.21e-29	AT5G18240	RNA.regulation of transcription.G2-like transcription factor family	Encodes MYR1 (MYR1).	0.154537	0.0295638	5.91132	0.719346	27.3.20	G2-like
GRMZM2G117961	29.707	4.1921	7.0864	2.8251	0.00147	AT1G71692	RNA.regulation of transcription.MADS box transcription factor family	Encodes a member of the MADS box family of transcription factors. Involved in root cell differentiation and flowering time. Loss of function mutations have abnormal cellular differentiation in the roots and are late flowering. AGL12 along with AGL14	0.268135	0.0281978	2.80882	0.0546139	27.3.24	MIKC
GRMZM2G118693	2498.87	954	2.6194	1.3892	5.76e-11	AT5G52660	RNA.regulation of transcription.MYB-related transcription factor family	Homeodomain-like superfamily protein	19.2893	2.11028	74.0136	5.42191	27.3.26	MYB_related
GRMZM2G119640	733.341	325.063	2.256	1.1738	1.04e-06	AT3G21810	RNA.regulation of transcription.unclassified	NA	2.39814	0.346632	7.90868	0.834001	27.3.99	C3H
GRMZM2G119999	309.118	10.7925	28.642	4.8401	5.35e-36	AT4G40060	RNA.regulation of transcription.HB	Encodes a homeodomain leucine zipper class I (HD-Zip I) protein.	0.430995	0.0421978	18.0937	1.82662	27.3.22	HD-ZIP
GRMZM2G120151	1406.24	67.6383	20.7906	4.3779	5.39e-64	AT3G02150	RNA.regulation of transcription.TCP transcription factor family	a chloroplast trans-acting factor of the psbD light-responsive promoter.TCP gene involved in heterochronic control of leaf differentiation.	1.77642	0.342237	54.8077	3.46559	27.3.29	TCP
GRMZM2G120167	1046.45	720.591	1.4522	0.5383	0.0318	AT1G58110	RNA.regulation of transcription.bZIP transcription factor family	Basic-leucine zipper (bZIP) transcription factor family protein	36.3313	7.74824	76.908	4.45736	27.3.35	bZIP
GRMZM2G122750	2358.02	207.475	11.3653	3.5066	2.37e-52	AT1G28420	RNA.regulation of transcription.HB	NA	3.45222	0.394125	57.4442	1.7179	27.3.22	HB-other
GRMZM2G122846	29.4163	1.1992	24.5306	4.6165	2.54e-05	AT3G30530	RNA.regulation of transcription.bZIP transcription factor family	NA	0.160868	0.0157502	5.77932	0.902681	27.3.35	bZIP
GRMZM2G123246	152.449	12.5763	12.1219	3.5995	1.8e-16	AT2G02450	RNA.regulation of transcription (plantTFlist)	NAC domain containing protein 35 (NAC035)	0.751279	0.0790065	13.459	0.724178	33.99	NAC
GRMZM2G123900	268.313	4.1722	64.31	6.007	1.21e-38	AT5G02460	RNA.regulation of transcription (plantTFlist)	Dof-type zinc finger DNA-binding family protein	0.0541883	0.0520046	5.34107	0.343342	27.3.8	Dof
GRMZM2G124540	619.33	212.302	2.9172	1.5446	4.49e-10	AT4G37180	RNA.regulation of transcription.G2-like transcription factor family	myb family transcription factor	13.506	1.85826	57.6145	5.44411	27.3.20	G2-like
GRMZM2G125294	6141.38	1181.74	5.1969	2.3777	3.05e-30	AT1G28420	RNA.regulation of transcription.HB	NA	10.0487	0.816774	77.1137	0.269196	27.3.22	HB-other
GRMZM2G125522	784.683	8.4141	93.2586	6.5432	3.31e-76	AT5G58900	RNA.regulation of transcription.MYB-related transcription factor family	Homeodomain-like transcriptional regulator	0.470698	0.231693	63.2017	6.38875	27.3.26	MYB
GRMZM2G125653	103.899	54.0719	1.9215	0.9422	0.0263	AT1G80840	RNA.regulation of transcription.WRKY domain transcription factor family	Pathogen-induced transcription factor. Binds W-box sequences in vitro. Forms protein complexes with itself and with WRKY40 and WRKY60. Coexpression with WRKY18 or WRKY60 made plants more susceptible to both P. syringae and B. cinerea. WRKY18	1.63464	0.713066	4.53691	0.628608	27.3.32	WRKY
GRMZM2G125704	271.308	97.6671	2.7779	1.474	8.03e-07	AT5G45580	RNA.regulation of transcription.G2-like transcription factor family	Homeodomain-like superfamily protein	2.77632	0.0415471	11.3572	0.452169	27.3.20	G2-like
GRMZM2G125976	52.5258	4.8066	10.9278	3.4499	7.24e-07	AT5G02030	RNA.regulation of transcription.HB	Mutant has additional lateral organs and phyllotaxy defect. Encodes a homeodomain transcription factor. Has sequence similarity to the Arabidopsis ovule development regulator Bell1. Binds directly to the AGAMOUS cis-regulatory element. Its localization to the nucleus is dependent on the coexpression of either STM or BP.	0.188187	0.0835135	2.96808	0.017249	27.3.22	TALE
GRMZM2G126018	40.9554	4.7867	8.5561	3.0969	5.25e-05	AT2G42200	RNA.regulation of transcription (plantTFlist)	Encodes a putative transcriptional regulator that is involved in the vegetative to reproductive phase transition. Expression is regulated by MIR156b. SPL activity nonautonomously inhibits initiation of new leaves at the shoot apical meristem.	0.144505	0.0375926	1.83818	0.484941	33.3	SBP
GRMZM2G126834	583.14	330.414	1.7649	0.8196	0.00128	AT4G16110	RNA.regulation of transcription.ARR	Encodes a pollen-specific transcription factor involved in the expression of nuclear genes for components of mitochondrial complex I in Arabidopsis. Acts in concert with other type-B ARRs in the cytokinin signaling pathway. AHK3 mediates cytokinin-induced phosphorylation of ARR2 on the Asp-80 residue. This phosphorylation plays a positive role of ARR2 in cytokinin-mediated control of leaf longevi…	6.33217	0.765375	16.3566	0.681396	27.3.5	ARR-B
GRMZM2G127379	163.858	86.8547	1.8866	0.9158	0.0101	AT1G52880	RNA.regulation of transcription (plantTFlist)	Transcription factor with a NAC domain. Homologous to the petunia gene NAM which is required for the development of the shoot. Expressed in the embryo.	2.78209	0.19044	7.74468	0.408562	33.99	NAC
GRMZM2G129247	91.6178	47.4914	1.9291	0.948	0.0358	AT5G44080	RNA.regulation of transcription.bZIP transcription factor family	NA	1.00167	0.534641	2.77792	0.0202065	27.3.35	bZIP
GRMZM2G129311	435.945	212.817	2.0485	1.0345	9.6e-05	AT4G38180	RNA.regulation of transcription (plantTFlist)	FAR1-related sequence 5 (FRS5)	2.93579	0.205851	8.82032	0.655916	30.11	FAR1
GRMZM2G130149	6462.64	35.3803	182.662	7.513	1.73e-160	AT5G59780	RNA.regulation of transcription.MYB domain transcription factor family	Encodes a putative transcription factor (MYB59).	0.444477	0.0541083	118.852	3.69089	27.3.25	MYB
GRMZM2G130459	603.744	326.093	1.8514	0.8887	0.000389	AT3G20840	RNA.regulation of transcription.AP2/EREBP	NA	3.96372	0.223666	10.7744	0.661731	27.3.3	AP2
GRMZM2G130854	816.66	335.696	2.4327	1.2826	5.31e-08	AT4G26640	RNA.regulation of transcription.WRKY domain transcription factor family	member of WRKY Transcription Factor	13.7139	0.859328	48.9662	2.24722	27.3.32	WRKY
GRMZM2G131961	586.23	2.3983	244.433	7.9333	3.11e-72	AT5G10030	RNA.regulation of transcription.bZIP transcription factor family	Encodes a member of basic leucine zipper transcription gene family. Nomenclature according to Xiang	0.0265595	0.00260039	9.51347	0.313871	27.3.35	bZIP
GRMZM2G132794	87.4133	3.6074	24.2313	4.5988	1.45e-13	AT4G37650	RNA.regulation of transcription.GRAS transcription factor family	Involved in radial organization of the root and shoot axial organs. Essential for normal shoot gravitropism. The protein moves in a highly specific manner from the cells of the stele in which it is synthesized outward. Movement requires sequences within the GRAS and VHIID domains.	0.16021	0.0891521	5.57642	0.335055	27.3.21	GRAS
GRMZM2G132971	3695.23	1753.61	2.1072	1.0753	3.19e-07	AT3G22830	RNA.regulation of transcription.HSF	member of Heat Stress Transcription Factor (Hsf) family	31.6358	4.40431	97.495	3.07387	20.2.1	HSF
GRMZM2G134545	440.113	4.7967	91.7542	6.5197	8.48e-56	AT2G28810	RNA.regulation of transcription.C2C2(Zn) DOF zinc finger family	NA	0.1858	0.0181913	24.9827	0.993964	27.3.8	Dof
GRMZM2G134863	335.841	172.481	1.9471	0.9613	0.0113	NA	not assigned.unknown	NA	9.25129	0.920199	26.6384	5.86031	35.2	bZIP
GRMZM2G135052	920.429	298.632	3.0822	1.6239	3.33e-12	AT5G52660	RNA.regulation of transcription.MYB-related transcription factor family	Homeodomain-like superfamily protein	20.7854	2.50448	93.7677	3.33517	27.3.26	MYB_related
GRMZM2G136266	213.026	105.477	2.0196	1.0141	0.00157	AT1G43700	RNA.regulation of transcription.bZIP transcription factor family	Encodes a VirE2-interacting protein. VIP1 mediates nuclear translocation of VirE2 via its amino half	3.33768	0.0588238	9.91355	0.634348	27.3.35	bZIP
GRMZM2G136369	51.2126	21.0003	2.4387	1.2861	0.0313	AT3G19510	RNA.regulation of transcription.HB	Encodes a member of the PHD-finger homeodomain protein family. The HAT3.1 homeodomain is highly divergent in sequence even at positions that are almost invariable among homeodomains. HAT3.1 shows a preference for the sequence T(A/G)(A/C)ACCA	1.09304	0.2381	3.88633	0.286433	27.3.22	HB-other
GRMZM2G137413	539.164	230.249	2.3417	1.2275	1.17e-06	AT1G59750	RNA.regulation of transcription.ARF	Encodes a member of the auxin response factor family. ARFs bind to the cis element 5'-TGTCTC-3' ARFs mediate changes in gene expression in response to auxin. ARF's form heterodimers with IAA/AUX genes. ARF1 enhances mutant phenotypes of ARF2 and may act with ARF2 to control aspects of maturation and senescence.ARF1:LUC and 3xHA:ARF1 proteins have a half-life of ~3-4 hours and their degradation is…	7.31361	0.769652	25.0851	0.2742	27.3.4	ARF
GRMZM2G137426	338.301	17.3729	19.4729	4.2834	1.01e-33	AT1G05805	RNA.regulation of transcription.bHLH	basic helix-loop-helix (bHLH) DNA-binding superfamily protein	0.660762	0.032205	18.9796	2.07483	27.3.6	bHLH
GRMZM2G137532	54.2335	1.1992	45.2261	5.4991	3.57e-10	AT2G04038	RNA.regulation of transcription (plantTFlist)	NA	0.233842	0.0228949	15.4928	1.09305	35.2	bZIP
GRMZM2G138421	286.444	101.464	2.8231	1.4973	3.58e-07	AT3G60030	RNA.regulation of transcription (plantTFlist)	NA	2.47853	0.793885	10.1528	0.372468	33.3	SBP
GRMZM2G138455	320.48	74.3382	4.3111	2.1081	1.06e-12	AT3G47500	RNA.regulation of transcription.C2C2(Zn) DOF zinc finger family	Dof-type zinc finger domain-containing protein	3.2965	0.247837	20.836	2.56631	27.3.8	Dof
GRMZM2G139174	12.5151	1.1992	10.4365	3.3836	0.039	AT1G75250	RNA.regulation of transcription.MYB-related transcription factor family	NA	0.340133	0.0333017	5.20756	1.9521	27.3.26	MYB_related
GRMZM2G139369	324.934	125.248	2.5943	1.3754	1.24e-06	AT5G05660	RNA.regulation of transcription.putative transcription regulator	Encodes a homolog of the mammalian zinc finger transcription factor NF-X1.	3.95034	0.0394458	15.0735	0.102517	27.3.67	NF-X1
GRMZM2G139688	166.703	47.3222	3.5227	1.8167	3.55e-07	AT3G11440	RNA.regulation of transcription.MYB domain transcription factor family	Member of the R2R3-MYB gene family. Similar to GA-induced Barley myb gene. May be induced during germination in response to GA. Double mutants with MYB33 are male sterile	1.83574	0.11695	9.54358	0.553454	27.3.25	MYB
GRMZM2G139963	101.236	2.3983	42.2112	5.3996	3.67e-17	AT1G69780	RNA.regulation of transcription.HB	NA	0.0794421	0.00777801	4.91168	0.581289	27.3.22	HD-ZIP
GRMZM2G140016	647.434	225.194	2.875	1.5236	5.35e-10	AT4G06634	RNA.regulation of transcription.unclassified	NA	17.9738	1.63544	76.3479	3.69836	27.3.99	C2H2
GRMZM2G140694	13.8802	1.8037	7.6953	2.944	0.0449	AT5G62940	RNA.regulation of transcription.C2C2(Zn) DOF zinc finger family	HCA2 induces the formation of interfascicular cambium and regulates vascular tissue development in the aerial parts of the plant. Evidence from both gain of function and dominant negative alleles.	0.0984475	0.0547832	1.0876	0.13235	27.3.8	Dof
GRMZM2G141955	60.3068	21.565	2.7965	1.4836	0.00687	AT2G45190	RNA.regulation of transcription (plantTFlist)	NA	0.322039	0.0192213	1.32843	0.0514056	27.3.10	YABBY
GRMZM2G142502	461.639	196.772	2.3461	1.2302	2.27e-06	AT4G25610	RNA.regulation of transcription.C2H2 zinc finger family	C2H2-like zinc finger protein	3.20261	0.614493	10.9646	0.0406567	27.3.11	C2H2
GRMZM2G142751	216.856	20.3659	10.648	3.4125	1e-19	AT3G47620	RNA.regulation of transcription.TCP transcription factor family	Encodes a transcription factor AtTCP14 that regulates seed germination. AtTCP14 shows elevated expression level just prior to germination. AtTCP14 is predominantly expressed in the vascular tissue of the embryo	0.975408	0.0673348	15.3258	0.837237	27.3.29	TCP
GRMZM2G142932	571.149	356.368	1.6027	0.6805	0.00962	AT2G42280	RNA.regulation of transcription.bHLH	basic helix-loop-helix (bHLH) DNA-binding superfamily protein	6.69864	0.575261	15.853	0.949118	27.3.6	bHLH
GRMZM2G143046	20.535	1.8037	11.3848	3.509	0.0127	AT5G49620	RNA.regulation of transcription.MYB domain transcription factor family	Member of the R2R3 factor gene family.	0.0712828	0.0396668	1.16733	0.57572	27.3.25	MYB
GRMZM2G143205	963.907	197.277	4.886	2.2887	7.06e-22	AT1G67310	RNA.regulation of transcription.AtSR Transcription Factor family	Calmodulin-binding transcription activator protein with CG-1 and Ankyrin domains	2.10841	0.233472	15.0841	0.736895	27.3.39	CAMTA
GRMZM2G143718	1644.76	437.07	3.7631	1.9119	4.06e-18	AT4G38960	RNA.regulation of transcription.C2C2(Zn) CO-like	NA	22.1123	1.95141	121.995	5.44164	27.3.7	DBB
GRMZM2G143723	333.634	10.7726	30.9707	4.9528	1.8e-38	AT1G55110	RNA.regulation of transcription.C2H2 zinc finger family	indeterminate(ID)-domain 7 (IDD7)	0.393797	0.0865339	18.1148	0.482132	27.3.11	C2H2
GRMZM2G144172	204.704	1.1992	170.706	7.4154	1.82e-31	AT5G02460	RNA.regulation of transcription.C2C2(Zn) DOF zinc finger family	Dof-type zinc finger DNA-binding family protein	0.0571357	0.00559404	14.284	2.28118	27.3.8	Dof
GRMZM2G144744	576.787	271.852	2.1217	1.0852	1.48e-05	AT2G01570	RNA.regulation of transcription.GRAS transcription factor family	NA	4.24236	0.542071	13.318	0.109455	17.6.3	GRAS
GRMZM2G147880	34.8302	5.3913	6.4605	2.6916	0.000806	AT2G30590	RNA.regulation of transcription.WRKY domain transcription factor family	Encodes WRKY DNA-binding protein 21 (WRKY21).	0.285355	0.0170317	2.71722	0.779512	27.3.32	WRKY
GRMZM2G148022	137.458	5.3913	25.4964	4.6722	2.84e-14	AT3G15030	not assigned.no ontology	Arabidopsis thaliana TCP family transcription factor. Regulated by miR319. Involved in heterchronic regulation of leaf differentiation.	0.131119	0.00782598	4.92851	1.05834	27.3.29	TCP
GRMZM2G148723	564.948	296.45	1.9057	0.9303	0.000232	AT5G11390	RNA.regulation of transcription.bHLH	Encodes one of the WPP domain-interacting proteins (WIT1/AT5G11390	3.91212	0.391962	11.0215	1.1792	27.3.6	bHLH
GRMZM2G148940	65.5856	19.8011	3.3122	1.7278	0.00484	AT2G27110	RNA.regulation of transcription (plantTFlist)	NA	0.804094	0.180966	3.87728	1.17214	30.11	FAR1
GRMZM2G149683	73.585	23.3688	3.1489	1.6548	0.000908	AT5G52830	RNA.regulation of transcription.WRKY domain transcription factor family	NA	2.11237	0.0231009	9.79412	0.617036	27.3.32	WRKY
GRMZM2G150260	102.114	1.1992	85.1542	6.412	2.32e-18	AT4G39250	RNA.regulation of transcription.MYB-related transcription factor family	RAD-like 1 (RL1)	0.171576	0.0167987	21.4222	4.48216	27.3.26	MYB_related
GRMZM2G151407	118.75	47.9964	2.4741	1.3069	0.00099	AT5G56270	RNA.regulation of transcription.WRKY domain transcription factor family	NA	0.674015	0.136771	2.43275	0.118141	27.3.32	WRKY
GRMZM2G152661	306.315	23.3986	13.0911	3.7105	5.16e-27	AT1G67310	RNA.regulation of transcription.AtSR Transcription Factor family	Calmodulin-binding transcription activator protein with CG-1 and Ankyrin domains	0.870839	0.179043	16.6222	1.36201	27.3.39	CAMTA
GRMZM2G153454	453.448	170.271	2.6631	1.4131	7.4e-08	AT2G42280	RNA.regulation of transcription.bHLH	basic helix-loop-helix (bHLH) DNA-binding superfamily protein	4.30039	0.378398	16.7819	1.86442	27.3.6	bHLH
GRMZM2G153575	111.39	10.8124	10.302	3.3649	3.65e-12	AT3G54390	RNA.regulation of transcription.Trihelix	NA	0.345029	0.140058	5.13986	0.332343	27.3.30	Trihelix
GRMZM2G153594	1003.8	354.843	2.8289	1.5002	6.87e-11	AT5G64220	RNA.regulation of transcription.AtSR Transcription Factor family	NA	9.22505	0.419459	38.3257	0.275511	27.3.39	CAMTA
GRMZM2G154641	329.606	62.2968	5.2909	2.4035	1.17e-15	AT5G02030	RNA.regulation of transcription.HB	Mutant has additional lateral organs and phyllotaxy defect. Encodes a homeodomain transcription factor. Has sequence similarity to the Arabidopsis ovule development regulator Bell1. Binds directly to the AGAMOUS cis-regulatory element. Its localization to the nucleus is dependent on the coexpression of either STM or BP.	1.42624	0.093841	11.1322	0.975414	27.3.22	HB-other
GRMZM2G155217	227.845	1.8037	126.319	6.9809	3.24e-37	AT3G20640	hormone metabolism.ethylene.induced-regulated-responsive-activated	basic helix-loop-helix (bHLH) DNA-binding superfamily protein	0.0804671	0.0447776	14.5957	0.749245	17.5.3	bHLH
GRMZM2G155762	65.404	13.7954	4.741	2.2452	4.87e-05	AT1G31050	RNA.regulation of transcription (plantTFlist)	basic helix-loop-helix (bHLH) DNA-binding superfamily protein	0.697886	0.110906	4.83254	0.868051	17.5.3	bHLH
GRMZM2G156016	951.75	99.9659	9.5208	3.2511	1.02e-37	AT1G28520	RNA.regulation of transcription (plantTFlist)	vascular plant one zinc finger protein (VOZ1)	4.39793	0.809507	62.1025	0.301761	35.2	VOZ
GRMZM2G156756	1539.19	1098.89	1.4007	0.4861	0.0491	AT3G60030	RNA.regulation of transcription (plantTFlist)	NA	29.6273	2.24031	60.8699	1.67437	33.3	SBP
GRMZM2G157197	20.9554	1.8037	11.6179	3.5383	0.00611	AT1G66140	RNA.regulation of transcription.C2H2 zinc finger family	NA	0.0436044	0.0242646	0.728598	0.331621	27.3.11	C2H2
GRMZM2G157722	70.9066	26.3418	2.6918	1.4286	0.00449	AT3G19290	RNA.regulation of transcription (plantTFlist)	bZIP transcription factor with specificity for abscisic acid-responsive elements (ABRE). Mediate ABA-dependent stress responses.	0.462644	0.0746022	1.84646	0.393025	17.1.2	bZIP
GRMZM2G158117	32.6501	1.7938	18.202	4.186	1.98e-05	AT4G39250	RNA.regulation of transcription.MYB-related transcription factor family	RAD-like 1 (RL1)	0.25752	0.098455	7.00859	0.765742	27.3.26	MYB_related
GRMZM2G158162	2162.33	886.232	2.4399	1.2868	2.11e-09	AT2G30470	RNA.regulation of transcription.ABI3/VP1-related B3-domain-containing transcription factor family	NA	8.24235	0.885443	29.4456	3.01391	27.3.1	B3
GRMZM2G159134	587.288	184.096	3.1901	1.6736	2.67e-11	AT3G56850	RNA.regulation of transcription (plantTFlist)	Encodes an ABA-responsive element binding protein with a bZIP domain. Located in the nucleus and expressed in the embryo during seed maturation.	3.12206	0.377159	14.5755	1.13574	27.3.35	bZIP
GRMZM2G159357	586.769	52.8329	11.1061	3.4733	1.16e-34	AT5G44180	RNA.regulation of transcription.HB	Homeodomain-like transcriptional regulator	1.20635	0.385283	19.4408	0.75229	27.3.22	HB-other
GRMZM2G159399	211.111	113.236	1.8643	0.8987	0.00554	AT4G30080	RNA.regulation of transcription.ARF	Involved in root cap cell differentiation. Gene expression is regulated by mir160.Located in the nucleus.	2.47498	0.0729626	6.80094	0.849276	27.3.4	ARF
GRMZM2G159475	111.519	53.9425	2.0674	1.0478	0.0107	AT2G37650	RNA.regulation of transcription.GRAS transcription factor family	GRAS family transcription factor	0.82474	0.0289996	2.50522	0.0323927	27.3.21	GRAS
GRMZM2G161315	110.756	45.4886	2.4348	1.2838	0.00176	AT3G28920	RNA.regulation of transcription.zf-HD	homeobox protein 34 (HB34)	2.53544	0.514128	9.16305	0.0687699	27.3.80	ZF-HD
GRMZM2G162382	953.188	145.069	6.5706	2.716	1.03e-28	AT4G02590	RNA.regulation of transcription.bHLH	unfertilized embryo sac 12 (UNE12)	3.58408	0.225628	34.5556	0.836196	27.3.6	bHLH
GRMZM2G162409	1261.61	711.599	1.7729	0.8261	0.000313	AT4G28610	RNA.regulation of transcription.G2-like transcription factor family	Similar to phosphate starvation response gene from Chlamydomonas. Weakly responsive to phosphate starvation. Acts upstream of PHO2 in phosphate signaling.	8.01038	0.584577	20.8337	0.648372	27.3.20	G2-like
GRMZM2G162450	80.4678	3.0029	26.7968	4.744	6.05e-13	AT3G24140	RNA.regulation of transcription.bHLH	Encodes a basic helix-loop-helix transcription factor whose activity is required to promote differentiation of stomatal guard cells and to halt proliferative divisions in their immediate precursors. Both transcript and protein are expressed in and are required for halting divisions at the end of the stomatal lineage. It also has a role in the promotion of guard cell fate and in controlling the tr…	0.232027	0.087138	8.99672	1.31418	27.3.6	bHLH
GRMZM2G163914	149.272	61.7719	2.4165	1.2729	0.000442	AT4G35580	RNA.regulation of transcription (plantTFlist)	NA	0.651922	0.0904989	2.30455	0.0974641	33.99	NAC
GRMZM2G164082	51.8146	6.5705	7.8859	2.9793	8.13e-06	AT2G30590	RNA.regulation of transcription.WRKY domain transcription factor family	Encodes WRKY DNA-binding protein 21 (WRKY21).	0.359422	0.202218	4.27057	0.402598	27.3.32	WRKY
GRMZM2G165042	1781.42	57.5897	30.9329	4.9511	1.63e-79	AT2G20180	RNA.regulation of transcription.bHLH	Encodes a novel Myc-related bHLH transcription factor that has transcriptional activation activity in the dark. It is a key negative regulator of phytochrome-mediated seed germination and acts by inhibiting chlorophyll biosynthesis	2.65372	0.492248	119.828	1.67559	27.3.6	bHLH
GRMZM2G165355	51.3996	2.3884	21.5208	4.4277	2.04e-08	AT1G66140	RNA.regulation of transcription (plantTFlist)	NA	0.0805254	0.050815	2.62156	0.69077	27.3.11	C2H2
GRMZM2G166721	1043.26	2.9929	348.574	8.4453	4.96e-99	AT4G29230	RNA.regulation of transcription (plantTFlist)	NAC domain containing protein 75 (NAC075)	0.0470311	0.0088198	24.3173	0.216274	33.99	NAC
GRMZM2G166946	453.401	137.19	3.3049	1.7246	8.2e-11	AT5G60970	RNA.regulation of transcription.TCP transcription factor family	TCP gene involved in heterochronic control of leaf differentiation.	2.71135	0.120492	13.208	0.880174	27.3.29	TCP
GRMZM2G167018	1334.97	788.639	1.6928	0.7594	0.001	AT1G56010	RNA.regulation of transcription (plantTFlist)	Encodes a transcription factor involved in shoot apical meristem formation and auxin-mediated lateral root formation. The gene is thought not to be involved in stress responses (NaCl	59.9218	7.27281	150.043	1.95897	33.99	NAC
GRMZM2G168002	33.3095	1.1992	27.7772	4.7958	4.23e-06	AT3G04030	RNA.regulation of transcription.G2-like transcription factor family	Homeodomain-like superfamily protein	0.0133041	0.00130258	0.54166	0.0539175	27.3.20	G2-like
GRMZM2G169270	3955.31	1106.63	3.5742	1.8376	1.21e-18	AT1G20980	RNA.regulation of transcription (plantTFlist)	NA	12.4935	0.841623	65.5151	0.379854	33.3	SBP
GRMZM2G169580	30.5479	5.3813	5.6767	2.505	0.0032	AT1G76880	RNA.regulation of transcription.Trihelix	NA	0.19097	0.0730116	1.62137	0.0321802	27.3.30	Trihelix
GRMZM2G169820	4557.84	1425.31	3.1978	1.6771	5.49e-16	AT1G19220	RNA.regulation of transcription.ARF	Encodes an auxin response factor that contains the conserved VP1-B3 DNA-binding domain at its N-terminus and the Aux/IAA-like domains III and IV present in most ARFs at its C-terminus. The protein interacts with IAA1 (yeast two hybrid) and other auxin response elements such as ER7 and ER9 (yeast one hybrid). ARF19 protein can complement many aspects of the arf7 mutant phenotype and	35.2758	1.35986	165.702	3.43956	27.3.4	ARF
GRMZM2G171179	610.424	420.222	1.4526	0.5387	0.0457	AT1G53910	RNA.regulation of transcription.AP2/EREBP	Encodes a member of the ERF (ethylene response factor) subfamily B-2 of ERF/AP2 transcription factor family (RAP2.12). The protein contains one AP2 domain. There are 5 members in this subfamily including RAP2.2 AND RAP2.12. Involved in oxygen sensing.	10.4978	0.668908	22.3829	1.75108	27.3.3	ERF
[truncated: 117 more rows]

## Sheet: maize-M-TF
ID	BS Count	M Count	FoldChange(BS/M)	Log2FoldChange(BS/M)	P adjusted	ArabidopsisGeneID	Mapman	TAIR	Maize M TPM	Maize M TPM SD	Maize BS TPM	Maize BS TPM SD	Mapbin	TF
[truncated: 274 more rows]

[truncated: 2 more sheets: M-Syntenic-TF, BS-Syntenic-TF]
